# Supplementary material for: Mapping the evolution of botanical interventions for diabetic neuropathy: a two-database bibliometric landscape from 2005 to mid-2025
Source: Front Nutr. 2026 Jan 7;12:1727582. doi: 10.3389/fnut.2025.1727582 (PMC12819247; doi:10.3389/fnut.2025.1727582)
Supplement: Supplementary file 1 [file Data_Sheet_1.zip]

Archive with 26 entries (23 files):
- Supplementary Material/
- Supplementary Material/merged and cleaned dataset/
- Supplementary Material/merged and cleaned dataset/download2005u1.txt
- Supplementary Material/merged and cleaned dataset/download2006u2.txt
- Supplementary Material/merged and cleaned dataset/download2007u4.txt
- Supplementary Material/merged and cleaned dataset/download2008u7.txt
- Supplementary Material/merged and cleaned dataset/download2009u5.txt
- Supplementary Material/merged and cleaned dataset/download2010u8.txt
- Supplementary Material/merged and cleaned dataset/download2011u7.txt
- Supplementary Material/merged and cleaned dataset/download2012u10.txt
- Supplementary Material/merged and cleaned dataset/download2013u13.txt
- Supplementary Material/merged and cleaned dataset/download2014u14.txt
- Supplementary Material/merged and cleaned dataset/download2015u16.txt
- Supplementary Material/merged and cleaned dataset/download2016u19.txt
- Supplementary Material/merged and cleaned dataset/download2017u24.txt
- Supplementary Material/merged and cleaned dataset/download2018u15.txt
- Supplementary Material/merged and cleaned dataset/download2019u25.txt
- Supplementary Material/merged and cleaned dataset/download2020u29.txt
- Supplementary Material/merged and cleaned dataset/download2021u33.txt
- Supplementary Material/merged and cleaned dataset/download2022u36.txt
- Supplementary Material/merged and cleaned dataset/download2023u37.txt
- Supplementary Material/merged and cleaned dataset/download2024u71.txt
- Supplementary Material/merged and cleaned dataset/download2025u38.txt
- Supplementary Material/raw dataset/
- Supplementary Material/raw dataset/download_PubMed_DN.txt
- Supplementary Material/raw dataset/download_WoSCC_DN.txt
