# Supplementary material for: Mapping the evolution of botanical interventions for diabetic neuropathy: a two-database bibliometric landscape from 2005 to mid-2025
Source: Front Nutr. 2026 Jan 7;12:1727582. doi: 10.3389/fnut.2025.1727582 (PMC12819247; doi:10.3389/fnut.2025.1727582)
Supplement: Supplementary file 1 [file Data_Sheet_1.zip › Supplementary Material/merged and cleaned dataset/download2005u1.txt]

PT J
AU B, Hong H
   J, Xu R
AF B, Hong H
   J, Xu R
TI [Progress on painful diabetic peripheral neuropathy treated by integrative medicine]
SO Zhongguo Zhong Xi Yi Jie He Za Zhi
LA Chinese
DT Unsupported
DE Amitriptyline/therapeutic use; Analgesics/*therapeutic use; Animals; Antidepressive Agents, Tricyclic/therapeutic use; Blood Glucose/metabolism; Cyclohexanecarboxylic Acids/therapeutic use; Diabetic Neuropathies/complications/*drug therapy; Drug Therapy, Combination; Drugs, Chinese Herbal/therapeutic use; Gabapentin; Humans; Lamotrigine; Pain/*drug therapy/etiology; Pain Measurement; *Phytotherapy; Triazines/therapeutic use; gamma-Aminobutyric Acid/therapeutic use
AB The article reviewed clinical studies on painful diabetic peripheral neuropathy (PDPN) treated by integrative medicine. PDPN, a common complication of diabetes mellitus, which could severely influence patients' quality of life. The keystone and difficulty of PDPN treatment is to relieve pain. Tricyclic anti-depressants are the firstline agents for neuropathic pain but with obvious adverse reactions. Antiepileptic drugs and capsicin can relieve PDPN with less adverse reactions. In recent years, lots of report of clinical studies on DPN treated by TCM or integrative medicine were issued, but those pertinent to PDPN were seldom. Only the papers with independent statistical analysis on effect of pain relieving were selected to review in this article, and the authors presumed that it is feasible to treat PDPN with integrative medicine.
C1 Longhua Hospital, Department of Endocrinopathy, Shanghai University of TCM, Shanghai. hunghb0820@yahoo.com.cn
NR 0
TC 0
SN 1003-5370 (Print)
EI 
J9 
PD JUN 15
PY 2005
VL 25
IS 4
BP 378
EP 82
DI 
PG -295
UT CNKI:hong h#2005#[progre#zhonggu#25#378
ER
