# Supplementary material for: Mapping the evolution of botanical interventions for diabetic neuropathy: a two-database bibliometric landscape from 2005 to mid-2025
Source: Front Nutr. 2026 Jan 7;12:1727582. doi: 10.3389/fnut.2025.1727582 (PMC12819247; doi:10.3389/fnut.2025.1727582)
Supplement: Supplementary file 1 [file Data_Sheet_1.zip › Supplementary Material/merged and cleaned dataset/download2006u2.txt]

PT J
AU G, Zhang D
   Zhao, Y
   J, Xia P
   Q, Huang X
   M, Liu Z
   Zhou, H
AF G, Zhang D
   Zhao, Y
   J, Xia P
   Q, Huang X
   M, Liu Z
   Zhou, H
TI [Effects of Tongluo recipe on experimental diabetic peripheral neuropathy in rats]
SO Zhong Xi Yi Jie He Xue Bao
LA Chinese
DT Article
DE Diabetes Mellitus, Experimental/complications/*drug therapy; Diabetic Neuropathies/blood/*drug therapy/etiology; Drugs, Chinese Herbal/*therapeutic use; Hemorheology/drug effects; Male; Microscopy, Electron; Neural Conduction/drug effects; *Phytotherapy; Random Allocation; Rats; Rats, Sprague-Dawley; Sciatic Nerve/physiopathology/ultrastructure
AB OBJECTIVE: To investigate the effects of Tongluo Recipe (TLR), a compound Chinese herbal medicine, on experimental diabetic peripheral neuropathy in rats. METHODS: Diabetes was induced by streptozocin in rats. Eight weeks later, the diabetic rats were assigned to 3 groups according to different body weights: untreated group, low-dose TLR-treated group and high-dose TLR-treated group. Eight normal rats were assigned to normal control group. Systemic and sciatic nerve intrinsic antioxidant enzyme activities, lipid peroxide levels, hemorheology and sciatic nerve conduction velocity and ultrastructure changes were evaluated. RESULTS: Glutathione peroxidase (GSH-Px) and superoxide dismutase (SOD) activities were lower, and lipid peroxide levels were higher in plasma and sciatic nerve of the untreated group than those in the normal control group (P<0.05). Blood glucose and viscosity in the untreated group were higher than those in the normal control group. Sciatic nerve showed demyelination changes and decrease of conduction velocity. Vasa nervorum expanded and erythrocyte deposited in the capillary in the untreated group. TLR obviously improved sciatic nerve conduction velocity and ameliorated morphology changes, decreased blood viscosity, improved SOD and GSH-Px activities. CONCLUSION: TLR can obviously improve sciatic nerve function and ameliorate morphology changes in rats with diabetic peripheral neuropathy, probably through depleting free radical production, improving endothelial cell function and ameliorating hemorheology changes.
C1 Second Military Medical University, Changzheng Hospital, Department of Neurology, Shanghai 200003, China. lzm@sh163.net
NR 0
TC 0
SN 1672-1977 (Print)
EI 
J9 
PD JUN 15
PY 2006
VL 4
IS 6
BP 601
EP 5
DI 
PG -595
UT CNKI:zhang d#2006#[effect#zhong x#4#601
ER

PT J
AU Wong, R
   Sagar, S
AF Wong, R
   Sagar, S
TI Acupuncture treatment for chemotherapy-induced peripheral neuropathy--a case series
SO Acupunct Med
LA Chinese
DT Article
DE Aged; Antineoplastic Agents/*adverse effects; Female; Humans; Male; Middle Aged; Neoplasms/drug therapy; Peripheral Nervous System Diseases/*chemically induced/*therapy; Severity of Illness Index; Treatment Outcome
AB Chemotherapy induced peripheral neuropathy (CIPN) occurs in 10 to 20% of cancer patients treated with neurotoxic chemotherapy. A mixture of sensory, sensorimotor and autonomic nervous system dysfunction can occur, resulting in deterioration in function and worsened quality of life. A major feature is discomfort and pain. Early termination of treatment and dose reduction of chemotherapy may be necessary. The clinical course is variable and depends on the chemotherapy agents and their cumulative dose. Although symptoms can resolve completely, in most patients CIPN is either only partially reversible or completely irreversible. Current management for CIPN is symptomatic using membrane stabilising medications and antidepressants. The use of nerve growth factors is still experimental. Dysaesthesia and pain involving the feet and hands are described in both traditional Chinese medicine (TCM) and Western biomedicine. In TCM, the pathogenesis is related to the inability to direct Qi and Blood to the extremities, and is associated with Qi, Blood, Yang and Kidney deficiencies. Acupuncture is moderately effective in treating diabetic neuropathy. However, to date, there is no report of the usefulness of acupuncture for CIPN. We report the result of a pilot prospective case series of five patients treated with an acupuncture protocol that aims to correct Qi, Blood and Yang deficiencies and directs Qi and Blood to the extremities, with the goal of improving the symptoms of CIPN. The responses were encouraging, and cannot be easily explained by the known neurophysiological mechanisms of acupuncture.
C1 Hamilton, McMaster University, Ontario, Canada. raimond.wong@hrcc.on.ca
NR 0
TC 0
SN 0964-5284 (Print)
EI 
J9 
PD JUN 15
PY 2006
VL 24
IS 2
BP 87
EP 91
DI 
PG 5
UT CNKI:wong#2006#acupunc#acupunc#24#87
ER
