# Supplementary material for: Mapping the evolution of botanical interventions for diabetic neuropathy: a two-database bibliometric landscape from 2005 to mid-2025
Source: Front Nutr. 2026 Jan 7;12:1727582. doi: 10.3389/fnut.2025.1727582 (PMC12819247; doi:10.3389/fnut.2025.1727582)
Supplement: Supplementary file 1 [file Data_Sheet_1.zip › Supplementary Material/merged and cleaned dataset/download2007u4.txt]

PT J
AU L, Wu Q
   C, Liang X
AF L, Wu Q
   C, Liang X
TI [Survey of current experimental studies of effects of traditional Chinese compound recipe on diabetic peripheral neuropathy]
SO Zhongguo Zhong Yao Za Zhi
LA Chinese
DT Article
DE Diabetic Neuropathies/*drug therapy/metabolism/physiopathology; Drugs, Chinese Herbal/isolation & purification/*therapeutic use; Enzyme Activation/drug effects; Hemodynamics/drug effects; Medicine, Chinese Traditional/*methods/trends; Neural Conduction/*drug effects; Oxidative Stress/drug effects; Phytotherapy/methods/trends; Protein Kinase C/metabolism
AB Traditional Chinese medicine has certain effects on diabetic peripheral neuropathy and predominates in the integral medication of multi-factorial, multi-target action, et al. In this paper, the experimental studies concerning the effects of Chinese compound recipes on diabetic peripheral neuropathy in recent 6 years are reviewed in respect of the polyalcohol pathway and related metabolic disorder, the activation of protein kinase C, the formation of advanced glycation endoproducts, oxidative stress, neurotrophy factors, haemodynamics and blood vessel factors. It analyzes the existing problems and looks into the future research in this domain as well.
C1 Chinese Academy of Medical Sciences, Peking Union Medical College Hospital, Department of Traditional Chinese Medicine, Beijing 100730, China.
NR 0
TC 0
SN 1001-5302 (Print)
EI 
J9 
PD JUN 15
PY 2007
VL 32
IS 9
BP 775
EP 8
DI 
PG -766
UT CNKI:wu q#2007#[survey#zhonggu#32#775
ER

PT J
AU C, Ahn A
   Bennani, T
   Freeman, R
   Hamdy, O
   J, Kaptchuk T
AF C, Ahn A
   Bennani, T
   Freeman, R
   Hamdy, O
   J, Kaptchuk T
TI Two styles of acupuncture for treating painful diabetic neuropathy--a pilot randomised control trial
SO Acupunct Med
LA Chinese
DT Article
DE Acupuncture Therapy/*methods; Adult; Aged; Diabetes Mellitus, Type 1/physiopathology; Diabetes Mellitus, Type 2/physiopathology; Diabetic Neuropathies/complications/*therapy; Female; Humans; Male; Middle Aged; Pain/etiology; *Pain Management; Pain Measurement; Pilot Projects; Quality of Life; Sensory Thresholds; *Severity of Illness Index; Treatment Outcome
AB In a pilot study, we evaluated the clinical and mechanistic effects of two styles of acupuncture, Traditional Chinese Medicine (TCM) and Japanese acupuncture, for the treatment of painful diabetic neuropathy. Out of seven patients enrolled, three received Traditional Chinese acupuncture while four received Japanese style acupuncture. Treatments were delivered once a week for 10 weeks. Acupuncturists were permitted to select the needle interventions. Substantial differences in diagnostic techniques, choice of acupuncture points, and needle manipulation were observed between TCM and Japanese acupuncturists. Clinically, patients allocated to Japanese acupuncture reported decreased neuropathy-associated pain according to the daily pain severity score, while the group allocated to the TCM acupuncture reported minimal effects. Both acupuncture styles, however, lowered pain according to the McGill Short Form Pain Score. The TCM style improved nerve sensation according to quantitative sensory testing while the Japanese style had a more equivocal effect. No evident changes were observed in glucose control or heart rate variability in either group.
C1 Boston, Harvard Medical School and Beth Israel Deaconess Medical Center, MA, USA. aahn@hms.harvard.edu
NR 0
TC 0
SN 0964-5284 (Print)
EI 
J9 
PD JUN 15
PY 2007
VL 25
IS 1-2
BP 11
EP 7
DI 
PG -3
UT CNKI:ahn a#2007#two sty#acupunc#25#11
ER

PT J
AU Gottfried-Blackmore, A
   Croft, G
   S, McEwen B
   Bulloch, K
AF Gottfried-Blackmore, A
   Croft, G
   S, McEwen B
   Bulloch, K
TI Transcriptional activity of estrogen receptors ERalpha and ERbeta in the EtC.1 cerebellar granule cell line
SO Brain Res
LA Chinese
DT Article
DE Cerebellum/*cytology/embryology/metabolism; Clone Cells; Embryonic Stem Cells/*cytology/metabolism; Estradiol/*metabolism; Estrogen Receptor alpha/*metabolism; Estrogen Receptor beta/*metabolism; Humans; Mice; Neurons/*cytology/metabolism; Signal Transduction/physiology; Transcription Factors/metabolism
AB Estrogen receptors alpha and beta (ERalpha and ERbeta) are expressed in the cerebellum throughout development and in the adult suggesting an important role of 17-beta-estradiol (E2) in this brain structure. In the present study, we have characterized the functionality of estrogen receptors (ERs) expressed in the immature cerebellar granule cell line E(t)C.1 by transfecting such cells with a luciferase reporter gene (ERE-Luc) coupled to an estrogen response element promoter. The induction of luciferase activity in E(t)C.1 cells by E2 and ER-subtype selective agonists was compared in normal cells and in cells overexpressing human ERalpha or ERbeta (hERalpha or hERbeta). E2-mediated transcription of the reporter gene was blocked by the ER antagonist ICI 182,780 (ICI), demonstrating the presence of functional native ERs. The selective agonist for ERalpha (PPT) showed a reduced response in luciferase induction compared to E2. Moreover, the ERbeta agonist (DPN) was unable to induce luciferase activity. E2-induced ERE-Luc transcription was not increased by overexpression of hERalpha. In contrast, hERbeta overexpression reduced the efficacy of E2 and abolished ERalpha-selective agonist activity. The ERbeta-specific agonist did not induce gene reporter activity unless hERbeta was overexpressed in the cells, suggesting that the endogenous ERbeta in E(t)C.1 cells is transcriptionally inactive. ICI inhibition of E2 responses was not affected by overexpression of the human ERs. The data suggest that ERalpha plays a predominant role in E2-mediated transcription in E(t)C.1 cells. Our data are discussed in view of other reports alluding to the complexity and cell-type specificity of E2-mediated transcription.
C1 Laboratory of Neuroendocrinology, The Rockefeller University, 1230 York Avenue, New York, NY, USA.
NR 0
TC 0
SN 0006-8993 (Print)
EI 
J9 
PD JUN 15
PY 2007
VL 1186
IS 
BP 41
EP 7
DI 
PG -33
UT CNKI:gottfried-blackmore#2007#transcr#brain r#1186#41
ER

PT J
AU Y, Gao C
   S, Duan W
   Z, Pan S
AF Y, Gao C
   S, Duan W
   Z, Pan S
TI [Relationship of TCM syndrome differentiation and manifestation of electrophysiology in patients with peripheral diabetic neuropathy]
SO Zhongguo Zhong Xi Yi Jie He Za Zhi
LA Chinese
DT Article
DE Aged; Aged, 80 and over; Diabetic Neuropathies/diagnosis/*physiopathology; Diagnosis, Differential; Electrophysiology; Female; Humans; Male; *Medicine, Chinese Traditional; Middle Aged; Neural Conduction/*physiology; Peripheral Nerves/*physiopathology; Syndrome
AB OBJECTIVE: To study the relationship between TCM syndrome type and electrophysiological changes of nerves in patients with peripheral diabetic neuropathy (PDN). METHODS: TCM syndrome differentiation of 87 patients with PDN were performed, and the sensory nerve conduction velocity (SCV) of common peroneal nerve and the motor nerve conduction velocity (MCV) of sural nerve were measured as well using surface electrodes. RESULTS: Patients of yang-deficiency type showed the slowest MCV and SCV as well as the lowest compound muscular action potential (CMAP) and sensory nerve action potential (SNAP), with significant difference as compared with those in patients of qi-insufficiency type, heat type, and dampness type, respectively; also significant slower MCV and SCV and lower SNAP than those in patients with blood stasis type. Besides, the SCV and SNAP level in patients with yang-deficiency type were lower as compared with those in patients with yin-deficiency type (all P < 0.05). CONCLUSION: Obvious changes of MCV and SCV could be found in PDN patients of TCM yang-deficiency syndrome, so the abnormal velocity of nerve conduction could be taken as a referential index for diagnosis of patients belonging to that type.
C1 Department of Neurology, The Second Affiliated Hospital of Hebei Medical University, Shijiazhuang. gaochy51@163.com
NR 0
TC 0
SN 1003-5370 (Print)
EI 
J9 
PD JUN 15
PY 2007
VL 27
IS 8
BP 686
EP 8
DI 
PG -677
UT CNKI:gao c#2007#[relati#zhonggu#27#686
ER
