# Supplementary material for: Mapping the evolution of botanical interventions for diabetic neuropathy: a two-database bibliometric landscape from 2005 to mid-2025
Source: Front Nutr. 2026 Jan 7;12:1727582. doi: 10.3389/fnut.2025.1727582 (PMC12819247; doi:10.3389/fnut.2025.1727582)
Supplement: Supplementary file 1 [file Data_Sheet_1.zip › Supplementary Material/merged and cleaned dataset/download2008u7.txt]

PT J
AU H, Pittler M
   Ernst, E
AF H, Pittler M
   Ernst, E
TI Complementary therapies for neuropathic and neuralgic pain - Systematic review
SO Clinical Journal of Pain
LA Chinese
DT Article
DE alternative medicine; neuropathic pain; neuralgic pain; systematic review; electrical nerve-stimulation; randomized controlled-trial; symptomatic diabetic-neuropathy; peripheral neuropathy; postherpetic neuralgia; analgesic therapy; relief; bias; location; medicine; Anesthesiology; Neurosciences & Neurology
AB Objective: To assess the evidence from rigorous clinical trials, systematic reviews, and meta-analyses of complementary and alternative therapies for treating neuropathic and neuralgic pain. Methods: Systematic searches were carried out in the databases Medline, Embase, Amed, Scopus, the Cochrane Database of Systematic Reviews, Natural Standard, and the Natural Medicines Comprehensive Database. Each database was searched from its respective inception until March 2006. To be included, trials were required to state that they were randomized. Systematic reviews and meta-analyses were included if based on the results of randomized trials. No language restrictions were imposed. Results: Five relevant systematic reviews and meta-analyses and 15 additional trials met the inclusion criteria and were reviewed. Data on the following complementary and alternative medicine treatments were identified: acupuncture, electrostimulation, herbal medicine, magnets, dietary supplements, imagery, and spiritual healing. Conclusions: On the basis of our findings, the evidence is not fully convincing for most complementary and alternative medicine modalities in relieving neuropathic or neuralgic pain. However, for topically applied capsaicin there is evidence of effectiveness beyond placebo. The evidence can be classified as encouraging and warrants further study for cannabis extract, magnets, carnitine, and electrostimulation.
C1 [Pittler, Max H.] Univ Exeter, Peninsula Med Sch, Exeter EX2 4NT, Devon, England
      Exeter EX2 4NT, Peninsula Med Sch, Univ Plymouth, Devon, England
NR 0
TC 0
SN 0749-8047
EI 
J9 
PD JUN 15
PY 2008
VL 24
IS 8
BP 731
EP 733
DI 
PG 3
UT CNKI:pittler m#2008#complem#clinica#24#731
ER

PT J
AU Qu, L
   C, Liang X
   Zhang, H
   L, Wu Q
   Q, Sun L
   Bei, G
AF Qu, L
   C, Liang X
   Zhang, H
   L, Wu Q
   Q, Sun L
   Bei, G
TI Effect of Jinmaitong Serum on the Proliferation of Rat Schwann Cells Cultured in High Glucose Medium
SO Chinese Journal of Integrative Medicine
LA Chinese
DT Article
DE high glucose; primary culture; Jinmaitong; proliferation; Chinese herbs' serum pharmacology; diabetic-neuropathy; polyol pathway; responses; Integrative & Complementary Medicine
AB Objective: To investigate the effect of Jinmaitong (JMT) serum on the proliferation of rat Schwann cells (SCs) primarily cultured in high glucose medium. Method: SCs were primarily cultured in Dulbecco's minmum essential medium (DMEM control), 50 mmol/L glucose medium (50 mmol/L Glu), 75 mmol/L glucose medium (75 mmol/L Glu), as well as 50 mmol/L glucose medium, with different concentrations of JMT serum (undiluted, 1:2 diluted and 1:8 diluted) and Neurotropin (Ntp), respectively. The proliferation of SCs under different conditions was detected by MTT. Result: SCs grew exuberantly in DMEM within 24-72 h, but slowed down at 96 h. The proliferation of SCs was inhibited in 50 mmol/L Glu and 75 mmol/L Glu after cultures of 48, 72 and 96 In, which showed that both were significantly different compared to the control group (P<0.01). The inhibition was more significant in 75 mmol/L Glu than in 50 mmollL Glu (P<0.05). Spearman's rho analysis revealed that the proliferation of SCs had a negative correlation with the concentration of glucose (r=-0.471, P<0.01). Excluding the time factor, partial correlation showed similar results (r=-0.679, P<0.01). After 48 h, the proliferation of SCs increased significantly in JMT1:2 and Ntp compared with 50 mmol/L Glu (control 0.437 +/- 0.019, 50 mmol/L Glu 0.367 +/- 0.035, JMT1:2 0.426 +/- 0.024, Ntp 0.422 +/- 0.013; P<0.01), and there were no statistically significant differences among the JMT groups, the Ntp group and the control group (P>0.05). Conclusions: The proliferation of SCs was inhibited in high glucose medium, and the inhibition was reduced by different concentrations of JMT serum, especially at JMT1:2.
C1 [Qu Ling
      Liang Xiao-chun
      Wu Qun-li
      Dept Tradit Chinese Med, Peking Union Med Coll Hosp, Sun Lian-qing] Chinese Acad Med Sci, Beijing 100730, Peoples R China
      [Zhang Hong
      Bei, Gu] Chinese Acad Med Sci, Peking Union Med Coll, Inst Basic Med Sci, Cell Ctr, Beijing 100005, Peoples R China
NR 0
TC 0
SN 1672-0415
EI 
J9 
PD JUN 15
PY 2008
VL 14
IS 4
BP 293
EP 297
DI 
PG 5
UT CNKI:qu#2008#effect #chinese#14#293
ER

PT J
AU I, Rocha-González H
   Ambriz-Tututi, M
   Granados-Soto, V
AF I, Rocha-González H
   Ambriz-Tututi, M
   Granados-Soto, V
TI Resveratrol:: A natural compound with pharmacological potential in neurodegenerative diseases
SO Cns Neuroscience & Therapeutics
LA Chinese
DT Article
DE clinical studies; lifespan; neurodegenerative diseases; neuropathic pain; pharmacokinetics; resveratrol; amyotrophic-lateral-sclerosis; diabetic neuropathic pain; rat hippocampal-neurons; red wine antioxidant; spinal-cord-injury; trans-resveratrol; oxidative stress; nitric-oxide; ischemia-reperfusion; calorie restriction; Neurosciences & Neurology; Pharmacology & Pharmacy
AB Resveratrol is a phytoalexin structurally related to stilbenes, which is synthesized in considerable amounts in the skin of grapes, raspberries, mulberries, pistachios and peanuts, and by at least 72 medicinal and edible plant species in response to stress conditions. It was isolated in 1940 and did not maintain much interest for around five decades until its role in treatment of cardiovascular diseases was suggested. To date, resveratrol has been identified as an agent that may be useful to treat cancer, pain, inflammation, tissue injury, and other diseases. However, currently the attention is being focused in analyzing its properties against neurodegenerative diseases and as antiaging compound. It has been reported that resveratrol shows effects in in vitro models of epilepsy, Alzheimer's disease, Parkinson's disease, Huntington's disease, amyotrophic lateral sclerosis, and nerve injury. However, evidences in vivo as well as in human beings are still lacking. Thus, further investigations on the pharmacological effects of resveratrol in vivo are necessary before any conclusions on its effects on neurodegenerative diseases can be obtained.
C1 [Rocha-Gonzalez, Hector I.
      Ambriz-Tututi, Monica
      Granados-Soto, Vinicio] Ctr Invest & Estudios Avanzados, Dept Farmacobiol, Mexico City, DF, Mexico
NR 0
TC 0
SN 1755-5930
EI 
J9 
PD JUN 15
PY 2008
VL 14
IS 3
BP 234
EP 247
DI 
PG 14
UT CNKI:rocha-gonzález h#2008#resvera#cns neu#14#234
ER

PT J
AU S, Harris C
   Lambert, J
   Saleem, A
   Coonishish, J
   C, Martineau L
   Cuerrier, A
   S, Haddad P
   T, Arnason J
   L, Bennett S A
AF S, Harris C
   Lambert, J
   Saleem, A
   Coonishish, J
   C, Martineau L
   Cuerrier, A
   S, Haddad P
   T, Arnason J
   L, Bennett S A
TI Antidiabetic activity of extracts from needle, bark, and cone of Picea glauca:: Organ-specific protection from glucose toxicity and glucose deprivation
SO Pharmaceutical Biology
LA Chinese
DT Article
DE glucose toxicity; P. glauca; natural health products; PC12 cells; peripheral neuropathy; plant extracts; type 2 diabetes mellitus; diabetes-mellitus; antioxidant activity; plants; medicine; peoples; canada; root; Plant Sciences; Medical Laboratory Technology; Pharmacology & Pharmacy
AB The incidence of type 2 diabetes mellitus has reached epidemic proportions worldwide. Canadian aboriginal communities, particularly the Cree Nation of Eeyou Istchee, have been identified as a high-risk population. Culturally acceptable treatment options are limited notably for diabetic complications resulting in peripheral neuropathy. Here, we describe results of an ongoing collaborative research project with Cree of Ecyou Istchee to identify botanicals capable of protecting peripheral neuronal precursors from glucose toxicity and glucose deprivation in vitro. Polar fractions of three plant organs (needles, cone, and bark) collected from Picea glauca (Moench) Voss (Pinaceae), were tested for toxicity under normoglucose, glucotoxicity, and glucose deprivation conditions. The profile of phenolic metabolites in each extract was first characterized by high-performance liquid chromatography-diode array detection-atmospheric pressure chemical ionisation mass spectrometry (HPLC-DAD-APCI/MS). We report here that these fractions are well-tolerated by PC12 neuronal precursors under normoglucose conditions. LD50 concentrations of needle extracts exceeded 100 mu g/mL, whereas the LD50 of bark and cone extracts was 40 and 36.4 mu g/mL, respectively We further show that the cytoprotective properties of minhikw after glucose challenge are concentration-dependent and organ-specific. Needle extracts protected PC12 cells from both glucotoxicity and glucose deprivation. Bark extracts had negligible activity. Cone extracts further impaired PC12 cell glucose tolerance. This study provides the first validation of antidiabetic activity of minhikw organs at the cellular level relevant to the management of diabetic peripheral neuropathy.
C1 [Harris, Cory S.
      Lambert, Jennifer] Univ Ottawa, Dept Biochem Microbiol & Immunol, Neural Regenerat Lab, Ottawa, ON K1H 8M5, Canada
      [Harris, Cory S.
      Lambert, Jennifer] Univ Ottawa, Dept Biochem Microbiol & Immunol, Ottawa Inst Syst Biol, Ottawa, ON K1H 8M5, Canada
      [Harris, Cory S.
      Saleem, Ammar
      Arnason, John T.
      Bennett, Steffany A. L.] Univ Ottawa, Dept Biol, Ottawa, ON, Canada
      [Martineau, Louis C.
      Haddad, Pierre S.] Univ Montreal, Dept Pharmacol, Montreal, PQ H3C 3J7, Canada
      [Cuerrier, Alain] Univ Montreal, Plant Biol Res Inst, Montreal Bot Garden, Montreal, PQ, Canada
NR 0
TC 0
SN 1388-0209
EI 
J9 
PD JUN 15
PY 2008
VL 46
IS 1-2
BP 126
EP 134
DI 
PG 9
UT CNKI:harris c#2008#antidia#pharmac#46#126
ER

PT J
AU X, Wei Z
AF X, Wei Z
TI Experiences in Treating Diabetic Peripheral Neuropathy with Traditional Chinese Medicine
SO Chinese Journal of Integrative Medicine
DT Article
DE SN 1672-0415; LA English; DS CNKI
C1 Xiyuan Hosp, Chinese Acad Med Sci, Beijing 100091, Peoples R China
NR 0
TC 0
SN 
EI 
J9 
PD JUN 15
PY 2008
VL 14
IS 4
BP 248
EP 250
DI 
PG 3
UT CNKI:wei z#2008#experie#chinese#14#248
ER

PT J
AU A, Qureshi A
   A, Qureshi A
   Omer, S
   B, Sanghai D
   R, Setty S
   S, Bhajipale N
AF A, Qureshi A
   A, Qureshi A
   Omer, S
   B, Sanghai D
   R, Setty S
   S, Bhajipale N
TI Capsaicin: Preclinical and clinical studies
SO Plant Archives
LA Chinese
DT Article
DE capsaicin; preclinical; clinical studies; topical capsaicin; capsicum fruits; mucosal injury; metabolism; mutagenicity; trial; arthritis; protects; invitro; acid; Plant Sciences
AB Drugs obtained from plant sources occupy important position in different pharmacopoeias. Many of the life saving drugs in the present day allopathic system are obtained from plant origin only. Extensive scientific research on capsaicin, a natural compound, pungent principle, present in the fruits of plant Capsicum anum, has been performed. In preclinical studies capsaicin shows lipid lowering by stimulating its metabolism, gastroprotection against aspirin and ethanol induced ulcers. Capsaicin in rodents shows anticancer activity against NKK induced lung and liver cancer. It also exhibits antidiabetic, antimicrobial, anti-inflammatory and antioxidant properties in rodents. In clinical studies Capsaicin shows gastroprotection in healthy volunteers. In double blind studies capsaicin proved to be useful in skin disorders against prutitic psoriasis and prurigo nodularis with randomized double blind studies. It also exhibits good analgesic activity against post-therapeutic neuralgia, osteo-arthritis, rheumatoid arthritis and diabetic neuropathy. Capsaicin is fairly safe with oral dose 0.5-1.0 mg/kg.
C1 [Qureshi, Absar A.
      Sanghai, Dhirendra B.
      Akola 444004, N. S.] SGSPS Inst Pharm, Bhajipale, MS, India
      Pune, Azfar A.] Natl Chem Lab, [Qureshi, Maharashtra, India
      Dharwad, Shaista] Soniya Coll Pharm, [Omer, Karnataka, India
      S. R.] SCS Coll Pharm, [Setty, Harapanahalli 583131, India
NR 0
TC 0
SN 0972-5210
EI 
J9 
PD JUN 15
PY 2008
VL 8
IS 1
BP 7
EP 11
DI 
PG 5
UT CNKI:qureshi a#2008#capsaic#plant a#8#7
ER

PT J
AU C, Sabu M
   T, Priya T
AF C, Sabu M
   T, Priya T
TI Amelioration of experimental diabetic neuropathy and gastropathy in rats following the oral administration of an herbal formulation of Diabo-SS extract
SO J Basic Clin Physiol Pharmacol
LA Chinese
DT Article
DE Animals; Blood Glucose/drug effects; Diabetes Mellitus, Experimental/complications/*drug therapy; Diabetic Neuropathies/*drug therapy; Gastrointestinal Diseases/*drug therapy/etiology; Gastrointestinal Transit/drug effects; Male; Pain Measurement; Phytotherapy; Plant Extracts/chemistry/*pharmacology; Rats; Tail
AB The aqueous and methanolic extract of a preparation; Diabo-SS (100 mg/kg b.wt) was administered to streptozotocin-induced diabetic animals. The aqueous Diabo-SS extract showed significantly (P < .001) higher anti-diabetic activity than the methanolic extract. Continuous administration of the aqueous extract of Diabo-SS reduced the plasma glucose level by 40% on 60th day. The tail flick latency (TFL) and gastric transit percentages were significantly higher in diabetic controls versus normal control animals.
C1 Department of Research and Development, Vaidyaratnam Oushadhasala, Ollur, 680 322 Thrissur, Kerala, India. sabu_mc@rediffmail.com
NR 0
TC 0
SN 0792-6855 (Print)
EI 
J9 
PD JUN 15
PY 2008
VL 19
IS 1
BP 29
EP 36
DI 
PG 8
UT CNKI:sabu m#2008#amelior#j basic#19#29
ER
