# Supplementary material for: Mapping the evolution of botanical interventions for diabetic neuropathy: a two-database bibliometric landscape from 2005 to mid-2025
Source: Front Nutr. 2026 Jan 7;12:1727582. doi: 10.3389/fnut.2025.1727582 (PMC12819247; doi:10.3389/fnut.2025.1727582)
Supplement: Supplementary file 1 [file Data_Sheet_1.zip › Supplementary Material/merged and cleaned dataset/download2009u5.txt]

PT J
AU Kato, A
   Yasuko, H
   Goto, H
   Hollinshead, J
   J, Nash R
   Adachi, I
AF Kato, A
   Yasuko, H
   Goto, H
   Hollinshead, J
   J, Nash R
   Adachi, I
TI Inhibitory effect of rhetsinine isolated from Evodia rutaecarpa on aldose reductase activity
SO Phytomedicine
LA Chinese
DT Article
DE Aldose reductase; Rhetsinine; Diabetic complications; polyol pathway; diabetic neuropathy; cell sorbitol; flavonoids; sorbinil; rats; retinopathy; mechanisms; indicator; Plant Sciences; Pharmacology & Pharmacy; Integrative & Complementary Medicine
AB Aldose reductase inhibitors have considerable potential for the treatment of diabetic complications, without increased risk of hypoglycemia. Search for components inhibiting aldose reductase led to the discovery of active compounds contained in Evodia rutaecarpa Bentham (Rutaceae), which is the one of the component of Kampo-herbal medicine. The hot water extract from the E. rutaecarpa was subjected to distribution or gel filtration chromatography to give an active compound, N2-(2-methylaminobenzoyl)tetrahydro-1H-pyrido[3,4-b]indol-1-one (rhetsinine). It inhibited aldose reductase with IC(50) values of 24.1 mu M. Furthermore, rhetsinine inhibited sorbitol accumulation by 79.3% at 100 mu M. These results suggested that the E rutaecarpa derived component, rhetsinine, would be potentially useful in the treatment of diabetic complications. (C) 2007 Elsevier GmbH. All rights reserved.
C1 [Kato, A.
      Yasuko, H.
      Dept Hosp Pharm, I.] Toyama Univ, Adachi, Toyama 9300194, Japan
      Dept Kampo Diagnost, H.] Inst Nat Med, [Goto, Toyama 9300194, Japan
      [Hollinshead, J.
      Aberystwyth SY23 3EB, R. J.] Inst Grassland & Environm Res, Nash, Ceredigion, Wales
NR 0
TC 0
SN 0944-7113
EI 
J9 
PD JUN 15
PY 2009
VL 16
IS 2-3
BP 258
EP 261
DI 
PG 4
UT CNKI:kato#2009#inhibit#phytome#16#258
ER

PT J
AU A, Ansari M
   J, Ahmad S
   Khanum, R
   Akhtar, M
AF A, Ansari M
   J, Ahmad S
   Khanum, R
   Akhtar, M
TI Pharmacological Investigation of Protective Effects of Nigella Sativa oil in Experimental Diabetic Neuropathy in Rats
SO Indian Journal of Pharmaceutical Education and Research
LA Chinese
DT Article
DE Diabetic neuropathy; Nigella sativa oil; alpha-lipoic acid; thymoquinone; damage; nerve; cells; Education & Educational Research; Pharmacology & Pharmacy
AB Diabetic neuropathy (DN), a common, most severe and the least understood complication of diabetes with functional, morphological and metabolic changes in peripheral nerves, is generally considered to be related to duration and severity of hyperglycemia. It is one of the most debilitating complications of both type 1 and type 2 diabetes, with estimates of prevalence between 50-90% depending on the means of detection and is generally irreversible. Nigella sativa is an annual herbaceous plant belonging to the Ranunculaceae, is considered an important medicinal herb, as natural remedy for wide range of diseases including diabetes, its role and mechanism of action is not clear in DN. In the present study we investigated the effects of Nigella sativa oil (NSO) in streptozotcin (STZ) induced DN in rats. The diabetes was induced by single dose of STZ (60 mg/kg, i.p.) in citrate buffer, while the normal control group was given the vehicle (citrate buffer) only. After four weeks of induction of diabetes, the diabetic animals were treated further four weeks with NSO (0.4 g/kg and 0.8 g/kg, p.o.) and amitriptyline (15 mg/kg, p.o.). Blood glucose estimation (fasting), body weight, grip strength and pain sensitivity tests were performed on the first day of 4(th) and on 8(th) weeks of study. At the end of study period, animals were sacrificed for biochemical and histopathological studies. STZ-induced diabetic rats showed marked hyperalgesia, reduction in grip strength after 8 weeks of diabetes induction, indicating development of diabetic neuropathy. Antioxidant enzymes (superoxide dismutase and catalase), glutathione levels were reduced and thiobarbituric acid reactive substances (TBARS) levels were significantly increased in diabetic rats. The 4-week treatment with NSO (0.4 g/kg and 0.8 g/kg, p.o.) started, 4 weeks after diabetes induction, significantly ameliorated the alterations in grip strength, hyperalgesia, TBARS levels and antioxidant enzymes in diabetic rats. The histopathological studies findings strongly supported the general behavioral observations tests and biochemical findings. Thus, the present study suggested the potential of NSO in the treatment of diabetic neuropathy by its antioxidant and hypoglycemic properties.
C1 [Ansari, Mohammad Abid
      Ahmad, Shibli Jameel
      Khanum, Razia
      Akhtar, Mohammad] Hamdard Univ, Fac Pharm, Dept Pharmacol, New Delhi 110062, India
NR 0
TC 0
SN 0019-5464
EI 
J9 
PD JUN 15
PY 2009
VL 43
IS 2
BP 166
EP 176
DI 
PG 11
UT CNKI:ansari m#2009#pharmac#indian #43#166
ER

PT J
AU Zareba, G
AF Zareba, G
TI PHYTOTHERAPY FOR PAIN RELIEF
SO Drugs of Today
LA Chinese
DT Article
DE randomized double-blind; wilfordii hook-f; low-back-pain; willow bark extract; harpagophytum-procumbens dc; ethyl-acetate extract; evening primrose oil; tripterygium-wilfordii; rheumatoid-arthritis; Pharmacology & Pharmacy
AB Pain is considered the third most common healthcare problem disabling more individuals than heart disease and cancer together. Although pharmacological pain management offers a significant relief in several pain-related diseases, many patients turn to its supplementation with complementary and alternative medicine. Botanicals used in pain therapy con contribute to restoring the quality of life to a patient and may effect and enhance conventional pain management. Herbal analgesic use in several pain-related diseases such as rheumatologic diseases, back pain, cancer, diabetic peripheral neuropathy and migraine will be discussed. In addition, this review describes botanicols with known analgesic activity for which randomized, placebo-controlled, double-blind trials assessing their efficacy in different pain-related diseases hove been published and which hove been recently evaluated in many systematic reviews with well-described methodology.
C1 Sch Med & Dent, Dept Environm Med, Univ Rochester, Rochester, NY 14642 USA
NR 0
TC 0
SN 1699-3993
EI 
J9 
PD JUN 15
PY 2009
VL 45
IS 6
BP 445
EP 467
DI 
PG 23
UT CNKI:zareba#2009#phytoth#drugs o#45#445
ER

PT J
AU Q, Sun L
   C, Liang X
AF Q, Sun L
   C, Liang X
TI [Study on nitric oxide in diabetic peripheral neuropathy and traditional Chinese medicine intervention in it]
SO Zhongguo Zhong Xi Yi Jie He Za Zhi
DT Article
DE Drugs, Chinese Herbal/*therapeutic use; Humans; Nitric Oxide/*blood; *Phytotherapy; SN 1003-5370 (Print); 1003-5370; LA chi; DS CNKI
NR 0
TC 0
SN 
EI 
J9 
PD JUN 15
PY 2009
VL 29
IS 2
BP 187
EP 90
DI 
PG -96
UT CNKI:sun l#2009#[study #zhonggu#29#187
ER

PT J
AU J, Sim H
   S, Jeong J
   J, Kwon H
   H, Kang T
   M, Park H
   M, Lee Y
   Y, Kim S
   P, Hong S
AF J, Sim H
   S, Jeong J
   J, Kwon H
   H, Kang T
   M, Park H
   M, Lee Y
   Y, Kim S
   P, Hong S
TI HPLC with pulsed amperometric detection for sorbitol as a biomarker for diabetic neuropathy
SO Journal of Chromatography B-Analytical Technologies in the Biomedical and Life Sciences
LA Chinese
DT Article
DE Diabetic neuropathy; Diabetes mellitus; HPAEC-PAD; Sciatic nerve; Salivary glands; anion-exchange chromatography; performance liquid-chromatography; human erythrocytes; plant-extracts; nerve; pathway; polyol; assay; mice; Biochemistry & Molecular Biology; Chemistry
AB This Study describes the optimal analytical conditions for sorbitol analysis by a high-performance anion-exchange chromatography-pulsed amperometric detection method. Its clinical utility as a diagnostic tool was established by measuring sorbitol in the sciatic nerves or salivary glands of diabetes mellitus-induced mice. Sorbitol was completely separated from other monosaccharides on an anion-exchange column with 100 mM NaOH as eluent. The limit of detection (S/N = 3) and limit of quantification (S/N = 10) were 0.03 ng (3 ng/g) and 0.10 ng (10 ng/g), respectively. The linear dynamic range was 0.01-50.0 mu g/g (r(2) = 0.9997 and 0.9989 for sciatic nerves and Salivary glands, respectively), and the mean recoveries for intra- or inter-day assays were in the range of 98.5-103.9%. This method easily identified diabetic and normal groups, making it a practical procedure for the rapid screening of diabetic neuropathy. (C) 2009 Elsevier B.V. All rights reserved.
C1 [Park, Hye Min
      Kim, Sun Yeou] Kyung Hee Univ, EW Integrated Med Sci Res Ctr, Grad Sch EW Med Sci, Yongin 446701, South Korea
      [Sim, Hee-Jung
      Jeong, Ji-Seon
      Kwon, Ha-Jeong
      Hong, Seon-Pyo] Kyung Hee Univ, Coll Pharm, Kyung Hee EW Pharmaceut Res Inst, Dept Oriental Pharmaceut Sci, Seoul 130701, South Korea
      [Kang, Tong Ho] Kyung Hee Univ, Coll Life Sci, Dept Oriental Med Mat & Proc, Yongin 446701, South Korea
      [Lee, Yong-Moon] Chungbuk Natl Univ, Coll Pharm, CBITRC, Chonju 361763, South Korea
NR 0
TC 0
SN 1570-0232
EI 
J9 
PD JUN 15
PY 2009
VL 877
IS 14-15
BP 1607
EP 1611
DI 
PG 5
UT CNKI:sim h#2009#hplc wi#journal#877#1607
ER
