# Supplementary material for: Mapping the evolution of botanical interventions for diabetic neuropathy: a two-database bibliometric landscape from 2005 to mid-2025
Source: Front Nutr. 2026 Jan 7;12:1727582. doi: 10.3389/fnut.2025.1727582 (PMC12819247; doi:10.3389/fnut.2025.1727582)
Supplement: Supplementary file 1 [file Data_Sheet_1.zip › Supplementary Material/merged and cleaned dataset/download2010u8.txt]

PT J
AU Watcho, P
   Stavniichuk, R
   Ribnicky, D
   Raskin, I
   G, Obrosova I
AF Watcho, P
   Stavniichuk, R
   Ribnicky, D
   Raskin, I
   G, Obrosova I
TI High-Fat Diet-Induced Neuropathy of Prediabetes and Obesity: Effect of PMI-5011, an Ethanolic Extract of Artemisia dracunculus L
SO Mediators of Inflammation
LA Chinese
DT Article
DE aldose reductase inhibition; alpha-lipoic acid; experimental diabetic-neuropathy; nerve-conduction-velocity; nitrosative stress; peripheral-nerve; oxidative stress; neural dysfunction; tissue sites; Cell Biology; Immunology
AB Artemisia species are a rich source of herbal remedies with antioxidant and anti-inflammatory properties. We evaluated PMI-5011, an ethanolic extract of Artemisia dracunculus L., on neuropathy in high-sfat diet-fed mice, a model of prediabetes and obesity developing oxidative stress and proinflammatory changes in peripheral nervous system. C57B16/J mice fed high-fat diet for 16 weeks developed obesity, moderate nonfasting hyperglycemia, nerve conduction deficit, thermal and mechanical hypoalgesia, and tactile allodynia. They displayed 12/15-lipoxygenase overexpression, 12(S)-hydroxyeicosatetraenoic acid accumulation, and nitrosative stress in peripheral nerve and spinal cord. PMI-5011 (500 mgkg(-1)d(-1), 7 weeks) normalized glycemia, alleviated nerve conduction slowing and sensory neuropathy, and reduced 12/15-lipoxygenase upregulation and nitrated protein expression in peripheral nervous system. PMI-5011, a safe and nontoxic botanical extract, may find use in treatment of neuropathic changes at the earliest stage of disease.
C1 [Watcho, Pierre
      Stavniichuk, Roman
      Pennington Biomed Res Ctr, Irina G.] Louisiana State Univ Syst, Obrosova, Baton Rouge, LA 70808 USA
      [Ribnicky, DavidM.
      Raskin, Ilya] Rutgers State Univ, Cook Coll, Biotech Ctr, New Brunswick, NJ 08901 USA
      [Ribnicky, DavidM.
      Raskin, Ilya] Rutgers State Univ, Cook Coll, Dept Nutr Sci, New Brunswick, NJ 08901 USA
NR 0
TC 0
SN 0962-9351
EI 
J9 
PD JUN 15
PY 2010
VL 2010
IS 
BP 10
EP 10
DI 
PG 1
UT CNKI:watcho#2010#high-fa#mediato#2010#10
ER

PT J
AU C, Hu X
   Sato, J
   Bajotto, G
   Khookhor, O
   Ohsawa, I
   Oshida, Y
   Sato, Y
AF C, Hu X
   Sato, J
   Bajotto, G
   Khookhor, O
   Ohsawa, I
   Oshida, Y
   Sato, Y
TI GOSHAJINKIGAN (CHINESE HERBAL MEDICINE NIU-CHE-SEN-QI-WAN) IMPROVES INSULIN RESISTANCE IN DIABETIC RATS VIA THE NITRIC OXIDE PATHWAY
SO Nagoya Journal of Medical Science
LA Chinese
DT Article
DE Goshajinkigan; Insulin resistance; Diabetes; Nitric oxide; Research & Experimental Medicine
AB Goshajinkigan (GJG), an aqueous extract of a combination of 10 herbal medicines, is widely used for the treatment of diabetic neuropathy in Japan. In this study, the effect of GJG on insulin-induced glucose disposal in normal and streptozotocin (STZ) diabetic rats was analyzed using the euglycemic clamp technique. Male Wistar rats, aged 9 weeks, were randomly assigned to six groups: group NS, normal rats receiving saline; group NG, normal rats receiving GJG (800 mg.kg(-1).day(-1), p.o.); group NGL, normal rats receiving GJG + N-G-monomethyl-L-arginine (L-NMMA, 1 mg.kg(-1).min(-1), i.v.); group DS, diabetic rats receiving saline; group DG, diabetic rats receiving GJG; group DGL, diabetic rats receiving GJG + L-NMMA. After daily oral administrations of saline or GJG for one week, euglycemic clamp experiments were performed. The metabolic clearance rates of glucose (MCR) in the DS, DG, and DGL groups (8.7 +/- 2.9, 18.2 +/- 2.5, and 8.1 +/- 1.8 ml.kg(-1).min(-1), respectively) were significantly lower than those in the NS, NG, and NGL groups (24.1 +/- 4.5, 24.5 +/- 3.1, and 22.2 +/- 2.1 ml.kg(-1).min(-1), respectively). In addition, the MCR in the DG group was significantly higher than that in the DS and DGL groups, while no significant difference was detected among the NS, NG, and NGL groups. Furthermore, the amelioration of insulin resistance by GJG in diabetic rats was hampered by L-NMMA infusion. These results suggest that daily GJG administrations ameliorate insulin resistance in STZ-diabetic rats, and that the nitric oxide pathway may mediate the effect of GJG.
C1 [Bajotto, Gustavo
      Khookhor, Oyun
      Ohsawa, Isao
      Sato, Yuzo] Aichi Gakuin Univ, Dept Hlth Sci, Fac Psychol & Phys Sci, Nisshin 4700195, Japan
      [Hu, Xiaochen
      Sato, Juichi] Nagoya Univ Hosp, Dept Gen Med, Nagoya, Aichi, Japan
      [Oshida, Yoshiharu] Nagoya Univ, Res Ctr Hlth Phys Fitness & Sports, Nagoya, Aichi 4648601, Japan
NR 0
TC 0
SN 2186-3326
EI 
J9 
PD JUN 15
PY 2010
VL 72
IS 1-2
BP 35
EP 42
DI 
PG 8
UT CNKI:hu x#2010#goshaji#nagoya #72#35
ER

PT J
AU R, Fischer L
   D, Glass J
AF R, Fischer L
   D, Glass J
TI Oxidative stress induced by loss of Cu,Zn-superoxide dismutase (SOD1) or superoxide-generating herbicides causes axonal degeneration in mouse DRG cultures
SO Acta Neuropathologica
LA Chinese
DT Article
DE Axonal degeneration; Oxidative stress; Neuropathy; Superoxide dismutase; Dorsal root ganglion; amyotrophic-lateral-sclerosis; lipid-peroxidation; motor-neurons; cell-death; wallerian degeneration; diabetic-neuropathy; redox environment; peripheral-nerve; apoptotic death; deficient mice; Neurosciences & Neurology; Pathology
AB Axonal degeneration is a common pathologic feature in peripheral neuropathy, neurodegenerative disease, and normal aging. Oxidative stress may be an important mechanism of axonal degeneration, but is underrepresented among current experimental models. To test the effects of loss of the antioxidant enzyme Cu,Zn-superoxide dismutase (SOD1) on axon survival, we cultured dorsal root ganglion (DRG) neurons from SOD1 knockout mice. Beginning as early as 48-72 h, we observed striking degeneration of Sod1-/- axons that was prevented by introduction of human SOD1 and was attenuated by antioxidant treatment. To test susceptibility to increased superoxide production, we exposed wild-type DRGs to the redox-cycling herbicides paraquat and diquat (DQ). Dose-dependent axon degeneration was observed, and toxicity of DQ was exacerbated by SOD1 deficiency. MTT staining suggested that DRG axons are more susceptible to injury than their parent cell bodies in both paradigms. Taken together, these data demonstrate susceptibility of DRG axons to oxidative stress-mediated injury due to loss of SOD1 or excess superoxide production. These in vitro models provide a novel means of investigating oxidative stress-mediated injury to axons, to improve our understanding of axonal redox control and dysfunction in peripheral neuropathy.
C1 [Fischer, Lindsey R.
      Glass, Jonathan D.] Emory Univ, Sch Med, Dept Neurol, Atlanta, GA 30322 USA
      [Glass, Jonathan D.] Emory Univ, Sch Med, Dept Pathol, Atlanta, GA 30322 USA
      [Glass, Jonathan D.] Emory Univ, Sch Med, Dept Lab Med, Atlanta, GA 30322 USA
      Jonathan D.] Emory Ctr Neurodegenerat Dis, [Glass, Atlanta, GA 30322 USA
NR 0
TC 0
SN 0001-6322
EI 
J9 
PD JUN 15
PY 2010
VL 119
IS 2
BP 249
EP 259
DI 
PG 11
UT CNKI:fischer l#2010#oxidati#acta ne#119#249
ER

PT J
AU H, Le H
   M, Belcher S
AF H, Le H
   M, Belcher S
TI Rapid signaling actions of environmental estrogens in developing granule cell neurons are mediated by estrogen receptor ß
SO Endocrinology
LA Chinese
DT Article
DE Cell Death; Endocrine Disruptors/chemistry/*pharmacology; Environmental Pollutants; Estrogen Receptor beta/*metabolism; Estrogens/chemistry/*pharmacology; Extracellular Signal-Regulated MAP Kinases/metabolism; Female; Molecular Structure; Neurons/cytology/*drug effects/physiology; Phosphorylation; Rats; Rats, Sprague-Dawley; Signal Transduction
AB Estrogenic endocrine disrupting chemicals (EDCs) constitute a diverse group of man-made chemicals and natural compounds derived from plants and microbial metabolism. Estrogen-like actions are mediated via the nuclear hormone receptor activity of estrogen receptor (ER)α and ERβ and rapid regulation of intracellular signaling cascades. Previous study defined cerebellar granule cell neurons as estrogen responsive and that granule cell precursor viability was developmentally sensitive to estrogens. In this study experiments using Western blot analysis and pharmacological approaches have characterized the receptor and signaling modes of action of selective and nonselective estrogen ligands in developing cerebellar granule cells. Estrogen treatments were found to briefly increase ERK1/2-phosphorylation and then cause prolonged depression of ERK1/2 activity. The sensitivity of granule cell precursors to estrogen-induced cell death was found to require the integrated activation of membrane and intracellular ER signaling pathways. The sensitivity of granule cells to selective and nonselective ER agonists and a variety of estrogenic and nonestrogenic EDCs was also examined. The ERβ selective agonist DPN, but not the ERα selective agonist 4,4',4'-(4-propyl-[1H]-pyrazole-1,3,5-triyl) trisphenol or other ERα-specific ligands, stimulated cell death. Only EDCs with selective or nonselective ERβ activities like daidzein, equol, diethylstilbestrol, and bisphenol A were observed to induce E2-like neurotoxicity supporting the conclusion that estrogen sensitivity in granule cells is mediated via ERβ. The presented results also demonstrate the utility of estrogen sensitive developing granule cells as an in vitro assay for elucidating rapid estrogen-signaling mechanisms and to detect EDCs that act at ERβ to rapidly regulate intracellular signaling.
C1 Cincinnati, University of Cincinnati College of Medicine, Department of Pharmacology and Cell Biophysics, Ohio 45267-0575, USA.
NR 0
TC 0
SN 0013-7227 (Print)
EI 
J9 Endocrinology
PD JUN 15
PY 2010
VL 151
IS 12
BP 5689
EP 99
DI 
PG -5589
UT CNKI:le h#2010#rapid s#endocri#151#5689
ER

PT J
AU Wu, Q
   Liang, X
AF Wu, Q
   Liang, X
TI [Survey of current studies of effects of traditional Chinese medicine on nerve growth factor and diabetic peripheral neuropathy]
SO Zhongguo Zhong Yao Za Zhi
LA Chinese
DT Article
DE Diabetic Neuropathies/*drug therapy/genetics/metabolism; Drugs, Chinese Herbal/*therapeutic use; Gene Expression/drug effects; Humans; Nerve Growth Factor/*genetics/metabolism
AB Nerve growth factor(NGF) is closely ralated to the occurrence and development of diabetic peripheral neuropathy (DPN). Traditional Chinese medicine has certain effects on the promotion of NGF expression. It analyzes the relationship of NGF and DPN and the effects of Traditional Chinese Medicine on them as well as the existing problems and looks into the future research in this domain.
C1 Chinese Academy of Medical Sciences, Peking Union Medical College Hospital, Beijing 100730, China.
NR 0
TC 0
SN 1001-5302 (Print)
EI 
J9 
PD JUN 15
PY 2010
VL 35
IS 14
BP 1896
EP 9
DI 
PG -1886
UT CNKI:wu#2010#[survey#zhonggu#35#1896
ER

PT J
AU Hu, X
   Sato, J
   Bajotto, G
   Khookhor, O
   Ohsawa, I
   Oshida, Y
   Sato, Y
AF Hu, X
   Sato, J
   Bajotto, G
   Khookhor, O
   Ohsawa, I
   Oshida, Y
   Sato, Y
TI Goshajinkigan (Chinese herbal medicine niu-che-sen-qi-wan) improves insulin resistance in diabetic rats via the nitric oxide pathway
SO Nagoya J Med Sci
LA Chinese
DT Article
DE Diabetes Mellitus, Experimental/*drug therapy/metabolism; Drugs, Chinese Herbal/*therapeutic use; *Insulin Resistance; Male; Metabolic Clearance Rate/drug effects; Nitric Oxide/*physiology; Rats; Rats, Wistar; Streptozocin
AB Goshajinkigan (GJG), an aqueous extract of a combination of 10 herbal medicines, is widely used for the treatment of diabetic neuropathy in Japan. In this study, the effect of GJG on insulin-induced glucose disposal in normal and streptozotocin (STZ) diabetic rats was analyzed using the euglycemic clamp technique. Male Wistar rats, aged 9 weeks, were randomly assigned to six groups: group NS, normal rats receiving saline; group NG, normal rats receiving GJG (800 mg x kg(-1) x day(-1), p.o.); group NGL, normal rats receiving GJG + N(G)-monomethyl-L-arginine (L-NMMA, 1 mg x kg(-1) x min(-1), i.v.); group DS, diabetic rats receiving saline; group DG, diabetic rats receiving GJG; group DGL, diabetic rats receiving GJG + L-NMMA. After daily oral administrations of saline or GJG for one week, euglycemic clamp experiments were performed. The metabolic clearance rates of glucose (MCR) in the DS, DG, and DGL groups (8.7 +/- 2.9, 18.2 +/- 2.5, and 8.1 +/- 1.8 ml x kg(-1) x min(-1), respectively) were significantly lower than those in the NS, NG, and NGL groups (24.1 +/- 4.5, 24.5 +/- 3.1, and 22.2 +/- 2.1 ml x kg(-1) x min(-1), respectively). In addition, the MCR in the DG group was significantly higher than that in the DS and DGL groups, while no significant difference was detected among the NS, NG, and NGL groups. Furthermore, the amelioration of insulin resistance by GJG in diabetic rats was hampered by L-NMMA infusion. These results suggest that daily GJG administrations ameliorate insulin resistance in STZ-diabetic rats, and that the nitric oxide pathway may mediate the effect of GJG.
C1 Nagoya University Hospital, Department of General Medicine, Nagoya, Japan.
NR 0
TC 0
SN 0027-7622 (Print)
EI 
J9 
PD JUN 15
PY 2010
VL 72
IS 1-2
BP 35
EP 42
DI 
PG 8
UT CNKI:hu#2010#goshaji#nagoya #72#35
ER

PT J
AU C, Unadike B
   A, Akpan N
   O, Essien I
AF C, Unadike B
   A, Akpan N
   O, Essien I
TI CLINICAL PROFILE OF NEWLY PRESENTING DIABETIC PATIENTS AT THE UNIVERSITY OF UYO TEACHING HOSPITAL, NIGERIA
SO Pakistan Journal of Medical Sciences
LA Chinese
DT Article
DE Diabetes Mellitus; General & Internal Medicine
AB Objectives: Diabetes Mellitus is emerging as a major health challenge with the incidence and prevalence of the disease on the increase. It also contributes to overall morbidity and mortality with complications like cardiovascular disease, neuropathy, nephropathy, retinopathy and lower extremity amputation. There are few local studies on the clinical characteristics of the disease in our wet up and this study therefore set out to characterize the clinical profile of newly presenting diabetic patients in a health facility in Nigeria. Methodology: It is a cross sectional, descriptive study carried out at the diabetes clinic of the University of Uyo Teaching Hospital between January 2007 and September 2008. Data obtained included age, sex, anthropometric indices, symptomatology, co-morbidities, complications and treatment of diabetes. Data was analyzed using SPSS version 10. Results: A total of two hundred and seventy patients were studied (120 males, 150 females). About 89.2% were Type 2 DM patients and majority of the study subjects were overweight. Diabetic neuropathy was the commonest complication present in 38.8% of the subjects. Polyuria was the commonest symptom and hypertension the commonest comorbidity. Majority of the subjects were on oral hypolgycaemic agents for the management of their disease with the sulphonyureas and biguanides being the most common medication that was taken by them. A few of the patients were also taking herbal medication for treatment of their disease. Conclusion: Majority of the patients presenting in our facility have Type 2 diabetes, were hypertensive and overweight. Hypertension was the commonest co-morbidity and diabetic neuropathy the commonest complication. Adequate health education, subsidies on medications and proper funding of the health sector is necessary to stem the tide of the burden attributable to the disease.
C1 [Unadike, B. C.
      Akpan, N. A.
      Essien, I. O.] Univ Uyo, Teaching Hosp, Dept Med, Uyo, Nigeria
NR 0
TC 0
SN 1682-024X
EI 
J9 
PD JUN 15
PY 2010
VL 26
IS 1
BP 26
EP 30
DI 
PG 5
UT CNKI:unadike b#2010#clinica#pakista#26#26
ER

PT J
AU Fujita, K
   Yamamoto, T
   Kamezaki, T
   Matsumura, A
AF Fujita, K
   Yamamoto, T
   Kamezaki, T
   Matsumura, A
TI Efficacy of Keishibukuryogan, a Traditional Japanese Herbal Medicine, in Treating Cold Sensation and Numbness After Stroke: Clinical Improvement and Skin Temperature Normalization in 22 Stroke Patients
SO Neurologia Medico-Chirurgica
LA Chinese
DT Article
DE keishibukuryogan; stroke; cold sensation; numbness; keishi-bukuryo-gan; isolated rat aorta; diabetic-neuropathy; nerve-conduction; hemiplegic arm; blood; dysfunction; extract; pain; Neurosciences & Neurology; Surgery
AB Cold sensation and numbness have been reported as post-stroke sensory sequelae attributable to distal axonopathy, which is caused by chronic ischemia of diseased limbs resulting from dysfunction of vasomotor regulatory systems. Keishibukuryogan is a traditional herbal medicine used to treat symptoms of peripheral ischemia such as cold extremities. This study investigated clinical improvement and skin temperature in peripheral ischemia patients to determine the efficacy of keishibukuryogan in alleviating post-stroke cold sensation and numbness. Twenty-two stroke patients with cold sensation and/or numbness were enrolled in this study. Subjective cold sensation and numbness, evaluated using the visual analogue scale, were found in 21 and 31 limbs, respectively. The skin temperature of diseased and healthy limbs was recorded. We observed all patients for 4 weeks and 17 patients for 8 weeks after administration of keishibukuryogan. The skin temperature of diseased limbs was significantly higher than baseline at 4 weeks and 8 weeks, whereas that of healthy limbs did not change significantly. Cold sensation and numbness were significantly improved at 4 weeks and 8 weeks compared to baseline. Keishibukuryogan administration resulted in warming of diseased limbs and improved cold sensation and numbness, probably by increasing peripheral blood flow.
C1 [Yamamoto, Tetsuya
      Matsumura, Akira] Univ Tsukuba, Inst Clin Med, Dept Neurosurg, Tsukuba, Ibaraki 3058575, Japan
      [Fujita, Keishi
      Dept Neurosurg, Takao] Ibaraki Seinan Med Ctr Hosp, Kamezaki, Ibaraki, Japan
NR 0
TC 0
SN 0470-8105
EI 
J9 
PD JUN 15
PY 2010
VL 50
IS 1
BP 1
EP 5
DI 
PG 5
UT CNKI:fujita#2010#efficac#neurolo#50#1
ER
