# Supplementary material for: Mapping the evolution of botanical interventions for diabetic neuropathy: a two-database bibliometric landscape from 2005 to mid-2025
Source: Front Nutr. 2026 Jan 7;12:1727582. doi: 10.3389/fnut.2025.1727582 (PMC12819247; doi:10.3389/fnut.2025.1727582)
Supplement: Supplementary file 1 [file Data_Sheet_1.zip › Supplementary Material/merged and cleaned dataset/download2011u7.txt]

PT J
AU Chen, W
   F, Luo Y
   P, Liu J
AF Chen, W
   F, Luo Y
   P, Liu J
TI Topical Herbal Medicine for Treatment of Diabetic Peripheral Neuropathy: A Systematic Review of Randomized Controlled Trials
SO Forschende Komplementarmedizin
LA Chinese
DT Article
DE Traditional Chinese medicine; Chinese herbal medicine; Systematic review; Meta-analysis; sensory symptoms; quality; polyneuropathy; Integrative & Complementary Medicine
AB Background: Topical Chinese herbal medicine (CHM) is generally used in China, separately or in combination with conventional medicine, to treat diabetic peripheral neuropathy (DPN). Clinical studies have shown beneficial effects of CHM compared with conventional medicine. Material and Methods: A systematic literature search of Cochrane Central Register of Controlled Trials (CENTRAL), MEDLINE, EMBASE, AMED, Chinese BioMedical Literature Database (CBM), Chinese National Knowledge Infrastructure (CNKI) and Chinese Scientific Journal Database (VIP) information was conducted till March 2010. Randomized controlled trials (RCTs) were included if they compared topical CHM to conventional medicine, placebo or no treatment for patients with DPN. Revman 5.0.17 was used as software for data analysis. The effect expectancy is depicted as relative risk and mean difference with a 95% confidence interval. Results: 23 RCTs including 22 topical CHMs were included. The methodological quality of the included trials is generally poor in terms of sequence generation, concealment of allocations, blinding, incomplete data outcome and selective outcome reports. 17 trials showed beneficial effects of CHM on global symptom improvement, 6 beneficial effects of CHM on nerve velocity conduction, 4 beneficial effects of CHM on numbness improvement and 4 beneficial effects of CHM on pain relief. Adverse events with relation to CHM were reported in 3 trials including skin redness, a burning feeling, a prickling sensation and rash. Conclusions: Due to weak evidence, the claimed benefits of topical CHM for DPN are inconclusive; more stringent studies are needed to support clinical practice.
C1 [Chen, Wei
      Ctr Evidence Based Chinese Med, Jian-Ping] Beijing Univ Chinese Med, Liu, Beijing 100029, Peoples R China
      Natl Res Ctr Complementary & Alternat Med NAFKAM, Jian-Ping] Univ Tromso, [Liu, N-9001 Tromso, Norway
NR 0
TC 0
SN 1661-4119
EI 
J9 
PD JUN 15
PY 2011
VL 18
IS 3
BP 134
EP 145
DI 
PG 12
UT CNKI:chen#2011#topical#forsche#18#134
ER

PT J
AU Bakhshayeshi, S
   P, Madani S
   Hemmatabadi, M
   Heshmat, R
   Larijani, B
AF Bakhshayeshi, S
   P, Madani S
   Hemmatabadi, M
   Heshmat, R
   Larijani, B
TI Effects of Semelil (ANGIPARS™) on diabetic peripheral neuropathy: A randomized, double-blind Placebo-controlled clinical trial
SO Daru-Journal of Pharmaceutical Sciences
LA Chinese
DT Article
DE Peripheral Neuropathy; drug; Pharmacology & Pharmacy
AB Background and the purpose of the study: Diabetic neuropathy is the most common diabetic complication that often is accompanied by significant morbidity, mortality and economic burden. The purpose of this study was evaluation of effect of Semelil (ANGIPARS (TM)), a new herbal drug for treatment of diabetic foot ulcers or diabetic peripheral neuropathy. Methods: In this double blind clinical trial, 49 type 2 diabetes patients with different degrees of neuropathy were evaluated in two groups (ANGIPARS (TM) and placebo groups). All patients were assessed at the start and 12 weeks after treatment, with laboratory tests, United Kingdom screening test, Michigan neuropathy screening score, Michigan diabetic neuropathy score, vibration perception thresholds, nerve conduction study, monofilament test and visual analog scale. Results: Michigan diabetic neuropathy score was decreased notably in ANGIPARS (TM) group. In the nerve conduction study, appropriate meaningful changes were observed in the distal latency and amplitude in the motor Ulnar nerve in ANGIPARS (TM) group. Conclusion.. The results showed limited evidence of efficacy of ANGIPARS (TM) in diabetic neuropathy treatment and more studies with a larger sample size and longer duration are required.
C1 [Bakhshayeshi, S.
      Hemmatabadi, M.
      Heshmat, R.
      Larijani, B.] Univ Tehran Med Sci, Shafayahyaian Rehabil Hosp, Endocrinol & Metab Res Inst, Tehran, Iran
      [Madani, S. P.] Univ Tehran Med Sci, Shafayahyaian Rehabil Hosp, Dept Phys Med & Rehabil, Tehran, Iran
NR 0
TC 0
SN 
EI 
J9 
PD JUN 15
PY 2011
VL 19
IS 1
BP 65
EP 70
DI 
PG 6
UT CNKI:bakhshayeshi#2011#effects#daru-jo#19#65
ER

PT J
AU A, Al-Khamees W
   D, Schwartz M
   Alrashdi, S
   D, Algren A
   W, Morgan B
AF A, Al-Khamees W
   D, Schwartz M
   Alrashdi, S
   D, Algren A
   W, Morgan B
TI Status epilepticus associated with borage oil ingestion
SO J Med Toxicol
LA Chinese
DT Article
DE Adult; Anticonvulsants/therapeutic use; Borago/*chemistry; Diethylcarbamazine/therapeutic use; Drug Therapy, Combination; Female; Humans; Lorazepam/therapeutic use; Pentobarbital/therapeutic use; Phenytoin/therapeutic use; Plant Oils/*toxicity; Seizures/chemically induced/drug therapy; Status Epilepticus/*chemically induced/drug therapy; Treatment Outcome; gamma-Linolenic Acid/*toxicity
AB The use of herbal and complementary medicine is common. Many herbal products are known to produce serious adverse effects. Borage oil is derived from the seeds of the borage plant (Borago officinalis) an abundant source of gamma-linolenic acid (GLA), and Borage oil has been promoted as a treatment for rheumatoid arthritis, atopic dermatitis, diabetic neuropathy, and menopause-related symptoms. We report a case of status epilepticus in a patient who consumed borage oil for one week.
C1 Atlanta, Grady Health System, Georgia Poison Center, GA, USA.
NR 0
TC 0
SN 1556-9039 (Print)
EI 
J9 
PD JUN 15
PY 2011
VL 7
IS 2
BP 154
EP 7
DI 
PG -146
UT CNKI:al-khamees w#2011#status #j med t#7#154
ER

PT J
AU Chen, W
   Zhang, Y
   P, Liu J
AF Chen, W
   Zhang, Y
   P, Liu J
TI Chinese herbal medicine for diabetic peripheral neuropathy
SO Cochrane Database of Systematic Reviews
LA Chinese
DT Article
DE randomized-trials; risk-factors; prevalence; quality; severity; symptoms; acid; bias; General & Internal Medicine
AB Background Chinese herbal medicine is frequently used for treating diabetic peripheral neuropathy in China. Many controlled trials have been undertaken to investigate its efficacy. Objectives To assess the beneficial effects and harms of Chinese herbal medicine for people with diabetic peripheral neuropathy. Search strategy We searched the Cochrane Neuromuscular Disease Group Specialized Register (15 June 2010), the Cochrane Central Register of Controlled Trials (CENTRAL) (Issue 2, 2010 in The Cochrane Library), MEDLINE (January 1966 to June 2010), EMBASE (January 1980 to June 2010), AMED(January 1985 to June 2010), Chinese Biomedical Database (CBM) (1979 to June 2010), Chinese National Knowledge Infrastructure Database (CNKI) (1979 to June 2010), and VIP Chinese Science and Technique Journals Database (1989 to June 2010). We searched for unpublished literature in the Chinese Conference Papers Database and Chinese Dissertation Database (from inception to March 2010). No language or publication restrictions were used. Selection criteria We included randomized controlled trials of Chinese herbal medicine ( with a minimum of four weeks treatment duration) for people with diabetic peripheral neuropathy compared with placebo, no intervention, or conventional interventions. Trials of herbal medicine plus a conventional drug versus the drug alone were also included. Data collection and analysis Two authors independently extracted data and evaluated trial quality. We contacted study authors for additional information. The data analyses were carried out using Review Manager 5.1 (Cochrane software). Main results Thirty-nine randomized trials involving 2890 participants were included. All trials were conducted and published in China. Thirty different herbal medicines were tested in these trials, including four single herbs (extracts from a single herb), eight traditional Chinese patent medicines, and 18 self-concocted Chinese herbal compound prescriptions. The trials reported on global symptom improvement (including improvement in numbness or pain) and changes in nerve conduction velocity. There was inadequate reporting on adverse events in the included trials. Most of the trials did not mention whether they monitored adverse effects at all. Only two trials reported adverse events: one occurred in the control group in one trial and in which group was unclear in the other trial. Conclusions cannot be drawn from this review about the safety of herbal medicines due to inadequate reporting. Most of the trials were of low methodological quality and therefore the interpretation of any positive findings for the efficacy of the included Chinese herbal medicines for treating diabetic peripheral neuropathy should be made with caution. Authors' conclusions Based on this systematic review, there is no evidence to support the objective effectiveness and safety of Chinese herbal medicines for diabetic peripheral neuropathy. No well designed, randomized placebo controlled trial with objective outcome measures has been conducted.
C1 [Chen, Wei
      Ctr Evidence Based Chinese Med, Jian Ping] Beijing Univ Chinese Med, Liu, Beijing 100029, Peoples R China
      [Zhang, Yin] China Acad Chinese Med, Guanganmen Hosp, Ctr Clin Evaluat, Beijing, Peoples R China
NR 0
TC 0
SN 1469-493X
EI 
J9 
PD JUN 15
PY 2011
VL 0
IS 6
BP 107
EP 107
DI 
PG 1
UT CNKI:chen#2011#chinese#cochran#0#107
ER

PT J
AU J, Kim H
   H, Chun K
   J, Kim D
   J, Han S
   S, Kim Y
   T, Woo J
   Park, Y
   S, Nam M
   H, Baik S
   J, Ahn K
   W, Lee K
AF J, Kim H
   H, Chun K
   J, Kim D
   J, Han S
   S, Kim Y
   T, Woo J
   Park, Y
   S, Nam M
   H, Baik S
   J, Ahn K
   W, Lee K
TI Utilization patterns and cost of complementary and alternative medicine compared to conventional medicine in patients with type 2 diabetes mellitus
SO Diabetes Research and Clinical Practice
LA Chinese
DT Article
DE Cost; Diabetes mellitus; Type 2; therapies; Endocrinology & Metabolism
AB Aims: We evaluated the use and annual cost of complementary and alternative medicine (CAM) compared to conventional medicine in type 2 diabetes mellitus (DM) in the Korean population. Methods: We analyzed the database of 2752 DM patients obtained from the Korean National Diabetes Program (KNDP). The cost data of conventional medicine starting 1-year before enrolment of the KNDP were obtained from the hospital electronic database. The cost data of CAM over the same period were obtained from questionnaires. Results: Among the 2752 subjects, 677 patients (24.6%) used CAM, with the most common type being red ginseng and herbal medicine. Patients with a higher income, neuropathy, and self-monitoring of blood glucose (SMBG) were more likely to use CAM. Men, those with a higher education level and income, no cerebrovascular accident (CVA) history, and SMBG showed a relatively higher cost of CAM of total medical cost. The independent predictors for CAM were a higher income, the existence of diabetic neuropathy, no CVA history, and SMBG. Conclusions: Use and cost of CAM varied depending on income, accompanying complications and SMBG. To evaluate the total medical costs in DM patients, a comprehensive approach considering not only conventional cost but also CAM is required. (C) 2011 Elsevier Ireland Ltd. All rights reserved.
C1 [Kim, Hae Jin
      Kim, Dae Jung
      Han, Seung Jin
      Lee, Kwan Woo] Ajou Univ, Sch Med, Dept Endocrinol & Metab, Suwon 441749, South Korea
      [Chun, Ki Hong] Ajou Univ, Sch Med, Dept Prevent Med & Publ Hlth, Suwon 441749, South Korea
      [Kim, Young Seol
      Woo, Jeong Taek
      Ahn, Kyu Jeung] Kyung Hee Univ, Coll Med, Dept Internal Med, Seoul, South Korea
      [Park, Yongsoo] Hanyang Univ, Coll Med, Dept Internal Med, Seoul 133791, South Korea
      [Nam, Moon Suk] Inha Univ, Coll Med, Dept Internal Med, Inchon, South Korea
      [Baik, Sei Hyun] Korea Univ, Coll Med, Dept Internal Med, Seoul 136705, South Korea
NR 0
TC 0
SN 0168-8227
EI 
J9 
PD JUN 15
PY 2011
VL 93
IS 1
BP 115
EP 122
DI 
PG 8
UT CNKI:kim h#2011#utiliza#diabete#93#115
ER

PT J
AU Bakhshayeshi, S
   Madani, S
   Hemmatabadi, M
   Heshmat, R
   Larijani, B
AF Bakhshayeshi, S
   Madani, S
   Hemmatabadi, M
   Heshmat, R
   Larijani, B
TI Effects of Semelil (ANGIPARS™) on diabetic peripheral neuropathy: A randomized, double-blind Placebo-controlled clinical trial
SO Daru
LA Chinese
DT Article
DE Peripheral Neuropathy
AB BACKGROUND AND THE PURPOSE OF THE STUDY: Diabetic neuropathy is the most common diabetic complication that often is accompanied by significant morbidity, mortality and economic burden. The purpose of this study was evaluation of effect of Semelil (ANGIPARS™), a new herbal drug for treatment of diabetic foot ulcers or diabetic peripheral neuropathy. METHODS: In this double blind clinical trial, 49 type 2 diabetes patients with different degrees of neuropathy were evaluated in two groups (ANGIPARS™ and placebo groups). All patients were assessed at the start and 12 weeks after treatment, with laboratory tests, United Kingdom screening test, Michigan neuropathy screening score, Michigan diabetic neuropathy score, vibration perception thresholds, nerve conduction study, monofilament test and visual analog scale. RESULTS: Michigan diabetic neuropathy score was decreased notably in ANGIPARS™ group. In the nerve conduction study, appropriate meaningful changes were observed in the distal latency and amplitude in the motor Ulnar nerve in ANGIPARS™ group. CONCLUSION: The results showed limited evidence of efficacy of ANGIPARS™ in diabetic neuropathy treatment and more studies with a larger sample size and longer duration are required.
C1 Endocrinology and Metabolism Research Institue.
NR 0
TC 0
SN 1560-8115 (Print)
EI 
J9 
PD JUN 15
PY 2011
VL 19
IS 1
BP 65
EP 70
DI 
PG 6
UT CNKI:bakhshayeshi#2011#effects#daru#19#65
ER

PT J
AU Z, Choi S
   W, Son M
AF Z, Choi S
   W, Son M
TI Novel botanical drug for the treatment of diabetic neuropathy
SO Archives of Pharmacal Research
LA Chinese
DT Article
AB Diabetic neuropathy has multiple aspects of pathophysiology including metabolic derangements and alterations of microvessel with hyperglycemia. Currently, there is no effective long-term treatment based on the pathologic mechanisms. Nerve regeneration with nerve growth factor (NGF) has been on clinical trials as a treatment option. This article reviews an action of a herbal medicine, DA 9801, whose mechanism of action is related to NGF in treating diabetic neuropathy.
C1 [Son, Mi-Won] Dong A Pharm Co Ltd, Res Ctr, Pharmaceut Prod Dev Labs, Yongin 446905, South Korea
NR 0
TC 0
SN 0253-6269
EI 
J9 
PD JUN 15
PY 2011
VL 34
IS 6
BP 865
EP 867
DI 
PG 3
UT CNKI:choi s#2011#novel b#archive#34#865
ER
