# Supplementary material for: Mapping the evolution of botanical interventions for diabetic neuropathy: a two-database bibliometric landscape from 2005 to mid-2025
Source: Front Nutr. 2026 Jan 7;12:1727582. doi: 10.3389/fnut.2025.1727582 (PMC12819247; doi:10.3389/fnut.2025.1727582)
Supplement: Supplementary file 1 [file Data_Sheet_1.zip › Supplementary Material/merged and cleaned dataset/download2012u10.txt]

PT J
AU Vollmer, G
   Helle, J
   Amri, H
   X, Liu X
   T, Arnold J
AF Vollmer, G
   Helle, J
   Amri, H
   X, Liu X
   T, Arnold J
TI The EPI bioassay identifies natural compounds with estrogenic activity that are potent inhibitors of androgenic pathways in human prostate stromal and epithelial cells
SO Journal of Steroid Biochemistry and Molecular Biology
LA Chinese
DT Article
DE Prostate; DHEA; Estrogen receptor; Soy isoflavones; lobund-wistar rats; receptor-beta; cancer risk; 3-beta-hydroxysteroid dehydrogenase; psa production; genistein; alpha; dhea; proliferation; isoflavones; Biochemistry & Molecular Biology; Endocrinology & Metabolism
AB The reactive stromal phenotype is an important factor for prostate cancer progression and may be a new target for treatment and prevention. A new high efficiency preclinical protocol, the EPI bioassay, reflects the interaction of endocrine, paracrine and immune, (EPI) factors on induced androgen metabolism in human prostate reactive stroma. The bioassay is based on co-culturing human primary prostate stromal cells and LAPC-4 prostatic adenocarcinoma cells in a downscaled format of 96-well-plates for testing multiple doses of multiple target compounds. Metabolism of dehydroepiandrosterone (DHEA) with or without TGF beta 1 -induced stimulation (D + T) of the reactive stroma phenotype was assessed by increased testosterone in the media and PSA production of the epithelial prostate cancer cells. Using the non-metabolizable androgen R1881, effects from direct androgen action were distinguished from stromal androgen production from DHEA. Stromal cell androgenic bioactivity was confirmed using conditioned media from D + T-treated stromal cell monocultures in an androgen-inducible AR screening assay. We further showed that both agonists to estrogen receptor (ER), DPN (ER beta) and PFT (ER alpha), as well as estrogenic natural compounds including soy isoflavones attenuated D + T-induced PSA production. Studies with the pure ER agonists showed that activating either ERci or ER beta could inhibit both D + T-mediated and R1881-mediated PSA production with the D + T effect being more pronounced. In conclusion, natural compounds with estrogenic activity and pure ER agonists are very potent inhibitors of stromal conversion of DHEA to androgenic metabolites. More studies are needed to characterize the mechanisms involved in estrogenic modulation of the endocrine-immune-paracrine balance of the prostate microenvironment. Published by Elsevier Ltd.
C1 [Vollmer, Guenter
      Janina] Tech Univ Dresden, Helle, D-01062 Dresden, Germany
      [Amri, Hakima] Georgetown Univ, Dept Biochem & Cellular & Mol Biol, Med Ctr, Washington, DC 20007 USA
      [Liu, Xunxian
      Julia T.] NIH NCCAM IRP Endocrine Sect, Arnold, Bethesda, MD 20892 USA
NR 0
TC 0
SN 0960-0760
EI 
J9 
PD JUN 15
PY 2012
VL 129
IS 3-5
BP 153
EP 162
DI 
PG 10
UT CNKI:vollmer#2012#the epi#journal#129#153
ER

PT J
AU Vollmer, G
   Helle, J
   Amri, H
   Liu, X
   T, Arnold J
AF Vollmer, G
   Helle, J
   Amri, H
   Liu, X
   T, Arnold J
TI The EPI bioassay identifies natural compounds with estrogenic activity that are potent inhibitors of androgenic pathways in human prostate stromal and epithelial cells
SO J Steroid Biochem Mol Biol
LA Chinese
DT Article
DE Androgens/metabolism; Biological Products/*pharmacology; Cell Line, Tumor; Cells, Cultured; Coculture Techniques/methods; Dehydroepiandrosterone/metabolism; Drug Evaluation, Preclinical/*methods; Epithelial Cells/drug effects/metabolism; Humans; Isoflavones/*pharmacology; Male; Prostate/*cytology/*drug effects/metabolism; Prostate-Specific Antigen/metabolism; Receptors, Estrogen/*agonists; Glycine max/chemistry; Stromal Cells/drug effects/metabolism
AB The reactive stromal phenotype is an important factor for prostate cancer progression and may be a new target for treatment and prevention. A new high efficiency preclinical protocol, the EPI bioassay, reflects the interaction of endocrine, paracrine and immune, (EPI) factors on induced androgen metabolism in human prostate reactive stroma. The bioassay is based on co-culturing human primary prostate stromal cells and LAPC-4 prostatic adenocarcinoma cells in a downscaled format of 96-well-plates for testing multiple doses of multiple target compounds. Metabolism of dehydroepiandrosterone (DHEA) with or without TGFβ1-induced stimulation (D+T) of the reactive stroma phenotype was assessed by increased testosterone in the media and PSA production of the epithelial prostate cancer cells. Using the non-metabolizable androgen R1881, effects from direct androgen action were distinguished from stromal androgen production from DHEA. Stromal cell androgenic bioactivity was confirmed using conditioned media from D+T-treated stromal cell monocultures in an androgen-inducible AR screening assay. We further showed that both agonists to estrogen receptor (ER), DPN (ERβ) and PPT (ERα), as well as estrogenic natural compounds including soy isoflavones attenuated D+T-induced PSA production. Studies with the pure ER agonists showed that activating either ERα or ERβ could inhibit both D+T-mediated and R1881-mediated PSA production with the D+T effect being more pronounced. In conclusion, natural compounds with estrogenic activity and pure ER agonists are very potent inhibitors of stromal conversion of DHEA to androgenic metabolites. More studies are needed to characterize the mechanisms involved in estrogenic modulation of the endocrine-immune-paracrine balance of the prostate microenvironment.
C1 Molecular Cell Physiology & Endocrinology, Technische Universität Dresden, Dresden, Germany. guenter.vollmer@tu-dresden.de
NR 0
TC 0
SN 0960-0760 (Print)
EI 
J9 
PD JUN 15
PY 2012
VL 129
IS 3-5
BP 153
EP 62
DI 
PG -90
UT CNKI:vollmer#2012#the epi#j stero#129#153
ER

PT J
AU Xue, B
   Q, Sun L
   J, Li X
   Wang, X
   Zhang, Y
   M, Mu Y
   L, Liang L
AF Xue, B
   Sun, L
   Li, X
   Wang, X
   Zhang, Y
   Mu, Y
   Liang, L
TI Ginsenoside Rb1 relieves glucose fluctuation-induced oxidative stress and apoptosis in Schwann cells
SO Neural Regeneration Research
LA Chinese
DT Article
DE diabetic peripheral neuropathy; Schwann cells; oxidative stress; apoptosis; glucose fluctuation; Chinese herb; neuroprotection; neural regeneration; endothelial-cell; growth-factor; expression; mechanisms; activation; neuropathy; adult; proliferation; complications; pathway; Cell Biology; Neurosciences & Neurology
AB Cultured Schwann cells were treated with 5.6 mM and 50 mM glucose alternating every 8 hours to simulate intermittent high glucose. The present study analyzed the neuroprotective effects of 1, 10 and 100 mu M ginsenoside Rb1 on oxidative damage and apoptosis in Schwann cells induced by intermittent high glucose. Flow cytometry demonstrated that ginsenoside Rb1 reduced intermittent high glucose-mediated reactive oxygen species production. Enzyme linked immunosorbent assay showed that 8-hydroxy-2-deoxy guanosine levels in Schwann cells decreased following ginsenoside Rb1 treatment. Quantitative real-time reverse transcription-PCR and western blot assay results revealed that ginsenoside Rb1 inhibited intermittent high glucose-upregulated Bax expression, but antagonized intermittent high glucose-downregulated Bcl-2 expression in Schwann cells. These effects were most pronounced with 100 mu M ginsenoside Rb1. These results indicate that ginsenoside Rb1 inhibits intermittent high glucose-induced oxidative stress and apoptosis in Schwann cells.
C1 [Zhang, Ying
      Liang, Linlang] Gen Hosp Shenyang Mil Reg, Dept Endocrinol, Shenyang 110016, Liaoning Provin, Peoples R China
      [Xue, Bing
      Sun, Lianqing
      Li, Xiaojin
      Wang, Xuan
      Dept Endocrinol, Yiming] Chinese Peoples Liberat Army Gen Hosp, Mu, Beijing 100853, Peoples R China
NR 0
TC 0
SN 1673-5374
EI 
J9 Neural Regeneration Research
PD JUN 15
PY 2012
VL 7
IS 30
BP 2340
EP 2346
DI 
PG 7
UT CNKI:xue#2012#ginseno#neural #7#2340
ER

PT J
AU Chatzopoulou, M
   Alexiou, P
   Kotsampasakou, E
   J, Demopoulos V
AF Chatzopoulou, M
   Alexiou, P
   Kotsampasakou, E
   J, Demopoulos V
TI Novel aldose reductase inhibitors: a patent survey (2006-present)
SO Expert Opinion on Therapeutic Patents
LA Chinese
DT Article
DE aldose reductase inhibitors (ARIs); cancer; inflammation; long-term diabetic complications; diabetic-neuropathy; oxidative stress; enzyme; acid; rats; pathogenesis; fidarestat; choline; health; agents; Pharmacology & Pharmacy
AB Introduction: Initially studied for its central role in the pathogenesis of chronic diabetic complications, aldose reductase (ALR2) gains more attention over the years as its implication in inflammatory diseases is being established, along with the therapeutic potential of its inhibitors. Areas covered: Reviewing the patents that were published since 2006, it is getting clear that the search for new chemical entities has subsided, giving rise to natural products and plant extracts with ALR2 inhibitory activity. Other aspects that were prominent were the search for proper forms of known inhibitors, in a way to improve their impaired physicochemical profile, as well as potential combination therapies with other compounds of pharmaceutical interest. On the spotlight were patents enhancing the therapeutic usage of aldose reductase inhibitors (ARIs) to various pathological conditions including cancer and inflammation-mediated diseases such as sepsis, asthma, and cancer. Expert opinion: Although new chemical entities are scarcely registered and patented after many years of inconclusive clinical trials, the involvement of ALR2 to inflammatory pathologies might renew the interest in the field of ARIs.
C1 [Chatzopoulou, Maria
      Alexiou, Polyxeni
      Kotsampasakou, Eleni
      Demopoulos, Vassilis J.] Aristotle Univ Thessaloniki, Dept Pharmaceut Chem, Sch Pharm, Thessaloniki 54124, Greece
      Chem Labs, Polyxeni] Agr Univ Athens, [Alexiou, Athens 11855, Greece
NR 0
TC 0
SN 1354-3776
EI 
J9 
PD JUN 15
PY 2012
VL 22
IS 11
BP 1303
EP 1323
DI 
PG 21
UT CNKI:chatzopoulou#2012#novel a#expert #22#1303
ER

PT J
AU Sun, W
   Miao, B
   C, Wang X
   H, Duan J
   Ye, X
   J, Han W
   T, Wang W
   Luo, C
   J, Hu S
AF Sun, W
   Miao, B
   C, Wang X
   H, Duan J
   Ye, X
   J, Han W
   T, Wang W
   Luo, C
   J, Hu S
TI Gastrodin Inhibits Allodynia and Hyperalgesia in Painful Diabetic Neuropathy Rats by Decreasing Excitability of Nociceptive Primary Sensory Neurons
SO Plos One
LA Chinese
DT Article
DE inactivating potassium current; p-hydroxybenzyl alcohol; c-fiber nociceptors; nerve growth-factor; k+ currents; sodium-channels; increased responsiveness; membrane excitability; down-regulation; Science & Technology - Other Topics
AB Painful diabetic neuropathy (PDN) is a common complication of diabetes mellitus and adversely affects the patients' quality of life. Evidence has accumulated that PDN is associated with hyperexcitability of peripheral nociceptive primary sensory neurons. However, the precise cellular mechanism underlying PDN remains elusive. This may result in the lacking of effective therapies for the treatment of PDN. The phenolic glucoside, gastrodin, which is a main constituent of the Chinese herbal medicine Gastrodia elata Blume, has been widely used as an anticonvulsant, sedative, and analgesic since ancient times. However, the cellular mechanisms underlying its analgesic actions are not well understood. By utilizing a combination of behavioral surveys and electrophysiological recordings, the present study investigated the role of gastrodin in an experimental rat model of STZ-induced PDN and to further explore the underlying cellular mechanisms. Intraperitoneal administration of gastrodin effectively attenuated both the mechanical allodynia and thermal hyperalgesia induced by STZ injection. Whole-cell patch clamp recordings were obtained from nociceptive, capsaicin-sensitive small diameter neurons of the intact dorsal root ganglion (DRG). Recordings from diabetic rats revealed that the abnormal hyperexcitability of neurons was greatly abolished by application of GAS. To determine which currents were involved in the antinociceptive action of gastrodin, we examined the effects of gastrodin on transient sodium currents (I-NaT) and potassium currents in diabetic small DRG neurons. Diabetes caused a prominent enhancement of I-NaT and a decrease of potassium currents, especially slowly inactivating potassium currents (I-AS); these effects were completely reversed by GAS in a dose-dependent manner. Furthermore, changes in activation and inactivation kinetics of I-NaT and total potassium current as well as I-AS currents induced by STZ were normalized by GAS. This study provides a clear cellular basis for the peripheral analgesic action of gastrodin for the treatment of chronic pain, including PDN.
C1 [Sun, Wei
      Miao, Bei
      Wang, Xiu-Chao
      Duan, Jian-Hong
      Han, Wen-Juan
      Wang, Wen-Ting
      Luo, Ceng
      Inst Neurosci, San-Jue] Fourth Mil Med Univ, Hu, Xian 710032, Peoples R China
      [Sun, Wei] Fourth Mil Med Univ, Tangdu Hosp, Inst Biomed Sci Pain, Xian 710032, Peoples R China
      [Sun, Wei] Fourth Mil Med Univ, Tangdu Hosp, Inst Funct Brain Disorders, Xian 710032, Peoples R China
      Jiangsu Prov Key Lab Anesthesiol, Bei] Xuzhou Med Coll, [Miao, Xuzhou, Peoples R China
      Ctr Pain Res & Treatment, Bei] Xuzhou Med Coll, [Miao, Xuzhou, Peoples R China
      Dept Endocrinol, Xin] 451th Hosp Peoples Liberat Army, [Ye, Xian, Peoples R China
NR 0
TC 0
SN 1932-6203
EI 
J9 
PD JUN 15
PY 2012
VL 7
IS 6
BP 15
EP 15
DI 
PG 1
UT CNKI:sun#2012#gastrod#plos on#7#15
ER

PT J
AU L, Piao Y
   C, Liang X
AF L, Piao Y
   C, Liang X
TI Chinese Medicine in Diabetic Peripheral Neuropathy: Experimental Research on Nerve Repair and Regeneration
SO Evidence-Based Complementary and Alternative Medicine
LA Chinese
DT Article
DE expression; cells; Integrative & Complementary Medicine
AB Diabetic peripheral neuropathy (DPN) is one of the most common complications of chronic diabetes mellitus. Pathological characteristics of DPN include axonal atrophy, nerve demyelination, and delayed regeneration of peripheral sensory nerve fibers. The goal of treatment in DPN is not only to ameliorate neurological symptoms but also to slow or reverse the underlying neurodegenerative process. Schwann cells and neurotrophic factors play important roles in the repair and regeneration of peripheral nerves. The present paper reviews current studies and evidence regarding the neurological effects of traditional Chinese medicine, with an emphasis on recent developments in the area of nerve repair and regeneration in DPN.
C1 [Liang, Xiaochun] Peking Union Med Coll Hosp, Peking Union Med Coll, Dept Tradit Chinese Med, Beijing 100730, Peoples R China
      Chinese Acad Med Sci, Beijing 100730, Peoples R China
NR 0
TC 0
SN 1741-427X
EI 
J9 
PD JUN 15
PY 2012
VL 2012
IS 
BP 13
EP 13
DI 
PG 1
UT CNKI:piao y#2012#chinese#evidenc#2012#13
ER

PT J
AU Piao, Y
   Liang, X
AF Piao, Y
   Liang, X
TI Chinese medicine in diabetic peripheral neuropathy: experimental research on nerve repair and regeneration
SO Evid Based Complement Alternat Med
LA Chinese
DT Article
AB Diabetic peripheral neuropathy (DPN) is one of the most common complications of chronic diabetes mellitus. Pathological characteristics of DPN include axonal atrophy, nerve demyelination, and delayed regeneration of peripheral sensory nerve fibers. The goal of treatment in DPN is not only to ameliorate neurological symptoms but also to slow or reverse the underlying neurodegenerative process. Schwann cells and neurotrophic factors play important roles in the repair and regeneration of peripheral nerves. The present paper reviews current studies and evidence regarding the neurological effects of traditional Chinese medicine, with an emphasis on recent developments in the area of nerve repair and regeneration in DPN.
C1 Department of Traditional Chinese Medicine, Peking Union Medical College Hospital, Peking Union Medical College and Chinese Academy of Medical Sciences, No. 1 Shuaifuyuan, Dongcheng District, Beijing 100730, China.
NR 0
TC 0
SN 1741-427X (Print)
EI 
J9 
PD JUN 15
PY 2012
VL 2012
IS 
BP 191632
EP 191632
DI 
PG 1
UT CNKI:piao#2012#chinese#evid ba#2012#191632
ER

PT J
AU Gopalan, A
   C, Reuben S
   Ahmed, S
   S, Darvesh A
   Hohmann, J
   Bishayee, A
AF Gopalan, A
   C, Reuben S
   Ahmed, S
   S, Darvesh A
   Hohmann, J
   Bishayee, A
TI The health benefits of blackcurrants
SO Food & Function
LA Chinese
DT Article
DE gamma-linolenic acid; ribes-nigrum l.; cancer-cell proliferation; phenolic-compounds; in-vitro; antimicrobial properties; antioxidant capacity; rheumatoid-arthritis; bioactive compounds; Biochemistry & Molecular Biology; Food Science & Technology
AB The blackcurrant (Ribes nigrum L., Grossulariceae), a small, perennial shrub native to central Europe and northern Asia, is cultivated throughout the world, including the United States. In addition to its anecdotal use in traditional herbal medicine, modern laboratories have demonstrated the potent anti-inflammatory, antioxidant and antimicrobial effects of blackcurrant constituents on a myriad of disease states. The properties of the blackcurrants are conferred from its biochemical constituents, some of which include anthocyans (specifically delphinidin-3-O-glucoside, delphinidin-3-O-rutinoside, cyanidin-3-O-glucoside and cyanidin-3-O-rutinoside), flavonols, phenolic acids and polyunsaturated fatty acids. A plethora of studies have been published with regards to its various therapeutic applications. This article attempts to summarize these studies, providing a general overview of the research in this field. Several studies focus on the therapeutic potential of blackcurrants with regards to hypertension and other cardiovascular-associated illnesses, neoplastic, neurodegenerative and ocular diseases, nephrolithiasis, and diabetic neuropathy. Safety concerns and future directions are also mentioned, suggesting the critical examination of the exact mechanism of action, specific radical-scavenging capabilities of the blackcurrants and the crucial need for well-designed clinical trials to ensure the successful use of blackcurrants in a clinical setting.
C1 [Gopalan, Ashwin
      Reuben, Sharon C.
      Ahmed, Shamima
      Darvesh, Altaf S.] NE Ohio Med Univ, Canc Therapeut & Chemoprevent Grp, Dept Pharmaceut Sci, Coll Pharm, Rootstown, OH 44272 USA
      Dept Pharmacognosy, Judit] Univ Szeged, [Hohmann, H-6720 Szeged, Hungary
      [Bishayee, Anupam] Amer Univ Hlth Sci, Dept Pharmaceut Sci, Sch Pharm, Signal Hill, CA 90755 USA
NR 0
TC 0
SN 2042-6496
EI 
J9 
PD JUN 15
PY 2012
VL 3
IS 8
BP 795
EP 809
DI 
PG 15
UT CNKI:gopalan#2012#the hea#food & #3#795
ER

PT J
AU B, Xu H
   H, Jiang R
   Z, Chen X
   Li, L
AF B, Xu H
   H, Jiang R
   Z, Chen X
   Li, L
TI Chinese herbal medicine in treatment of diabetic peripheral neuropathy: A systematic review and meta-analysis
SO Journal of Ethnopharmacology
LA Chinese
DT Article
DE Diabetic peripheral neuropathy; System review; Meta-analysis; randomized controlled-trials; efficacy; quality; pain; amitriptyline; pathogenesis; combination; safety; Plant Sciences; Pharmacology & Pharmacy; Integrative & Complementary Medicine
AB Aim of study: There are multimodal and multidisciplinary approaches to treat diabetic peripheral neuropathy (DPN). However, the intractable adverse effects limited their widespread use. Chinese herbal medicine (CHM) is increasingly used for the treatment of DPN. The aim of this study was to review existing evidence on the effectiveness of CHM for the treatment of DPN. Materials and methods: Searches were performed with Medline, Embase, Cochrane Central Register of Controlled Trials, CNKI, CBM and Wangfan databases. Controlled trials comparing CHM with other medicine for the treatment of DPN were analyzed. Results: Eighteen trials met the inclusion criteria. All trials used vitamin B12 and/or B1 as control. Clinical therapeutic effect, divided by three grades including marked effective, effective and ineffective according to the improved degree of subjective symptom, tendon reflex, and nerve conduction velocity, was the only end point reported in all trials, and thus evaluated. The results showed CHM treatment was associated with a superiority in marked effective (odds ratio [OR] 2.40; 95% confidence interval [CI]: 0.94 to 2.97; p < 0.001), and effective (OR, 1.39; 95% CI: 1.16 to 1.67; p < 0.001). Patients who received CHM treatment was associated with a less likely to report ineffective (OR, 0.26; 95% CI: 0.21 to 0.33, p < 0.001). No adverse events were reported in any of the included trials. Conclusions: According to the pooled results of our study and the poor quality of the included trials, it might be uncertainty that there was a superiority of CHM for treating DPN. More rigorous controlled trials are required to substantiate or refute these early findings. (C) 2012 Elsevier Ireland Ltd. All rights reserved.
C1 [Xu, Hong-Bin
      Li, Ling] Tongji Univ, Sch Med, Shanghai Peoples Hosp 10, Dept Clin Pharm, Shanghai 200072, Peoples R China
      [Chen, Xian-Zhen] Tongji Univ, Sch Med, Shanghai Pulm Hosp, Dept TB, Shanghai 200433, Peoples R China
      [Jiang, Rui-Hua] Tongji Univ, Sch Med, Shanghai Peoples Hosp 10, Dept Neurosurg, Shanghai 200072, Peoples R China
NR 0
TC 0
SN 0378-8741
EI 
J9 
PD JUN 15
PY 2012
VL 143
IS 2
BP 701
EP 708
DI 
PG 8
UT CNKI:xu h#2012#chinese#journal#143#701
ER

PT J
AU Garg, G
   D, Adams J
AF Garg, G
   D, Adams J
TI Treatment of Neuropathic Pain with Plant Medicines
SO Chinese Journal of Integrative Medicine
LA Chinese
DT Article
DE peripheral neuropathy; medicinal plants; experimental diabetic-neuropathy; rat model; triterpene; extract; acid; constituent; sativa; l.; Integrative & Complementary Medicine
AB Neuropathic pain is a common and very prevalent disorder affecting the citizens of both developed and developing countries. The approved and licensed drugs for neuropathic pain are reported to have associated side effects. Traditional plant treatments have been used throughout the world for the treatment of neuropathic pain. Among the many medications and other alternative medicines, several herbs are known to cure and control neuropathic pain with no side effects. The present paper discusses the plants with neuropathic pain and related beneficial effects originating from different parts of world that are of current interest.
C1 [Garg, Garima
      Adams, James D.] Univ So Calif, Sch Pharm, Dept Pharmacol & Pharmaceut Sci, Los Angeles, CA 90089 USA
NR 0
TC 0
SN 1672-0415
EI 
J9 
PD JUN 15
PY 2012
VL 18
IS 8
BP 565
EP 570
DI 
PG 6
UT CNKI:garg#2012#treatme#chinese#18#565
ER
