# Supplementary material for: Mapping the evolution of botanical interventions for diabetic neuropathy: a two-database bibliometric landscape from 2005 to mid-2025
Source: Front Nutr. 2026 Jan 7;12:1727582. doi: 10.3389/fnut.2025.1727582 (PMC12819247; doi:10.3389/fnut.2025.1727582)
Supplement: Supplementary file 1 [file Data_Sheet_1.zip › Supplementary Material/merged and cleaned dataset/download2013u13.txt]

PT J
AU Y, Ji H
   H, Liu K
   Y, Kong T
   U, Jeong H
   Z, Choi S
   Son, M
   Y, Cho Y
   S, Lee H
AF Y, Ji H
   H, Liu K
   Y, Kong T
   U, Jeong H
   Z, Choi S
   Son, M
   Y, Cho Y
   S, Lee H
TI Evaluation of DA-9801, a new herbal drug for diabetic neuropathy, on metabolism-mediated interaction
SO Archives of Pharmacal Research
LA Chinese
DT Article
DE Cytochrome P450; UDP-glucuronosyltransferase; Human liver microsomes; Drug-drug interaction; nerve growth-factor; extract; cytochrome-p450; transport; diosgenin; Pharmacology & Pharmacy
AB DA-9801, the mixture extract of Dioscoreae rhizoma and Dioscorea nipponica Makino, is a new herbal drug currently being evaluated in a phase II clinical study for the treatment of diabetic peripheral neuropathy in Korea. The inhibitory potentials of DA-9801, D. rhizoma extract, D. nipponica Makino extract, and dioscin, an active component of DA-9801, on eight human cytochrome P450 (CYP) enzymes and four UDP-glucuronosyltransferase (UGT) enzymes were investigated in human liver microsomes using liquid chromatography-tandem mass spectrometry. DA-9801 showed slight inhibition of CYP1A2, CYP2C8, UGT1A1, and UGT1A9 enzyme activities with IC50 values of 396.4, 449.9, 226.0, and 408.8 mu g/mL, respectively. D. rhizoma extract showed negligible inhibition of CYP and UGT activities, but D. nipponica extract slightly inhibited CYP1A2, CYP2C8, CYP2C9, UGT1A1, and UGT1A9 activities with IC50 values of 264.2, 237.1, 206.8, 302.4, and 383.1 mu g/mL, respectively. DA-9801 showed volume per dose index values of 0.44-0.88 L for a 200-mg dose, suggesting that they may not cause the inhibition of the metabolism of CYP1A2, CYP2C8, UGT1A1, and UGT1A9-catalyzed drugs in humans. These results suggest that the administration of DA-9801 in human may not cause clinically relevant inhibition of these enzymes.
C1 [Ji, Hye Young
      Kong, Tae Yeon
      Jeong, Hyeon-Uk
      Cho, Yong-Yeon
      Lee, Hye Suk] Catholic Univ Korea, Coll Pharm, Puchon 420743, Gyeonggi Do, South Korea
      [Ji, Hye Young
      Kong, Tae Yeon
      Jeong, Hyeon-Uk
      Cho, Yong-Yeon
      Lee, Hye Suk] Catholic Univ Korea, Integrated Res Inst Pharmaceut Sci, Puchon 420743, Gyeonggi Do, South Korea
      Coll Pharm, Kwang Hyeon] Kyungpook Natl Univ, [Liu, Taegu 702701, South Korea
      Pharmaceut Sci Res Inst, Kwang Hyeon] Kyungpook Natl Univ, [Liu, Taegu 702701, South Korea
      [Choi, Sang-Zin
      Res Ctr, Miwon] Dong A Pharmaceut Co, Son, Yongin 446905, South Korea
      [Lee, Hye Suk] Catholic Univ Korea, Coll Pharm, Drug Metab & Bioanal Lab, Puchon 420743, Gyeonggi Do, South Korea
NR 0
TC 0
SN 0253-6269
EI 
J9 
PD JUN 15
PY 2013
VL 36
IS 1
BP 1
EP 5
DI 
PG 5
UT CNKI:ji h#2013#evaluat#archive#36#1
ER

PT J
AU Li, M
   Su, H
   Xiang, Y
   Zhang, J
   Zhao, J
   Lin, L
AF Li, M
   Su, H
   Xiang, Y
   Zhang, J
   Zhao, J
   Lin, L
TI Features analysis on Traditional Chinese Medicine syndromes in patients with diabetic peripheral neuropathy
SO J Tradit Chin Med
LA Chinese
DT Article
DE Aged; Aged, 80 and over; Diabetic Neuropathies/*diagnosis/metabolism; Diagnosis, Differential; Female; Glycated Hemoglobin/metabolism; Humans; Male; *Medicine, Chinese Traditional; Middle Aged; Yang Deficiency/diagnosis/metabolism; Yin Deficiency/diagnosis/metabolism
AB OBJECTIVE: To study the features of the distribution and differentiation of Traditional Chinese Medicine (TCM) syndromes in patients with diabetic peripheral neuropathy (DPN). METHODS: We collected clinical data on illness course, age, fasting blood glucose, saccharogenic hemoglobin, TCM syndromes, tongue, and pulse of 238 DPN patients. Differentiated main syndromes (Yin deficiency and exuberant heat, invasion of spleen by damp-heat, deficiency of both Qi and Yin, and deficiency of both Yin and Yang) and accompanying syndromes (blood stasis and phlegm-dampness) of diabetes were also recorded. The features of DPN syndromes were then analyzed. RESULTS: Among the fourmain syndromes of diabetes, deficiency of both Yin and Yang was the most common in the 238DPN patients, of which 89%-96 had blood stasis. CONCLUSION: The method of differentiating syndromes of diabetes can be applied to DPN patients. Deficiency of both Yin and Yang, often accompanied by blood stasis, is commonly seen.
NR 0
TC 0
SN 0255-2922 (Print)
EI 
J9 
PD JUN 15
PY 2013
VL 33
IS 5
BP 637
EP 41
DI 
PG -595
UT CNKI:li#2013#feature#j tradi#33#637
ER

PT J
AU Hirotani, Y
   Okumura, K
   Yoko, U
   Myotoku, M
AF Hirotani, Y
   Okumura, K
   Yoko, U
   Myotoku, M
TI Effects of Gosha-jinki-gan (Chinese herbal medicine: Niu-Che-Sen-Qi-Wan) on hyperinsulinemia and hypertriglyceridemia in prediabetic Zucker fatty rats
SO Drug Discov Ther
LA Chinese
DT Article
DE Blood Glucose/analysis; Body Weight/drug effects; Diabetes Mellitus/prevention & control; Drugs, Chinese Herbal/*therapeutic use; Hyperinsulinism/*drug therapy; Hypertriglyceridemia/*drug therapy; Insulin/blood; Male; *Phytotherapy; Rats; Rats, Zucker; Triglycerides/blood
AB The Chinese herbal medicine, Goshajinki-gan (GJ) (Niu-Che-Sen-Qi-Wan), has been widely used for treating patients with melalgia, lower back pain, numbness, and diabetic neuropathy. We investigated the effects of GJ on the regulation of serum insulin and triglyceride levels in obese Zucker fatty rats (fa/fa; ZFR). We administrated GJ to 6-week-old ZFR and non-obese lean rats (LR) for 12 weeks. Body weight and serum glucose, insulin, total cholesterol, and triglyceride levels were significantly increased at 18 weeks in ZFR as compared to the LR. GJ treatment in ZFR significantly suppressed elevation in serum glucose, insulin, and triglyceride levels, but no significant differences were observed in body weight and serum cholesterol levels in the ZFR group with GJ treatment compared to the ZFR group without GJ treatment. These results suggest that GJ may improve hyperinsulinemia and hypertriglyceridemia in ZFR and that GJ may be useful for preventing or delaying the onset of diabetes mellitus in a pre-diabetic state.
C1 Osaka Ohatani University, Faculty of Pharmacy, Laboratory of Clinical Pharmaceutics, Osaka, Japan.
NR 0
TC 0
SN 1881-7831 (Print)
EI 
J9 
PD JUN 15
PY 2013
VL 7
IS 3
BP 105
EP 8
DI 
PG -96
UT CNKI:hirotani#2013#effects#drug di#7#105
ER

PT J
AU Zhang, T
   Y, Liang X
   Y, Shi L
   Wang, L
   L, Chen J
   Kang, C
   D, Zhu J
   T, Mi M
AF Zhang, T
   Y, Liang X
   Y, Shi L
   Wang, L
   L, Chen J
   Kang, C
   D, Zhu J
   T, Mi M
TI Estrogen Receptor and PI3K/Akt Signaling Pathway Involvement in S-(-) Equol-Induced Activation of Nrf2/ARE in Endothelial Cells
SO Plos One
LA Chinese
DT Article
DE transcriptional regulation; production capability; postmenopausal women; induced apoptosis; soy isoflavones; gene-expression; blood-pressure; antioxidant; phytoestrogens; Science & Technology - Other Topics
AB S-(-) equol, a natural product of the isoflavone daidzein, has been reported to offer cytoprotective effects with respect to the cardiovascular system, but how this occurs is unclear. Interestingly, S-(-) equol is produced by the human gut, suggesting a role in physiological processes. We report that treatment of human umbilical vein endothelial cells and EA. hy926 cells with S-(-) equol induces ARE-luciferase reporter gene activity that is dose and time dependent. S-(-) equol (10-250 nM) increases nuclear factor-erythroid 2-related factor 2 (Nrf2) as well as gene products of Nrf2 target genes heme oxygenase-1 (HO-1) and NAD(P) H (nicotinamide-adenine-dinucleotide-phosphate) quinone oxidoreductase 1 (NQO1). Endothelial cells transfected with an HA-Nrf2 expression plasmid had elevated HA-Nrf2, HO-1, and NQO1 in response to S-(-) equol exposure. S-(-) equol treatment affected Nrf2 mRNA only slightly but significantly increased HO-1 and NQO1 mRNA. The pretreatment of cells with specific ER inhibitors or PI3K/Akt (ICI182,780 and LY294002) increased Nrf2, HO-1, and NQO1 protein, impaired nuclear translocation of HA-Nrf2, and decreased ARE-luciferase activity. Identical experiments were conducted with daidzein, which had effects similar to S-(-) equol. In addition, DPN treatment (an ER beta agonist) induced the ARE-luciferase reporter gene, promoting Nrf2 nuclear translocation. Cell pretreatment with an ERb antagonist (PHTPP) impaired S-(-) equol-induced Nrf2 activation. Pre-incubation of cells followed by co-treatment with S-(-) equol significantly improved cell survival in response to H2O2 or tBHP and reduced apoptotic and TUNEL-positively-stained cells. Notably, the ability of S-(-) equol to protect against H2O2-induced cell apoptosis was attenuated in cells transfected with an siRNA against Nrf2. Thus, beneficial effects of S-() equol with respect to cytoprotective antioxidant gene activation may represent a novel strategy to prevent and treat cardiovascular diseases.
C1 [Zhang, Ting
      Liang, Xinyu
      Shi, Linying
      Wang, Li
      Chen, Junli
      Kang, Chao
      Zhu, Jundong
      Res Ctr Nutr & Food Safety, Mantian] Third Mil Med Univ, Mi, Chongqing, Peoples R China
NR 0
TC 0
SN 1932-6203
EI 
J9 
PD JUN 15
PY 2013
VL 8
IS 11
BP 10
EP 10
DI 
PG 1
UT CNKI:zhang#2013#estroge#plos on#8#10
ER

PT J
AU Chen, W
   Zhang, Y
   X, Li X
   Y, Yang G
   P, Liu J
AF Chen, W
   Zhang, Y
   X, Li X
   Y, Yang G
   P, Liu J
TI Chinese herbal medicine for diabetic peripheral neuropathy
SO Cochrane Database of Systematic Reviews
LA Chinese
DT Article
DE Drugs, Chinese Herbal [adverse effects; therapeutic use]; Randomized Controlled Trials as Topic; Humans; randomized-trials; glycemic control; risk-factors; prevalence; quality; symptoms; acid; bias; General & Internal Medicine
AB Background Chinese herbal medicine is frequently used for treating diabetic peripheral neuropathy in China. Many controlled trials have been undertaken to investigate its efficacy. This is an update of a Cochrane review that was first published in the year 2011. Objectives To assess the beneficial effects and harms of Chinese herbal medicine for people with diabetic peripheral neuropathy. Search methods On 14 May 2012, we searched the Cochrane Neuromuscular Disease Group Specialized Register CENTRAL (2012, Issue 4 in The Cochrane Library), MEDLINE (January 1966 to May 2012), EMBASE (January 1980 to May 2012), AMED (January 1985 to May 2012) and in October 2012, the Chinese Biomedical Database (CBM) (1979 to October 2012), Chinese National Knowledge Infrastructure Database (CNKI) (1979 to October 2012), and VIP Chinese Science and Technique Journals Database (1989 to October 2012). We searched for unpublished literature in the Chinese Conference Papers Database, and Chinese Dissertation Database (from inception to October 2012). There were no language or publication restrictions. Selection criteria We included randomised controlled trials of Chinese herbal medicine (with a minimum of four weeks treatment duration) for people with diabetic peripheral neuropathy compared with placebo, no intervention, or conventional interventions. Trials of herbal medicine plus a conventional drug versus the drug alone were also included. Data collection and analysis Two authors independently extracted data and evaluated trial quality. We contacted study authors for additional information. Main results Forty-nine randomised trials involving 3639 participants were included. All trials were conducted and published in China. Thirty-eight different herbal medicines were tested in these trials, including four single herbs (extracts from a single herb), eight traditional Chinese patent medicines, and 26 self concocted Chinese herbal compound prescriptions. The trials reported on global symptom improvement (including improvement in numbness or pain) and changes in nerve conduction velocity. The positive results described from the 49 studies of low quality are of questionable significance. There was inadequate reporting on adverse events in the included trials. Eighteen trials found no adverse events. Two trials reported adverse events: adverse events occurred in the control group in one trial, and in the other it was unclear in which group the adverse events occurred. 29 trials did not mention whether they monitored adverse events. Conclusions cannot be drawn from this review about the safety of herbal medicines, due to inadequate reporting. Most of the trials were of very low methodological quality and therefore the interpretation of any positive findings for the efficacy of the included Chinese herbal medicines for treating diabetic peripheral neuropathy should be made with caution. Authors' conclusions Based on this systematic review, there is no evidence to support the objective effectiveness and safety of Chinese herbal medicines for diabetic peripheral neuropathy. No well-designed, randomised, placebo controlled trial with objective outcome measures has been conducted.
C1 [Chen, Wei
      Li, Xinxue
      Yang, Guoyan
      Ctr Evidence Based Chinese Med, Jian Ping] Beijing Univ Chinese Med, Liu, Beijing 100029, Peoples R China
      [Zhang, Yin] China Acad Chinese Med, Guanganmen Hosp, Ctr Clin Evaluat, Beijing, Peoples R China
NR 0
TC 0
SN 1469-493X
EI 
J9 
PD JUN 15
PY 2013
VL 0
IS 10
BP 134
EP 134
DI 
PG 1
UT CNKI:chen#2013#chinese#cochran#0#134
ER

PT J
AU Singh, R
   Kaur, N
   Kishore, L
   K, Gupta G
AF Singh, R
   Kaur, N
   Kishore, L
   K, Gupta G
TI Management of diabetic complications: a chemical constituents based approach
SO J Ethnopharmacol
LA Chinese
DT Article
DE Diabetes Complications/*drug therapy; Humans; Hyperglycemia/complications/*drug therapy; Hypoglycemic Agents/pharmacology/therapeutic use; *Phytotherapy; Plant Preparations/pharmacology/therapeutic use; *Plants, Medicinal; Age; BB rats; BB/Wor rats; BBZDR/Wor rats; BioBreeding Zucker Diabetic rats; BioBreeding rats; BioBreeding/Worcester rats; Body weight; Dag; Dpn; Drg; Diabetic complications; Fos; G-6-p; GK rats; Glp-1; GPx; Gsh; Goto-Kakizaki rats; Hdl; HbA1c; High-density lipoprotein; Igf; Iu; Lbp-4; Ldl; Lycium barbarum Polysaccharides-4; Mapk; Mncv; Medicinal plants; Ncv; Nf-κb; Ngf; No; Nod; OLETF rats; Otsuka Long Evans Tokushima Fatty rats; Oxidative stress; Pkc; Ppar α; Ppar γ; Rns; Ros; Sncv; Stz; Streptozotocin; Tbars; Tgf-β; Tnf-α; Vegf; WBN/Kob rats; Wistar Bonn/Kobori rats; ZDF rats; Zucker Diabetic Fatty rats; advanced glycation end products; b.d.; b.w.; diabetic peripheral neuropathy; diacyl glycerol; dorsal root ganglion; fructooligosaccharides; glucagon like peptide-1; glucose-6-phosphate; glutathione; glutathione peroxidase; glycosylated hemoglobin A1c; i.g.; i.p.; insulin-like growth factor; international units; intragastric route; intraperitoneal injection; low-density lipoprotein; mitogen activated protein kinase; motor nerve conduction velocity; nerve conduction velocity; nerve growth factor; nitric oxide; non-obese diabetic mice; nuclear factor kappa B; o.d.; once daily dose; p.o.; per os (oral administration); peroxisome proliferators-activated receptor α; peroxisome proliferators-activated receptor γ; protein kinase C; reactive nitrogen species; reactive oxygen species; sensory nerve conduction velocity; thiobarbituric acid reactive substances; transforming growth factor-β; tumor necrosis factor-α; twice daily dose; v/v; vascular endothelial growth factor; volume by volume; w/w; weight by weight
AB ETHNOPHARMACOLOGICAL RELEVANCE: Long term hyperglycemia leads to development of complications associated with diabetes. Diabetic complications are now a global health problem without effective therapeutic approach. Hyperglycemia and oxidative stress are important components for the development of diabetic complications. Over the past few decades, herbal medicines have attracted much attention as potential therapeutic agents in the prevention and treatment of diabetic complications due to their multiple targets and less toxic side effects. This review aims to assess the current available knowledge of medicinal herbs for attenuation and management of diabetic complications and their underlying mechanisms. MATERIAL AND METHODS: Bibliographic investigation was carried out by scrutinizing classical text books and peer reviewed papers, consulting worldwide accepted scientific databases (SCOPUS, PUBMED, SCIELO, NISCAIR, Google Scholar) to retrieve available published literature. The inclusion criteria for the selection of plants were based upon all medicinal herbs and their active compounds with attributed potentials in relieving diabetic complications. Moreover, plants which have potential effect in ameliorating oxidative stress in diabetic animals have been included. RESULTS: Overall, 238 articles were reviewed for plant literature and out of the reviewed literature, 127 articles were selected for the study. Various medicinal plants/plant extracts containing flavonoids, alkaloids, phenolic compounds, terpenoids, saponins and phytosterol type chemical constituents were found to be effective in the management of diabetic complications. This effect might be attributed to amelioration of persistent hyperglycemia, oxidative stress and modulation of various metabolic pathways involved in the pathogenesis of diabetic complications. CONCLUSION: Screening chemical candidate from herbal medicine might be a promising approach for new drug discovery to treat the diabetic complications. There is still a dire need to explore the mechanism of action of various plant extracts and their toxicity profile and to determine their role in therapy of diabetic complications. Moreover, a perfect rodent model which completely mimics human diabetic complications should be developed.
C1 Mullana-Ambala, Maharishi Markandeshwar University, Maharishi Markandeshwar College of Pharmacy, Haryana 133207, India.
NR 0
TC 0
SN 0378-8741
EI 
J9 
PD JUN 15
PY 2013
VL 150
IS 1
BP 51
EP 70
DI 
PG 20
UT CNKI:singh#2013#managem#j ethno#150#51
ER

PT J
AU Chen, W
   Zhang, Y
   Li, X
   Yang, G
   P, Liu J
AF Chen, W
   Zhang, Y
   Li, X
   Yang, G
   P, Liu J
TI Chinese herbal medicine for diabetic peripheral neuropathy
SO Cochrane Database Syst Rev
LA Chinese
DT Article
DE Drugs, Chinese Herbal/adverse effects/*therapeutic use; Humans; Randomized Controlled Trials as Topic
AB BACKGROUND: Chinese herbal medicine is frequently used for treating diabetic peripheral neuropathy in China. Many controlled trials have been undertaken to investigate its efficacy.This is an update of a Cochrane review that was first published in the year 2011. OBJECTIVES: To assess the beneficial effects and harms of Chinese herbal medicine for people with diabetic peripheral neuropathy. SEARCH METHODS: On 14 May 2012, we searched the Cochrane Neuromuscular Disease Group Specialized Register CENTRAL (2012, Issue 4 in The Cochrane Library), MEDLINE (January 1966 to May 2012), EMBASE (January 1980 to May 2012), AMED (January 1985 to May 2012) and in October 2012, the Chinese Biomedical Database (CBM) (1979 to October 2012), Chinese National Knowledge Infrastructure Database (CNKI) (1979 to October 2012), and VIP Chinese Science and Technique Journals Database (1989 to October 2012). We searched for unpublished literature in the Chinese Conference Papers Database, and Chinese Dissertation Database (from inception to October 2012). There were no language or publication restrictions. SELECTION CRITERIA: We included randomised controlled trials of Chinese herbal medicine (with a minimum of four weeks treatment duration) for people with diabetic peripheral neuropathy compared with placebo, no intervention, or conventional interventions. Trials of herbal medicine plus a conventional drug versus the drug alone were also included. DATA COLLECTION AND ANALYSIS: Two authors independently extracted data and evaluated trial quality. We contacted study authors for additional information. MAIN RESULTS: Forty-nine randomised trials involving 3639 participants were included. All trials were conducted and published in China. Thirty-eight different herbal medicines were tested in these trials, including four single herbs (extracts from a single herb), eight traditional Chinese patent medicines, and 26 self concocted Chinese herbal compound prescriptions. The trials reported on global symptom improvement (including improvement in numbness or pain) and changes in nerve conduction velocity. The positive results described from the 49 studies of low quality are of questionable significance. There was inadequate reporting on adverse events in the included trials. Eighteen trials found no adverse events. Two trials reported adverse events: adverse events occurred in the control group in one trial, and in the other it was unclear in which group the adverse events occurred. 29 trials did not mention whether they monitored adverse events. Conclusions cannot be drawn from this review about the safety of herbal medicines, due to inadequate reporting. Most of the trials were of very low methodological quality and therefore the interpretation of any positive findings for the efficacy of the included Chinese herbal medicines for treating diabetic peripheral neuropathy should be made with caution. AUTHORS' CONCLUSIONS: Based on this systematic review, there is no evidence to support the objective effectiveness and safety of Chinese herbal medicines for diabetic peripheral neuropathy. No well-designed, randomised, placebo controlled trial with objective outcome measures has been conducted.
C1 Centre for Evidence-Based Chinese Medicine, Beijing University of Chinese Medicine, 11 Bei San Huan Dong Lu, Chaoyang District, Beijing, China, 100029.
NR 0
TC 0
SN 1361-6137
EI 
J9 
PD JUN 15
PY 2013
VL 2013
IS 10
BP Cd007796
EP Cd007796
DI 
PG 1
UT CNKI:chen#2013#chinese#cochran#2013#cd007796
ER

PT J
AU Wang, Y
   Q, Chen Z
   Q, Ye R
   L, He Y
   H, Li Y
   J, Qiu X
AF Wang, Y
   Chen, Z
   Ye, R
   He, Y
   Li, Y
   Qiu, X
TI Protective effect of Jiaweibugan decoction against diabetic peripheral neuropathy
SO Neural Regeneration Research
LA Chinese
DT Article
DE traditional Chinese medicine; peripheral nerve injury; Jiaweibugan decoction; diabetic peripheral neuropathy; malondialdehyde; glutathione; nuclear factor kappa B p65; p38 mitogen-activated protein kinase; oxidative stress; taurine; streptozotocin; oxygen free radical damage; grants-supported paper; neuroregeneration; nf-kappa-b; oxidative-stress; growth-factor; total glucosides; protein; cells; rats; inhibition; activation; pathways; Cell Biology; Neurosciences & Neurology
AB Oxygen free radical damage is regarded as a direct or indirect common pathway associated with diabetic neuropathy and is the main cause of complications in peripheral neuropathies. We speculate that Jiaweibugan decoction has a significant effect in treating diabetic peripheral neuropathy through an anti-oxidative stress pathway. In this study, a diabetic rat model was established by intraperitoneal injection of streptozotocin. Rats were treated with Jiaweibugan decoction via intragastric administration. The levels of malondialdehyde and glutathione, which are indirect indexes of oxidative stress, in serum were determined using a colorimetric method. The expression levels of nuclear factor kappa B p65 mRNA and p38 mitogen-activated protein kinase, which are oxidative stress associated factors, in the dorsal root ganglion of spinal S4-6 segments were evaluated by reverse-transcriptase polymerase chain reaction and immunohistochemistry. Results showed that, Jiaweibugan decoction significantly ameliorated motor nerve conduction velocity in diabetic rats, effectively decreased malondialdehyde levels in serum and the expression of nuclear factor kappa B p65 mRNA and p38 mitogen-activated protein kinase mRNA in the dorsal root ganglion, and increased glutathione levels in serum. Therefore, our experimental findings indicate that Jiaweibugan decoction plays an anti-oxidative stress role in the diabetic peripheral neuropathy process, which has a protective effect on peripheral nerve injury.
C1 [Wang, Yu
      Chen, Zeqi
      He, Yulei
      Li, Yuhong
      Qiu, Xinjian] Cent S Univ, Inst Integrated Tradit Chinese & Western Med, Xiangya Hosp, Changsha 410008, Hunan, Peoples R China
      [Ye, Renqun] Chinese Med Hosp Baoan Dist Shenzhen City, Dept Internal Med, Shenzhen 518133, Guangdong, Peoples R China
NR 0
TC 0
SN 1673-5374
EI 
J9 Neural Regeneration Research
PD JUN 15
PY 2013
VL 8
IS 12
BP 1113
EP 1121
DI 
PG 9
UT CNKI:wang#2013#protect#neural #8#1113
ER

PT J
AU W, Zou D
   B, Gao Y
   Y, Zhu Z
   Zhou, H
   J, Zhang T
   M, Li B
   Y, Wang J
   Z, Li M
   F, Ma M
   Zhang, N
AF W, Zou D
   B, Gao Y
   Y, Zhu Z
   Zhou, H
   J, Zhang T
   M, Li B
   Y, Wang J
   Z, Li M
   F, Ma M
   Zhang, N
TI Traditional Chinese Medicine Tang-Luo-Ning Ameliorates Sciatic Nerve Injuries in Streptozotocin-Induced Diabetic Rats
SO Evidence-Based Complementary and Alternative Medicine
LA Chinese
DT Article
DE activated protein-kinases; oxidative stress; schwann-cells; peripheral-nerve; blood-flow; neuregulin-1; pathway; pathogenesis; metabolism; Integrative & Complementary Medicine
AB Diabetic peripheral neuropathy (DPN) is a common microvascular complication of diabetes associated with high disability rate and low quality of life. Tang-Luo-Ning (TLN) is an effective traditional Chinese medicine for the treatment of DPN. To illustrate the underlying neural protection mechanisms of TLN, the effect of TLN on electrophysiology and sciatic nerve morphology was investigated in a model of streptozotocin-induced DPN, as well as the underlying mechanism. Sciatic motor nerve conduction velocity and digital sensory nerve conduction velocity were reduced in DPN and were significantly improved by TLN or alpha-lipoic acid at 10 and 20weeks after streptozotocin injection. It was demonstrated that TLN intervention for 20weeks significantly alleviated pathological injury as well as increased the phosphorylation of ErbB2, Erk, Bad (Ser112), and the mRNA expression of neuregulin 1 (Nrg1), GRB2-associated binding protein 1 (Gab1), and mammalian target of rapamycin (Mtor) in injured sciatic nerve. These novel therapeutic properties of TLN to promote Schwann cell survival may offer a promising alternative medicine for the patients to delay the progression of DPN. The underlying mechanism may be that TLN exerts neural protection effect after sciatic nerve injury through Nrg1/ErbB2 -> Erk/Bad Schwann cell survival signaling pathway.
C1 [Zou, Da-Wei
      Gao, Yan-Bin
      Zhu, Zhi-Yao
      Wang, Jin-Yang
      Sch Tradit Chinese Med, Na] Capital Med Univ, Zhang, Beijing 100069, Peoples R China
      [Zhou, Hui
      Zhang, Tao-Jing
      Li, Min-Zhou
      Ma, Ming-Fei] Beijing Univ Chinese Med, Oriental Hosp, Dept Endocrinol, Beijing, Peoples R China
      [Li, Bu-Man] Peking Univ, Shougang Hosp, Tradit Chinese Med Dept, Beijing 100871, Peoples R China
NR 0
TC 0
SN 1741-427X
EI 
J9 
PD JUN 15
PY 2013
VL 2013
IS 
BP 12
EP 12
DI 
PG 1
UT CNKI:zou d#2013#traditi#evidenc#2013#12
ER

PT J
AU D, Li M
   Su, H
   Y, Xiang Y
   Y, Zhang J
   J, Zhao J
   Lin, L
AF D, Li M
   Su, H
   Y, Xiang Y
   Y, Zhang J
   J, Zhao J
   Lin, L
TI Features analysis on Traditional Chinese Medicine syndromes in patients with diabetic peripheral neuropathy
SO Journal of Traditional Chinese Medicine
LA Chinese
DT Article
DE Syndrome differentiation classification; Symptom complex; Blood stasis; Integrative & Complementary Medicine
AB OBJECTIVE: To study the features of the distribution and differentiation of Traditional Chinese Medicine (TCM) syndromes in patients with diabetic peripheral neuropathy (DPN). METHODS: We collected clinical data on illness course, age, fasting blood glucose, saccharogenic hemoglobin, TCM syndromes, tongue, and pulse of 238 DPN patients. Differentiated main syndromes (Yin deficiency and exuberant heat, invasion of spleen by damp-heat, deficiency of both Qi and Yin, and deficiency of both Yin and Yang) and accompanying syndromes (blood stasis and phlegm-dampness) of diabetes were also recorded. The features of DPN syndromes were then analyzed. RESULTS: Among the four main syndromes of diabetes, deficiency of both Yin and Yang was the most common in the 238 DPN patients, of which 89%-96% had blood stasis. CONCLUSION: The method of differentiating syndromes of diabetes can be applied to DPN patients. Deficiency of both Yin and Yang, often accompanied by blood stasis, is commonly seen. (C) 2013 JTCM. All rights reserved.
C1 [Li, Mingdi
      Su, Hao
      Xiang, Yuyan
      Zhang, Jingyi
      Zhao, Jingjie
      Lin, Lan] China Acad Chinese Med Sci, Guanganmen Hosp, Endocrine Dept, Beijing 100053, Peoples R China
NR 0
TC 0
SN 0255-2922
EI 
J9 
PD JUN 15
PY 2013
VL 33
IS 5
BP 637
EP 641
DI 
PG 5
UT CNKI:li m#2013#feature#journal#33#637
ER

PT J
AU I, Tsai C
   C, Li T
   H, Chang M
   Y, Lin S
   T, Lee I
   H, Lee C
   Y, Wang T
   C, Su Y
AF I, Tsai C
   C, Li T
   H, Chang M
   Y, Lin S
   T, Lee I
   H, Lee C
   Y, Wang T
   C, Su Y
TI Chinese Medicinal Formula (MHGWT) for Relieving Diabetic Neuropathic Pain: A Randomized, Double-Blind, Placebo-Controlled Trial
SO Evidence-Based Complementary and Alternative Medicine
LA Chinese
DT Article
DE herbal medicine; astragalus; management; Integrative & Complementary Medicine
AB Objective. To investigate the effects of modified Hungqi Guizhi Wuwu Tang (MHGWT), a formula that comprises Chinese medicinal herbs, in relieving neuropathic pain in diabetics. Method. Between March 2008 and April 2009, 112 participants were randomly assigned to either the MHGWT group, whose members received MHGWT (P = 56), or the control group, whose members received a placebo (P = 56). Diabetic neuropathic pain (DNP) was rated using the 15-item Short-Form Brief Pain Inventory (SF-BPI), the 17-item Short-Form McGill Pain Questionnaire (SF-MPQ), the 13-item Modified Michigan Neuropathy Screening Instrument (MMNSI), and the 36-item "SF-36." Nerve conduction studies (NCSs) were performed before and after treatment. Results. After 12 weeks of treatment, the SF-MPQ and SF-BPI scores of the MHGWT group were significantly (P < 0.05) reduced and a significant difference between the groups was observed (P < 0.05). The levels of NCS in the MHGWT group were nonsignificantly (P > 0.05) reduced, and no significant difference in NCS level was observed between the groups (P > 0.05). Conclusions. MHGWT shows promise in relieving DNP and deserves further investigation.
C1 [Tsai, Chia-I
      Lee, Cheng-Hung
      Su, Yi-Chang] China Med Univ, Coll Chinese Med, Grad Inst Chinese Med, Taichung 40402, Taiwan
      Dept Tradit Chinese Med, Chia-I] Taichung Vet Gen Hosp, [Tsai, Taichung 40705, Taiwan
      [Tsai, Chia-I
      Wang, Tzu-Yuan
      Su, Yi-Chang] China Med Univ, Coll Chinese Med, Sch Chinese Med, Taichung 40402, Taiwan
      Grad Inst Biostat, Tsai-Chung] China Med Univ, [Li, Taichung 40402, Taiwan
      [Li, Tsai-Chung] Asia Univ, Coll Hlth Sci, Dept Healthcare Adm, Taichung 41354, Taiwan
      Neurol Sect, Ming-Hong] Taichung Vet Gen Hosp, [Chang, Taichung 40705, Taiwan
      [Lin, Shih-Yi
      Lee, I-Te] Taichung Vet Gen Hosp, Dept Internal Med, Div Endocrinol & Metab, Taichung 40705, Taiwan
      Inst Med, I-Te] Chung Shan Med Univ, [Lee, Taichung 40201, Taiwan
      Sch Med, I-Te] Natl Yang Ming Univ, [Lee, Taipei 11221, Taiwan
      [Wang, Tzu-Yuan] China Med Univ Hosp, Dept Internal Med, Div Endocrinol & Metab, Taichung 40447, Taiwan
NR 0
TC 0
SN 1741-427X
EI 
J9 
PD JUN 15
PY 2013
VL 2013
IS 
BP 11
EP 11
DI 
PG 1
UT CNKI:tsai c#2013#chinese#evidenc#2013#11
ER

PT J
AU Zhang, T
   Liang, X
   Shi, L
   Wang, L
   Chen, J
   Kang, C
   Zhu, J
   Mi, M
AF Zhang, T
   Liang, X
   Shi, L
   Wang, L
   Chen, J
   Kang, C
   Zhu, J
   Mi, M
TI Estrogen receptor and PI3K/Akt signaling pathway involvement in S-(-)equol-induced activation of Nrf2/ARE in endothelial cells
SO PLoS One
LA Chinese
DT Article
DE Equol/*pharmacology; Estrogen Receptor beta/genetics/*metabolism; Female; Heme Oxygenase-1/biosynthesis/genetics; Human Umbilical Vein Endothelial Cells/*metabolism; Humans; Hydrogen Peroxide/pharmacology; Male; NAD(P)H Dehydrogenase (Quinone)/biosynthesis/genetics; NF-E2-Related Factor 2/genetics/*metabolism; Oxidants/pharmacology; Phosphatidylinositol 3-Kinases/genetics/*metabolism; Phytoestrogens/*pharmacology; Proto-Oncogene Proteins c-akt/genetics/*metabolism; *Response Elements; Signal Transduction/*drug effects/genetics
AB S-(-)equol, a natural product of the isoflavone daidzein, has been reported to offer cytoprotective effects with respect to the cardiovascular system, but how this occurs is unclear. Interestingly, S-(-)equol is produced by the human gut, suggesting a role in physiological processes. We report that treatment of human umbilical vein endothelial cells and EA.hy926 cells with S-(-)equol induces ARE-luciferase reporter gene activity that is dose and time dependent. S-(-)equol (10-250 nM) increases nuclear factor-erythroid 2-related factor 2 (Nrf2) as well as gene products of Nrf2 target genes heme oxygenase-1 (HO-1) and NAD(P)H (nicotinamide-adenine-dinucleotide-phosphate) quinone oxidoreductase 1 (NQO1). Endothelial cells transfected with an HA-Nrf2 expression plasmid had elevated HA-Nrf2, HO-1, and NQO1 in response to S-(-)equol exposure. S-(-)equol treatment affected Nrf2 mRNA only slightly but significantly increased HO-1 and NQO1 mRNA. The pretreatment of cells with specific ER inhibitors or PI3K/Akt (ICI182,780 and LY294002) increased Nrf2, HO-1, and NQO1 protein, impaired nuclear translocation of HA-Nrf2, and decreased ARE-luciferase activity. Identical experiments were conducted with daidzein, which had effects similar to S-(-)equol. In addition, DPN treatment (an ERβ agonist) induced the ARE-luciferase reporter gene, promoting Nrf2 nuclear translocation. Cell pretreatment with an ERβ antagonist (PHTPP) impaired S-(-)equol-induced Nrf2 activation. Pre-incubation of cells followed by co-treatment with S-(-)equol significantly improved cell survival in response to H2O2 or tBHP and reduced apoptotic and TUNEL-positively-stained cells. Notably, the ability of S-(-)equol to protect against H2O2-induced cell apoptosis was attenuated in cells transfected with an siRNA against Nrf2. Thus, beneficial effects of S-(-)equol with respect to cytoprotective antioxidant gene activation may represent a novel strategy to prevent and treat cardiovascular diseases.
C1 The Third Military Medical University, Research Center for Nutrition and Food Safety, Chongqing, PR China.
NR 0
TC 0
SN 1932-6203
EI 
J9 
PD JUN 15
PY 2013
VL 8
IS 11
BP e79075
EP e79075
DI 
PG 1
UT CNKI:zhang#2013#estroge#plos on#8#e79075
ER

PT J
AU Z, Hao C
   Wu, F
   Lu, L
   Wang, J
   Guo, Y
   J, Liu A
   J, Liao W
   Q, Zheng G
AF Z, Hao C
   Wu, F
   Lu, L
   Wang, J
   Guo, Y
   J, Liu A
   J, Liao W
   Q, Zheng G
TI Chinese Herbal Medicine for Diabetic Peripheral Neuropathy: An Updated Meta-Analysis of 10 High-Quality Randomized Controlled Studies
SO Plos One
LA Chinese
DT Article
DE trials; guidelines; statement; exercise; Science & Technology - Other Topics
AB Background: Diabetic peripheral neuropathy (DPN) is very common in people with diabetes. Chinese herbal medicine (CHM) therapy has been developed for DPN empirically over the years. The aim of this systematic review and meta-analysis was to assess the efficacy and safety of CHMs for patients suffering from DPN. Methods: We performed a meta-analysis of randomized-controlled clinical trials (RCTs) evaluating the efficacy and safety of CHM on DPN. Six databases were searched up to November 2012. The primary outcome measures were the absolute values or changing of motor or sensory nerve conduction velocity (NCV), and the secondary outcome measurements were clinical symptoms improvements and adverse events. The methodological quality was assessed by Jadad scale and the twelve criteria recommended by the Cochrane Back Review Group. Results: One hundred and sixty-three studies claimed RCTs. Ten studies with 653 individuals were further identified based on the Jadad score >= 3. These 10 studies were all of high methodological quality with a low risk of bias. Meta-analysis showed the effects of NCV favoring CHMs when compared with western conventional medicines (WCM) (P<0.05 or P<0.01). There is a significant difference in the total efficacy rate between the two groups (P<0.001). Adverse effects were reported in all of the ten included studies, and well tolerated in all patients with DPN. Conclusion: Despite of the apparently positive findings and low risk of bias, it is premature to conclude the efficacy of CHMs for the treatment of DPN because of the high clinical heterogeneity and small sample sizes of the included studies. However, CHM therapy was safe for DPN. Further standardized preparation, large sample-size and rigorously designed RCTs are required.
C1 [Hao, Chi-zi
      Wang, Juan
      Liao, Wei-jing] Wuhan Univ, Dept Rehabil, Zhongnan Hosp, Wuhan 430072, Peoples R China
      [Wu, Fan
      Lu, Lin
      Liu, Ai-ju
      Zheng, Guo-qing] Wenzhou Med Coll, Ctr Neurol, Affiliated Hosp 2, Wenzhou, Peoples R China
      [Guo, Yi] Wuhan Univ, Sch Publ Hlth, Dept Epidemiol, Wuhan 430072, Peoples R China
      State Key Lab Virol, Yi] Wuhan Univ, [Guo, Wuhan 430072, Peoples R China
NR 0
TC 0
SN 1932-6203
EI 
J9 
PD JUN 15
PY 2013
VL 8
IS 10
BP 13
EP 13
DI 
PG 1
UT CNKI:hao c#2013#chinese#plos on#8#13
ER
