# Supplementary material for: Mapping the evolution of botanical interventions for diabetic neuropathy: a two-database bibliometric landscape from 2005 to mid-2025
Source: Front Nutr. 2026 Jan 7;12:1727582. doi: 10.3389/fnut.2025.1727582 (PMC12819247; doi:10.3389/fnut.2025.1727582)
Supplement: Supplementary file 1 [file Data_Sheet_1.zip › Supplementary Material/merged and cleaned dataset/download2014u14.txt]

PT J
AU Singh, R
   Kishore, L
   Kaur, N
AF Singh, R
   Kishore, L
   Kaur, N
TI Diabetic peripheral neuropathy: Current perspective and future directions
SO Pharmacological Research
LA Chinese
DT Article
DE Hyperglycemia; Therapeutic approaches; Herbal intervention; aldose reductase inhibitor; protein-kinase-c; nerve-conduction-velocity; artemisia-dracunculus l.; glycation end-products; attenuates thermal hyperalgesia; controlled-release oxycodone; randomized controlled-trial; microvascular blood-flow; placebo-controlled trial; Pharmacology & Pharmacy
AB Diabetic neuropathy is a heterogeneous group of disorders with extremely complex pathophysiology and affects both somatic and autonomic components of the nervous system. Neuropathy is the most common chronic complication of diabetes mellitus. Metabolic disruptions in the peripheral nervous system, including altered protein kinase C activity, and increased polyol pathway activity in neurons and Schwann cells resulting from hyperglycemia plays a key role in the development of diabetic neuropathy. These pathways are related to the metabolic and/or redox state of the cell and are the major source of damage. Activation of these metabolic pathways leads to oxidative stress, which is a mediator of hyperglycemia induced cell injury and a unifying theme for all mechanisms of diabetic neuropathy. The therapeutic intervention of these metabolic pathways is capable of ameliorating diabetic neuropathy but therapeutics which target one particular mechanism may have a limited success. Available therapeutic approaches are based upon the agents that modulate pathogenetic mechanisms (glycemic control) and relieve the symptoms of diabetic neuropathy. This review emphasizes the pathogenesis, presently available therapeutic approaches and future directions for the management of diabetic neuropathy. (C) 2013 Elsevier Ltd. All rights reserved.
C1 [Singh, Randhir
      Kishore, Lalit
      Kaur, Navpreet] Maharishi Markandeshwar Univ, MM Coll Pharm, Mullana Ambala 133207, Haryana, India
NR 0
TC 0
SN 1043-6618
EI 
J9 
PD JUN 15
PY 2014
VL 80
IS 
BP 21
EP 35
DI 
PG 15
UT CNKI:singh#2014#diabeti#pharmac#80#21
ER

PT J
AU T, Ma S
   L, Liu D
   J, Deng J
   J, Peng Y
AF T, Ma S
   L, Liu D
   J, Deng J
   J, Peng Y
TI Protective effect of mulberry flavonoids on sciatic nerve in alloxan-induced diabetic rats
SO Brazilian Journal of Pharmaceutical Sciences
LA Chinese
DT Article
DE Mulberry flavonoids/protective effects/experimental study; Diabetic neuropathy/experimental study; Medicinal plants; Diabetics/treatment/experimental study; neuropathy; extract; leaf; Pharmacology & Pharmacy
AB Mulberry leaves (Morus alba L.) are a traditional Chinese medicine for blood serum glucose reduction. This study evaluated the protective effects of mulberry flavonoids on sciatic nerve in alloxan-induced diabetic rats. In this study, 80 Sprague-Dawley rats were divided into five groups: A (control), B (diabetic treated with saline), C-D (diabetic treated with 0.3, 0.1 g/kg mulberry flavonoids once a day for 8 weeks) and E (diabetic treated with 0.3 mg/kg methycobal). The diabetic condition was induced by intraperitoneal injection of 200 mg/kg alloxan dissolved in saline. At the end of the experimental period, blood, and tissue samples were obtained for biochemical and histopathological investigation. Treatment with 0.3 g/kg mulberry flavonoids significantly inhibited the elevated serum glucose (P<0.01). The increased myelin sheath area (P<0.01), myelinated fiber cross-sectional area and extramedullary fiber number (P<0.05) were also reduced in alloxan-induced rats treated with 0.3 g/kg mulberry flavonoids. 0.3 g/kg mulberry flavonoids also markedly decreased onion-bulb type myelin destruction and degenerative changes of mitochondria and Schwann cells. These findings demonstrate that mulberry flavonoids may improve the recovery of a severe peripheral nerve injury in alloxan-induced diabetic rats and is likely to be useful as a potential treatment on peripheral neuropathy (PN) in diabetic rats.
C1 [Ma, Song-Tao
      Liu, Dong-lian
      Deng, Jing-jing
      Peng, Yan-juan] Chengdu Med Coll, Dept Pharm, Chengdu 610083, Sichuan, Peoples R China
NR 0
TC 0
SN 1984-8250
EI 
J9 
PD JUN 15
PY 2014
VL 50
IS 4
BP 765
EP 771
DI 
PG 7
UT CNKI:ma s#2014#protect#brazili#50#765
ER

PT J
AU Galeotti, N
   Maidecchi, A
   Mattoli, L
   Burico, M
   Ghelardini, C
AF Galeotti, N
   Maidecchi, A
   Mattoli, L
   Burico, M
   Ghelardini, C
TI St. John's Wort seed and feverfew flower extracts relieve painful diabetic neuropathy in a rat model of diabetes
SO Fitoterapia
LA Chinese
DT Article
DE Feverfew; Painful diabetic neuropathy; Hypericin; Hyperforin; Parthenolide; hypericum-perforatum; migraine prophylaxis; double-blind; efficacy; Pharmacology & Pharmacy
AB Painful diabetic peripheral neuropathy (DPN) is a common complication of diabetes and the few approved therapies for the management of pain have limited efficacy and side effects. With the aim to explore and develop new pharmacological treatments, we investigated the antihyperalgesic properties of St. John's Wort (SJW) and feverfew in streptozotocin (STZ)-diabetic rats. Acute administration of a SJW seed extract reversed mechanical hyperalgesia with a prolonged effect. A SJW extract obtained from the aerial portion of the plant and a feverfew flower extract partially relieved neuropathic pain whereas a feverfew leaf extract was ineffective. The antihyperalgesic efficacy of these herbal drugs was comparable to that of clinically used antihyperalgesic drugs (carbamazepine, lamotrigine, L-acetyl-levocarnitine). Further examinations of SJW and feverfew composition revealed that hyperforin and hypericin might be responsible for the antihyperalgesic properties of SJW whereas the efficacy of feverfew seems to be related to the presence of parthenolide. Rats undergoing treatment with SJW and feverfew did not show any behavioral side effect or sign of altered locomotor activity. Our results suggest that SJW and feverfew extracts may become new therapeutic perspectives for painful DPN. (C) 2013 Elsevier B.V. All rights reserved.
C1 [Galeotti, Nicoletta
      Ghelardini, Carla] Univ Florence, Dept Neurosci Psychol Drug Area & Child Hlth, NEUROFARBA, Pharmacol Sect, I-50139 Florence, Italy
      [Maidecchi, Anna
      Mattoli, Luisa
      I-52037 San Sepolcro, Michela] Aboca SpA, Burico, Arezzo, Italy
NR 0
TC 0
SN 0367-326X
EI 
J9 
PD JUN 15
PY 2014
VL 92
IS 
BP 23
EP 33
DI 
PG 11
UT CNKI:galeotti#2014#st. joh#fitoter#92#23
ER

PT J
AU I, Rocha-Gonzalez H
   Ramirez-Aguilar, M
   Granados-Soto, V
   G, Reyes-Garcia J
   E, Torres-López J
   C, Huerta-Cruz J
   Navarrete, A
AF I, Rocha-Gonzalez H
   Ramirez-Aguilar, M
   Granados-Soto, V
   G, Reyes-Garcia J
   E, Torres-López J
   C, Huerta-Cruz J
   Navarrete, A
TI Antineuropathic effect of 7-hydroxy-3,4-dihydrocadalin in streptozotocin-induced diabetic rodents
SO Bmc Complementary and Alternative Medicine
LA Chinese
DT Article
DE Allodynia; Hyperalgesia; Motor activity; Neuropathic pain; Oxidative stress; Pregabalin; neuropathic pain; heterotheca-inuloides; tactile allodynia; oxidative stress; 5-ht1a receptor; formalin test; rat paw; mechanisms; mice; metabolism; Integrative & Complementary Medicine
AB Background: Painful neuropathy is the most common and debilitating complication of diabetes and results in hyperalgesia and allodynia. Hyperglycemia clearly plays a key role in the development and progression of diabetic neuropathy. Current therapeutic approaches are only partially successful and they are only thought to reduce the pain associated with peripheral neuropathy. Some natural products offer combined antioxidant, anti-inflammatory and antinociceptive properties that may help to treat in a more integrative manner this condition. In this regard, the purpose of this study was to investigate the antineuropathic effect of 7-hydroxy-3,4-dihydrocadalin in streptozotocin-induced diabetic rats and mice without glucose control as well as the possible mechanism of action involved in this effect. Methods: Rats and mice were injected with 50 or 200 mg/kg streptozotocin, respectively, to produce hyperglycemia. The formalin test and von Frey filaments were used to assess the nociceptive activity. Rota-rod was utilized to measure motor activity and malondialdehyde assay to determine anti-oxidative properties. Results: After 3 weeks of diabetes induction, chemical hyperalgesia was observed in streptozotocin-injected rats. Oral acute administration of 7-hydroxy-3,4-dihydrocadalin (0.3-30 mg/kg) decreased in a dose-dependent manner formalin-evoked hyperalgesia in diabetic rats. In addition, methiothepin (non-selective 5-HT receptor antagonist, 1 mg/kg, i.p.) and ODQ (guanylyl cyclase inhibitor, 2 mg/kg, i.p.), but not naltrexone (opioid receptor antagonist, 1 mg/kg, s.c.), prevented 7-hydroxy-3,4-dihydrocadalin-induced antihyperalgesic effect. The anti-hyperalgesic effect of 7-hydroxy-3, 4-dihydrocadalin was similar to that produced by pregabalin (10 mg/kg, p.o.). Furthermore, oral acute administration of 7-hydroxy-3,4-dihydrocadalin (30 mg/kg) reduced streptozotocin-induced changes in malondialdehyde concentration from plasma samples. Unlike pregabalin, 7-hydroxy-3,4-dihydrocadalin did not affect motor activity. Six weeks after diabetes induction, tactile allodynia was observed in the streptozotocin-injected rats. At this time, oral administration of 7-hydroxy-3,4-dihydrocadalin (30 mg/kg) or pregabalin (10 mg/kg) reduced in a similar way tactile allodynia in diabetic rats. Finally, chronic oral administration of 7-hydroxy-3,4-dihydrocadalin (30-300 mg/kg, 3 times/week, during 6 weeks), significantly prevented the development of mechanical hyperalgesia and allodynia in streptozotocin-induced diabetic mice. Conclusions: Data suggests that 7-hydroxy-3,4-dihydrocadalin has acute and chronic effects in painful diabetic neuropathy. This effect seems to involve antioxidant properties as well as activation of 5-HT receptors and inhibition of guanylyl cyclase enzyme.
C1 [Isaac Rocha-Gonzalez, Hector
      Gerardo Reyes-Garcia, Juan] Inst Politecn Nacl, Escuela Super Med, Secc Estudios Posgrad & Invest, Mexico City 04510, DF, Mexico
      [Isaac Rocha-Gonzalez, Hector
      Ramirez-Aguilar, Magali
      Navarrete, Andres] Univ Nacl Autonoma Mexico, Fac Quim, Dept Farm, Mexico City 04510, DF, Mexico
      [Granados-Soto, Vinicio] CINVESTAV, Dept Farmacobiol, Mexico City 04510, DF, Mexico
      [Elias Torres-Lopez, Jorge
      Carlos Huerta-Cruz, Juan] Univ Juarez Autonoma Tabasco, Ctr Invest, Div Acad Ciencias Salud, Lab Mecanismos Dolor, Villahermosa 86150, Tabasco, Mexico
      Villahermosa 86103, Jorge] Hosp Reg Alta Especialidad Dr Juan Graham Casasus, [Elias Torres-Lopez, Tabasco, Mexico
NR 0
TC 0
SN 1472-6882
EI 
J9 
PD JUN 15
PY 2014
VL 14
IS 
BP 12
EP 12
DI 
PG 1
UT CNKI:rocha-gonzalez h#2014#antineu#bmc com#14#12
ER

PT J
AU S, Song I
   Y, Kong T
   U, Jeong H
   N, Kim E
   S, Kwon S
   E, Kang H
   Z, Choi S
   Son, M
   S, Lee H
AF S, Song I
   Y, Kong T
   U, Jeong H
   N, Kim E
   S, Kwon S
   E, Kang H
   Z, Choi S
   Son, M
   S, Lee H
TI Evaluation of the transporter-mediated herb-drug interaction potential of DA-9801, a standardized dioscorea extract for diabetic neuropathy, in human in vitro and rat in vivo
SO Bmc Complementary and Alternative Medicine
LA Chinese
DT Article
DE DA-9801; OCT1; OCT2; OAT3; Cimetidine; Furosemide; organic cation transporters; cimetidine; elimination; metabolism; rabbit; Integrative & Complementary Medicine
AB Background: Drug transporters play important roles in the absorption, distribution, and elimination of drugs and thereby, modulate drug efficacy and toxicity. With a growing use of poly pharmacy, concurrent administration of herbal extracts that modulate transporter activities with drugs can cause serious adverse reactions. Therefore, prediction and evaluation of drug-drug interaction potential is important in the clinic and in the drug development process. DA-9801, comprising a mixed extract of Dioscoreae rhizoma and Dioscorea nipponica Makino, is a new standardized extract currently being evaluated for diabetic peripheral neuropathy in a phase II clinical study. Method: The inhibitory effects of DA-9801 on the transport functions of organic cation transporter (OCT)1, OCT2, organic anion transporter (OAT)1, OAT3, organic anion transporting polypeptide (OATP)1B1, OATP1B3, P-glycoprotein (P-gp), and breast cancer resistance protein (BCRP) were investigated in HEK293 or LLC-PK1 cells. The effects of DA-9801 on the pharmacokinetics of relevant substrate drugs of these transporters were also examined in vivo in rats. Results: DA-9801 inhibited the in vitro transport activities of OCT1, OCT2, OAT3, and OATP1B1, with IC50 values of 106, 174, 48.1, and 273 mu g/mL, respectively, while the other transporters were not inhibited by 300 mu g/mL DA-9801. To investigate whether this inhibitory effect of DA-9801 on OCT1, OCT2, and OAT3 could change the pharmacokinetics of their substrates in vivo, we measured the pharmacokinetics of cimetidine, a substrate for OCT1, OCT2, and OAT3, and of furosemide, a substrate for OAT1 and OAT3, by co-administration of DA-9801 at a single oral dose of 1,000 mg/kg. Pre-dose of DA-9801 5 min or 2 h prior to cimetidine administration decreased the C-max of cimetidine in rats. However, DA-9801 did not affect the elimination parameters such as half-life, clearance, or amount excreted in the urine, suggesting that it did not inhibit elimination process of cimetidine, which is governed by OCT1, OCT2, and OAT3. Moreover, DA-9801 did not affect the pharmacokinetic characteristics of furosemide, as evidenced by its unchanged pharmacokinetic parameters. Conclusion: Inhibitory effects of DA-9801 on OCT1, OCT2, and OAT3 observed in vitro may not necessarily translate into in vivo herb-drug interactions in rats even at its maximum effective dose.
C1 Coll Pharm & Res Inst Pharmaceut Sci, Im-Sook] Kyungpook Natl Univ, [Song, Daegu 702701, South Korea
      [Kong, Tae Yeon
      Jeong, Hyeon-Uk
      Kim, Eun Nam
      Kwon, Soon-Sang
      Kang, Hee Eun
      Coll Pharm, Hye Suk] Catholic Univ Korea, Lee, Bucheon 420743, South Korea
      [Choi, Sang-Zin
      Res Ctr, Miwon] Dong A ST Co Ltd, Son, Yongin 446905, South Korea
NR 0
TC 0
SN 
EI 
J9 
PD JUN 15
PY 2014
VL 14
IS 
BP 9
EP 9
DI 
PG 1
UT CNKI:song i#2014#evaluat#bmc com#14#9
ER

PT J
AU Mootoosamy, A
   M, Fawzi Mahomoodally
AF Mootoosamy, A
   M, Fawzi Mahomoodally
TI Ethnomedicinal application of native remedies used against diabetes and related complications in Mauritius
SO J Ethnopharmacol
LA Chinese
DT Article
DE Aged; Aged, 80 and over; Cultural Characteristics; Data Collection; Diabetes Complications/*drug therapy; Diabetes Mellitus/*drug therapy; Ethnobotany; Ethnopharmacology; Female; Health Knowledge, Attitudes, Practice; Humans; Male; Mauritius/epidemiology; Medicine, Traditional/*methods; Middle Aged; Phytotherapy; Plant Preparations/therapeutic use; Plants, Medicinal; Surveys and Questionnaires; Age; Ar; Animal-based remedies; Cai; Cii; DRCs; Diabetes; Diabetes related complications; Ei; Fic; Fl; Hr; Herbal remedies; Iar; Mauritius; Nr; Native remedies; Quav; Quv; Rfc; Ri; Tmp; Uv; Who; World Health Organization; advanced glycation endproduct; animal-based remedy; cultural agreement index; cultural importance index; ethnobotanicity index; fidelity level; herbal remedy; index of agreement on remedies; informant consensus factor; native remedy; quality use agreement value; quality use value; relative frequency of citation; relative importance; traditional medicine practitioner; use value
AB ETHNOPHARMACOLOGICAL RELEVANCE: Notoriously, the tropical island of Mauritius has one of the highest prevalence of diabetes worldwide and the economic burden associated with it is alarming. The use of native remedies (NRs) is well anchored in the local culture and it continues to be the cornerstone of therapy for diabetic patients. However, there is currently a dearth of updated primary data on NRs used by Mauritians against diabetes and diabetes related complications (DRCs). This study was therefore designed to record, analyze and document orally transmitted ethnopharmacological knowledge from diabetic patients and traditional medicine practitioners (TMPs) in Mauritius concerning NRs commonly used against diabetes and DRCs which might open new avenues to initiate novel antidiabetic drugs discovery. MATERIALS AND METHODS: Data was collected following interviews from diabetic patients (n=328) and TMPs (n=20). Eleven quantitative indexes, namely informant consensus factor (FIC), fidelity level (FL), use value (UV), relative frequency of citation (RFC), relative importance (RI), cultural importance index (CII), index of agreement on remedies (IAR), cultural agreement index (CAI), quality use value (QUV), quality use agreement value (QUAV) and ethnobotanicity index (EI) were calculated. Statistical analysis such as Pearson correlation and Chi-squared test were performed to determine any association. RESULTS: A total of 111 plant species distributed over 56 families, 30 polyherbal formulations and 16 animal species were documented to be traditionally used against diabetes and DRCs. For the first time 8 endemic plants have been recorded to be used against diabetes and DRCs from Mauritius. The most encountered medicinal plant family was Asteraceae. According to the EI, 16.2% of the native plants in Mauritius were used against diabetes and DRCs. As far as we know, Vangueria madagascariensis, Apium graveolens, Petroselinum crispum and Rubus alceifolius with high RFC values are recorded against diabetes and DRCs for the first time. Sociodemographic characteristics (age, gender, income, religious belief, education and residence) were found to significantly (p<0.05) influence the use of NRs. The average FIC for all ailments for plant and animal products were 0.94 and 0.87 respectively. Bryophyllum pinnatum, a native plant to Mauritius scored a high FL value (100%) used against diabetic neuropathy, Allium sativum had the highest RI value (2.00) due to its versatility, Aloe vera had the highest RFC (0.61), the CII (0.640) and the highest CAI value (0.635), Psidium guajava had the highest QUAV (0.961) which indicates its high bioactivity and Allium cepa was reported as the most effective plant species (QUV=0.965). According to UV, the most important species was Morinda citrifolia (1.21). Panoply of animal products were reported whereby fish (39.7%) was recorded as the most utilised zootherapy and Salmo salar scored the highest FL (100%) for diabetes. Some animal species (n=14) not previously documented against diabetes and DRCs are reported in the present study. CONCLUSION: Our present investigation revealed that the use of NRs constitutes the common legacy of Mauritians and despite the penetration of allopathic medicine; NRs continue to play a crucial role in the primary health care system of Mauritius. To this effect, it is of uttermost importance to record this knowledge before it disappears. In addition, further experimental investigations are required to elucidate the pharmacological properties of the reported medicinal flora and fauna of Mauritius.
C1 University of Mauritius, Faculty of Science, Department of Health Sciences, Reduit 230, Mauritius.
NR 0
TC 0
SN 0378-8741
EI 
J9 
PD JUN 15
PY 2014
VL 151
IS 1
BP 413
EP 44
DI 
PG -368
UT CNKI:mootoosamy#2014#ethnome#j ethno#151#413
ER

PT J
AU Onoda, T
   Ishikawa, C
   Fukazawa, T
   Li, W
   Obayashi, M
   Koike, K
AF Onoda, T
   Ishikawa, C
   Fukazawa, T
   Li, W
   Obayashi, M
   Koike, K
TI Inhibitory activities of selected Kampo formulations on human aldose reductase
SO Bmc Complementary and Alternative Medicine
LA Chinese
DT Article
DE Aldose reductase; Diabetes complications; Chotosan; diabetic peripheral neuropathy; advanced glycation endproducts; choto-san; mechanisms; dementia; isoliquiritigenin; nephropathy; epalrestat; medicine; blind; Integrative & Complementary Medicine
AB Background: Diabetes complications include various symptoms such as diabetic neuropathy and cognitive disorders. Aldose reductase (AR) is the rate-limiting enzyme of the polyol pathway and is one of the causal factors of diabetes complications. In this study, the bioactivities of eight selected Kampo formulations that are currently in clinical use for diabetes complications were assessed using human AR (hAR) inhibitory activity as the primary parameter to explore the possibilities of novel clinical applications of these formulations in the treatment of diabetes complications. Methods: The hAR inhibitory activities of four Kampo formulations that are clinically used for diabetic neuropathy, four Kampo formulations that are used for cognitive disorders, and a total of 21 component crude drugs were measured. Furthermore, the hAR inhibitory activity of Glycyrrhizae Radix preparata was measured to determine the effect of frying, which is one of the specific processing of Glycyrrhizae Radix. hAR inhibitory activity was determined by measuring the rate of decline in the absorbance of NAPH at 340 nm using 0.5 mM NADPH, 10 mM D,L-glyceraldehyde, and 3.6 mU/mL hAR in phosphate buffer solution (0.2 M, pH 6.2). Results: All of the Kampo formulations exhibited significant hAR inhibitory activity; Chotosan exhibited particularly strong activity. Among the 21 crude drugs tested, adequate inhibitory activities were found for the following, in descending order of activity: Glycyrrhizae Radix > Paeoniae Radix > Chrysanthemi Flos > Cinnamomi Cortex > Phellodendri Cortex > Uncariae Uncis cum Ramulus > Bupleuri Radix. Glycyrrhizae Radix preparata exhibited an inhibitory activity that was nearly identical to that of Glycyrrhizae Radix. Conclusions: Despite their seemingly different treatment objectives, all of the Kampo formulations that are clinically used for diabetes complications demonstrated significant hAR inhibitory activity. This activity might underlie the characteristic multi-target effects of Kampo formulations. Although the overall effect of a Kampo formulation is certainly difficult to evaluate based on specific herbal medications or components, the approach as taken in this study might nonetheless contribute to further advancement in the development of new drugs via the review of proper usage and re-examination of the chemical compounds from a new perspective.
C1 [Onoda, Toshihisa
      Ishikawa, Chikako
      Fukazawa, Takahiro
      Li, Wei
      Obayashi, Masahiko
      Koike, Kazuo] Toho Univ, Fac Pharmaceut Sci, Funabashi, Chiba 2748510, Japan
      [Onoda, Toshihisa] Toho Univ, Sakura Med Ctr, Sakura, Chiba 2858741, Japan
NR 0
TC 0
SN 1472-6882
EI 
J9 
PD JUN 15
PY 2014
VL 14
IS 
BP 6
EP 6
DI 
PG 1
UT CNKI:onoda#2014#inhibit#bmc com#14#6
ER

PT J
AU Mootoosamy, A
   F, Mahomoodally M
AF Mootoosamy, A
   F, Mahomoodally M
TI Ethnomedicinal application of native remedies used against diabetes and related complications in Mauritius
SO Journal of Ethnopharmacology
LA Chinese
DT Article
DE Diabetes; Diabetes related complications; Native remedies; Herbal remedies; Animal-based remedies; traditional health practitioners; medicinal-plants; ethnopharmacological survey; rosmarinus-officinalis; antioxidant activities; ethnobotanical survey; brassica-oleracea; aqueous extracts; oxidative stress; local knowledge; Plant Sciences; Pharmacology & Pharmacy; Integrative & Complementary Medicine
AB Ethnopharmacological relevance: Notoriously, the tropical island of Mauritius has one of the highest prevalence of diabetes worldwide and the economic burden associated with it is alarming. The use of native remedies (NRs) is well anchored in the local culture and it continues to be the cornerstone of therapy for diabetic patients. However, there is currently a dearth of updated primary data on NRs used by Mauritians against diabetes and diabetes related complications (DRCs). This study was therefore designed to record, analyze and document orally transmitted ethnopharmacological knowledge from diabetic patients and traditional medicine practitioners (TMPs) in Mauritius concerning NRs commonly used against diabetes and DRCs which might open new avenues to initiate novel antidiabetic drugs discovery. Materials and methods: Data was collected following interviews from diabetic patients (n=328) and TMPs (n=20). Eleven quantitative indexes, namely informant consensus factor (FIC), fidelity level (FL), use value (UV), relative frequency of citation (RFC), relative importance (RI), cultural importance index (CII), index of agreement on remedies (IAR), cultural agreement index (CAI), quality use value (QUV), quality use agreement value (QUAV) and ethnobotanicity index (EI) were calculated. Statistical analysis such as Pearson correlation and Chi-squared test were performed to determine any association. Results: A total of 111 plant species distributed over 56 families, 30 polyherbal formulations and 16 animal species were documented to be traditionally used against diabetes and DRCs. For the first time 8 endemic plants have been recorded to be used against diabetes and DRCs from Mauritius. The most encountered medicinal plant family was Asteraceae. According to the El, 16.2% of the native plants in Mauritius were used against diabetes and DRCs. As far as we know, Vangueria madagascariensis, Apium graveolens, Petroselinum crispum and Rubus alceifolius with high RFC values are recorded against diabetes and DRCs for the first time. Sociodemographic characteristics (age, gender, income, religious belief, education and residence) were found to significantly (p < 0.05) influence the use of NRs. The average FIC for all ailments for plant and animal products were 0.94 and 0.87 respectively. Bryophyllum pinnatum, a native plant to Mauritius scored a high FL value (100%) used against diabetic neuropathy, Album sativum had the highest RI value (2.00) due to its versatility, Aloe vera had the highest RFC (0.61), the CH (0.640) and the highest CAI value (0.635), Psidium guajava had the highest QUAV (0.961) which indicates its high bioactivity and Allium cepa was reported as the most effective plant species (QUV=0.965). According to UV, the most important species was Morinda citrifolia (1.21). Panoply of animal products were reported whereby fish (39.7%) was recorded as the most utilised zootherapy and Salmo solar scored the highest FL (100%) for diabetes. Some animal species (n=14) not previously documented against diabetes and DRCs are reported in the present study. Conclusion: Our present investigation revealed that the use of NRs constitutes the common legacy of Mauritians and despite the penetration of allopathic medicine; NRs continue to play a crucial role in the primary health care system of Mauritius. To this effect, it is of uttermost importance to record this knowledge before it disappears. In addition, further experimental investigations are required to elucidate the pharmacological properties of the reported medicinal flora and fauna of Mauritius. (C) 2013 Elsevier Ireland Ltd. All rights reserved.
C1 [Mootoosamy, Anushka
      Mahomoodally, M. Fawzi] Univ Mauritius, Fac Sci, Dept Hlth Sci, Reduit 230, Mauritius
NR 0
TC 0
SN 0378-8741
EI 
J9 
PD JUN 15
PY 2014
VL 151
IS 1
BP 413
EP 444
DI 
PG 32
UT CNKI:mootoosamy#2014#ethnome#journal#151#413
ER

PT J
AU Ejaz, S
   Anwar, K
   Taj, R
   Ashraf, M
AF Ejaz, S
   Anwar, K
   Taj, R
   Ashraf, M
TI A novel link between angiogenesis and natural products: Anti-angiogenic effects of Opuntia dillenii
SO Central European Journal of Biology
LA Chinese
DT Article
DE Opuntia dillenii; CAM assay; Phyto chemicals; cactus pear; cancer; polysaccharides; extracts; growth; plants; Life Sciences & Biomedicine - Other Topics
AB Angiogenesis is the formation of new blood vessels from the existing blood vessels and is involved in both physiological and pathological events. Pathological angiogenesis provokes in several important diseases as in inflammatory diseases, ischemic conditions, diabetic neuropathy and cancer. The discovery of new drugs from phyto-chemicals has a long history and anti-angiogenic agents from plant sources provide a platform for the development of phyto-medicines to treat/control pathological angiogenesis. The current project was designed to determine the efficacy of different concentrations of aqueous extract from Opuntia dillenii (OD) on angiogenesis by employing chicken chorioallantoic membrane (CAM) assay. Computer based 3D image probing was utilized to quantify anti-angiogenic effects of OD extract. Extremely aggravated dose dependent anti-angiogenic response was recorded in all groups treated with OD extract with significant reduction (P < 0.01) in total area, diameter of the primary, secondary, tertiary blood vessels and capillary plexuses. Analysis of 3D parameters of OD treated CAMs revealed deteriorated angular spectrum and reduction in the height of Abbott curves. In addition, histological data revealed thinning of ectodermal layer and damaged extracellular matrix. The results spotlight that OD extract possess considerable anti-angiogenic potential and further characterization/isolation of diverse phyto-chemicals would turn up with the discovery of novel phyto-agents to control/mitigate pathological angiogenesis.
C1 [Ejaz, Sohail] Univ Cambridge, Addenbrookes Hosp, Stroke Res Grp, Dept Clin Neurosci, Cambridge CB2 2QQ, England
      [Anwar, Khaleeq
      Taj, Robina
      Ashraf, Muhammad] Univ Vet & Anim Sci, Dept Pharmacol & Toxicol, Angiogenesis & Toxicol Res Lab, Lahore 54000, Pakistan
NR 0
TC 0
SN 1895-104X
EI 
J9 
PD JUN 15
PY 2014
VL 9
IS 3
BP 298
EP 308
DI 
PG 11
UT CNKI:ejaz#2014#a novel#central#9#298
ER

PT J
AU Feng, L
   K, Liu W
   Deng, L
   X, Tian J
   L, Tong X
AF Feng, L
   K, Liu W
   Deng, L
   X, Tian J
   L, Tong X
TI Clinical Efficacy of Aconitum-Containing Traditional Chinese Medicine for Diabetic Peripheral Neuropathic Pain
SO American Journal of Chinese Medicine
LA Chinese
DT Article
DE Traditional Chinese Medicine; TCM; Aconitum; Radix aconite preparata; Radix aconite kusnezoffii; Aconitine; Licorice; Huangqi Wuizhi Wuwu Tang; pregabalin; Integrative & Complementary Medicine; General & Internal Medicine
AB Diabetic peripheral neuropathy is a common chronic complication of diabetes. Routine clinical management uses analgesics to relieve pain in combination with drugs for nerve repair. The drugs are often not effective for the severe pain cases, and these western medications also have side effects. We report a more effective treatment of diabetic peripheral neuropathic pain using a high dose of a traditional Chinese medicine, aconitum (including both Radix aconite preparata and Radix aconite kusnezoffii), in combination with Huangqi Guizhi Wuwu Tang (i.e., astragalus, cassia twig, white peony root, and spatholobi). In order to achieve stronger analgesic effects, we increased the clinical dosage of aconitum from 15 to 120 g. The aconitum was boiled for 6-8 hours, and licorice was also used to reduce potential toxicities of aconitum. In the four reported cases, the patients' neuropathic pain was remarkably reduced and the EMG profile was also improved with this treatment regimen. Adverse reactions were not observed during the therapy. Thus, aconitum represents a promising and safe treatment for the well-being of patients and their diabetic peripheral neuropathic pain. Future controlled clinical trials using traditional Chinese medicines containing aconitum in treating the neuropathic pain are warranted.
C1 [Feng, Ling
      Liu, Wen-Ke
      Deng, Lan
      Tian, Jia-Xing
      Guanganmen Hosp, Xiao-Lin] China Acad Chinese Med Sci, Tong, Beijing 100053, Peoples R China
NR 0
TC 0
SN 0192-415X
EI 
J9 
PD JUN 15
PY 2014
VL 42
IS 1
BP 109
EP 117
DI 
PG 9
UT CNKI:feng#2014#clinica#america#42#109
ER

PT J
AU Galuppo, M
   Giacoppo, S
   Bramanti, P
   Mazzon, E
AF Galuppo, M
   Giacoppo, S
   Bramanti, P
   Mazzon, E
TI Use of Natural Compounds in the Management of Diabetic Peripheral Neuropathy
SO Molecules
LA Chinese
DT Article
DE diabetic peripheral neuropathy; neuropathic pain; complementary and alternative medicine; phenolic compounds; cannabinoids; alkaloids; guillain-barre-syndrome; multiple-sclerosis; vitamin-b12 deficiency; herbal medicine; double-blind; pain; gabapentin; efficacy; complementary; mechanisms; Biochemistry & Molecular Biology; Chemistry
AB Nephropathy, retinopathy cardiomyopathy and peripheral neuropathy are all recognized as important complications in about 50% of diabetes mellitus (DM) patients, mostly related to a poor glycemic control or to an improper management of this pathology. In any case, amongst others, diabetic peripheral neuropathy (DPN) seems the leading and most painful complication usually affecting many DM patients. For this reason, this work was conceived to review the large variety of strategies adopted for management of DPN, starting from the most conventional therapies to arrive at alternative approaches. From this perspective, both the most popular pharmacological treatments used to respond to the poorly effect of common analgesics-non-steroidal anti-inflammatory drugs (NSAIDS) and opioids-understood as gabapentin vs. pregabalin clinical use, and the guidelines provided by Oriental Medicine as well as by a long list of natural compounds that many authors identify as possible therapeutic or alternative agents to replace or to combine with the existing therapies will be included. Moreover, in the effort to provide the widest panel of remedies, the most antique techniques of acupuncture and electrostimulation will be considered as alternative, which are useful approaches to take into account in any non-pharmacological strategy for DPN management.
C1 [Galuppo, Maria
      Giacoppo, Sabrina
      Bramanti, Placido
      Emanuela] IRCCS Ctr Neurolesi Bonino Pulejo, Mazzon, I-98124 Messina, Italy
NR 0
TC 0
SN 
EI 
J9 
PD JUN 15
PY 2014
VL 19
IS 3
BP 2877
EP 2895
DI 
PG 19
UT CNKI:galuppo#2014#use of #molecul#19#2877
ER

PT J
AU S, Montserrat-de La Paz
   A, Fernández-Arche M
   Angel-Martín, M
   D, García-Giménez M
AF S, Montserrat-de La Paz
   A, Fernández-Arche M
   Angel-Martín, M
   D, García-Giménez M
TI Phytochemical characterization of potential nutraceutical ingredients from Evening Primrose oil (Oenothera biennis L.)
SO Phytochemistry Letters
LA Chinese
DT Article
DE Unsaponifiable; Oil; Phytosterols; Policosanol; Evening Primrose; proinflammatory mediators; olive oils; sterols; policosanol; modulate; release; acid; Plant Sciences; Pharmacology & Pharmacy
AB Evening Primrose oil (EPO) is a natural product extracted by cold-pressed from Oenothera biennis L. seeds. EPO is widely used as a dietary supplement from which beneficial effects have been reported in rheumatic and arthritic conditions, atopic dermatitis, psoriasis, premenstrual and menopausal syndrome, and diabetic neuropathy. The beneficial effects of EPO are thought to be due to its gamma-linolenic acid content; in contrast, little effort has been expended to characterize the non-triglyceridic constituents of EPO. In order to evaluate its potential as source of functional food ingredients our aim in this work has been identified and quantified the different components of EPO by different techniques (GC-MS and HPLC). The lipid profile showed that oleic (7%), linoleic (74%) and g-linolenic (9%) were the most abundance fatty acids. Unsaponifiable matter and subfractions were obtained by CEE/2568/91. Separation of the compounds under study was achieved giving a reasonable analysis time and good resolution. A yield (1.82-1.95%) of unsaponifiable matter was obtained and levels of saturated hydrocarbons (0.291.97 +/- 14.85 mg) were noticed. beta-Sitosterol (7952.00 +/- 342.25 mg/ kg oil) and campesterol (883.32 +/- 0.45 mg/ kg oil) were predominant in phytosterol fraction (9573 mg/ kg oil), while tetracosanol (236.93 +/- 2.32 mg/ kg oil) and hexacosanol (289.92 +/- 3.41 mg/ kg oil) in linear aliphatic alcohol fraction (798.04 +/- 5.66 mg/ kg oil). In the phenolic fraction (55.49 +/- 2.76 mg/ kg oil), ferulic acid (25.23 +/- 2.64 mg/ kg oil) was the major component. From the results obtained, it can be suggested that the Evening Primrose oil can be considered an interesting alimentary source of substances of nutraceutical value. (c) 2013 Phytochemical Society of Europe. Published by Elsevier B.V. All rights reserved.
C1 [Montserrat-de la Paz, S.
      Fernandez-Arche, M. A.
      Angel-Martin, M.
      Garcia-Gimenez, M. D.] Univ Seville, Sch Pharm, Dept Pharmacol, E-41012 Seville, Spain
NR 0
TC 0
SN 1874-3900
EI 
J9 
PD JUN 15
PY 2014
VL 8
IS 
BP 158
EP 162
DI 
PG 5
UT CNKI:montserrat-de la paz#2014#phytoch#phytoch#8#158
ER

PT J
AU L, Jiang H
   J, Niu J
   F, Zhang W
   J, Huang W
   Y, Zhou M
   J, Sha W
   Y, Li J
   F, Li F
   Zhu, T
   Xia, X
   Zhang, J
   D, Shen Y
   G, Zhou L
AF L, Jiang H
   J, Niu J
   F, Zhang W
   J, Huang W
   Y, Zhou M
   J, Sha W
   Y, Li J
   F, Li F
   Zhu, T
   Xia, X
   Zhang, J
   D, Shen Y
   G, Zhou L
TI The role of central nervous system on hypoglycemia and the feasibility of the brain theory in traditional Chinese medicine on treatment of diabetes mellitus
SO J Integr Med
LA Chinese
DT Article
DE Central Nervous System/*metabolism; Diabetes Mellitus/metabolism/*therapy; Hormones/metabolism; Humans; Hypoglycemia/metabolism/*therapy; *Medicine, Chinese Traditional
AB The central nervous system (CNS) plays a key regulatory role in glucose homeostasis. In particular, the brain is important in initiating and coordinating protective counterregulatory responses when blood glucose levels fall. This may due to the metabolic dependency of the CNS on glucose, and protection of food supply to the brain. In healthy subjects, blood glucose is normally maintained within a relatively narrow range. Hypoglycemia in diabetic patients can increase the risk of complications, such as heart disease and diabetic peripheral neuropathy. The clinical research finds that the use of traditional Chinese medicine (TCM) has a positive effect on the treatment of hypoglycemia. Here the authors reviewed the current understanding of sensing and counterregulatory responses to hypoglycemia, and discuss combining traditional Chinese and Western medicine and the theory of iatrogenic hypoglycemia in diabetes treatment. Furthermore, the authors clarify the feasibility of treating hypoglycemia on the basis of TCM theory and CNS and have an insight on its clinical practice.
C1 Fudan University Pudong Medical Center, Shanghai Pudong Hospital, Department of Endocrinology, Shanghai 201399, China.
NR 0
TC 0
SN 2095-4964 (Print)
EI 
J9 
PD JUN 15
PY 2014
VL 12
IS 1
BP 1
EP 6
DI 
PG 6
UT CNKI:jiang h#2014#the rol#j integ#12#1
ER

PT J
AU Watanabe, K
   Shimada, A
   Miyaki, K
   Hirakata, A
   Matsuoka, K
   Omae, K
   Takei, I
AF Watanabe, K
   Shimada, A
   Miyaki, K
   Hirakata, A
   Matsuoka, K
   Omae, K
   Takei, I
TI Long-Term Effects of Goshajinkigan in Prevention of Diabetic Complications: A Randomized Open-Labeled Clinical Trial
SO Evidence-Based Complementary and Alternative Medicine
LA Chinese
DT Article
DE gosha-jinki-gan; glycemic control; insulin-resistance; herbal medicine; risk-factors; intervention; damage; Integrative & Complementary Medicine
AB Objective. This clinical trial was designed to investigate whether goshajinkigan reduces the onset of diabetic complications or not. Materials and Methods. A total of 332 type 2 diabetic mellitus patients were registered from 9 clinical centers from March 2000 to August 2007. Patients were randomly assigned to take goshajinkigan extract powder, 2.5 grams for 3 times a day or no kampo therapy, additionally to the regular treatment. The primary endpoints were the onset of macrovascular diseases or progression of nephropathy or retinopathy. Statistical analysis was performed by the intention-to-treat method. Results. After 5 years of observation, 116 patients were submitted to analysis. Among them, no macrovascular events were observed in both groups. Although 43 participants had upstaging of retinopathy or nephropathy in total, there was no significant difference between goshajinkigan group and control group. Deterioration of ankle reflex was suppressed in goshajinkigan group. Also glycated hemoglobin, and fasting plasma glucose were decreased in the goshajinkigan group. Conclusion. Although the power of analysis was too low to demonstrate any effects of goshajinkigan on the progression of macrovascular diseases, retinopathy or nephropathy, goshajinkigan may be beneficial for diabetic neuropathy and glycemic control.
C1 [Watanabe, K.] Keio Univ, Sch Med, Fac Environm & Informat Study, Ctr Kampo Med, Fujisawa, Kanagawa 2520882, Japan
      [Shimada, A.
      Matsuoka, K.] Saiseikai Cent Hosp, Div Internal Med, Minato Ku, Tokyo 1080073, Japan
      [Miyaki, K.] Natl Ctr Global Hlth & Med, Dept Clin Res & Informat, Shinjuku Ku, Tokyo 1628655, Japan
      [Hirakata, A.] Kyorin Univ, Sch Med, Dept Ophthalmol, Mitaka, Tokyo 1818611, Japan
      [Omae, K.] Keio Univ, Dept Prevent Med & Publ Hlth, Sch Med, Shinjuku Ku, Tokyo 1608582, Japan
      [Takei, I.] Ichikawa Gen Hosp, Tokyo Dent Coll, Ichikawa, Chiba 2728513, Japan
NR 0
TC 0
SN 1741-427X
EI 
J9 
PD JUN 15
PY 2014
VL 2014
IS 
BP 8
EP 8
DI 
PG 1
UT CNKI:watanabe#2014#long-te#evidenc#2014#8
ER
