# Supplementary material for: Mapping the evolution of botanical interventions for diabetic neuropathy: a two-database bibliometric landscape from 2005 to mid-2025
Source: Front Nutr. 2026 Jan 7;12:1727582. doi: 10.3389/fnut.2025.1727582 (PMC12819247; doi:10.3389/fnut.2025.1727582)
Supplement: Supplementary file 1 [file Data_Sheet_1.zip › Supplementary Material/merged and cleaned dataset/download2015u16.txt]

PT J
AU Xu, H
   P, Xiong C
   L, He L
   Wu, B
   L, Peng L
   J, Cheng Y
   Q, Jiang F
   P, Tan L
   Tang, L
   M, Tu Y
   P, Yang Y
   L, Liu C
   Gao, Y
   L, Li G
   P, Zhang C
   M, Liu S
   S, Xu C
   Wu, H
   D, Li G
   D, Liang S
AF Xu, H
   Xiong, C
   He, L
   Wu, B
   Peng, L
   Cheng, Y
   Jiang, F
   Tan, L
   Tang, L
   Tu, Y
   Yang, Y
   Liu, C
   Gao, Y
   Li, G
   Zhang, C
   Liu, S
   Xu, C
   Wu, H
   Li, G
   Liang, S
TI Trans-Resveratrol Attenuates High Fatty Acid-Induced P2X7 Receptor Expression and IL-6 Release in PC12 Cells: Possible Role of P38 MAPK Pathway
SO Inflammation
LA Chinese
DT Article
DE high fatty acids; P2X7 receptor; P38; IL-6; messenger-rna expression; synaptic-transmission; gene-expression; p2x(7) receptor; glucose; interleukin-6; beta; lipotoxicity; activation; ischemia; Cell Biology; Immunology
AB Diabetic neuropathy (DNP) is the most common chronic complication of diabetes. Elevated free fatty acids (FFAs) have been recently recognized as major causes of inflammation and are relevant to the functional changes of nerve system in diabetes. Trans-resveratrol (RESV), a polyphenolic natural compound, has long been acknowledged to have anti-inflammation properties and may exert a neuroprotective effect on neuronal damage in diabetes, while the mechanisms underlying are largely unknown. Our previous study on differential PC12 cells cultured with high FFAs has shown chronic FFAs overload increased PC12 interleukin (IL)-6 release mediated by P2X7 receptor, a ligand-gated cation channel activated by extracellular adenosine triphosphate (ATP); a high FFA-induced activation of P38 mitogen-activated protein kinase (MAPK) pathway was pointed to be a potential underlying mechanism. Data from this study indicated that RESV, in a dose-dependent manner, reduced high FFA-induced IL-6 release by impeding the activation of P2X7 receptor, as shown by the results that both high FFA-elevated P2X7 receptor messenger RNA (mRNA) and protein expression as well as high FFA-evoked [Ca2+](i) in response to 3'-O-(4-benzoyl) benzoyl-ATP (a selective P2X7 receptor agonist) were significantly attenuated. Meanwhile, high FFA-induced activation of P38 MAPK, an essential prerequisite for high FFA-activated P2X7 receptor and subsequent IL-6 release, was also dose-dependently abrogated by RESV. Furthermore, RESV may hamper the activation of P38a MAPK (one paramount P38 isoform) via forming hydrogen bonding with Thr175 residue, surrounding the two residues (Thy180 and Tyr182) essential for canonical activation of P38a MAPK. Taken together, RESV could inhibit high FFA-induced inflammatory IL-6 release mediated by P2X7 receptor through deactivation of P38 MAPK signaling pathway. All these results outline the potential mechanisms involved in the neuroprotective roles of RESV and highlight the clinical application of RESV in treatment of inflammation in relation to DNP.
C1 [Xu, Hong
      He, Luling
      Wu, Bing
      Liu, Changle
      Gao, Yun
      Li, Guilin
      Zhang, Chunping
      Liu, Shuangmei
      Xu, Changshui
      Wu, Hong
      Li, Guodong
      Liang, Shangdong] Nanchang Univ, Dept Physiol, JiangXi Med Coll, Nanchang 330006, Jiangxi, Peoples R China
      [Xiong, Chaopeng] Nanchang Univ, Dept Nursing, FuZhou Med Coll, Fuzhou 344000, Jiangxi, Peoples R China
      [Peng, Lulu
      Cheng, Yajun
      Jiang, Fuqing
      Tan, Liping
      Tang, Lan] Nanchang Univ, JiangXi Med Coll, Nanchang 330006, Jiangxi, Peoples R China
      [Tu, Yunming
      Yang, Yuping] Nanchang Univ, Dept Endocrinol, Affiliated Hosp 4, Nanchang 330006, Jiangxi, Peoples R China
      [Liang, Shangdong] Nanchang Univ, Inst Life Sci, Nanchang 330006, Jiangxi, Peoples R China
      Dept Clin Res, Guodong] Singapore Gen Hosp, [Li, Singapore 169857, Singapore
NR 0
TC 0
SN 0360-3997
EI 
J9 Inflammation
PD JUN 15
PY 2015
VL 38
IS 1
BP 327
EP 337
DI 
PG 11
UT CNKI:xu#2015#trans-r#inflamm#38#327
ER

PT J
AU Friedemann, T
   Schumacher, U
   Tao, Y
   K, Leung A
   Schröder, S
AF Friedemann, T
   Schumacher, U
   Tao, Y
   K, Leung A
   Schröder, S
TI Neuroprotective Activity of Coptisine from Coptis chinensis (Franch)
SO Evid Based Complement Alternat Med
LA Chinese
DT Article
AB Coptis chinensis rhizomes (CR) are one important ingredient of traditional Chinese herbal formulas such as San-Huang-Xie-Xin-Tang which is used for treatment of cardiovascular and neurodegenerative diseases. Recent studies suggest that the extract of CR might be a potential therapeutic agent for amelioration of neurological disorders associated with oxidative stress. In the present study we aimed at revealing the main active compound(s) of the CR extract and at investigating the mechanism of action. Four main alkaloids of the CR extract (berberine, coptisine, jatrorrhizine, and palmatine) were selected for this study. Results showed that out of those alkaloids only pretreatment with coptisine significantly attenuated tert-butylhydroperoxide induced reduction of cell viability, increased rate of apoptosis, and declined mitochondrial membrane potential. Elisa assay and quantitative real-time PCR analyses revealed that thioredoxin-interacting protein (TXNIP) gene expression was downregulated by coptisine, which could explain the neuroprotective effect, hypothetically, by strengthening the thioredoxin defense system against oxidative stress and attenuation of apoptosis signal-regulating kinase (Ask1) mediated apoptotic signaling. A comparison between coptisine and CR extract identified coptisine as the main single component responsible for the neuroprotective effect. Based on the results the CR extract and coptisine are promising candidate agents for prevention or improvement of diabetic neuropathy and neurodegenerative disorders.
C1 Martinistraße 52, University Medical Center Hamburg-Eppendorf, HanseMerkur Center for Traditional Chinese Medicine, 20246 Hamburg, Germany.
NR 0
TC 0
SN 1741-427X (Print)
EI 
J9 
PD JUN 15
PY 2015
VL 2015
IS 
BP 827308
EP 827308
DI 
PG 1
UT CNKI:friedemann#2015#neuropr#evid ba#2015#827308
ER

PT J
AU Yang, X
   Yao, W
   Li, Q
   Liu, H
   Shi, H
   Gao, Y
   Xu, L
AF Yang, X
   Yao, W
   Li, Q
   Liu, H
   Shi, H
   Gao, Y
   Xu, L
TI Mechanism of Tang Luo Ning effect on attenuating of oxidative stress in sciatic nerve of STZ-induced diabetic rats
SO J Ethnopharmacol
LA Chinese
DT Article
DE Blood Glucose/drug effects/metabolism; Diabetes Mellitus, Experimental/blood/*drug therapy; Diabetic Neuropathies/blood/*drug therapy; Drugs, Chinese Herbal/chemistry/pharmacology/*therapeutic use; Male; Oxidative Stress/drug effects/*physiology; Rats; Rats, Sprague-Dawley; Sciatic Nerve/drug effects/*pathology; Streptozocin; Treatment Outcome; Albiflorin (PubChem CID: 24868421); Astragaloside A (PubChem CID: 45006101); Bax; Bcl-2; Calycosin (PubChem CID: 5280448); Chlorogenic acid (PubChem CID: 1794427); Diabetic peripheral neuropathy; Ellagic acid (PubChem CID 5281855); Ginkgolide C (PubChem CID: 9867869); Nrf2; Oxidative stress; Oxypaeoniflora (PubChem CID: 21631105); Paeoniflorin (PubChem CID: 53384387); Rosmarinic acid (PubChem CID 5281792); Salvianolic acid A (PubChem CID 5281793); Salvianolic acid B (PubChem CID: 6441188); γgcs
AB ETHNOPHARMACOLOGICAL RELEVANCE: Tang Luo Ning recipe (TLN), a traditional Chinese herbal medicine based on Huangqi Guizhi Wuwu decoction, has been used clinically to treat diabetic peripheral neuropathy in China. However, the effect of TLN on diabetic peripheral neuropathy is unclear. The objective of this study was to determine the main components in TLN and to investigate the effects of TLN on oxidative stress in diabetic peripheral neuropathy rats. MATERIALS AND METHODS: The effect of TLN on oxidative stress was investigated in streptozocin (STZ)-induced diabetic rats. Fasting blood glucose, body weight, thermal perception threshold test and motor and sensory nerve conduction velocity of sciatic nerve were measured. Sciatic nerve morphology was observed by Haematoxylin and eosin staining and under transmission electron microscope. T-AOC was measured by colorimetric assay. ROS were measured using enzyme-linked immunosorbent assay. Nrf2 and γGCS protein levels were measured by Western blot analysis. The expression of Bcl2, Bax and Cyto C were examined by immunohistochemistry. RESULTS: TLN markedly improved the neurological function including thermal perception threshold and nerve conduction velocity of DPN rats. Haematoxylin and eosin (HE) and transmission electron microscopy (TEM) staining results showed that TLN attenuated axon atrophy and demyelination in DPN rats. Moreover, TAOC were increased, whereas ROS content was decreased after treatment with TLN in rats with DPN. Furthermore, TLN increased protein levels of Nrf2, γGCS and Bcl2, and decreased Bax and Cyto C expression. CONCLUSIONS: TLN improved neurological function to prevent diabetic peripheral neuropathy by attenuating oxidative stress through Nrf2 and Bcl2 activation.
C1 School of Traditional Chinese Medicine, Capital Medical University, Beijing Key Lab of TCM Collateral Diasease Theory Research, No.10, Youanmenwai Xitoutiao, Fengtai District, Beijing 100069, China.
NR 0
TC 0
SN 0378-8741
EI 
J9 
PD JUN 15
PY 2015
VL 174
IS 
BP 1
EP 10
DI 
PG 10
UT CNKI:yang#2015#mechani#j ethno#174#1
ER

PT J
AU H, Yin D
   C, Liang X
   I, Zhao L
   Zhang, H
   Sun, Q
   Y, Wang P
   Q, Sun L
AF H, Yin D
   C, Liang X
   I, Zhao L
   Zhang, H
   Sun, Q
   Y, Wang P
   Q, Sun L
TI Jinmaitong decreases sciatic nerve DNA oxidative damage and apoptosis in a streptozotocin-induced diabetic rat model
SO Exp Ther Med
LA Chinese
DT Article
DE Jinmaitong capsule; apoptosis; diabetic peripheral neuropathy; sciatic nerve
AB Diabetic peripheral neuropathy (DPN) is a common chronic complication of diabetes. Jinmaitong (JMT), a Traditional Chinese Medicine, improves certain symptoms of DPN, such as limb pain and numbness. The aim of the present study was to investigate the effects of JMT on DNA oxidative damage and apoptosis in the sciatic nerve of diabetic rats. The rats were divided into a normal and a diabetic group. Diabetes was induced using streptozotocin (60 mg/kg). The diabetic model (DM) rats received vitamin C (0.05 g/kg/day) or JMT [low-dosage (L), 0.44 g/kg/day; medium-dosage (M), 0.88 g/kg/day or high-dosage (H), 1.75 g/kg/day]. After 16 weeks, the mechanical pain threshold of the rats was evaluated. The expression of 8-hydroxy-deoxyguanosine (8-OHdG), nicotinamide adenine dinucleotide phosphate (NADPH) oxidase p22(phox), B-cell lymphoma 2 (Bcl-2), caspase 3 and cleaved-poly(ADP-ribose) polymerase 1 (PARP-1) in the sciatic nerve tissues was measured using the reverse transcription-quantitative polymerase chain reaction, immunohistochemistry and western blotting. JMT had no effect on body weight and fasting blood glucose levels. Following treatment, the rats in the JMT groups had an improved pain threshold compared with the DM controls (JMT-L, 52.9±6.5 g; JMT-M, 74.7±9.3 g; and JMT-H, 61.7±2.0 g vs. DM control, 35.32±12.06 g; all P<0.01), while the threshold in the JMT-M rats was similar to that of normal controls (P>0.05). 8-OHdG and NADPH oxidase p22(phox) expression was significantly decreased in the three JMT groups compared with that in the DM controls (all P<0.05). Following JMT treatment, Bcl-2 levels were increased, while caspase 3 and cleaved-PARP-1 levels were decreased compared with those in the DM controls (all P<0.01). In conclusion, JMT may reduce DNA oxidative damage to the sciatic nerve in diabetic rats, as well as regulate genes involved in peripheral neuronal cell apoptosis, suggesting that JMT could be used to prevent or treat DPN in diabetic patients.
C1 Peking Union Medical College Hospital, Department of Traditional Chinese Medicine, Beijing 100032, P.R. China.
NR 0
TC 0
SN 1792-0981 (Print)
EI 
J9 
PD JUN 15
PY 2015
VL 10
IS 2
BP 778
EP 786
DI 
PG 9
UT CNKI:yin d#2015#jinmait#exp the#10#778
ER

PT J
AU D, Li M
   Huang, D
   X, Liu X
   Lin, L
AF D, Li M
   Huang, D
   X, Liu X
   Lin, L
TI Tang-Tong-Fang Confers Protection against Experimental Diabetic Peripheral Neuropathy by Reducing Inflammation
SO Evidence-Based Complementary and Alternative Medicine
LA Chinese
DT Article
DE nf-kappa-b; oxidative stress; tnf-alpha; blood-flow; fiber loss; polyneuropathy; hyperglycemia; hyperalgesia; retinopathy; Integrative & Complementary Medicine
AB Tang-tong-fang (TTF) is a Chinese herbal formula that has been shown to be beneficial in diabetic peripheral neuropathy (DPN), a common complication secondary to diabetic microvascular injury. However, the underlying mechanism of protection in nerve ischemia provided by TTF is still unclear. We hypothesized that TTF alleviates DPN via inhibition of ICAM-1 expression. Therefore, we tested the effect of TTF in a previously established DPN model, in which nerve injury was induced by ischemia/reperfusion in streptozotocin-induced diabetic rats. We found that the conduction velocity and amplitude of action potentials of sciatic nerve conduction were reduced in the DPN model group but were rescued by TTF treatment. In addition, TTF treatment also attenuated the effect of DPN on other parameters including histology and ultrastructural changes, expression of ICAM-1, MPO, and TNF-alpha in rat sciatic nerves, and plasma sICAM-1 and MPO levels. Together, our data suggest that TTF treatment may alleviate DPN via ICAM-1 inhibition.
C1 [Li, Mingdi
      Huang, Da
      Liu, Xiaoxing
      Guanganmen Hosp, Lan] Chinese Acad Chinese Med Sci, Lin, Beijing 100053, Peoples R China
NR 0
TC 0
SN 1741-427X
EI 
J9 
PD JUN 15
PY 2015
VL 2015
IS 
BP 12
EP 12
DI 
PG 1
UT CNKI:li m#2015#tang-to#evidenc#2015#12
ER

PT J
AU Raafat, K
   El-Lakany, A
AF Raafat, K
   El-Lakany, A
TI Acute and subchronic in-vivo effects of Ferula hermonis L. and Sambucus nigra L. and their potential active isolates in a diabetic mouse model of neuropathic pain
SO Bmc Complementary and Alternative Medicine
LA Chinese
DT Article
DE Sambucus nigra L; in vivo antioxidant; Diabetes mellitus; Tactile allodynia; Thermal hyperalgesia; oxidative stress; vitro; complications; management; plants; rat; oil; Integrative & Complementary Medicine
AB Background: The prevalence of Diabetes mellitus (DM) is escalating rapidly worldwide, and associated with micro-and macrovascular complications. Diabetic neuropathy (DN) is a common complication of DM, and has a few approved therapies with limited efficacy and several side-effects. Herbal medicine is used worldwide as an effective alternative-medicine. The present study aims to investigate the activities of Ferula hermonis Boiss. EtAc (Ferula) and Sambucus nigra L. aqueous (Elder) extracts, and their potential active isolates; for acute (6 h) and subchronic (8 days) glucose homeostasis, in vivo antioxidant potential and DN amelioration in alloxan-induced DM mice model. Methods: DM was induced experimentally by injection of freshly prepared alloxan every 48-h for three times at a dose of 180 mg/kg. Utilizing tail-flick, hot-plate latencies (accessing thermal hyperalgesia) and von Frey filaments test (accessing tactile allodynia), DN was evaluated for longer period of time (8 weeks). Results: The most active isolates from Ferula was ferutinin, and Kaempferol from Elder utilizing bio-guided fractionation and RP-HPLC steeping methods. Compared to glibenclamide (GB) and tramadol (TRA), as positive controls, the highest doses of tested compounds exerted remarkable hypoglycemic and antinociceptive activities. The best acute hypoglycemic effect was observed with ferutinin (1.4 folds more effective than GB). Elder has shown the best subchronic hypoglycemic effect (2.6 folds more effective than GB) and the greatest efficacy against tactile allodynia following a single-administration, yet required repeated administration for improvement of thermal hyperalgesia. Conclusions: Without the use-limiting-side-effects of existing therapies, Ferula, Elder and their active isolates have shown significant results in ameliorating DM and long standing diabetes-induced complications.
C1 [Raafat, K.
      El-Lakany, A.] Beirut Arab Univ, Fac Pharm, Dept Pharmaceut Sci, Beirut 115020, Lebanon
NR 0
TC 0
SN 1472-6882
EI 
J9 
PD JUN 15
PY 2015
VL 15
IS 
BP 14
EP 14
DI 
PG 1
UT CNKI:raafat#2015#acute a#bmc com#15#14
ER

PT J
AU Zhao, N
   Li, J
   Li, L
   Y, Niu X
   Jiang, M
   J, He X
   X, Bian Z
   Zhang, G
   P, Lu A
AF Zhao, N
   Li, J
   Li, L
   Y, Niu X
   Jiang, M
   J, He X
   X, Bian Z
   Zhang, G
   P, Lu A
TI Molecular network-based analysis of Guizhi-Shaoyao-Zhimu decoction, a TCM herbal formula, for treatment of diabetic peripheral neuropathy
SO Acta Pharmacologica Sinica
LA Chinese
DT Article
DE diabetic peripheral neuropathy; traditional Chinese medicine; Ramulus Cinnamomi; Paeonia lactiflora; Rhizoma Anemarrhenae; network pharmacology; protein-kinase b; cd8 t-cells; in-vitro; activation; mellitus; receptor; complications; progression; domains; glucose; Chemistry; Pharmacology & Pharmacy
AB Aim: Guizhi-Shaoyao-Zhimu decoction (GSZ), a traditional Chinese medicine (TCM) herbal formula, has been shown effective in the treatment of diabetic peripheral neuropathy (DPN). In this study, network analysis was performed to decipher the molecular mechanisms of GSZ in the treatment of DPN. Methods: The chemical components of the 3 herbs forming GSZ, ie, Ramulus Cinnamomi (Guizhi), Paeonia lactiflora (Shaoyao) and Rhizoma Anemarrhenae (Zhimu), were searched in Chinese medicine dictionaries, and their target proteins were identified in PubChem. DPN genes were searched in PubMed gene databases. Ingenuity Pathway Analysis (IPA) was used to build the GSZ pharmacological network and DPN molecular network. The canonical pathways between the two networks were compared to decipher the molecular mechanisms of GSZ in the treatment of DPN. Results: Sixty-one protein targets for Guizhi, 31 targets for Shaoyao, 47 targets for Zhimu, as well as 23 genes related to DPN were identified and uploaded to IPA. The primary functions of the DPN molecular network were inflammatory response, metabolic disease, cellular assembly and organization. As far as the pharmacological network functions were concerned, Guizhi target proteins were involved in neurological disease, inflammatory disease, cellular growth and proliferation, cell signaling, molecular transport, and nucleic acid metabolism, Shaoyao target proteins were related to neurological disease, inflammatory disease, and Zhimu target proteins focused on cell death and survival, cellular movement, immune cell trafficking, DNA replication, recombination and repair, and cell cycle. In the three-herb combination GSZ, several new network functions were revealed, including the inflammatory response, gene expression, connective tissue development and function, endocrine system disorders, and metabolic disease. The canonical pathway comparison showed that Shaoyao focused on IL-12 signaling and production in macrophages, and Zhimu focused on TNFR2 signaling, death receptor signaling, ILK signaling, IL-17A in gastric cells, IL-6 signaling, IL-8 signaling, the role of JAK1, JAK2, and TYK2 in interferon signaling, IL-9 signaling, HMGB1 signaling, NO production and ROS production in macrophages, whereas GSZ focused aryl hydrocarbon receptor signaling and apoptosis signaling in addition to those pathways induced by Guizhi, Shaoyao and Zhimu. Conclusion: Although each single herb can affect some DPN-related functions and pathways, GSZ exerts more effects on DPN-related functions and pathways. The effects of GSZ on aryl hydrocarbon receptor signaling and apoptosis signaling pathways may be the key components of its total molecular mechanisms.
C1 [Zhao, Ning
      Li, Li
      Niu, Xu-yan
      Jiang, Miao
      He, Xiao-juan
      Inst Basic Res Clin Med, Ai-ping] China Acad Chinese Med Sci, Lu, Beijing 100700, Peoples R China
      Sch Basic Med Sci, Jian] Beijing Univ Chinese Med, [Li, Beijing 100029, Peoples R China
      [Bian, Zhao-xiang
      Zhang, Ge
      Lu, Ai-ping] Hong Kong Baptist Univ, Sch Chinese Med, Inst Advancing Translat Med Bone & Joint Dis, Hong Kong, Hong Kong, Peoples R China
      [Bian, Zhao-xiang
      Zhang, Ge
      Inst Integrated Bioinformed & Translat Sci, Ai-ping] HKBU Shenzhen Res Inst & Continuing Educ, Lu, Shenzhen 518057, Peoples R China
NR 0
TC 0
SN 1671-4083
EI 
J9 
PD JUN 15
PY 2015
VL 36
IS 6
BP 716
EP 723
DI 
PG 8
UT CNKI:zhao#2015#molecul#acta ph#36#716
ER

PT J
AU Friedemann, T
   Schumacher, U
   Tao, Y
   M, Leung A K
   Schröder, S
AF Friedemann, T
   Schumacher, U
   Tao, Y
   M, Leung A K
   Schröder, S
TI Neuroprotective Activity of Coptisine from Coptis chinensis (Franch)
SO Evidence-Based Complementary and Alternative Medicine
LA Chinese
DT Article
DE mitochondrial permeability transition; oxidative stress; mammalian thioredoxin; rhizoma-coptidis; cell-death; apoptosis; hepatocytes; injury; pathogenesis; Integrative & Complementary Medicine
AB Coptis chinensis rhizomes (CR) are one important ingredient of traditional Chinese herbal formulas such as San-Huang-Xie-Xin-Tang which is used for treatment of cardiovascular and neurodegenerative diseases. Recent studies suggest that the extract of CR might be a potential therapeutic agent for amelioration of neurological disorders associated with oxidative stress. In the present study we aimed at revealing the main active compound(s) of the CR extract and at investigating the mechanism of action. Four main alkaloids of the CR extract (berberine, coptisine, jatrorrhizine, and palmatine) were selected for this study. Results showed that out of those alkaloids only pretreatment with coptisine significantly attenuated tert-butylhydroperoxide induced reduction of cell viability, increased rate of apoptosis, and declined mitochondrial membrane potential. Elisa assay and quantitative real-time PCR analyses revealed that thioredoxin-interacting protein (TXNIP) gene expression was downregulated by coptisine, which could explain the neuroprotective effect, hypothetically, by strengthening the thioredoxin defense system against oxidative stress and attenuation of apoptosis signal-regulating kinase (Ask1) mediated apoptotic signaling. A comparison between coptisine and CR extract identified coptisine as the main single component responsible for the neuroprotective effect. Based on the results the CR extract and coptisine are promising candidate agents for prevention or improvement of diabetic neuropathy and neurodegenerative disorders.
C1 [Friedemann, Thomas
      HanseMerkur Ctr Tradit Chinese Med, Sven] Univ Med Ctr Hamburg Eppendorf, Schroeder, D-20246 Hamburg, Germany
      Inst Anat & Expt Morphol, Udo] Univ Med Ctr Hamburg Eppendorf, [Schumacher, D-20246 Hamburg, Germany
      [Tao, Yi
      Leung, Alexander Kai-Man] Hong Kong Baptist Univ, Sch Chinese Med, Kowloon Tong, Hong Kong, Peoples R China
NR 0
TC 0
SN 1741-427X
EI 
J9 
PD JUN 15
PY 2015
VL 2015
IS 
BP 9
EP 9
DI 
PG 1
UT CNKI:friedemann#2015#neuropr#evidenc#2015#9
ER

PT J
AU Li, M
   Huang, D
   Liu, X
   Lin, L
AF Li, M
   Huang, D
   Liu, X
   Lin, L
TI Tang-Tong-Fang Confers Protection against Experimental Diabetic Peripheral Neuropathy by Reducing Inflammation
SO Evid Based Complement Alternat Med
LA Chinese
DT Article
AB Tang-tong-fang (TTF) is a Chinese herbal formula that has been shown to be beneficial in diabetic peripheral neuropathy (DPN), a common complication secondary to diabetic microvascular injury. However, the underlying mechanism of protection in nerve ischemia provided by TTF is still unclear. We hypothesized that TTF alleviates DPN via inhibition of ICAM-1 expression. Therefore, we tested the effect of TTF in a previously established DPN model, in which nerve injury was induced by ischemia/reperfusion in streptozotocin-induced diabetic rats. We found that the conduction velocity and amplitude of action potentials of sciatic nerve conduction were reduced in the DPN model group but were rescued by TTF treatment. In addition, TTF treatment also attenuated the effect of DPN on other parameters including histology and ultrastructural changes, expression of ICAM-1, MPO, and TNF-α in rat sciatic nerves, and plasma sICAM-1 and MPO levels. Together, our data suggest that TTF treatment may alleviate DPN via ICAM-1 inhibition.
C1 Chinese Academy of Chinese Medical Sciences, Guang'anmen Hospital, Beijing 100053, China.
NR 0
TC 0
SN 1741-427X (Print)
EI 
J9 
PD JUN 15
PY 2015
VL 2015
IS 
BP 574169
EP 574169
DI 
PG 1
UT CNKI:li#2015#tang-to#evid ba#2015#574169
ER

PT J
AU W, Yang X
   Q, Liu F
   J, Guo J
   J, Yao W
   Q, Li Q
   H, Liu T
   P, Xu L
AF W, Yang X
   Q, Liu F
   J, Guo J
   J, Yao W
   Q, Li Q
   H, Liu T
   P, Xu L
TI Antioxidation and anti-inflammatory activity of Tang Bi Kang in rats with diabetic peripheral neuropathy
SO Bmc Complementary and Alternative Medicine
LA Chinese
DT Article
DE Diabetic peripheral neuropathy; Oxidative stress; Inflammation; kappa-b; oxidative stress; mechanisms; activation; expression; neurons; pathway; injury; nrf2; Integrative & Complementary Medicine
AB Background: Tang Bi Kang (TBK) is a traditional Chinese medicine granule. It has been shown to have effects on nerve conduction velocity deficits, blood-related factors and oxidative stress. This study was undertaken to evaluate proposed antioxidative and anti-inflammatory activity of Tang Bi Kang in rats with diabetic peripheral neuropathy (DPN). Methods: DPN was induced in male Wistar rats by intraperitoneal administration of streptozocin (STZ) (60 mg/kg.b.w) for 8 weeks. Fasting blood glucose (FBG) levels were measured in the blood obtained by clipping the tails of the rats. Tail-flick tests were conducted with a tail-flick analgesic meter. Motor and sensory nerve conduction velocities (MNCV and SNCV) of sciatic nerve were measured directly at two sites using a Functional Experiment System. Oxidative stress makers such as malondialdehyde (MDA), superoxide-dismutase (SOD) and glutathione peroxidase (GSH-Px), inflammatory cytokines such as interleukin (IL)-6, and tumour necrosis factor (TNF)-alpha were estimated. The statistical analysis of results was carried out using Student t-test and one-way analysis of variance (ANOVA), followed by least-significant difference post hoc with SPSS. Results: The administration of TBK for 4 weeks in DPN rats resulted in a significant decrease in FBG levels compared to untreated DPN rats. There was a significant increase in MNCV and SNCV in the DPN rats compared to untreated DPN rats. Serum level of MDA was significantly reduced while the activities of SOD and GSH-pX were significantly increased in the TBK treated DPN rats. TBK prevented DPN-induced increase in the serum levels of IL-6 and TNF-alpha. Conclusion: The results of this study demonstrate that the therapeutic effect of TBK on DPN rats may be associated with the antioxidative and anti-inflammatory responses.
C1 [Yang, Xin-Wei
      Liu, Feng-Qi
      Guo, Jing-Jing
      Yao, Wei-Jie
      Li, Qing-Qin
      Sch Tradit Chinese Med, Li-Ping] Capital Med Univ, Xu, Beijing 100069, Peoples R China
      [Yang, Xin-Wei
      Yao, Wei-Jie
      Li, Qing-Qin
      Li-Ping] Beijing Key Lab TCM Collateral Dis Theory Res, Xu, Beijing 100069, Peoples R China
      Grad Sch, Tong-Hua] Beijing Univ Chinese Med, [Liu, Beijing 100029, Peoples R China
NR 0
TC 0
SN 1472-6882
EI 
J9 
PD JUN 15
PY 2015
VL 15
IS 
BP 10
EP 10
DI 
PG 1
UT CNKI:yang x#2015#antioxi#bmc com#15#10
ER

PT J
AU D, Solanki N
   K, Bhavsar S
AF D, Solanki N
   K, Bhavsar S
TI An evaluation of the protective role of Ficus racemosa Linn. in streptozotocin-induced diabetic neuropathy with neurodegeneration
SO Indian Journal of Pharmacology
LA Chinese
DT Article
DE biochemical parameters; diabetes mellitus; diabetic neuropathy with neurodegeneration; Ficus racemosa; c-reactive protein; oxidative stress; rats; extract; antioxidant; dysfunction; insulin; liver; model; assay; Pharmacology & Pharmacy
AB Objective: Ficus racemosa (FR) is one of the herbs mentioned in the scriptures of the Ayurveda as Udumbara with high medicinal value. The objective of this study was to estimate the protective effect of FR against streptozotocin (STZ) induced diabetic neuropathy with neurodegeneration (DNN). Materials and Methods: Diabetes was induced in Wistar rats with STZ and were divided into six groups namely diabetic vehicle control, FR (four) and glibenclamide (one) treated rats; while one group was of normal control rats. After the 4th week of diabetes, induction treatment was started for further 28 days (5th to 8th week) with FR aqueous extract (250 mg/kg and 500 mg/kg) and ethanolic extract (200 mg/kg and 400 mg/kg). Investigation of DNN was carried out through biochemical and behavioral parameter assessment in rats. Results: Study showed a significant fall in glycosylated hemoglobin (HbA1c) and blood glucose level by the treatment of FR in diabetic rats. Antioxidant potential of FR showed a great rise in superoxide dismutase, catalase content and reduction observed in serum nitrite level; while significant fall in lipid peroxidation level and of C-reactive protein was observed in FR treated diabetic rats. Further FR treated diabetic rats also showed marked improvement in tail flick latency, pain threshold, the rise in locomotion and fall latency period. Conclusion: Treatment with FR shows protection in the multiple pathways of DNN by improving blood glucose, HbA1c, biochemical, and behavioral parameters, which suggest the protective role of FR in the reversal of DNN.
C1 [Solanki, Nilay D.] Charotar Univ Sci & Technol, Dept Pharmacol, Ramanbhai Patel Coll Pharm, Changa, Gujarat, India
      [Bhavsar, Shailesh K.] Navsari Agr Univ, Dept Pharmacol & Toxicol, Vanbandhu Coll Vet Sci & Anim Husb, Navsari, Gujarat, India
NR 0
TC 0
SN 0253-7613
EI 
J9 
PD JUN 15
PY 2015
VL 47
IS 6
BP 610
EP 615
DI 
PG 6
UT CNKI:solanki n#2015#an eval#indian #47#610
ER

PT J
AU Grimaldi, M
   Boulahtouf, A
   Delfosse, V
   Thouennon, E
   Bourguet, W
   Balaguer, P
AF Grimaldi, M
   Boulahtouf, A
   Delfosse, V
   Thouennon, E
   Bourguet, W
   Balaguer, P
TI Reporter cell lines to evaluate the selectivity of chemicals for human and zebrafish estrogen and peroxysome proliferator activated γ receptors
SO Front Neurosci
LA Chinese
DT Article
DE estrogen receptor; human; peroxysome proliferator activated receptor γ; reporter cell lines; zebrafish
AB Zebrafish is increasingly used as an animal model to study the effects of environmental nuclear receptors (NRs) ligands. As most of these compounds have only been tested on human NRs, it is necessary to measure their effects on zebrafish NRs. Estrogen receptors (ER) α and β and peroxysome proliferator activated receptor (PPAR) γ are main targets of environmental disrupting compounds (EDCs). In humans there are two distinct nuclear ERs (hERα and hERβ), whereas the zebrafish genome encodes three ERs, zfERα, zfERβ1, and zfERβ2. Only one isoform of PPARγ is expressed in both humans and zebrafish. In this review, we described reporter cell lines that we established to study the interaction of EDCs with human and zebrafish ERs and PPARγ. Using these cell lines, we observed that zfERs are thermo-sensitive while zfPPARγ is not. We also showed significant differences in the ability of environmental and synthetic ligands to modulate activation of zfERs and zfPPARγ in comparison to hERs and hPPARγ. Some environmental estrogens (bisphenol A, mycoestrogens) which are hER panagonists displayed greater potency for zfERα as compared to zfERβs. hERβ selective agonists (8βVE2, DPN, phytoestrogens) also displayed zfERα selectivity. Among hERα selective synthetic agonists, 16α-LE2 was the most zfERα selective compound. Almost all zfPPARγ environmental ligands (halogenated bisphenol A derivatives, phthalates, perfluorinated compounds) displayed similar affinity for human and zebrafish PPARγ while pharmaceutical hPPARγ agonists like thiazolidones are not recognized by zfPPARγ. Altogether, our studies show that all hERs and hPPARγ ligands do not control in a similar manner the transcriptional activity of zfERs and zfPPARγ and point out that care has to be taken in transposing the results obtained using the zebrafish as a model for human physiopathology.
C1 Institut de Recherche en Cancérologie de Montpellier Montpellier, France
      Institut National de la Santé et de la Recherche Médicale U1194 Montpellier, France
      Université Montpellier Montpellier, France
      Institut Reìgional du Cancer de Montpellier Montpellier, France.
NR 0
TC 0
SN 1662-4548 (Print)
EI 
J9 
PD JUN 15
PY 2015
VL 9
IS 
BP 212
EP 212
DI 
PG 1
UT CNKI:grimaldi#2015#reporte#front n#9#212
ER

PT J
AU L, Cheng X
   Q, Liu H
   Wang, Q
   G, Huo J
   N, Wang X
   Cao, P
AF L, Cheng X
   Q, Liu H
   Wang, Q
   G, Huo J
   N, Wang X
   Cao, P
TI Chemotherapy-induced peripheral neurotoxicity and complementary and alternative medicines: progress and perspective
SO Frontiers in Pharmacology
LA Chinese
DT Article
DE complementary and alternative medicine; herbal medicine; acupuncture; Pathogenesis; oxaliplatin-related neurotoxicity; neuropathic pain; alcoholic neuropathy; diabetic-neuropathy; drug transporters; paclitaxel; cancer; vincristine; curcumin; extract; Pharmacology & Pharmacy
AB Chemotherapy-induced peripheral neurotoxicity (CIPN) is a severe and dose-limiting side effect of antineoplastic drugs. It can cause sensory, motor and autonomic system dysfunction, and ultimately force patients to discontinue chemotherapy. Until now, little is understood about CIPN and no consistent caring standard is available. Since CIPN is a multifactorial disease, the clinical efficacy of single pharmacological drugs is disappointing, prompting patients to seek alternative treatment options. Complementary and alternative medicines (CAMs), especially herbal medicines, are well known for their multifaceted implications and widely used in human health care. Up to date, several phytochemicals, plant extractions, and herbal formulas have been evaluated for their potential therapeutic benefit of preventing the onset and progression of CIPN in experimental models. Clinical acupuncture has also been shown to improve CIPN symptoms. In this review, we will give an outline of our current knowledge regrading the advanced research of CIPN, the role of CAMs in alleviating CIPN and possible lacunae in research that needs to be addressed.
C1 [Cheng, Xiao L.
      Liu, Hong Q.
      Huo, Jie G.
      Wang, Xiao N.
      Cao, Peng] Nanjing Univ Chinese Med, Affiliated Hosp Integrated Tradit Chinese & Weste, Nanjing, Jiangsu, Peoples R China
      [Cheng, Xiao L.
      Cao, Peng] Jiangsu Prov Acad Tradit Chinese Med, Lab Cellular & Mol Biol, Nanjing, Jiangsu, Peoples R China
      Qi] Jiangsu Shenlong Pharmaceut Co Ltd, [Wang, Yancheng, Peoples R China
NR 0
TC 0
SN 1663-9812
EI 
J9 
PD JUN 15
PY 2015
VL 6
IS 
BP 9
EP 9
DI 
PG 1
UT CNKI:cheng x#2015#chemoth#frontie#6#9
ER

PT J
AU H, Yin D
   C, Liang X
   Zhao, L
   Zhang, H
   Sun, Q
   Y, Wang P
   Q, Sun L
AF H, Yin D
   C, Liang X
   Zhao, L
   Zhang, H
   Sun, Q
   Y, Wang P
   Q, Sun L
TI Jinmaitong decreases sciatic nerve DNA oxidative damage and apoptosis in a streptozotocin-induced diabetic rat model
SO Experimental and Therapeutic Medicine
LA Chinese
DT Article
DE Jinmaitong capsule; apoptosis; DNA oxidative damage; sciatic nerve; neuropathic pain; stress; mechanisms; proliferation; nociception; neurons; serum; Research & Experimental Medicine
AB Diabetic peripheral neuropathy (DPN) is a common chronic complication of diabetes. Jinmaitong (JMT), a Traditional Chinese Medicine, improves certain symptoms of DPN, such as limb pain and numbness. The aim of the present study was to investigate the effects of JMT on DNA oxidative damage and apoptosis in the sciatic nerve of diabetic rats. The rats were divided into a normal and a diabetic group. Diabetes was induced using streptozotocin (60 mg/kg). The diabetic model (DM) rats received vitamin C (0.05 g/kg/day) or JMT [low-dosage (L), 0.44 g/kg/day; medium-dosage (M), 0.88 g/kg/day or high-dosage (H), 1.75 g/kg/day]. After 16 weeks, the mechanical pain threshold of the rats was evaluated. The expression of 8-hydroxy-deoxyguanosine (8-OHdG), nicotinamide adenine dinucleotide phosphate (NADPH) oxidase p22(phox), B-cell lymphoma 2 (Bcl-2), caspase 3 and cleaved-poly(ADP-ribose) polymerase 1 (PARP-1) in the sciatic nerve tissues was measured using the reverse transcription-quantitative polymerase chain reaction, immunohistochemistry and western blotting. JMT had no effect on body weight and fasting blood glucose levels. Following treatment, the rats in the JMT groups had an improved pain threshold compared with the DM controls (JMT-L, 52.9 +/- 6.5 g; JMT-M, 74.7 +/- 9.3 g; and JMT-H, 61.7 +/- 2.0 g vs. DM control, 35.32 +/- 12.06 g; all P< 0.01), while the threshold in the JMT-M rats was similar to that of normal controls (P> 0.05). 8-OHdG and NADPH oxidase p22phox expression was significantly decreased in the three JMT groups compared with that in the DM controls (all P< 0.05). Following JMT treatment, Bcl-2 levels were increased, while caspase 3 and cleaved-PARP-1 levels were decreased compared with those in the DM controls (all P< 0.01). In conclusion, JMT may reduce DNA oxidative damage to the sciatic nerve in diabetic rats, as well as regulate genes involved in peripheral neuronal cell apoptosis, suggesting that JMT could be used to prevent or treat DPN in diabetic patients.
C1 [Yin, De-Hai
      Liang, Xiao-Chun
      Sun, Qing
      Wang, Pu-Yan
      Dept Tradit Chinese Med, Lian-Qing] Peking Union Med Coll Hosp, Sun, Beijing 100032, Peoples R China
      [Zhao, Li] Beijing Univ Chinese Med, Dongzhimen Hosp, Dept Nephrol & Endocrinol, Beijing 100700, Peoples R China
      [Zhang, Hong] Peking Union Med Coll, Cell Resource Ctr, Sch Basic Med, Beijing 100005, Peoples R China
NR 0
TC 0
SN 1792-0981
EI 
J9 
PD JUN 15
PY 2015
VL 10
IS 2
BP 778
EP 786
DI 
PG 9
UT CNKI:yin d#2015#jinmait#experim#10#778
ER

PT J
AU Pang, B
   H, Zhao L
   Zhou, Q
   Y, Zhao T
   Wang, H
   J, Gu C
   L, Tong X
AF Pang, B
   H, Zhao L
   Zhou, Q
   Y, Zhao T
   Wang, H
   J, Gu C
   L, Tong X
TI Application of Berberine on Treating Type 2 Diabetes Mellitus
SO International Journal of Endocrinology
LA Chinese
DT Article
DE gut microbiota; intestinal disaccharidases; alternative medicine; pancreatic-islets; oxidative stress; glucose-uptake; up-regulation; mechanism; metabolism; Endocrinology & Metabolism
AB Traditional Chinese medicine (TCM) performs a good clinical practice and is showing a bright future in the treatment of diabetes mellitus (DM). TCM treatment has certain advantages of less toxicity and/or side effects, and herbs could provide multiple therapeutic effects. Berberine (BBR) is a classical natural medicine. In this review, we summarize the application of BBR in the treatment of DM from two aspects. First, modern pharmacological effects of BBR on glucose metabolism are summarized, such as improving insulin resistance, promoting insulin secretion, inhibiting gluconeogenesis in liver, stimulating glycolysis in peripheral tissue cells, modulating gut microbiota, reducing intestinal absorption of glucose, and regulating lipid metabolism. BBR is used to treat diabetic nephropathy (DPN), diabetic neuropathy (DN), and diabetic cardiomyopathy due to its antioxidant and anti-inflammatory activities. Second, the clinical application of BBR is reviewed, such as listing some clinical trials on the effectiveness and safety of BBR, explaining applicable stage and syndrome, the reasonable dose and dose formulation, and the toxicity and/or side effects. This review provides scientific evidence about BBR, as well as introducing some traditional Chinese medical theory and clinical experience, in order to guide clinician to use BBR more suitably and reasonably.
C1 [Pang, Bing
      Zhao, Tian-Yu
      Wang, Han
      Gu, Cheng-Juan
      Tong, Xiao-Lin] Chinese Acad Med Sci, Guanganmen Hosp China, Dept Endocrinol, Beijing 100054, Peoples R China
      [Zhao, Lin-Hua] Chinese Acad Med Sci, Guanganmen Hosp China, Lab Mol & Biol, Beijing 100054, Peoples R China
      [Zhou, Qiang] Capital Univ Med Sci, Beijing Hosp Tradit Chinese Med, Dept Digest, Beijing 100010, Peoples R China
NR 0
TC 0
SN 1687-8337
EI 
J9 
PD JUN 15
PY 2015
VL 2015
IS 
BP 12
EP 12
DI 
PG 1
UT CNKI:pang#2015#applica#interna#2015#12
ER

PT J
AU W, Yang X
   J, Yao W
   Q, Li Q
   L, Liu H
   T, Shi H
   B, Gao Y
   P, Xu L
AF W, Yang X
   J, Yao W
   Q, Li Q
   L, Liu H
   T, Shi H
   B, Gao Y
   P, Xu L
TI Mechanism of Tang Luo Ning effect on attenuating of oxidative stress in sciatic nerve of STZ-induced diabetic rats
SO Journal of Ethnopharmacology
LA Chinese
DT Article
DE Oxidative stress; Bcl-2; Bax; Nrf2; gamma GCS; nf-kappa-b; peripheral neuropathy; lipoic acid; nrf2; perspective; glutathione; inhibition; expression; apoptosis; medicine; Plant Sciences; Pharmacology & Pharmacy; Integrative & Complementary Medicine
AB Ethnopharmacological relevance: Tang Luo Ning recipe (TLN), a traditional Chinese herbal medicine based on Huangqi Guizhi Wuwu decoction, has been used clinically to treat diabetic peripheral neuropathy in China. However, the effect of TLN on diabetic peripheral neuropathy is unclear. The objective of this study was to determine the main components in TLN and to investigate the effects of TLN on oxidative stress in diabetic peripheral neuropathy rats. Materials and methods: The effect of TLN on oxidative stress was investigated in streptozocin (STZ)-induced diabetic rats. Fasting blood glucose, body weight, thermal perception threshold test and motor and sensory nerve conduction velocity of sciatic nerve were measured. Sciatic nerve morphology was observed by Haematoxylin and eosin staining and under transmission electron microscope. T-AOC was measured by colorimetric assay. ROS were measured using enzyme-linked immunosorbent assay. Nrf2 and gamma GCS protein levels were measured by Western blot analysis. The expression of Bcl2, Bax and Cyto C were examined by immunohistochemistry. Results: TLN markedly improved the neurological function including thermal perception threshold and nerve conduction velocity of DPN rats. Haematoxylin and eosin (HE) and transmission electron microscopy (TEM) staining results showed that TLN attenuated axon atrophy and demyelination in DPN rats. Moreover, TAOC were increased, whereas ROS content was decreased after treatment with TLN in rats with DPN. Furthermore, TLN increased protein levels of Nrf2, gamma GCS and Bcl2, and decreased Bax and Cyto C expression. Conclusions: TLN improved neurological function to prevent diabetic peripheral neuropathy by attenuating oxidative stress through Nrf2 and Bcl2 activation. (c) 2015 Elsevier Ireland Ltd. All rights reserved.
C1 [Yang, Xinwei
      Yao, Weijie
      Li, Qingqin
      Liu, Haolong
      Shi, Haotian
      Gao, Yanbin
      Xu, Liping] Capital Med Univ, Sch Tradit Chinese Med, Beijing Key Lab TCM Collateral Diasease Theory Re, Beijing 100069, Peoples R China
NR 0
TC 0
SN 0378-8741
EI 
J9 
PD JUN 15
PY 2015
VL 174
IS 
BP 1
EP 10
DI 
PG 10
UT CNKI:yang x#2015#mechani#journal#174#1
ER
