# Supplementary material for: Mapping the evolution of botanical interventions for diabetic neuropathy: a two-database bibliometric landscape from 2005 to mid-2025
Source: Front Nutr. 2026 Jan 7;12:1727582. doi: 10.3389/fnut.2025.1727582 (PMC12819247; doi:10.3389/fnut.2025.1727582)
Supplement: Supplementary file 1 [file Data_Sheet_1.zip › Supplementary Material/merged and cleaned dataset/download2017u24.txt]

PT J
AU Yao, W
   Yang, X
   Zhu, J
   Gao, B
   Liu, R
   Xu, L
AF Yao, W
   Yang, X
   Zhu, J
   Gao, B
   Liu, R
   Xu, L
TI Tang-Luo-Ning, a Traditional Chinese Medicine, Inhibits Endoplasmic Reticulum Stress-Induced Apoptosis of Schwann Cells under High Glucose Environment
SO Evid Based Complement Alternat Med
LA Chinese
DT Article
AB Tang-Luo-Ning (TLN) has a definite effect in the clinical treatment of diabetic peripheral neuropathy (DPN). Schwann cells (SCs) apoptosis induced by endoplasmic reticulum stress (ER stress) is one of the main pathogeneses of DPN. This study investigates whether TLN can inhibit SCs apoptosis by inhibiting ER stress-induced apoptosis. Our previous researches have demonstrated that TLN could increase the expression of ER stress marker protein GRP78 and inhibited the expression of apoptosis marker protein CHOP in ER stress. In this study, the results showed that TLN attenuated apoptosis by decreasing Ca(2+) level in SCs and maintaining ER morphology. TLN could decrease downstream proteins of CHOP including GADD34 and Ero1α, while it increased P-eIF2α and decreased the upstream proteins of CHOP including P-IRE1α/IRE1α and XBP-1, thereby reducing ER stress-induced apoptosis.
C1 Capital Medical University, School of Traditional Chinese Medicine, Beijing Key Lab of TCM Collateral Disease Theory Research, Beijing, China.
NR 0
TC 0
SN 1741-427X (Print)
EI 
J9 
PD JUN 15
PY 2017
VL 2017
IS 
BP 5193548
EP 5193548
DI 
PG 1
UT CNKI:yao#2017#tang-lu#evid ba#2017#5193548
ER

PT J
AU Jin, D
   J, Huang W
   Meng, X
   Yang, F
   J, Zheng Y
   Bao, Q
   Z, Zhang M
   N, Yang Y
   Ni, Q
   M, Lian F
   L, Tong X
AF Jin, D
   J, Huang W
   Meng, X
   Yang, F
   J, Zheng Y
   Bao, Q
   Z, Zhang M
   N, Yang Y
   Ni, Q
   M, Lian F
   L, Tong X
TI Chinese herbal medicine TangBi Formula treatment of patients with type 2 diabetic distal symmetric polyneuropathy disease: study protocol for a randomized controlled trial
SO Trials
LA Chinese
DT Article
DE Traditional Chinese medicine; Treatment; Clinical trials; peripheral neuropathy; oxidative stress; hyperalgesia; prevalence; model; Research & Experimental Medicine
AB Background: Diabetic distal symmetric polyneuropathy (DSPN) is one of the most common microvascular complications of diabetes mellitus, and it has become a major public health problem worldwide because of its high and increasing prevalence, morbidity, and disability rate. The current medications for DSPN are not entirely satisfactory. Preliminary studies indicated that the Chinese herbal TangBi Formula may alleviate signs and symptoms and improve the velocity of nerve conduction in patients with DSPN. This study was designed to determine if Chinese herbal medicine used in combination with conventional treatment is more effective than conventional treatment alone. Methods/design: We are conducting a multicenter, placebo-controlled, double-blind, randomized, controlled clinical trial as a means of assessing the therapeutic effects of traditional Chinese medicine (TCM) treatment. A total of 188 patients will be randomized in a 1: 1 ratio to a treatment group (TangBi Formula plus mecobalamin) and a control group (placebo plus mecobalamin). The test period lasts 6 months, during which all of the patients will be given standard medical care as recommended by established guidelines. The primary outcome will be development of differences in changes in clinical symptoms and signs in patients and changes in Michigan Diabetic Neuropathy Score (MDNS) between the two groups before and after treatment. The secondary outcome will be changes in nerve conduction velocity and in single clinical signs and symptoms. Safety assessments and adverse events will also be evaluated. Discussion: We postulate that patients with DSPN will benefit from therapy that includes TCM. If successful, this work will provide an evidence-based complementary therapeutic approach for treatment of DSPN.
C1 [Jin, De
      Huang, Wen-jing
      Bao, Qi
      Zhang, Mei-zhen
      Ni, Qing
      Lian, Feng-mei
      Tong, Xiao-lin] China Acad Tradit Chinese Med Sci, Guanganmen Hosp, 5 Bei Xian Ge Xicheng Dist, Beijing 100053, Peoples R China
      [Meng, Xiang
      Yang, Fan
      Zheng, Yu-jiao
      11 Bei San Huan Dong Lu, Ya-nan] Beijing Univ Chinese Med, Yang, Beijing 100029, Peoples R China
NR 0
TC 0
SN 
EI 
J9 
PD JUN 15
PY 2017
VL 18
IS 
BP 10
EP 10
DI 
PG 1
UT CNKI:jin#2017#chinese#trials#18#10
ER

PT J
AU Zhang, T
   Gao, Y
   Gong, Y
   Zhou, H
   Xie, P
   Guan, S
   Yi, W
AF Zhang, T
   Gao, Y
   Gong, Y
   Zhou, H
   Xie, P
   Guan, S
   Yi, W
TI Tang-Luo-Ning Improves Mitochondrial Antioxidase Activity in Dorsal Root Ganglia of Diabetic Rats: A Proteomics Study
SO Biomed Res Int
LA Chinese
DT Article
DE Blood Glucose/metabolism; Chromatography, Ion Exchange; Diabetes Mellitus, Experimental/blood/*drug therapy/physiopathology; Disease Models, Animal; Drugs, Chinese Herbal/pharmacology/*therapeutic use; Ganglia, Spinal/drug effects/*enzymology; Glycated Hemoglobin/metabolism; Male; Mass Spectrometry; Mitochondria/drug effects/*enzymology; Mitochondrial Proteins/metabolism; Neural Conduction/drug effects; Oxidoreductases/*metabolism; Peptides/metabolism; Proteomics/*methods; Rats, Sprague-Dawley; Streptozocin; Thioctic Acid/pharmacology/therapeutic use
AB Tang-luo-ning (TLN) is a traditional Chinese herbal recipe for treating diabetic peripheral neuropathy (DPN). In this study, we investigated mitochondrial protein profiles in a diabetic rat model and explored the potential protective effect of TLN. Diabetic rats were established by injection of streptozocin (STZ) and divided into model, alpha lipoic acid (ALA), and TLN groups. Mitochondrial proteins were isolated from dorsal root ganglia and proteomic analysis was used to quantify the differentially expressed proteins. Tang-luo-ning mitigated STZ-induced diabetic symptoms and blood glucose level, including response time to cold or hot stimulation and nerve conductive velocity. As compared to the normal, there were 388 differentially expressed proteins in the TLN group, 445 in ALA group, and 451 in model group. As compared to the model group, there were 275 differential proteins in TLN group and 251 in ALA group. As compared to model group, mitochondrial complex III was significantly decreased, while glutathione peroxidase and peroxidase were increased in TLN group. When compared with ALA group, the mitochondrial complex III was increased, and mitochondrial complex IV was decreased in TLN group. Together, TLN should have a strong antioxidative activity, which appears to be modulated through regulation of respiratory complexes and antioxidases.
C1 Beijing University of Chinese Medicine, Dongfang Hospital, Department of Endocrinology, Beijing 100078, China.
NR 0
TC 0
SN 2314-6133 (Print)
EI 
J9 
PD JUN 15
PY 2017
VL 2017
IS 
BP 8176089
EP 8176089
DI 
PG 1
UT CNKI:zhang#2017#tang-lu#biomed #2017#8176089
ER

PT J
AU Hoshino, N
   Hida, K
   Ganeko, R
   Sakai, Y
AF Hoshino, N
   Hida, K
   Ganeko, R
   Sakai, Y
TI Goshajinkigan for reducing chemotherapy-induced peripheral neuropathy: protocol for a systematic review and meta-analysis
SO International Journal of Colorectal Disease
LA Chinese
DT Article
DE Goshajinkigan; Systematic review; Protocol; herbal medicine; Gastroenterology & Hepatology; Surgery
AB Chemotherapy-induced peripheral neuropathy (CIPN) is an issue for both cancer patients and specialists, and the number of cases of CIPN is growing with the increasing number of cancer patients worldwide. CIPN is often caused by common anticancer drugs such as taxanes and platinum analogs. These are key drugs for various cancers including colorectal and gastric cancers. However, there are currently no effective drugs to prevent CIPN. Goshajinkigan, a Japanese traditional herbal medicine (Kampo), is a promising drug which is used to treat diabetic neuropathy in Japan. This systematic review will assess the efficacy and safety of Goshajinkigan for reducing CIPN in cancer patients receiving chemotherapy. We will conduct a comprehensive search of relevant randomized controlled trials in Scopus, Ovid MEDLINE, Cochrane Central Register of Controlled Trials, and ICHUSHI. Two review authors will independently assess studies for inclusion and consult a third review author if necessary. The risk of bias of the included studies will be assessed according to the Cochrane risk of bias tool. We will investigate heterogeneity using forest plots and the chi-square test. When there are enough studies and any heterogeneity, we will use a random-effects model. Otherwise, we will use a fixed-effects model. This is a protocol for systematic review and meta-analysis and does not need ethics approval. We will disseminate the findings of this review through publication in a peer-reviewed journal. PROSPERO CRD42016045224.
C1 [Hoshino, Nobuaki
      Hida, Koya
      Ganeko, Riki
      Sakai, Yoshiharu] Kyoto Univ, Dept Surg, Grad Sch Med, Sakyo Ku, 54 Shogoin Kawahara Cho, Kyoto 6068507, Japan
NR 0
TC 0
SN 0179-1958
EI 
J9 
PD JUN 15
PY 2017
VL 32
IS 5
BP 737
EP 740
DI 
PG 4
UT CNKI:hoshino#2017#goshaji#interna#32#737
ER

PT J
AU S, Patel S
   Udayabanu, M
AF S, Patel S
   Udayabanu, M
TI Effect of natural products on diabetes associated neurological disorders
SO Reviews in the Neurosciences
LA Chinese
DT Article
DE inflammation; natural products; oxidative stress; traditional use; increases cell-proliferation; urtica-dioica extract; seed proanthocyanidin extracts; induced cognitive deficits; neuropeptide-y expression; oxide synthase expression; high-fat diet; oxidative stress; in-vitro; cerebral-cortex; Neurosciences & Neurology
AB Diabetes mellitus, a metabolic disorder, is associated with neurological complications such as depression, anxiety, hypolocomotion, cognitive dysfunction, phobias, anorexia, stroke, pain, etc. Traditional system of medicine is long known for its efficient management of diabetes. The current review discusses the scope of some common medicinal herbs as well as secondary metabolites with a special focus on diabetes-mediated central nervous system complications. Literatures suggest that natural products reduce diabetes-mediated neurological complications partly by reducing oxidative stress and/or inflammation or apoptosis in certain brain regions. Natural products are known to modulate diabetes-mediated alterations in the level of acetylcholinesterase, choline acetyltransferase, monoamine oxidase, serotonin receptors, muscarinic receptors, insulin receptor, nerve growth factor, brain-derived neurotrophic factor, and neuropeptide in brain. Further, there are several natural products reported to manage diabetic complications with unknown mechanism. In conclusion, medicinal plants or their secondary metabolites have a wide scope and possess therapeutic potential to effectively manage neurological complications associated with chronic diabetes.
C1 [Patel, Sita Sharan
      Udayabanu, Malairaman] Jaypee Univ Informat Technol, Dept Pharm, Waknaghat 173234, Himachal Prades, India
NR 0
TC 0
SN 0334-1763
EI 
J9 
PD JUN 15
PY 2017
VL 28
IS 3
BP 271
EP 293
DI 
PG 23
UT CNKI:patel s#2017#effect #reviews#28#271
ER

PT J
AU Xue, B
   Wang, L
   Zhang, Z
   Wang, R
   X, Xia X
   P, Han P
   J, Cao L
   H, Liu Y
   Q, Sun L
AF Xue, B
   Wang, L
   Zhang, Z
   Wang, R
   X, Xia X
   P, Han P
   J, Cao L
   H, Liu Y
   Q, Sun L
TI Puerarin may protect against Schwann cell damage induced by glucose fluctuation
SO Journal of Natural Medicines
LA Chinese
DT Article
DE Diabetic peripheral neuropathy; Schwann cell; Apoptosis; Glucose fluctuation; Oxidative stress; diabetic peripheral neuropathy; induced oxidative stress; poly(adp-ribose) polymerase; apoptosis; expression; proliferation; pathway; adult; activation; mechanisms; Pharmacology & Pharmacy
AB Puerarin is one of the major active ingredients in Gegen, a traditional Chinese herb that has been reported to have a wide variety of beneficial pharmacology functions. Previous studies have implicated that the damaging effects of hyperglycemia resulting from oxidative stress and glucose fluctuation may be more dangerous than constant high glucose in the development of diabetes-related complications. The present study focuses on the effects of puerarin on glucose fluctuation-induced oxidative stress-induced Schwann cell (SC) apoptosis in vitro. Primarily cultured SCs were exposed to different conditions and the effect of puerarin on cell viability was determined by MTT assays. Intracellular reactive oxygen species (ROS) generation and mitochondrial transmembrane potential were detected by flow cytometry analysis. Apoptosis was confirmed by the Annexin V-FITC/PI and TUNEL method. Quantitative real-time reverse transcriptase polymerase chain reaction was performed to analyze the expression levels of bax and bcl-2. Western blot was performed to analyze the expression levels of some important transcription factors and proteins. The results showed that incubating SCs with intermittent high glucose for 48 h decreased cell viability and increased the number of apoptotic cells whereas treating with puerarin protected SCs against glucose fluctuation-induced cell damage. Further study demonstrated that puerarin suppressed activation of apoptosis-related proteins including PARP and caspase-3, downregulation of bcl-2, and upregulation of intracellular distribution of bax from cytosol to mitochondria, which was induced by glucose fluctuation. Moreover, puerarin inhibited the elevation of intracellular ROS and mitochondrial depolarization induced by glucose fluctuation. These results suggest that puerarin may protect SCs against glucose fluctuation-induced cell injury through inhibiting apoptosis as well as oxidative stress.
C1 [Xue, Bing] Gen Hosp Shenyang Mil Reg, Dept Endocrinol, 83 Wenhua Rd, Shenyang 110016, Liaoning, Peoples R China
      [Wang, Lin
      Zhang, Zhe
      Wang, Rui
      Xia, Xin-xin
      Han, Ping-ping
      Cao, Li-jun
      Liu, Yong-hui
      Sun, Lian-qing] Xi An Jiao Tong Univ, Dept Tradit Chinese Med, Affiliated Hosp 1, 277 Yantaxi Rd, Xian 710061, Shanxi, Peoples R China
NR 0
TC 0
SN 1340-3443
EI 
J9 
PD JUN 15
PY 2017
VL 71
IS 3
BP 472
EP 481
DI 
PG 10
UT CNKI:xue#2017#puerari#journal#71#472
ER

PT J
AU W, Yang X
   J, Yao W
   L, Liu H
   B, Gao Y
   H, Liu R
   P, Xu L
AF W, Yang X
   J, Yao W
   L, Liu H
   B, Gao Y
   H, Liu R
   P, Xu L
TI Tangluoning, a traditional Chinese medicine, attenuates in vivo and in vitro diabetic peripheral neuropathy through modulation of PERK/Nrf2 pathway
SO Scientific Reports
LA Chinese
DT Article
DE oxidative stress; er stress; schwann-cells; signaling pathway; sciatic-nerve; glucose; pathogenesis; activation; apoptosis; Science & Technology - Other Topics
AB Prolonged hyperglycemia-induced oxidative stress and endoplasmic reticulum stress have been demonstrated to play a key role in progression of diabetic peripheral neuropathy (DPN). PERK/Nrf2 pathway plays a predominant role in oxidative and endoplasmic reticulum (ER) stress which is associated with cell survival. This study examined the modulation of the PERK/Nrf2 pathway and apoptosis by a traditional Chinese medicine Tangluoning (TLN) in streptozotocin-induced DPN rat models and the effects of serum TLN on the PERK/Nrf2 pathway, apoptosis, intracellular reactive oxygen species and mitochondrial membrane potential in Schwann cells cultured in 150 mM glucose. It is found that TLN attenuated oxidative and ER stress and apoptosis through the PERK/Nrf2 pathway by upregulating p-PERK, Nrf2/ARE pathways and downregulating the CHOP-related apoptosis pathways in the experimental DPN models both in vivo and in vitro.
C1 Sch Tradit Chinese Med, Liping] Capital Med Univ, [Xu, Beijing, Peoples R China
      Beijing Key Lab TCM Collateral Dis Theory Res, Beijing, Peoples R China
NR 0
TC 0
SN 2045-2322
EI 
J9 
PD JUN 15
PY 2017
VL 7
IS 
BP 11
EP 11
DI 
PG 1
UT CNKI:yang x#2017#tangluo#scienti#7#11
ER

PT J
AU J, Zhang T
   B, Gao Y
   B, Gong Y
   Zhou, H
   F, Xie P
   Guan, S
   M, Yi W
AF J, Zhang T
   B, Gao Y
   B, Gong Y
   Zhou, H
   F, Xie P
   Guan, S
   M, Yi W
TI Tang-Luo-Ning Improves Mitochondrial Antioxidase Activity in Dorsal Root Ganglia of Diabetic Rats: A Proteomics Study
SO Biomed Research International
LA Chinese
DT Article
DE alpha-lipoic acid; oxidative stress; neuropathy; inflammation; apoptosis; neurons; complex; Biotechnology & Applied Microbiology; Research & Experimental Medicine
AB Tang-luo-ning (TLN) is a traditional Chinese herbal recipe for treating diabetic peripheral neuropathy (DPN). In this study, we investigated mitochondrial protein profiles in a diabetic rat model and explored the potential protective effect of TLN. Diabetic rats were established by injection of streptozocin (STZ) and divided into model, alpha lipoic acid (ALA), and TLN groups. Mitochondrial proteins were isolated from dorsal root ganglia and proteomic analysis was used to quantify the differentially expressed proteins. Tang-luo-ning mitigated STZ-induced diabetic symptoms and blood glucose level, including response time to cold or hot stimulation and nerve conductive velocity. As compared to the normal, there were 388 differentially expressed proteins in the TLN group, 445 in ALA group, and 451 in model group. As compared to the model group, there were 275 differential proteins in TLN group and 251 in ALA group. As compared to model group, mitochondrial complex III was significantly decreased, while glutathione peroxidase and peroxidase were increased in TLN group. When compared with ALA group, the mitochondrial complex III was increased, and mitochondrial complex IV was decreased in TLN group. Together, TLN should have a strong antioxidative activity, which appears to be modulated through regulation of respiratory complexes and antioxidases.
C1 [Zhang, Taojing
      Gong, Yanbin
      Zhou, Hui
      Xie, Peifeng
      Guan, Song
      Yi, Wenming] Beijing Univ Chinese Med, Dongfang Hosp, Dept Endocrinol, Beijing 100078, Peoples R China
      Sch Tradit Chinese Med, Yanbin] Capital Med Univ, [Gao, Beijing 100069, Peoples R China
NR 0
TC 0
SN 2314-6133
EI 
J9 
PD JUN 15
PY 2017
VL 2017
IS 
BP 7
EP 7
DI 
PG 1
UT CNKI:zhang t#2017#tang-lu#biomed #2017#7
ER

PT J
AU Z, You L
   X, Lin Y
   H, Fang Z
   M, Shen G
   D, Zhao J
   T, Wang T
AF Z, You L
   X, Lin Y
   H, Fang Z
   M, Shen G
   D, Zhao J
   T, Wang T
TI [Research advances on astragaloside-IV in treatment of diabetes mellitus and its complications pharmacological effects]
SO Zhongguo Zhong Yao Za Zhi
LA Chinese
DT Article
DE Astragalus propinquus/*chemistry; Diabetes Complications/drug therapy; Diabetes Mellitus/*drug therapy; Diabetic Angiopathies/drug therapy; Diabetic Nephropathies/drug therapy; Diabetic Neuropathies/drug therapy; Drugs, Chinese Herbal/*pharmacology; Humans; Medicine, Chinese Traditional; Saponins/*pharmacology; Triterpenes/*pharmacology; astragaloside-Ⅳ; diabetes; new drugs; pharmacological effects; relevant financial relationships with commercial interests to disclose.
AB Diabetes has become a global public health problem that seriously threatens human health. Traditional Chinese medicine, the characteristics of the role of multiple targets, has a unique advantage in the prevention and treatment of diabetes mellitus and its complications. Astragaloside-Ⅳ (AS-Ⅳ), one of the main activities of Astragalus membranaceus, has a series of pharmacological effects including improvement in the function of endothelial cells and neovascularization, anti-inflammatory, antioxidant, regulating energy metabolism, protectionnervous, anti-cancer and so on. In this paper, AS-Ⅳ to prevent and treat diabetes and its complications has been reviewed, which has effect on lowering blood sugar, lowering blood pressure, improving insulin resistance, inhibiting inflammatory reaction and oxidative stress. Additionally, it also can improve the diabetic animal and cell model of diabetic vascular disease, diabetic nephropathy, diabetic retinopathy, diabetic peripheral neuropathy, diabetic cardiomyopathy and other pathological damages. AS-Ⅳ may be a potential active substance for the treatment of diabetes and its complications.
C1 Anhui University of Chinese Medicine, Hefei 230038, China.
NR 0
TC 0
SN 1001-5302 (Print)
EI 
J9 
PD JUN 15
PY 2017
VL 42
IS 24
BP 4700
EP 4706
DI 
PG 7
UT CNKI:you l#2017#[resear#zhonggu#42#4700
ER

PT J
AU Hichor, M
   K, Sampathkumar N
   Montanaro, J
   Borderie, D
   X, Petit P
   Gorgievski, V
   T, Tzavara E
   A, Eid A
   Charbonnier, F
   Grenier, J
   Massaad, C
AF Hichor, M
   K, Sampathkumar N
   Montanaro, J
   Borderie, D
   X, Petit P
   Gorgievski, V
   T, Tzavara E
   A, Eid A
   Charbonnier, F
   Grenier, J
   Massaad, C
TI Paraquat Induces Peripheral Myelin Disruption and Locomotor Defects: Crosstalk with LXR and Wnt Pathways
SO Antioxidants & Redox Signaling
LA Chinese
DT Article
DE paraquat; LXR; Wnt/beta-catenin; oxidative stress; peripheral neuropathy; induced lung injury; oxidative stress; sh-sy5y cells; wnt/beta-catenin; agricultural health; diabetic-neuropathy; herbicide paraquat; pesticide exposure; clinical-features; expression; Biochemistry & Molecular Biology; Endocrinology & Metabolism
AB Aims: Paraquat (PQT), a redox-active herbicide, is a free radical-producing molecule, causing damage particularly to the nervous system; thus, it is employed as an animal model for Parkinson's disease. However, its impact on peripheral nerve demyelination is still unknown. Our aim is to decipher the influence of PQT-induced reactive oxygen species (ROS) production on peripheral myelin. Results: We report that PQT provokes severe locomotor and sensory defects in mice. PQT elicited an oxidative stress in the nerve, resulting in an increase of lipid peroxidation and protein carbonylation, despite the induction of nuclear factor erythroid 2-related factor 2 (Nrf2)-dependent antioxidant defenses. We observed a dramatic disorganization of myelin sheaths in the sciatic nerves, dysregulation of myelin gene expression, and aggregation of myelin proteins, a hallmark of demyelination. PQT altered myelin gene expression via liver X receptor (LXR) signaling, a negative regulator of peripheral myelin gene expression through its dialog with the Wnt/beta-catenin pathway. PQT prevented beta-catenin binding on myelin gene promoters, resulting in the inhibition of Wnt/beta-catenin-dependent myelin gene expression. Wnt pathway activation by LiCl dampened the deleterious effects of PQT. LiCl blocked PQT-induced oxidative stress and reduced Schwann cell death. LiCl+PQT-treated mice had normal sensorimotor behaviors and a usual nerve structure. Innovation: We reveal that PQT damages the sciatic nerve by generating an oxidative stress, dysregulating LXR and Wnt/beta-catenin pathways. The activation of Wnt signaling by LiCl reduced the deleterious effects of PQT on the nerve. Conclusion: We demonstrate that PQT instigates peripheral nerve demyelinating neuropathies by enhancing ROS production and deregulating LXR and Wnt pathways. Stimulating Wnt pathway could be a therapeutic strategy for neuropathy treatment.
C1 [Hichor, Mehdi
      Sampathkumar, Nirmal Kumar
      Montanaro, Julia
      Borderie, Didier
      Petit, Patrice X.
      Charbonnier, Frederic
      Grenier, Julien
      Massaad, Charbel] Paris Descartes Univ, INSERM UMR S 1124, Sorbonne Paris Cite, Fac Sci Fondamentales & Biomed, 45 Rue St Peres, F-75006 Paris, France
      [Gorgievski, Victor
      Tzavara, Eleni T.] Pierre & Marie Curie Univ, INSERM UMRS S 1130, CNRS UMR824, Paris, France
      Dept Anat Cell Biol & Physiol Sci, Assaad A.] Amer Univ Beirut, [Eid, Beirut, Lebanon
NR 0
TC 0
SN 1523-0864
EI 
J9 
PD JUN 15
PY 2017
VL 27
IS 3
BP 168
EP 183
DI 
PG 16
UT CNKI:hichor#2017#paraqua#antioxi#27#168
ER

PT J
AU A, Mohd Bukhari D
   J, Siddiqui M
   H, Shamsudin S
   M, Rahman M
   M, So'Ad S Z
AF A, Mohd Bukhari D
   J, Siddiqui M
   H, Shamsudin S
   M, Rahman M
   M, So'Ad S Z
TI α-Glucosidase Inhibitory Activity of Selected Malaysian Plants
SO J Pharm Bioallied Sci
LA Chinese
DT Article
DE Malaysian plants; α-glucosidase inhibitor
AB Diabetes is a common metabolic disease indicated by unusually high plasma glucose level that can lead to major complications such as diabetic neuropathy, retinopathy, and cardiovascular diseases. One of the effective therapeutic managements of the disease is to reduce postprandial hyperglycemia through inhibition of α-glucosidase, a carbohydrate-hydrolyzing enzyme to retard overall glucose absorption. In recent years, a plenty of research works have been conducted looking for novel and effective α-glucosidase inhibitors (AGIs) from natural sources as alternatives for the synthetic AGI due to their unpleasant side effects. Plants and herbs are rich with secondary metabolites that have massive pharmaceutical potential. Besides, studies showed that phytochemicals such as flavonoids, alkaloids, terpenoids, anthocyanins, glycosides, and phenolic compounds possess significant inhibitory activity against α-glucosidase enzyme. Malaysia is a tropical country that is rich with medicinal herbs. In this review, we focus on eight Malaysian plants with the potential as AGI to develop a potential functional food or lead compounds against diabetes.
C1 Department of Pharmaceutical Chemistry, Kulliyyah of Pharmacy, International Islamic University Malaysia, Indera Mahkota, Kuantan 25200, Pahang, Malaysia.
NR 0
TC 0
SN 0976-4879 (Print)
EI 
J9 
PD JUN 15
PY 2017
VL 9
IS 3
BP 164
EP 170
DI 
PG 7
UT CNKI:mohd bukhari d#2017#α-gluco#j pharm#9#164
ER

PT J
AU Qian, Zhang
   Xiao-Chun, Liang
   Wang, C
   Sun, Q
   I, Wu Q
   H, Yin D
   Wang, Q
AF Qian, Zhang
   Xiao-Chun, Liang
   Wang, C
   Sun, Q
   I, Wu Q
   H, Yin D
   Wang, Q
TI [Syndrome Types of Chinese Medicine and Clinical Characteristics of 660 Patients with Diabetic Peripheral Neuropathy]
SO Zhongguo Zhong Xi Yi Jie He Za Zhi
LA Chinese
DT Article
DE Humans; Medicine, Chinese Traditional; Syndrome; *Yang Deficiency; *Yin Deficiency
AB Objective To summarize the distribution and clinical characteristics of Chinese med- icine (CM) syndrome types in 660 patients with diabetic peripheral neuropathy (DPN). Methods Totally 660 inpatients at Department of Traditional Chinese Medicine, Peking Union Medical College Hospital, Chinese Academy of Medical Sciences were recruited from Jan 2000 to Dec 2014. Their first diagnoses were DNP. The distributions of their syndrome types were observed. Clinical characteristics in patients with different syndrome types were compared. Meanwhile, Logistic regression analysis was performed in independent variable by taking syndrome types of CM as quartering regression variables. Results The ratio of syndrome types was sequenced from high to low as yin deficiency blood stasis syndrome [39.24% (259/660)], yang deficiency blood stasis syndrome [29.39% (194/60)], phlegm stasis in collaterals syndrome [19. 24% (127/660) ] , yin deficiency induced wind stirring syndrome [12. 12% (80/ 660) ]. There was no significant difference in the constituent ratio of CM syndrome patterns among groups with different courses of diabetes (P >0. 05). The ratio of yang deficiency blood stasis syndrome had an increasing trend as the course increased. There was significant difference in HbAlc, fasting C pep- tide (FCP) , systolic blood pressure (SBP) , total cholesterol (TC) , 24 h total urinary protein (24 h UCP) , serum creatinine (SCr), blood urea nitrogen (BUN) among patient groups with different CM syndrome types (P <0. 05). Compared with yang deficiency blood stasis syndrome, HbAlc increased, SBP,SCr,BUN and 24 hUCP decreased in yin deficiency blood stasis syndrome with statistical difference (P = 0. 006, 0. 002,0. 001 ,0. 001, and 0. 007; P <0. 05) ; 24 h UCP also decreased in yin deficiency induced wind stirring syndrome (P =0. 34, P <0. 05). Multiclassified Logistic regression showed that when taking yin deficiency blood stasis syndrome as reference, HbAlc was a protective factor of yang deficiency blood stasis syn- drome, 8 h urinary albumin excretion (UAE) was a risk factor. Both TC and SCr were risk factors for yin deficiency induced wind stirring syndrome. SCr was a risk factor for phlegm stasis in collaterals syndrome. Conclusions Poor control of blood glucose in DPN patients might be related with yin deficiency blood sta- sis syndrome. Patients with yang deficiency blood stasis syndrome might have longer course of disease, and were correlated with poorer control of SBP and renal function. DPN patients complicated diabetic ne- phropathy were more liable to have yang deficiency blood stasis syndrome.
NR 0
TC 0
SN 1003-5370 (Print)
EI 
J9 
PD JUN 15
PY 2017
VL 37
IS 1
BP 62
EP 67
DI 
PG 6
UT CNKI:qian#2017#[syndro#zhonggu#37#62
ER

PT J
AU Zhong, H
   Guo, A
   Wang, H
   She, C
   Liu, M
   Liu, M
   Zhang, W
   Chang, X
AF Zhong, H
   Guo, A
   Wang, H
   She, C
   Liu, M
   Liu, M
   Zhang, W
   Chang, X
TI [Discussion of acupuncture for diabetic peripheral neuropathy based on blood stasis theory]
SO Zhongguo Zhen Jiu
LA Chinese
DT Article
DE *Blood Circulation; Diabetic Neuropathies/etiology/*therapy; Humans; acupuncture treatment; blood stasis; diabetic peripheral neuropathy (DPN)
AB Based on the understanding of TCM and western medicine on diabetes mellitus (DM) and diabetic peripheral neuropathy (DPN), the relationship between DPN pathogenesis and blood stasis of TCM is discussed from the perspective of modern medicine. It is indicated blood stasis is the key pathogenesis to DPN, and a two-step acupuncture treatment of DPN from the theory of blood stasis is proposed. The first step is to analyze the pathogenesis of blood stasis, which could block the progress of the disease and diminish the symptoms. The second step is to apply acupuncture for pathological result of blood stasis by following the principle of eliminating exogenous pathogen, as a result, the purpose of treating both symptoms and root cause is achieved.
C1 Hunan University of CM, College of Acupuncture-Moxibustion and Tuina, Changsha 410007, China.
NR 0
TC 0
SN 0255-2930 (Print)
EI 
J9 
PD JUN 15
PY 2017
VL 37
IS 2
BP 199
EP 201
DI 
PG 3
UT CNKI:zhong#2017#[discus#zhonggu#37#199
ER

PT J
AU Adeghate, J
   Nurulain, S
   Tekes, K
   Fehér, E
   Kalász, H
   Adeghate, E
AF Adeghate, J
   Nurulain, S
   Tekes, K
   Fehér, E
   Kalász, H
   Adeghate, E
TI Novel biological therapies for the treatment of diabetic foot ulcers
SO Expert Opinion on Biological Therapy
LA Chinese
DT Article
DE long-term complications; ulcer; therapy; hyperglycemia; diabetic foot; diabetic neuropathy; diabetic angiopathy; epidermal-growth-factor; double-blind; stem-cells; complications; placebo; angiogenesis; mellitus; pilot; risk; transplantation; Biotechnology & Applied Microbiology; Research & Experimental Medicine
AB Introduction: The number of people with diabetes mellitus (DM) is estimated to exceed 640 million by the year 2040. Diabetic foot ulcer (DFU) is a debilitating illness that affects more than 2% of DM patients. DFU is caused by DM-induced neural and vascular lesions leading to a reduced sensation and microcirculation. The increase in the prevalence of DFU has prompted researchers to find new therapies for the management of DFU.Areas covered: This review presents the current status of novel biological therapies used in the treatment of DFU. Literature information and data analysis were collected from PubMed, the website of the American Diabetes Association, and ClinicalTrials.gov. The keywords used in the search were: DM, DFU, complications of DM.Expert opinion: Many biological agents have been investigated in a bid to find an effective therapy for DFU. These include growth factors (platelet-derived growth factor, vascular endothelial growth factor etc), stem cells (epithelial progenitor-, adipose-derived stem cells etc), anti-diabetic drugs (insulin, exendin-4), herbs, urokinase, dalteparin, statins and bio-agents such as acid peptide matrix. Biological agents that can reduce hyperglycaemia, increase sensation, microcirculation and oxygenation and repair lost tissue are the most ideal for the treatment of DFU.
C1 [Adeghate, Jennifer
      Dept Anat, Erzsebet] Semmelweis Univ, Feher, Budapest, Hungary
      Syed] COMSATS Inst Informat Technol, [Nurulain, Islamabad, Pakistan
      Dept Pharmacodynam, Kornelia] Semmelweis Univ, [Tekes, Budapest, Hungary
      Dept Pharmacol & Pharmacotherapy, Huba] Semmelweis Univ, [Kalasz, Budapest, Hungary
      [Adeghate, Ernest] United Arab Emirates Univ, Dept Anat, Coll Med & Hlth Sci, POB 17666, Al Ain, U Arab Emirates
NR 0
TC 0
SN 1471-2598
EI 
J9 
PD JUN 15
PY 2017
VL 17
IS 8
BP 979
EP 987
DI 
PG 9
UT CNKI:adeghate#2017#novel b#expert #17#979
ER

PT J
AU Panthi, S
   R, Jing X
   H, Gao C
   S, Gao T
AF Panthi, S
   R, Jing X
   H, Gao C
   S, Gao T
TI Yang-warming method in the treatment of diabetic peripheral neuropathy: an updated systematic review and meta-analysis
SO Bmc Complementary and Alternative Medicine
LA Chinese
DT Article
DE Yang-warming Chinese medicine; Diabetic peripheral neuropathy; Meta-analysis; herbal medicine; pathogenesis; management; nerve; Integrative & Complementary Medicine
AB Background: Various studies have suggested the effectiveness of Chinese medicine in the treatment of diabetic peripheral neuropathy (DPN). There are several principles and methods in Chinese medicine for the treatment of DPN and yang-warming method is one of them. The purpose of this meta-analysis was to review the effectiveness and safety of yang-warming method using yang-warming Chinese medicine (YCM) in the treatment of DPN. Methods: A computer-based search of the articles from January 2001 to April 2016 with Chinese and English databases such as CNKI, CBM, Wanfang, VIP, Medline, Embase and Cochrane central register of controlled trials as well as manual search of the related articles was conducted. Randomized Controlled Trials (RCTs) comparing yang-warming Chinese medicines with western medicines in the treatment of DPN were considered for the study. The outcome measures were change in the sensory or motor nerve conduction velocity, total efficacy rate evaluated by clinical symptoms improvement, and adverse events. Two authors independently assessed the methodological quality of the included articles using Jadad scale and the twelve criteria recommended by Cochrane Back Review Group. Data were analyzed using RevMan 5.3 software provided by Cochrane collaboration. Results: A total of 25 articles were taken for the study. Meta-analysis results showed that yang-warming Chinese medicines used in the formula alone or in combination with western medicines improved the nerve conduction velocity (NCV) in comparison to western medicines alone (p < 0.001). There was also a significant difference in the total efficacy rate between the two groups (p < 0.001). Most of the included studies did not clearly report the adverse events. Conclusions: Yang-warming Chinese medicines alone or in combination with western medicines were apparently better than conventional western medicines in the treatment of DPN. Because of the poor quality of the reported works that were available for the present meta-analysis, it is earlier to claim the superiority of yang-warming method using YCM to western medicines for the treatment of DPN. To support these early findings, further standardized and rigorous RCTs are required.
C1 [Panthi, Sharad
      Jing, Xirun
      Gao, Chenghan
      Gao, Tianshu] Liaoning Univ Tradit Chinese Med, Dept Chron Dis, Chongshan East Rd 72, Shenyang 110032, Liaoning, Peoples R China
NR 0
TC 0
SN 
EI 
J9 
PD JUN 15
PY 2017
VL 17
IS 
BP 15
EP 15
DI 
PG 1
UT CNKI:panthi#2017#yang-wa#bmc com#17#15
ER

PT J
AU S, Pasandi M
   H, Shirazi F
   R, Gholami M
   Salehi, H
   Najafzadeh, N
   Mazani, M
   G, Hamidabadi H
   Niapour, A
AF S, Pasandi M
   H, Shirazi F
   R, Gholami M
   Salehi, H
   Najafzadeh, N
   Mazani, M
   G, Hamidabadi H
   Niapour, A
TI Epi/perineural and Schwann Cells as Well as Perineural Sheath Integrity are Affected Following 2,4-D Exposure
SO Neurotoxicity Research
LA Chinese
DT Article
DE Schwann cells; 2,4-D; Apoptosis; Claudin-1; ZO-1; blood-brain-barrier; herbicide 2,4-dichlorophenoxyacetic acid; peripheral-nerve fibroblasts; cerebellar granule cells; oxidative stress; in-vitro; pc12 cells; diabetic neuropathy; rat-brain; modulation; Neurosciences & Neurology
AB 2,4-dicholorophenoxy acetic acid (2,4-D) is a worldwide-known hormone herbicide. However, there are increasing concerns about its exposure and risks of developing pathological conditions for the peripheral nervous system. The aim of this study was to investigate the mechanism(s) involved in the toxicity of 2,4-D on peripheral nerve's cellular components. The epi/perineural and Schwann cells and a total of three cell lines were treated with 2,4-D. The viability of cells at different doses of 2,4-D was measured by MTT assay. The cell cycle analyses, cumulative cell counting, fluorescent staining, antioxidant and caspase enzymes activity were examined on epi/perineural and Schwann cells. The epi/perineural cells were assessed as having biological macromolecular changes. Some tight junction-related genes and proteins were also tested on explants of 2,4-D treated epi/perineural tissue. The viability of 2,4-D treated cells was reduced in a dose-dependent manner. Reduced growth rate and G1 cell cycle arrest were verified in 2,4-D treated epi/perineural and Schwann cells. The use of staining methods (acridine orange/ethidium bromide and DAPI) and caspase 3/7 activity assay along with malondialdehyde, glutathione peroxidase, and superoxide dismutase activity assays indicated the apoptotic and oxidant effects of 2,4-D on epi/perineural and Schwann cells. Data obtained from FTIR revealed changes in epi/perineural proteins and cell membrane lipids. Additionally, claudin-1, occludin, and ZO-1 gene/protein expression profiles were significantly reduced in 2,4-D-treated epi/perineural pieces. Our data indicated that oxidative stress, apoptosis of epi/perineural and Schwann cell and impaired blood-nerve barrier may have contributed to nerve damage following 2,4-D exposure.
C1 Student Res Comm, Marzieh Sharifi] Ardabil Univ Med Sci, [Pasandi, Ardebil, Iran
      [Pasandi, Marzieh Sharifi
      Mazani, Mohammad] Ardabil Univ Med Sci, Sch Med, Dept Biochem, Ardebil, Iran
      [Shirazi, Farshad Hosseini] Shahid Beheshti Univ Med Sci, Sch Pharm, Dept Toxicol, Tehran, Iran
      Pharmaceut Sci Res Ctr, Farshad Hosseini] Shahid Beheshti Univ Med Sci, [Shirazi, Tehran, Iran
      [Gholami, Mohammad Reza] Kermanshah Univ Med Sci, Sch Med, Dept Anat Sci, Kermanshah, Iran
      [Salehi, Hossein] Isfahan Univ Med Sci, Sch Med, Dept Anat Sci & Mol Biol, Esfahan, Iran
      [Najafzadeh, Nowruz
      Niapour, Ali] Ardabil Univ Med Sci, Sch Med, Dept Anat Sci, Res Lab Embryol & Stem Cells, Ardebil, Iran
      [Hamidabadi, Hatef Ghasemi] Mazandaran Univ Med Sci, Sch Med, Dept Anat & Cell Biol, Immunogenet Res Ctr, Sari, Iran
NR 0
TC 0
SN 1029-8428
EI 
J9 
PD JUN 15
PY 2017
VL 32
IS 4
BP 624
EP 638
DI 
PG 15
UT CNKI:pasandi m#2017#epi/per#neuroto#32#624
ER

PT J
AU J, Yao W
   W, Yang X
   Y, Zhu J
   N, Gao B
   H, Liu R
   P, Xu L
AF J, Yao W
   W, Yang X
   Y, Zhu J
   N, Gao B
   H, Liu R
   P, Xu L
TI Tang-Luo-Ning, a Traditional Chinese Medicine, Inhibits Endoplasmic Reticulum Stress-Induced Apoptosis of Schwann Cells under High Glucose Environment
SO Evidence-Based Complementary and Alternative Medicine
LA Chinese
DT Article
DE oxidative stress; er; roles; death; Integrative & Complementary Medicine
AB Tang-Luo-Ning (TLN) has a definite effect in the clinical treatment of diabetic peripheral neuropathy (DPN). Schwann cells (SCs) apoptosis induced by endoplasmic reticulum stress (ER stress) is one of the main pathogeneses of DPN. This study investigates whether TLN can inhibit SCs apoptosis by inhibiting ER stress-induced apoptosis. Our previous researches have demonstrated that TLN could increase the expression of ER stress marker protein GRP78 and inhibited the expression of apoptosis marker protein CHOP in ER stress. In this study, the results showed that TLN attenuated apoptosis by decreasing Ca2+ level in SCs and maintaining ER morphology. TLN could decrease downstream proteins of CHOP including GADD34 and Ero1 alpha, while it increased P-eIF2 alpha. and decreased the upstream proteins of CHOP including P-IRE1 alpha/IRE1 alpha and XBP-1, thereby reducing ER stress-induced apoptosis.
C1 [Yao, Weijie
      Yang, Xinwei
      Zhu, Jiayue
      Gao, Biane
      Liu, Renhui
      Xu, Liping] Capital Med Univ, Beijing Key Lab TCM Collateral Dis Theory Res, Sch Tradit Chinese Med, Beijing, Peoples R China
NR 0
TC 0
SN 1741-427X
EI 
J9 
PD JUN 15
PY 2017
VL 2017
IS 
BP 9
EP 9
DI 
PG 1
UT CNKI:yao w#2017#tang-lu#evidenc#2017#9
ER

PT J
AU Raafat, K
   Hdaib, F
AF Raafat, K
   Hdaib, F
TI Neuroprotective effects of Moringa oleifera: Bio-guided GC-MS identification of active compounds in diabetic neuropathic pain model
SO Chin J Integr Med
LA Chinese
DT Article
DE alpha-glucosidase; beta-sitosterol; diabetic neuropathy; glycated hemoglobin; in vivo antioxidant
AB OBJECTIVES: To explore the phytotherapeutic-activities of Moringa oleifera (MO) seeds on painful diabetic neuropathy in alloxan-induced diabetic mice. METHODS: The bio-guided fractionation of MO utilizing column chromatography aided with GC-MS was used to detect the most active constituent of MO. Hyperalgesia, using tail-flick and hot-plate latency experiments, and mechanical-allodynia, utilizing von-Frey filaments, were evaluated before and after 8 weeks of intraperitoneal alloxan administration (180 mg/kg). Serum catalase and insulin levels, body weight and blood glucose levels (BGL), alpha-glucosidase inhibition, lipid peroxidation and glycated hemoglobin (HbA1c) were measured to evaluate both alloxan-induced diabetes mellitus and diabetic painful neuropathy (DPN). RESULTS: Beta-sitosterol (BSL) was proved to be the most active constituent of MO. The administration of MO (40, 60 and 80 mg/kg) or BSL (18, 25 and 35 mg/kg) significantly attenuated hyperalgesia and tactile allodynia (P⩽0.05), compared with tramadol (10 mg/kg) acting as a positive control, in alloxan-treated animals (n=7 per group). Moreover, MO and BSL have improved insulin secretion, in vivo antioxidant catalase, lipid peroxidation, acute and subchronic BGL, and normalized alpha-glucosidase and HbA1c levels. CONCLUSIONS: The observed insulin secretagogue, alpha-glucosidase inhibition, hypoglycemic and antioxidant potentials might be responsible for MO and BSL antinociception and neuroprotective mechanism. MO and BSL have shown good glycemic-control and powerful neuroprotective properties which might serve as potential lead-compounds for further analysis.
C1 Department of Pharmaceutical Sciences, Faculty of Pharmacy, Beirut Arab University, Beirut, 115020, Lebanon. k.raafat@bau.edu.lb.
NR 0
TC 0
SN 1672-0415
EI 
J9 
PD JUN 15
PY 2017
VL 0
IS 
BP 
EP 
DI 
PG 0
UT CNKI:raafat#2017#neuropr#chin j #0#
ER

PT J
AU D, Ren X
   W, Zhang Y
   P, Wang X
   R, Li Y
AF D, Ren X
   W, Zhang Y
   P, Wang X
   R, Li Y
TI Effects of Dangguibuxue decoction on rat glomerular mesangial cells cultured under high glucose conditions
SO Bmc Complementary and Alternative Medicine
LA Chinese
DT Article
DE Complementary therapies; Diabetic nephropathies; Mesangial cells; chinese herbal decoction; radix-angelicae-sinensis; experimental diabetic-nephropathy; randomized controlled-trial; signal-regulated kinase; buxue-tang; kidney-disease; induced proliferation; expression; astragali; Integrative & Complementary Medicine
AB Background: Dysfunction of glomerular mesangial cells (GMCs) plays an important role in pathogenesis of diabetic nephropathy. Here, we investigated the effects of Dangguibuxue decoction (DBD), an herbal traditional Chinese medicinal (TCM) formula composed of Astragali Radix and Angelicae Sinensis Radix, on GMC proliferation and fibrogenesis under high-glucose (HG) conditions. Methods: Sixty male Sprague Dawley rats were divided into 5 groups and administered intragastric 0.9% saline, low concentration DBD (DBD-L, 1.75 g/kg/d), middle concentration DBD (DBD-M, 3.5 g/kg/d), high concentration DBD (DBD-H, 7.0 g/kg/d) and gliclazide (GL, 2 mg/kg/d), respectively, for 1 week, and then their sera were obtained. Rat mesangial cells (HBZY-1 cells) were treated with these sera under HG condition (30 mmol/L). Results: The proliferation of GMCs under HG conditions was significantly greater than that under normal glucose condition. Low concentration DBD (DBD-L) inhibited proliferation of GMCs after 72-h incubation (P < 0.01), while high concentration DBD (DBD-H) inhibited GMCs proliferation at 24, 48 and 72 time points (P < 0.01). There was no significant difference between the inhibitory effect of DBD-H and GL sera on GMC proliferation (P > 0.05). Furthermore, all concentrations of DBD (DBD-L, DBD-M and DBD-H) significantly decreased the protein expression of a-SMA(a-smooth muscle actin) (P < 0.01), an indicator of interstitial fibrosis of GMCs. Finally, DBD-L, DBD-M, DBD-H sera obviously inhibited the increase of HYP (hydroxyproline) secretion under HG condition (P < 0.01). Conclusion: Our results demonstrate an inhibitory effect of DBD extract on proliferation and fibrogenesis of GMCs under HG conditions. The potential role of DBD in the treatment of diabetic neuropathy merits further investigation.
C1 [Ren, Xiao-Dan
      Zhang, Ying-Wen
      Wang, Xiu-Ping
      Li, Ya-Rong] Wuhan Univ, Zhongnan Hosp, Dept Integrated Tradit Chinese & Western Med, Wuhan 430071, Peoples R China
NR 0
TC 0
SN 1472-6882
EI 
J9 
PD JUN 15
PY 2017
VL 17
IS 
BP 6
EP 6
DI 
PG 1
UT CNKI:ren x#2017#effects#bmc com#17#6
ER

PT J
AU Kiasalari, Z
   Rahmani, T
   Mahmoudi, N
   Baluchnejadmojarad, T
   Roghani, M
AF Kiasalari, Z
   Rahmani, T
   Mahmoudi, N
   Baluchnejadmojarad, T
   Roghani, M
TI Diosgenin ameliorates development of neuropathic pain in diabetic rats: Involvement of oxidative stress and inflammation
SO Biomedicine & Pharmacotherapy
LA Chinese
DT Article
DE Diabetes mellitus; Hyperalgesia; Streptozotocin; Oxidative stress; Inflammation; improves aortic reactivity; nf-kappa-b; natural-products; hyperalgesia; models; naringenin; mechanisms; expression; allodynia; extract; Research & Experimental Medicine; Pharmacology & Pharmacy
AB Neuropathic pain is one of the prevalent complications of diabetes mellitus (DM). Oxidative stress and inflammation are the principal determinants for its development. Pharmacological interventions targeted at alleviating or suppressing these pathways are clinically promising. Diosgenin is a natural steroidal saponin with anti-diabetic and multiple protective properties. This study was designed to study the efficacy of chronic diosgenin administration on alleviation of hyperalgesia in streptozotocin (STZ)-diabetic rats. Rats were allocated to control, diosgenin-treated control, diabetic, and diosgenin-treated-diabetic groups. Diosgenin was daily administered at a dose of 40 mg/kg for 5 weeks. Nociceptive behavior was assessed using paw pressure, hot tail immersion, and formalin tests. In addition, some oxidative stress and inflammation markers were measured. Diosgenin treatment of diabetic group increased mechanical and thermal nociceptive thresholds and lowered pain score at late phase of the formalin test, but not at its early phase. Biochemical analysis of serum samples and sciatic nerve and dorsal root ganglion (DRG) lysates showed restoration or improvement of nuclear factor-kappa B (NF-kappa B), malondialdehyde (MDA) level, activity of superoxide dismutase (SOD), catalase, tumor necrosis factor alpha (TNF alpha), and interleukin 1 beta (IL-1 beta) upon diosgenin treatment of diabetic rats. The obtained results exhibited antinociceptive potential of diosgenin in diabetic rats through lowering oxidative stress and inflammation and improving antioxidant defense system. This suggests possible therapeutic potential of diosgenin for alleviation and management of diabetic neuropathic pain. (C) 2016 Elsevier Masson SAS. All rights reserved.
C1 [Kiasalari, Zahra
      Neurophysiol Res Ctr, Mehrdad] Shahed Univ, Roghani, Tehran, Iran
      [Rahmani, Tayebeh
      Mahmoudi, Narges] Shahed Univ, Sch Med, Dept Physiol, Tehran, Iran
      [Baluchnejadmojarad, Tourandokht] Iran Univ Med Sci, Sch Med, Dept Physiol, Tehran, Iran
NR 0
TC 0
SN 0753-3322
EI 
J9 
PD JUN 15
PY 2017
VL 86
IS 
BP 654
EP 661
DI 
PG 8
UT CNKI:kiasalari#2017#diosgen#biomedi#86#654
ER

PT J
AU Dosenovic, S
   J, Kadic A
   Miljanovic, M
   Biocic, M
   Boric, K
   Cavar, M
   Markovina, N
   Vucic, K
   Puljak, L
AF Dosenovic, S
   J, Kadic A
   Miljanovic, M
   Biocic, M
   Boric, K
   Cavar, M
   Markovina, N
   Vucic, K
   Puljak, L
TI Interventions for Neuropathic Pain: An Overview of Systematic Reviews
SO Anesthesia and Analgesia
LA Chinese
DT Article
DE randomized controlled-trials; lidocaine-medicated plaster; postherpetic neuralgia; pharmacological management; conservative treatment; comparative efficacy; general-population; efns guidelines; herbal medicine; Anesthesiology
AB Numerous interventions for neuropathic pain (NeuP) are available, but its treatment remains unsatisfactory. We systematically summarized evidence from systematic reviews (SRs) of randomized controlled trials on interventions for NeuP. Five electronic databases were searched up to March 2015. Study quality was analyzed using A Measurement Tool to Assess Systematic Reviews. The most common interventions in 97 included SRs were pharmacologic (59%) and surgical (15%). The majority of analyzed SRs were of medium quality. More than 50% of conclusions from abstracts on efficacy and approximately 80% on safety were inconclusive. Effective interventions were described for painful diabetic neuropathy (pregabalin, gabapentin, certain tricyclic antidepressants [TCAs], opioids, antidepressants, and anticonvulsants), postherpetic neuralgia (gabapentin, pregabalin, certain TCAs, antidepressants and anticonvulsants, opioids, sodium valproate, topical capsaicin, and lidocaine), lumbar radicular pain (epidural corticosteroids, repetitive transcranial magnetic stimulation [rTMS], and discectomy), cervical radicular pain (rTMS), carpal tunnel syndrome (carpal tunnel release), cubital tunnel syndrome (simple decompression and ulnar nerve transposition), trigeminal neuralgia (carbamazepine, lamotrigine, and pimozide for refractory cases, rTMS), HIV-related neuropathy (topical capsaicin), and central NeuP (certain TCAs, pregabalin, cannabinoids, and rTMS). Evidence about interventions for NeuP is frequently inconclusive or completely lacking. New randomized controlled trials about interventions for NeuP are necessary; they should address safety and use clear diagnostic criteria.
C1 Dept Anesthesiol & Intens Care, Svjetlana] Univ Hosp Ctr Split, [Dosenovic, Split, Croatia
      Dept Pediat, Antonia Jelicic] Univ Hosp Ctr Split, [Kadic, Split, Croatia
      Maja] Agcy Qual & Accreditat Hlth Care & Social Welf, [Miljanovic, Zagreb, Croatia
      [Biocic, Marina
      Boric, Krste
      Markovina, Nikolina
      Puljak, Livia] Univ Split, Sch Med, Dept Anat Histol & Embryol, Lab Pain Res, Split, Croatia
      Dept Radiol, Marija] Univ Hosp Ctr Split, [Cavar, Split, Croatia
      Katarina] Agcy Med Prod & Med Devices, [Vucic, Zagreb, Croatia
NR 0
TC 0
SN 0003-2999
EI 
J9 
PD JUN 15
PY 2017
VL 125
IS 2
BP 643
EP 652
DI 
PG 10
UT CNKI:dosenovic#2017#interve#anesthe#125#643
ER

PT J
AU Yang, X
   Yao, W
   Liu, H
   Gao, Y
   Liu, R
   Xu, L
AF Yang, X
   Yao, W
   Liu, H
   Gao, Y
   Liu, R
   Xu, L
TI Tangluoning, a traditional Chinese medicine, attenuates in vivo and in vitro diabetic peripheral neuropathy through modulation of PERK/Nrf2 pathway
SO Sci Rep
LA Chinese
DT Article
DE Cell Survival/drug effects; Cells, Cultured; Diabetic Neuropathies/chemically induced/*drug therapy; Disease Models, Animal; Drugs, Chinese Herbal/*administration & dosage/pharmacology; Gene Expression Regulation/drug effects; Glucose/adverse effects; Humans; Male; Membrane Potential, Mitochondrial/drug effects; NF-E2-Related Factor 2/*metabolism; Rats; Rats, Sprague-Dawley; Reactive Oxygen Species/metabolism; Schwann Cells/cytology/drug effects/metabolism; Signal Transduction; Streptozocin; eIF-2 Kinase/*metabolism
AB Prolonged hyperglycemia-induced oxidative stress and endoplasmic reticulum stress have been demonstrated to play a key role in progression of diabetic peripheral neuropathy (DPN). PERK/ Nrf2 pathway plays a predominant role in oxidative and endoplasmic reticulum (ER) stress which is associated with cell survival. This study examined the modulation of the PERK/Nrf2 pathway and apoptosis by a traditional Chinese medicine Tangluoning (TLN) in streptozotocin-induced DPN rat models and the effects of serum TLN on the PERK/Nrf2 pathway, apoptosis, intracellular reactive oxygen species and mitochondrial membrane potential in Schwann cells cultured in 150 mM glucose. It is found that TLN attenuated oxidative and ER stress and apoptosis through the PERK/Nrf2 pathway by upregulating p-PERK, Nrf2/ARE pathways and downregulating the CHOP-related apoptosis pathways in the experimental DPN models both in vivo and in vitro.
C1 Capital Medical University and Beijing Key Lab of TCM Collateral Disease Theory Research, School of Traditional Chinese Medicine, Beijing, China.
NR 0
TC 0
SN 2045-2322
EI 
J9 
PD JUN 15
PY 2017
VL 7
IS 1
BP 1014
EP 1014
DI 
PG 1
UT CNKI:yang#2017#tangluo#sci rep#7#1014
ER

PT J
AU Shi, Y
   C, Liang X
   Zhang, H
   Sun, Q
   L, Wu Q
   Qu, L
AF Shi, Y
   C, Liang X
   Zhang, H
   Sun, Q
   L, Wu Q
   Qu, L
TI Combination of quercetin, cinnamaldehyde and hirudin protects rat dorsal root ganglion neurons against high glucose-induced injury through Nrf-2/HO-1 activation and NF-κB inhibition
SO Chinese Journal of Integrative Medicine
LA Chinese
DT Article
DE oxidative stress; apoptosis; dorsal root ganglion neurons; Chinese herb; oxidative stress; diabetic-neuropathy; nrf2; inflammation; antioxidant; mechanisms; mellitus; disease; health; Integrative & Complementary Medicine
AB To examine the effects of the combination of quercetin (Q), cinnamaldehyde (C) and hirudin (H), a Chinese medicine formula on high glucose (HG)-induced apoptosis of cultured dorsal root ganglion (DRG) neurons. DRG neurons exposed to HG (45 mmol/L) for 24 h were employed as an in vitro model of diabetic neuropathy. Cell viability, reactive oxygen species (ROS) level and apoptosis were determined. The expression of nuclear factor of Kappa B (NF-kappa B), inhibitory kappa B alpha(I kappa B alpha), phosphorylated I kappa B alpha and Nf-E2 related factor 2 (Nrf2) were examined using reverse transcription-polymerase chain reaction (RT-PCR) and Western blot assay. The expression of hemeoxygenase-1 (HO-1), interleukin-6 (IL-6), tumor necrosis factor (TNF-alpha) and caspase-3 were also examined by RT-PCR and Western blot assay. HG treatment markedly increased DRG neuron apoptosis via increasing intracellular ROS level and activating the NF-kappa B signaling pathway (P < 0.05). Co-treatment with Q, C, H and their combination decreased HG-induced caspase-3 activation and apoptosis (P < 0.05 or P < 0.01). The expressions of NF-kappa B, IL-6 and TNF-alpha were down-regulated, and Nrf2/HO-1 expression was up-regulated (P < 0.05 or P < 0.01). QCH has better effect in scavenging ROS, activating Nrf-2/HO-1, and down-regulating the NF-kappa B pathway than other treatment group. DRG neurons' apoptosis was increased in diabetic conditions, which was reduced by QCH formula treatment. The possible reason could be activating Nrf-2/HO-1 pathway, scavenging ROS, and inhibition of NF-kappa B activation. The effect of QCH combination was better than each monomer or the combination of the two monomers.
C1 [Shi Yue
      Liang Xiao-chun
      Sun Qing
      Wu Qun-li
      Qu Ling] Chinese Acad Med Sci, Dept Tradit Chinese Med, Peking Union Med Coll Hosp, Translat Med Ctr, Beijing 100730, Peoples R China
      [Zhang Hong] Chinese Acad Med Sci, Inst Basic Med Sci, Peking Union Med Coll, Dept Pathol,Sch Basic Med, Beijing 100005, Peoples R China
NR 0
TC 0
SN 1672-0415
EI 
J9 
PD JUN 15
PY 2017
VL 23
IS 9
BP 663
EP 671
DI 
PG 9
UT CNKI:shi#2017#combina#chinese#23#663
ER

PT J
AU M, Hao G
   G, Liu Y
   Wu, Y
   Xing, W
   Z, Guo S
   Wang, Y
   L, Wang Z
   Li, C
   T, Lv T
   L, Wang H
   J, Shi T
   Wang, W
   Han, J
AF M, Hao G
   G, Liu Y
   Wu, Y
   Xing, W
   Z, Guo S
   Wang, Y
   L, Wang Z
   Li, C
   T, Lv T
   L, Wang H
   J, Shi T
   Wang, W
   Han, J
TI The protective effect of the active components of ERPC on diabetic peripheral neuropathy in rats
SO Journal of Ethnopharmacology
LA Chinese
DT Article
DE Diabetes; Neurodegenerative disorders; Pharmacodynamics; Signal transduction; coptis-chinensis; euonymus-alatus; glucose-uptake; alkaloids; rhizoma; cells; mice; mellitus; disease; injury; Plant Sciences; Pharmacology & Pharmacy; Integrative & Complementary Medicine
AB Ethnopharmacological relevance: Euonymus alatus, Radix trichosanthis, Panax notoginseng and Coptis chinensis are popular plants used in traditional Chinese medicine to treat diabetes. Aim of the study: The aim of the study is to investigate the therapeutic effect of the active components of Euonymus alatus, Radix trichosanthis, Panax notoginseng and Coptis chinensis (cERPC) on diabetic peripheral neuropathy in the rats and explore the underlying mechanism involved. Methods: After diabetes was induced in rats for 20 weeks, cERPC or water was administered for 12 weeks. After a hot plate test, motor nerve conduction velocity and sciatic nerve blood flow were determined; the sciatic nerves were isolated for toluidine blue staining; and the fibre area, fibre diameter, axon area, axon diameter and myelin thickness were evaluated. The levels of the myelin basic protein, myelin protein zero, Oct6 and Krox20 were measured by western blot or immunofluorescence. Results: cERPC was efficient in reducing the response latency, increasing motor nerve conduction velocity, enhancing sciatic nerve blood flow and ameliorating the pathological changes in diabetic rats. cERPC also had a role in increasing the levels of myelin basic protein and myelin protein zero and improving the expression of Oct6 and Krox20 in sciatic nerves of diabetic rats. Conclusions: cERPC ameliorates diabetic peripheral neuropathy by attenuating electrophysiological, circulatory and morphological alterations, which is mediated by the Oct6-Krox20 pathway.
C1 [Hao, Gai-mei
      Xing, Wei
      Guo, Shu-zhen
      Wang, Yong
      Wang, Zheng-lin
      Lv, Tian-tian
      Wang, Hong-liang
      Shi, Tian-jiao
      Wang, Wei] Beijing Univ Chinese Med, Coll Basic Med, Minist Educ Syndromes & Formulas, Key Lab,Key Lab Beijing Syndromes & Formulas, Beijing, Peoples R China
      Coll Chinese Med, Yong-gang] Beijing Univ Chinese Med, [Liu, Beijing, Peoples R China
      [Wu, Yan
      Inst Tradit Chinese Med, Jing] Beijing Univ Chinese Med, Han, Beijing, Peoples R China
      Modern Res Ctr Tradit Chinese Med, Chun] Beijing Univ Chinese Med, [Li, Beijing, Peoples R China
      Inst Basic Theory Chinese Med, Gai-mei] China Acad Chinese Med Sci, [Hao, Beijing, Peoples R China
NR 0
TC 0
SN 0378-8741
EI 
J9 
PD JUN 15
PY 2017
VL 202
IS 
BP 162
EP 171
DI 
PG 10
UT CNKI:hao g#2017#the pro#journal#202#162
ER
