# Supplementary material for: Mapping the evolution of botanical interventions for diabetic neuropathy: a two-database bibliometric landscape from 2005 to mid-2025
Source: Front Nutr. 2026 Jan 7;12:1727582. doi: 10.3389/fnut.2025.1727582 (PMC12819247; doi:10.3389/fnut.2025.1727582)
Supplement: Supplementary file 1 [file Data_Sheet_1.zip › Supplementary Material/merged and cleaned dataset/download2018u15.txt]

PT J
AU Meyer-Hamme, G
   Friedemann, T
   J, Greten H
   Plaetke, R
   Gerloff, C
   Schroeder, S
AF Meyer-Hamme, G
   Friedemann, T
   J, Greten H
   Plaetke, R
   Gerloff, C
   Schroeder, S
TI ACUDIN - ACUpuncture and laser acupuncture for treatment of DIabetic peripheral Neuropathy: a randomized, placebo-controlled, partially double-blinded trial
SO Bmc Neurology
LA Chinese
DT Article
DE Acupuncture; Laser acupuncture; Placebo-control; Randomized controlled trial; Nerve conduction studies; Neurography; economic burden; pain; needle; sham; Neurosciences & Neurology
AB Background: Diabetic peripheral neuropathy (DPN) is the most common complication of diabetes mellitus with significant clinical sequelae that can affect a patient's quality of life. Metabolic and microvascular factors are responsible for nerve damage, causing loss of nerve function, numbness, painful sensory symptoms, and muscle weakness. Therapy is limited to anti-convulsant or anti-depressant drugs for neuropathic pain and paresthesia. However, reduced sensation, balance and gait problems are insufficiently covered by this treatment. Previous data suggests that acupuncture, which has been in use in Traditional Chinese Medicine for many years, may potentially complement the treatment options for peripheral neuropathy. Nevertheless, more objective data on clinical outcome is necessary to generally recommend acupuncture to the public. Methods: We developed a study design for a prospective, randomized (RCT), placebo-controlled, partially double-blinded trial for investigating the effect of acupuncture on DPN as determined by nerve conduction studies (NCS) with the sural sensory nerve action potential amplitude as the primary outcome. The sural sensory nerve conduction velocity, tibial motor nerve action potential amplitude, tibial motor nerve conduction velocity, the neuropathy deficit score, neuropathy symptom score, and numeric rating scale questionnaires are defined as secondary outcomes. One hundred and eighty patients with type 2 diabetes mellitus will be randomized into three groups (needle acupuncture, verum laser acupuncture, and placebo laser acupuncture). We hypothesize that needle and laser acupuncture have beneficial effects on electrophysiological parameters and clinical and subjective symptoms in relation to DPN in comparison with placebo. Discussion: The ACUDIN trial aims at investigating whether classical needle acupuncture and/or laser acupuncture are efficacious in the treatment of DPN. For the purpose of an objective parameter, NCS were chosen as outcome measures. Acupuncture treatment may potentially improve patients' quality of life and reduce the socio-economic burden caused by DPN.
C1 [Meyer-Hamme, Gesa
      Friedemann, Thomas
      Schroeder, Sven] Univ Med Ctr Hamburg Eppendorf, HanseMerkur Ctr Tradit Chinese Med, Martinistr 52,House O55, D-20246 Hamburg, Germany
      Karlsruher Str 12, Henry Johannes] Heidelberg Sch Chinese Med, [Greten, D-69126 Heidelberg, Germany
      [Greten, Henry Johannes] Univ Porto, Inst Ciencias Biomed Abel Salazar, Dept Neurophysiol, Rua Jorge Viterbo Ferreira 228, P-4050313 Porto, Portugal
      [Plaetke, Rosemarie] Univ Med Ctr Hamburg Eppendorf, Dept Med Biometry & Epidemiol, Martinistr 52, D-20246 Hamburg, Germany
      [Gerloff, Christian] Univ Med Ctr Hamburg Eppendorf, Dept Neurol, Martinistr 52, D-20246 Hamburg, Germany
NR 0
TC 0
SN 
EI 
J9 
PD JUN 15
PY 2018
VL 18
IS 
BP 10
EP 10
DI 
PG 1
UT CNKI:meyer-hamme#2018#acudin #bmc neu#18#10
ER

PT J
AU J, Fan G
   Y, Huang H
   P, Lin Y
   Q, Zheng G
   Y, Tang X
   Fu, Y
   Wei, H
   Zhao, L
   J, Liu Z
   Wang, M
   D, Wang S
   B, Li Q
   H, Fang Z
   H, Zhou Y
   Dai, F
   T, Qiu X
AF J, Fan G
   Y, Huang H
   P, Lin Y
   Q, Zheng G
   Y, Tang X
   Fu, Y
   Wei, H
   Zhao, L
   J, Liu Z
   Wang, M
   D, Wang S
   B, Li Q
   H, Fang Z
   H, Zhou Y
   Dai, F
   T, Qiu X
TI Herbal medicine foot bath for the treatment of diabetic peripheral neuropathy: protocol for a randomized, double-blind and controlled trial
SO Trials
LA Chinese
DT Article
DE Chinese herbal medicine; External application; Randomized controlled trial; Tangbi Waixi decoction; Diabetic foot; euroqol; pathogenesis; prevalence; management; validity; therapy; Research & Experimental Medicine
AB Background: As a common complication of diabetes, the incidence of diabetic peripheral neuropathy (DPN) is 60-70% worldwide. DPN is a major risk factor for diabetic foot, which may lead to foot ulceration and even amputation. The treatment of DPN remains challenging. Our preliminary study demonstrated that the external application of Tangbi Waixi (TW) decoction to the lower extremities relieved clinical symptoms and improved nerve conduction velocity in DPN patients. The aim of this study was to verify the efficacy of TW among DPN patients and evaluate the herb mixture's safety using rigorous methodological designs. Methods/design: This study is a multicenter, double-blind, randomized controlled trial. A total of 640 DPN patients will be recruited and randomized to receive a foot bath with either the TW decoction or control drug. Participants will be assessed at baseline and 12 and 24 weeks after treatment. The primary outcome was the change of the Toronto Clinical Scoring System (TCSS). Secondary outcomes were nerve conduction velocity, blood glucose, blood lipids, serum inflammatory cytokines, and the European Quality of Life Five-Dimension Scale (EQ-5D) and TCM symptom scores. Discussion: This multicenter, prospective, randomized clinical trial will provide valuable data regarding the efficacy and safety of foot bath treatment with TW decoction. Positive results would provide a novel treatment regimen for DPN patients.
C1 [Fan, Guanjie
      Huang, Haoyue
      Lin, Yuping
      Tang, Xianyu
      Wei, Hua
      Zhao, Ling
      Liu, Zhenjie] Guangdong Prov Hosp Chinese Med, Dept Endocrinol, Guangzhou, Guangdong, Peoples R China
      [Zheng, Guoqing] Wenzhou Med Univ, Affiliated Hosp 2, Dept Neurol, Wenzhou, Peoples R China
      Yuying Childrens Hosp, Guoqing] Wenzhou Med Univ, [Zheng, Wenzhou, Peoples R China
      [Fu, Yu] Guangzhou Univ Chinese Med, Sch Clin Med 2, Guangzhou, Guangdong, Peoples R China
      [Wang, Mei] Liaoning Univ Tradit Chinese Med, Affiliated Hosp, Dept Endocrinol, Shenyang, Liaoning, Peoples R China
      [Wang, Shidong] Beijing Univ Chinese Med, Affiliated Dongzhimen Hosp, Dept Endocrinol, Beijing, Peoples R China
      Dept Geriatr, Qingbo] Luoyang 1 Hosp Tradit Chinese Med, [Li, Luoyang, Peoples R China
      [Fang, Zhaohui] Anhui Univ Chinese Med, Affiliated Hosp 1, Dept Endocrinol, Hefei 230031, Anhui, Peoples R China
      [Zhou, Yuehong] Liuyang Hosp Chinese Med, Dept Endocrinol, Changsha, Hunan, Peoples R China
      [Dai, Fang] Guiyang Coll Tradit Chinese Med, Affiliated Hosp 1, Dept Endocrinol, Guiyang, Guizhou, Peoples R China
      [Qiu, Xiaotang] Hainan Prov Hosp Tradit Chinese Med, Dept Endocrinol, Haikou, Hainan, Peoples R China
NR 0
TC 0
SN 
EI 
J9 
PD JUN 15
PY 2018
VL 19
IS 
BP 8
EP 8
DI 
PG 1
UT CNKI:fan g#2018#herbal #trials#19#8
ER

PT J
AU Bloomgarden, Z
   Ning, G
AF Bloomgarden, Z
   Ning, G
TI Journal of Diabetes: Ushering in Volume 10
SO J Diabetes
LA Chinese
DT Article
DE Humans; Hypoglycemic Agents/*therapeutic use; Journal Impact Factor; *Periodicals as Topic; Societies, Medical
AB As developments progress in the understanding and treatment of diabetes, we take a moment to reflect on the Journal as it enters its 10th year. It has been a decade of tremendous change. In 2009, the diabetes community was recovering from the shock of ACCORD trial: 257 deaths over 3.5 years with an achieved HbA1c of 6.4% among 5128 intensively treated the high cardiovascular (CV) risk patients, compared with 203 deaths with an achieved HbA1c of 7.5% among 5123 having "standard treatment." Today, we see evidence of reduction in CV outcomes with a variety of treatments, including thiazolidinediones, sodium-glucose transport inhibitors, and glucagon-like peptide-1 receptor agonists, suggesting that some of the adverse effects seen in ACCORD were related to older approaches to treatment, and that new approaches may offer new paradigms (Fig. ). [Figure: see text] The Journal has published nearly 800 papers (Fig. a), with contributions from 86 countries, on topics ranging from treatment approaches, to effects of sleep abnormality, to cost issues and epidemiologic patterns, to patterns of fat distribution, to diabetic neuropathy, nephropathy, and retinopathy, to CV conditions, to dyslipidemia, to obesity, to insulin secretory function, to exercise, to diet, to supplements and herbal treatments, to infections, to malignancy, to adherence and psychosocial factors… and the list goes on, reflecting the tremendous complexity of the condition and its implications. The ongoing interest in these publications has been gratifying, and we are happy that in 2017 more than 100 000 article downloads had been registered (Fig. b) and that in 2016 there were more than 1100 citations of articles in the Journal, giving us an Impact Factor of 3.039. [Figure: see text] , the journey of a thousand miles begins with a single step, and we have taken many small steps to reach Volume 10. As we begin Volume 10, we thank all those whose contributions to the Journal have been crucial to its success: our authors, our reviewers, our fellow editors, and, most importantly, our readers.
C1 Icahn School of Medicine at Mount Sinai.
NR 0
TC 0
SN 1753-0407
EI 
J9 
PD JUN 15
PY 2018
VL 10
IS 1
BP 4
EP 5
DI 
PG 2
UT CNKI:bloomgarden#2018#journal#j diabe#10#4
ER

PT J
AU C, Xie B
   H, Wang Q
   H, Zhou C
   H, Wu J
   H, Xu D
AF C, Xie B
   H, Wang Q
   H, Zhou C
   H, Wu J
   H, Xu D
TI Efficacy and Safety of the Injection of the Traditional Chinese Medicine Puerarin for the Treatment of Diabetic Peripheral Neuropathy: A Systematic Review and Meta-Analysis of 53 Randomized Controlled Trials
SO Evidence-Based Complementary and Alternative Medicine
LA Chinese
DT Article
DE costs; Integrative & Complementary Medicine
AB Objective. The injection of the traditional Chinese patent medicine puerarin has been widely used in the treatment of various diseases such as angina pectoris or ischemic stroke. We aim to evaluate the efficacy and safety of puerarin injection for the treatment of diabetic peripheral neuropathy (DPN). Methods. A systematic literature search was performed in seven medical databases from their inception until June 2017. 53 studies with RCTs, totaling 3284 patients, were included in this meta-analysis. The included studies were assessed by the Cochrane risk of bias and analyzed by Review Manager 5.3 software. Results. The meta-analysis showed that puerarin injection for the treatment of DPN was significantly better compared with the control group in terms of the total effective rate. The result showed that puerarin injection for the treatment of DPN can significantly increase the probability of sensory nerve conduction velocity (SNCV) and motor nerve conduction velocity (MNCV) of the median and peroneal nerves. Conclusions. This meta-analysis demonstrated that puerarin injection may be more effective and safe for the treatment of DPN. However, further and higher quality RCTs are required to prove its efficacy and provide meaningful evidence for clinical treatment due to the poor methodological quality.
C1 [Xie, Baocheng
      Wang, Qinghui
      Wu, Jiahuan
      Dept Pharmacol, Daohua] Guangdong Med Univ, Xu, Dongguan 523808, Peoples R China
      Sch Nursing, Chenhui] Guangdong Med Univ, [Zhou, Dongguan 523808, Peoples R China
      Inst Tradit Chinese Med & New Pharm Dev, Daohua] Guangdong Med Univ, [Xu, Dongguan 523808, Peoples R China
NR 0
TC 0
SN 1741-427X
EI 
J9 
PD JUN 15
PY 2018
VL 2018
IS 
BP 14
EP 14
DI 
PG 1
UT CNKI:xie b#2018#efficac#evidenc#2018#14
ER

PT J
AU P, Chen X
   Yu, J
   S, Shi J
AF P, Chen X
   Yu, J
   S, Shi J
TI Management of Diabetes Mellitus with Puerarin, a Natural Isoflavone From Pueraria lobata
SO American Journal of Chinese Medicine
LA Chinese
DT Article
DE Diabetic Complications; Puerarin; Pueraria lobata; Radix Puerariae; Review; pigment epithelial-cells; oxidative stress; insulin-resistance; in-vivo; capillary-electrophoresis; biological samples; pc12 cells; rats; expression; apoptosis; Integrative & Complementary Medicine; General & Internal Medicine
AB Diabetes mellitus (DM) has become one of the most challenging public health problems globally. The increasing prevalence and mortality rates call for more effective therapeutic agents, especially for DM complications. Traditional herbs have a long clinical application history for DM treatment. Puerarin is a natural isoflavone from Pueraria lobata (Wild.) Ohwi which has been consumed both as a functional food and herb in Eastern Asia countries. Documented data has shown that puerarin has cardio-protective, neuroprotective, anti-oxidative, anti-inflammatory and many other effects. In this review, we will summarize the beneficial effects and underlying mechanisms of puerarin on DM and complications. Puerarin may directly benefit DM by decreasing blood glucose levels, improving insulin resistance, protecting islets, inhibiting inflammation, decreasing oxidative stress and inhibiting Maillard reaction and advanced glycation end products (AGEs) formation. Furthermore, puerarin may also benefit DM indirectly by retarding and improving a series of DM complications, such as cardiovascular complications, diabetic nephropathy, diabetic retinopathy, diabetic neuropathy, etc. However, comprehensive studies of its effect and mechanisms are needed. In addition, its efficacy is relatively low, which is partially due to its pharmacokinetics profiles. Though puerarin shows low toxicity to experimental animals, its safety on human remains to be clarified. Collectively, we suggest that puerarin might be a potential adjuvant agent for the treatment of DM and DM complications in future.
C1 [Chen, Xiuping
      Shi, Jingshan] Zunyi Med Univ, Minist Educ, Key Lab Basic Pharmacol, Zunyi 563003, Peoples R China
      [Chen, Xiuping
      Shi, Jingshan] Zunyi Med Univ, Minist Educ, Joint Int Res Lab Ethnomed, Zunyi 563003, Peoples R China
      [Chen, Xiuping
      Yu, Jie] Univ Macau, Inst Chinese Med Sci, State Key Lab Qual Res Chinese Med, Ave Univ, Macau 999078, Peoples R China
NR 0
TC 0
SN 0192-415X
EI 
J9 
PD JUN 15
PY 2018
VL 46
IS 8
BP 1771
EP 1789
DI 
PG 19
UT CNKI:chen x#2018#managem#america#46#1771
ER

PT J
AU R, Talluri M
   S, Tadi R
   R, Battu G
   Zubair, M
AF R, Talluri M
   S, Tadi R
   R, Battu G
   Zubair, M
TI The Glucose Lowering Effect of Zornia gibbosa Span Extracts in Diabetic Rats
SO Turk J Pharm Sci
LA Chinese
DT Article
DE alloxan; diabetes mellitus; glibenclamide
AB OBJECTIVES: Diabetes mellitus is a chronic, lifelong condition that affects our body physiology. Untreated diabetes mellitus causes diseases such as diabetic retinopathy, diabetic nephropathy and diabetic neuropathy, auto immune diseases, polyuria, polydipsia, loss of weight, and cardiovascular diseases. The use of medications for the treatment of diabetes mellitus causes adverse effects with long-term use, and sometimes leads to death. Today, researchers are working on the discovery of new anti-diabetes drugs from plants with low or no adverse effects. From this point of view, the present work was conducted to evaluate the anti-diabetic activity of Zornia gibbosa Span. MATERIALS AND METHODS: This acute toxicity study was conducted for ethyl acetate and ethanol (70%v/v) extracts of Z. gibbosa as per OECD guidelines. The anti-diabetic activity of selected plant extracts were tested using alloxan-induced diabetes in a rat model. RESULTS: No mortality was observed in the administered doses of Zornia gibbosa Span extracts. The tested extracts significantly (p≤0.01) restored the physiologic changes that occurred due to the alloxan-induced diabetes mellitus. The hydroalcoholic extracts at 500 mg/kg body weight concentration showed more activity compared with other extracts at different concentrations along with standard drug (glibenclamide). Zornia gibbosa significantly decreased glucose concentrations and restored the altered enzymes levels caused by damage to different organs by diabetes. CONCLUSION: The results of the present study indicate that Z. gibbosa has a significant anti-diabetic activity. Therefore, it may be capable of use as an alternate medicine along with allopathic medicine in the treatment of diabetes as well as its health problems.
C1 Department Bio-Analytical, Anacipher Clinical Research Organisation, Telangana, India.
NR 0
TC 0
SN 1304-530X (Print)
EI 
J9 
PD JUN 15
PY 2018
VL 15
IS 3
BP 339
EP 346
DI 
PG 8
UT CNKI:talluri m#2018#the glu#turk j #15#339
ER

PT J
AU Q, Wang L
   Chen, Z
   Zhang, K
   Liang, N
   Y, Yang G
   Lai, L
   P, Liu J
AF Q, Wang L
   Chen, Z
   Zhang, K
   Liang, N
   Y, Yang G
   Lai, L
   P, Liu J
TI Zusanli (ST36) Acupoint Injection for Diabetic Peripheral Neuropathy: A Systematic Review of Randomized Controlled Trials
SO Journal of Alternative and Complementary Medicine
LA Chinese
DT Article
DE ST36; acupoint injection; diabetic peripheral neuropathy; randomized controlled trials; systematic review; acupuncture; electroacupuncture; management; quality; Integrative & Complementary Medicine
AB Background: Acupuncture point (acupoint) injection is a common practice in China. Some trials showed that Chinese herbal extracts and/or conventional medication are injected at the Zusanli (ST36) acupoint for the treatment of diabetic peripheral neuropathy (DPN). The study aimed to assess the effectiveness and safety of acupoint injection for DPN at the ST36 by systematically evaluating the evidence published to date. Methods: Six databases were searched for randomized controlled trials (RCTs) of ST36 injection for DPN with primary outcome of pain, global symptom improvement, and quality of life. Methodological quality was assessed by the Cochrane risk of bias (ROB) tool. Data were analyzed using RevMan 5.3. Results: Fourteen RCTs involving 1,071 participants with DPN were included. All RCTs were assessed as unclear or high ROB. Few RCTs adequately reported methodology-related items and needling details according to Consolidated Standards of Reporting Trials (CONSORT) and Standards for Reporting Interventions in Controlled Trials of Acupuncture (STRICTA) statement. Medications injected at ST36 included conventional medications (11 RCTs) and Chinese herbal extracts (3 RCTs). The authors of this study did not perform any meta-analysis due to the heterogeneity of medications used for injections. Two individual RCTs favored ST36 injection in relieving pain compared with intramuscular injection of the same medication. For global symptom measured by Toronto clinical scoring system, one RCT showed that ST36 injection of Fufang Danggui was more effective than intramuscular injection of vitamin B-12, two RCTs demonstrated that ST36 injection of mecobalamin or Danhong with cointervention was superior, while one RCT showed no significant differences between ST36 injection and intramuscular injection of mecobalamin. For improving nerve conduction velocity (NCV), three of four individual RCTs showed that ST36 injection was better than intramuscular or intravenous injection of the same medication, two RCTs favored ST36 injection with cointervention, and one RCT favored ST36 injection without cointervention. Four RCTs reported monitoring adverse events, all of which showed no significant difference between groups. Conclusions: Limited evidence suggests that ST36 injection appears to be safe, and potentially effective in reducing pain score and improving NCV compared with intramuscular injection of the same medication. However, poor methodological and reporting quality reduced confidence in the findings. Rigorously designed and well-reported RCTs evaluating the effectiveness of ST36 injection for DPN are warranted.
C1 [Wang, Li-Qiong
      Zhang, Kang
      Liang, Ning
      Liu, Jian-Ping] Beijing Univ Chinese Med, Ctr Evidence Based Chinese Med, 11 Bei San Huan Dong Lu, Beijing 100029, Peoples R China
      Dongfang Hosp, Li-Qiong] Beijing Univ Chinese Med, [Wang, Beijing, Peoples R China
      Xi Yuan Hosp, Zhuo] China Acad Chinese Med Sci, [Chen, Beijing, Peoples R China
      [Yang, Guo-Yan] Western Sydney Univ, NICM Hlth Res Inst, Sydney, NSW, Australia
      [Lai, Lily] Univ Southampton, Fac Med, Southampton, Hants, England
NR 0
TC 0
SN 1075-5535
EI 
J9 
PD JUN 15
PY 2018
VL 24
IS 12
BP 1138
EP 1149
DI 
PG 12
UT CNKI:wang l#2018#zusanli#journal#24#1138
ER

PT J
AU Fan, G
   Huang, H
   Lin, Y
   Zheng, G
   Tang, X
   Fu, Y
   Wei, H
   Zhao, L
   Liu, Z
   Wang, M
   Wang, S
   Li, Q
   Fang, Z
   Zhou, Y
   Dai, F
   Qiu, X
AF Fan, G
   Huang, H
   Lin, Y
   Zheng, G
   Tang, X
   Fu, Y
   Wei, H
   Zhao, L
   Liu, Z
   Wang, M
   Wang, S
   Li, Q
   Fang, Z
   Zhou, Y
   Dai, F
   Qiu, X
TI Herbal medicine foot bath for the treatment of diabetic peripheral neuropathy: protocol for a randomized, double-blind and controlled trial
SO Trials
LA Chinese
DT Article
DE Adult; Aged; Baths/adverse effects/*methods; China; Diabetic Foot/diagnosis/*drug therapy/physiopathology; Double-Blind Method; Drugs, Chinese Herbal/adverse effects/*therapeutic use; Female; Humans; Male; Middle Aged; Multicenter Studies as Topic; Prospective Studies; Randomized Controlled Trials as Topic; Time Factors; Treatment Outcome; Young Adult; Chinese herbal medicine; Diabetic foot; Diabetic peripheral neuropathy; External application; Randomized controlled trial; Tangbi Waixi decoction; approved by the Ethics Committee of Guangdong Provincial Hospital of Chinese; Medicine (approval number B2016-044-01). Written informed consent will be; obtained from all study patients before study enrollment. After each qualified; patient consents to participate, the enrollment and data collection will be; started. CONSENT FOR PUBLICATION: Not applicable. COMPETING INTERESTS: The; authors declare that they have no competing interests. The authors declare no; financial or vested interest in the company providing the herbal drugs or; instruments. PUBLISHER’S NOTE: Springer Nature remains neutral with regard to; jurisdictional claims in published maps and institutional affiliations.
AB BACKGROUND: As a common complication of diabetes, the incidence of diabetic peripheral neuropathy (DPN) is 60-70% worldwide. DPN is a major risk factor for diabetic foot, which may lead to foot ulceration and even amputation. The treatment of DPN remains challenging. Our preliminary study demonstrated that the external application of Tangbi Waixi (TW) decoction to the lower extremities relieved clinical symptoms and improved nerve conduction velocity in DPN patients. The aim of this study was to verify the efficacy of TW among DPN patients and evaluate the herb mixture's safety using rigorous methodological designs. METHODS/DESIGN: This study is a multicenter, double-blind, randomized controlled trial. A total of 640 DPN patients will be recruited and randomized to receive a foot bath with either the TW decoction or control drug. Participants will be assessed at baseline and 12 and 24 weeks after treatment. The primary outcome was the change of the Toronto Clinical Scoring System (TCSS). Secondary outcomes were nerve conduction velocity, blood glucose, blood lipids, serum inflammatory cytokines, and the European Quality of Life Five-Dimension Scale (EQ-5D) and TCM symptom scores. DISCUSSION: This multicenter, prospective, randomized clinical trial will provide valuable data regarding the efficacy and safety of foot bath treatment with TW decoction. Positive results would provide a novel treatment regimen for DPN patients. TRIAL REGISTRATION: Chinese Clinical Trial Registry, ChiCTR-IOR-16009331 . Registered on 8 October 2016.
C1 Guangdong Provincial Hospital of Chinese Medicine, Department of Endocrinology, Guangzhou, China.
NR 0
TC 0
SN 1745-6215
EI 
J9 
PD JUN 15
PY 2018
VL 19
IS 1
BP 483
EP 483
DI 
PG 1
UT CNKI:fan#2018#herbal #trials#19#483
ER

PT J
AU Y, Xu J
   Y, Gao H
AF Y, Xu J
   Y, Gao H
TI COMBINED TREATMENT OF TRADITIONAL CHINESE MEDICINE AND WESTERN MEDICINE IN THE TREATMENT OF DIABETIC PERIPHERAL NEUROPATHY
SO Journal of Biological Regulators and Homeostatic Agents
LA Chinese
DT Article
DE traditional Chinese medicine in combination with Western medicine; vibration perception threshold; management; Endocrinology & Metabolism; Immunology; Research & Experimental Medicine; Physiology
AB Diabetic peripheral neuropathy (DPN), a common complication of diabetes, has a high morbidity, and currently there is no effective therapy. To investigate the clinical effect of traditional Chinese medicine in combination with Western medicine, 88 patients with early DPN who were admitted to Binzhou City Center Hospital, Shandong, China, between November 2015 and November 2016, were selected as the research subjects and were randomly divided into a control group and an observation. Patients in the control group were treated by conventional Western medicine, while patients in the observation group were treated by traditional Chinese medicine in addition to conventional Western medicine. The clinical effect was compared between the two groups. The results demonstrated that the overall effective rate of the observation group was much higher than that of the control group, and the difference was statistically significant (P<0.05). The vibration perception threshold (VPT) of nervus peroneus communis, nervus suralis and posterior tibial nerve of the two groups significantly declined after treatment (P<0.05), however, the decreae in the observation group was more obvious (P<0.05). The improvement of glycosylated hemoglobin (HbAlc) and blood glucose of the observation group was superior to that of the control group, and the difference had statistical significance (P<0.05). In conclusion, traditional Chinese medicine in combination with Western medicine has a remarkable effect in the treatment of DPN and can effectively relieve vital signs and clinical symptoms of patients and significantly improve nerve conduction velocity. The therapy is worth clinical application and promotion.
C1 [Xu, J. Y.
      Gao, H. Y.] Binzhou City Ctr Hosp, Dept Tradit Chinese Med, 108 Huancheng South Rd, Binzhou 251700, Shandong, Peoples R China
NR 0
TC 0
SN 0393-974X
EI 
J9 
PD JUN 15
PY 2018
VL 32
IS 4
BP 945
EP 949
DI 
PG 5
UT CNKI:xu j#2018#combine#journal#32#945
ER

PT J
AU Chen, X
   Yu, J
   Shi, J
AF Chen, X
   Yu, J
   Shi, J
TI Management of Diabetes Mellitus with Puerarin, a Natural Isoflavone From Pueraria lobata
SO Am J Chin Med
LA Chinese
DT Article
DE Blood Glucose/metabolism; Diabetes Mellitus/blood/*drug therapy/physiopathology; Humans; *Hypoglycemic Agents; Insulin Resistance; Isoflavones/chemistry/*isolation & purification/pharmacology/*therapeutic use; *Phytotherapy; Pueraria/*chemistry; Diabetes Mellitus; Diabetic Complications; Puerarin; Radix Puerariae; Review
AB Diabetes mellitus (DM) has become one of the most challenging public health problems globally. The increasing prevalence and mortality rates call for more effective therapeutic agents, especially for DM complications. Traditional herbs have a long clinical application history for DM treatment. Puerarin is a natural isoflavone from Pueraria lobata (Wild.) Ohwi which has been consumed both as a functional food and herb in Eastern Asia countries. Documented data has shown that puerarin has cardio-protective, neuroprotective, anti-oxidative, anti-inflammatory and many other effects. In this review, we will summarize the beneficial effects and underlying mechanisms of puerarin on DM and complications. Puerarin may directly benefit DM by decreasing blood glucose levels, improving insulin resistance, protecting islets, inhibiting inflammation, decreasing oxidative stress and inhibiting Maillard reaction and advanced glycation end products (AGEs) formation. Furthermore, puerarin may also benefit DM indirectly by retarding and improving a series of DM complications, such as cardiovascular complications, diabetic nephropathy, diabetic retinopathy, diabetic neuropathy, etc. However, comprehensive studies of its effect and mechanisms are needed. In addition, its efficacy is relatively low, which is partially due to its pharmacokinetics profiles. Though puerarin shows low toxicity to experimental animals, its safety on human remains to be clarified. Collectively, we suggest that puerarin might be a potential adjuvant agent for the treatment of DM and DM complications in future.
C1 Zunyi Medical University, * Key Laboratory of Basic Pharmacology of Ministry of Education and Joint International Research Laboratory of Ethnomedicine of Ministry of Education, Zunyi 563003, P. R. China.
NR 0
TC 0
SN 0192-415x
EI 
J9 
PD JUN 15
PY 2018
VL 46
IS 8
BP 1771
EP 1789
DI 
PG 19
UT CNKI:chen#2018#managem#am j ch#46#1771
ER

PT J
AU Sekiguchi, F
   Fujita, T
   Deguchi, T
   Yamaoka, S
   Tomochika, K
   Tsubota, M
   Ono, S
   Horaguchi, Y
   Ichii, M
   Ichikawa, M
   Ueno, Y
   Koike, N
   Tanino, T
   D, Nguyen H
   Okada, T
   Nishikawa, H
   Yoshida, S
   Ohkubo, T
   Toyooka, N
   Murata, K
   Matsuda, H
   Kawabata, A
AF Sekiguchi, F
   Fujita, T
   Deguchi, T
   Yamaoka, S
   Tomochika, K
   Tsubota, M
   Ono, S
   Horaguchi, Y
   Ichii, M
   Ichikawa, M
   Ueno, Y
   Koike, N
   Tanino, T
   D, Nguyen H
   Okada, T
   Nishikawa, H
   Yoshida, S
   Ohkubo, T
   Toyooka, N
   Murata, K
   Matsuda, H
   Kawabata, A
TI Blockade of T-type calcium channels by 6-prenylnaringenin, a hop component, alleviates neuropathic and visceral pain in mice
SO Neuropharmacology
LA Chinese
DT Article
DE 6-Prenylnaringenin; Sophoraflavanone G; Neuropathic pain; Visceral pain; hydrogen-sulfide; mechanical hyperalgesia; diabetic-neuropathy; sophora-flavescens; humulus-lupulus; sensory neurons; ng108-15 cells; trpa1 channels; sciatic-nerve; up-regulation; Neurosciences & Neurology; Pharmacology & Pharmacy
AB Since Ca(v)3.2 T-type Ca2+ channels (T-channels) expressed in the primary afferents and CNS contribute to intractable pain, we explored T-channel-blocking components in distinct herbal extracts using a whole-cell patch-clamp technique in HEK293 cells stably expressing Ca(v)3.2 or Ca(v)3.1, and purified and identified sophoraflavanone G (SG) as an active compound from SOPHORAE RADIX (SR). Interestingly, hop-derived SG analogues, (2S)-6-prenylnaringenin (6-PNG) and (2S)-8-PNG, but not naringenin, also blocked T-channels; IC50 (mu M) of SG, (2S)-6-PNG and (2S)-8-PNG was 0.68-0.75 for Ca(v)3.2 and 0.99-1.41 for Ca(v)3.1. (2S)-6-PNG and (2S)-8-PNG, but not SG, exhibited reversible inhibition. The racemic (2R/S)-6-PNG as well as (2S)-6-PNG potently blocked Ca(v)3.2, but exhibited minor effect on high-voltage-activated Ca2+ channels and voltage-gated Na+ channels in differentiated NG108-15 cells. In mice, the mechanical allodynia following intraplantar (i.pl.) administration of an H2S donor was abolished by oral or i.p. SR extract and by i.pl. SG, (2S)-6-PNG or (2S)-8-PNG, but not naringenin. Intraperitoneal (2R/S)-6-PNG strongly suppressed visceral pain and spinal ERK phosphorylation following intracolonic administration of an H2S donor in mice. (2R/S)-6-PNG, administered i.pl. or i.p., suppressed the neuropathic allodynia induced by partial sciatic nerve ligation or oxaliplatin, an anti-cancer agent, in mice. (2R/S)-6-PNG had little or no effect on open-field behavior, motor performance or cardiovascular function in mice, and on the contractility of isolated rat aorta. (2R/S)-6-PNG, but not SG, was detectable in the brain after their i.p. administration in mice. Our data suggest that 6-PNG, a hop component, blocks T-channels, and alleviates neuropathic and visceral pain with little side effects. (C) 2018 Elsevier Ltd. All rights reserved.
C1 [Sekiguchi, Fumiko
      Fujita, Tomoyo
      Yamaoka, Sakura
      Tomochika, Ken
      Tsubota, Maho
      Ono, Sumire
      Horaguchi, Yamato
      Ichii, Maki
      Ichikawa, Mio
      Ueno, Yumiko
      Koike, Nene
      Nishikawa, Hiroyuki
      Kawabata, Atsufumi] Kindai Univ, Lab Pharmacol & Pathophysiol, Fac Pharm, 3-4-1 Kowakae, Higashiosaka, Osaka 5778502, Japan
      [Deguchi, Takahiro
      Murata, Kazuya
      Matsuda, Hideaki] Kindai Univ, Div Nat Drug Resources, Fac Pharm, Higashiosaka, Osaka 5778502, Japan
      [Tanino, Tadatoshi] Tokushima Bunri Univ, Fac Pharmaceut Sci, Dept Pharmaceut, Tokushima 7708514, Japan
      [Huy Du Nguyen
      Okada, Takuya
      Grad Sch Innovat Life Sci, Naoki] Univ Toyama, Toyooka, Toyama 9308555, Japan
      [Yoshida, Shigeru] Kindai Univ, Dept Life Sci, Fac Sci & Engn, Higashiosaka, Osaka 5778502, Japan
      [Ohkubo, Tsuyako] Fukuoka Nursing Coll, Fac Nursing, Div Basic Med Sci & Fundamental Nursing, Fukuoka, Fukuoka, Japan
      Grad Sch Sci & Engn, Naoki] Univ Toyama, [Toyooka, Toyama 9308555, Japan
NR 0
TC 0
SN 0028-3908
EI 
J9 
PD JUN 15
PY 2018
VL 138
IS 
BP 232
EP 244
DI 
PG 13
UT CNKI:sekiguchi#2018#blockad#neuroph#138#232
ER

PT J
AU Xie, B
   Wang, Q
   Zhou, C
   Wu, J
   Xu, D
AF Xie, B
   Wang, Q
   Zhou, C
   Wu, J
   Xu, D
TI Efficacy and Safety of the Injection of the Traditional Chinese Medicine Puerarin for the Treatment of Diabetic Peripheral Neuropathy: A Systematic Review and Meta-Analysis of 53 Randomized Controlled Trials
SO Evid Based Complement Alternat Med
LA Chinese
DT Article
AB OBJECTIVE: The injection of the traditional Chinese patent medicine puerarin has been widely used in the treatment of various diseases such as angina pectoris or ischemic stroke. We aim to evaluate the efficacy and safety of puerarin injection for the treatment of diabetic peripheral neuropathy (DPN). METHODS: A systematic literature search was performed in seven medical databases from their inception until June 2017. 53 studies with RCTs, totaling 3284 patients, were included in this meta-analysis. The included studies were assessed by the Cochrane risk of bias and analyzed by Review Manager 5.3 software. RESULTS: The meta-analysis showed that puerarin injection for the treatment of DPN was significantly better compared with the control group in terms of the total effective rate. The result showed that puerarin injection for the treatment of DPN can significantly increase the probability of sensory nerve conduction velocity (SNCV) and motor nerve conduction velocity (MNCV) of the median and peroneal nerves. CONCLUSIONS: This meta-analysis demonstrated that puerarin injection may be more effective and safe for the treatment of DPN. However, further and higher quality RCTs are required to prove its efficacy and provide meaningful evidence for clinical treatment due to the poor methodological quality.
C1 Guangdong Medical University, Department of Pharmacology, Dongguan 523808, China.
NR 0
TC 0
SN 1741-427X (Print)
EI 
J9 
PD JUN 15
PY 2018
VL 2018
IS 
BP 2834650
EP 2834650
DI 
PG 1
UT CNKI:xie#2018#efficac#evid ba#2018#2834650
ER

PT J
AU M, Salehi A S
   O, Yang S
   C, Earl C
   J, Shakalli Tang M
   J, Porter Hunt
   T, Smith M
   W, Wood D
   C, Bundy B
AF M, Salehi A S
   O, Yang S
   C, Earl C
   J, Shakalli Tang M
   J, Porter Hunt
   T, Smith M
   W, Wood D
   C, Bundy B
TI Biosensing estrogenic endocrine disruptors in human blood and urine: A RAPID cell-free protein synthesis approach
SO Toxicol Appl Pharmacol
LA Chinese
DT Article
DE Cell-Free System/drug effects/*metabolism; Dose-Response Relationship, Drug; Endocrine Disruptors/*blood/pharmacology/*urine; Estrogen Receptor beta/antagonists & inhibitors/metabolism; Humans; Protein Biosynthesis/drug effects/*physiology; Biosensor; Cfps; Endocrine disruptor; Hormone receptor; RNAse inhibitor
AB Many diseases and disorders are linked to exposure to endocrine disrupting chemicals (EDCs) that mimic the function of natural estrogen hormones. Here we present a Rapid Adaptable Portable In-vitro Detection biosensor platform (RAPID) for detecting chemicals that interact with the human estrogen receptor β (hERβ). This biosensor consists of an allosteric fusion protein, which is expressed using cell-free protein synthesis technology and is directly assayed by a colorimetric response. The resultant biosensor successfully detected known EDCs of hERβ (BPA, E2, and DPN) at similar or better detection range than an analogous cell-based biosensor, but in a fraction of time. We also engineered cell-free protein synthesis reactions with RNAse inhibitors to increase production yields in the presence of human blood and urine. The RAPID biosensor successfully detects EDCs in these human samples in the presence of RNAse inhibitors. Engineered cell-free protein synthesis facilitates the use of protein biosensors in complex sample matrices without cumbersome protein purification.
C1 Provo, Brigham Young University, Department of Chemical Engineering, UT, USA.
NR 0
TC 0
SN 0041-008x
EI 
J9 
PD JUN 15
PY 2018
VL 345
IS 
BP 19
EP 25
DI 
PG 7
UT CNKI:salehi a s#2018#biosens#toxicol#345#19
ER

PT J
AU Li, P
   L, Xiong D
   P, Sun W
   Y, Xu S
AF Li, P
   L, Xiong D
   P, Sun W
   Y, Xu S
TI Effects of baicalin on diabetic neuropathic pain involving transient receptor potential vanilloid 1 in the dorsal root ganglia of rats
SO Neuroreport
LA Chinese
DT Article
DE Chinese medicine; diabetic neuropathic pain; dorsal root ganglia; transient receptor potential vanilloid 1; spinal-cord; peripheral neuropathy; trpv1 receptor; system; expression; pathway; injury; Neurosciences & Neurology
AB Diabetic peripheral neuropathy is the most common complication of diabetes mellitus and leads to sensory symptoms, including diabetic neuropathic pain (DNP). DNP is a major public health problem because it has a considerable impact on life quality of diabetes mellitus patients. Therefore, development of novel effective analgesics for DNP relief and treatment is warranted. Transient receptor potential vanilloid 1 (TRPV1) has a crucial role in nociceptive transmission under pathological forms of pain. Baicalin is a flavonoid compound extracted from a medicinal herb, Huang Qin, it possesses antioxidant properties and has an analgesic effect on nitroglycerin-induced migraine in rats and neuropathic pain in spinal nerve ligation rats. However, the effects of baicalin on DNP are unclear. Therefore, the aim of this study is to examine the effects of baicalin on DNP. Our data show that a single dose of baicalin (40 mu g/kg) had a transient analgesic effect on streptozotocin (STZ)-induced DNP rats. Moreover, cumulative injection of baicalin prevented the development of STZ-induced DNP in rats in a dose-dependent manner. In addition, baicalin dose-dependently suppressed the expression of TRPV1 in dorsal root ganglia of STZ-induced DNP rats. Therefore, the analgesic role of baicalin in DNP probably occurred through TRPV1. Baicalin may play an important analgesic role in DNP and might serve as a potential compound in clinical treatment and prevention of DNP. (C) 2018 Wolters Kluwer Health, Inc. All rights reserved.
C1 [Li, Ping
      Xu, Shi-Yuan] Southern Med Univ, Zhujiang Hosp, Dept Anesthesiol, 253 Gongye Ave, Guangzhou 510282, Guangdong, Peoples R China
      [Xiong, Dong-Lin
      Sun, Wu-Ping] Shenzhen Univ Hlth Sci Ctr, Shenzhen Municipal Key Lab Pain Med, Shenzhen Nanshan Peoples Hosp, Dept Pain Med,Affiliated Hosp 6, Shenzhen, Peoples R China
NR 0
TC 0
SN 0959-4965
EI 
J9 
PD JUN 15
PY 2018
VL 29
IS 17
BP 1492
EP 1498
DI 
PG 7
UT CNKI:li#2018#effects#neurore#29#1492
ER

PT J
AU Ma, G
   Ye, T
   Sun, Z
AF Ma, G
   Ye, T
   Sun, Z
TI [Warming acupuncture combined with conventional acupuncture for diabetic peripheral neuropathy with syndrome of yang deficiency and cold coagulation, obstruction of collaterals and blood stasis]
SO Zhongguo Zhen Jiu
LA Chinese
DT Article
DE Acupuncture Therapy/*methods; Diabetic Neuropathies/*therapy; Humans; Yang Deficiency; Rct; acupuncture therapy; diabetic peripheral neuropath (DPN); nerve conduction velocity; warming acupuncture
AB OBJECTIVE: To compare the clinical efficacy differences between warming acupuncture and conventional acupuncture for diabetic peripheral neuropathy (DPN) with syndrome of yang deficiency and cold coagulation, obstruction of collaterals and blood stasis. METHODS: A total of 64 patients were randomly divided into a warming acupuncture group and a conventional acupuncture group, 32 cases in each one. Based on basic treatment of blood glucose regulation, warming acupuncture was applied at Pishu (BL 20), Shenshu (BL 23), Guanyuanshu (BL 26), Zusanli (ST 36), Chongyang (ST 42), Quchi (LI 11) and Hegu (LI 4) in the warming acupuncture group, while acupuncture was applied at the identical acupoints in the conventional acupuncture group. Both the treatments were given once a day with an interval of one day every six days; totally the treatment was given for 4 weeks. The TCM symptom score, Toronto clinical scoring system (TCSS) and nerve conduction velocity (NCV) before and after treatment were compared in the two groups. RESULTS: After treatment, the TCM symptom scores in the two groups were significantly reduced (both P<0.01); the improvement of TCM symptom in the warming acupuncture group was superior to that in the conventional acupuncture group (P<0.05). After treatment, the TCSS scores in the two groups were significantly reduced (both P<0.01); the TCSS score in the warming acupuncture group was significantly lower than that in the conventional acupuncture group (P<0.05). After treatment, the NCV of motor nerve of tibial nerve and nervus peroneus communis, as well as sensory nerve of tibial nerve and sural nerve was improved in the warming acupuncture group (all P<0.05), while only the NCV of motor nerve and sensory nerve of tibial nerve was improved in the conventional acupuncture group (both P<0.05); there were no significant difference between the two groups (all P>0.05). CONCLUSION: Warming acupuncture and conventional acupuncture could both increase TCM symptom score, improve NCV in patients of DPN with syndrome of yang deficiency and cold coagulation, obstruction of collaterals and blood stasis; warming acupuncture has advantage in symptom improvement.
C1 The Second Affiliated Hospital of Heilongjiang University of TCM, Harbin 150001, China.
NR 0
TC 0
SN 0255-2930 (Print)
EI 
J9 
PD JUN 15
PY 2018
VL 38
IS 3
BP 229
EP 32
DI 
PG -196
UT CNKI:ma#2018#[warmin#zhonggu#38#229
ER
