# Supplementary material for: Mapping the evolution of botanical interventions for diabetic neuropathy: a two-database bibliometric landscape from 2005 to mid-2025
Source: Front Nutr. 2026 Jan 7;12:1727582. doi: 10.3389/fnut.2025.1727582 (PMC12819247; doi:10.3389/fnut.2025.1727582)
Supplement: Supplementary file 1 [file Data_Sheet_1.zip › Supplementary Material/merged and cleaned dataset/download2019u25.txt]

PT J
AU Zhang, Z
   Zhang, L
   Xu, H
AF Zhang, Z
   Zhang, L
   Xu, H
TI Effect of Astragalus polysaccharide in treatment of diabetes mellitus: a narrative review
SO J Tradit Chin Med
LA Chinese
DT Article
DE Astragalus Plant/*chemistry; Diabetes Mellitus/*drug therapy; Humans; Hypoglycemic Agents/chemistry/*therapeutic use; Medicine, Chinese Traditional; Polysaccharides/chemistry/*therapeutic use; Astragalus polysaccharide; Diabetes mellitus; Review
AB Diabetes mellitus is a chronic endocrine/metabolism disease characterized by hyperglycemia arising from defects in insulin action, insulin secretion, or both. Diabetes mellitus is often complicated by visceral lesions, which can lead to serious complications and death. A variety of new agents are in development for the treatment of the disease. Astragalus polysaccharides are monomer components extracted from the Traditional Chinese Medicine, Huangqi (Radix Astragali Mongolici), which have been studied widely for treating diabetes mellitus with promising effects in recent years. This paper reviews recent advances in experimental studies on the effects of Astragalus polysaccharides in treating diabetes mellitus. The effects of Astragalus polysaccharides on the etiology and complication of diabetes mellitus including insulin resistance and secretion, diabetic neuropathy, diabetic retinopathy, diabetic cardiomyopathy, diabetic foot, and infection complicated by diabetes mellitus are discussed.
C1 Guiyang College of Traditional Chinese Medicine, Department of endocrinology, Guiyang 550000, China.
NR 0
TC 0
SN 0255-2922
EI 
J9 
PD JUN 15
PY 2019
VL 39
IS 1
BP 133
EP 138
DI 
PG 6
UT CNKI:zhang#2019#effect #j tradi#39#133
ER

PT J
AU Tiwari, R
   H, Siddiqui M
   Mahmood, T
   Bagga, P
   Ahsan, F
   Shamim, A
AF Tiwari, R
   H, Siddiqui M
   Mahmood, T
   Bagga, P
   Ahsan, F
   Shamim, A
TI Herbal Remedies: A Boon for Diabetic Neuropathy
SO J Diet Suppl
LA Chinese
DT Article
DE Diabetic Neuropathies/*drug therapy/etiology/physiopathology; Drugs, Chinese Herbal/therapeutic use; Humans; Hyperglycemia/drug therapy; Medicine, Ayurvedic; Oxidative Stress; Phytotherapy; Plant Extracts/*therapeutic use; biochemical pathways; diabetes mellitus; diabetic neuropathy; hyperglycemia; myo-inositol depletion
AB Diabetic neuropathy is a chronic complication of diabetes mellitus affecting about 50% of patients. Its symptoms include decreased motility and severe pain in peripheral parts. The pathogenesis involved is an abnormality in blood vessels that supply the peripheral nerves, metabolic disorders such as myo-inositol depletion, and increased nonenzymatic glycation. Moreover, oxidative stress in neurons results in activation of multiple biochemical pathways, which results in the generation of free radicals. Apart from available marketed formulations, extensive research is being carried out on herbal-based natural products to control hyperglycemia and its associated complications. This review is focused to provide a summary on diabetic neuropathy covering its etiology, types, and existing work on herbal-based therapies, which include pure compounds isolated from plant materials, plant extracts, and Ayurvedic preparations.
C1 Dasauli , Integral University , a Faculty of Pharmacy , Lucknow , India.
NR 0
TC 0
SN 1939-0211
EI 
J9 
PD JUN 15
PY 2019
VL 16
IS 4
BP 470
EP 490
DI 
PG 21
UT CNKI:tiwari#2019#herbal #j diet #16#470
ER

PT J
AU X, Zhang Z
   Zhang, L
   S, Xu H
AF X, Zhang Z
   Zhang, L
   S, Xu H
TI Effect of Astragalus polysaccharide in treatment of diabetes mellitus: a narrative review
SO Journal of Traditional Chinese Medicine
LA Chinese
DT Article
DE Astragalus polysaccharide; Review; beta-cell; signaling pathway; prevalence; mechanisms; efficacy; therapy; rats; Integrative & Complementary Medicine
AB Diabetes mellitus is a chronic endocrine/metabolism disease characterized by hyperglycemia arising from defects in insulin action, insulin secretion, or both. Diabetes mellitus is often complicated by visceral lesions, which can lead to serious complications and death. A variety of new agents are in development for the treatment of the disease. Astragalus polysaccharides are monomer components extracted from the Traditional Chinese Medicine, Huangqi (Radix Astragali Mongolici), which have been studied widely for treating diabetes mellitus with promising effects in recent years. This paper reviews recent advances in experimental studies on the effects of Astragalus polysaccharides in treating diabetes mellitus. The effects of Astragalus polysaccharides on the etiology and complication of diabetes mellitus including insulin resistance and secretion, diabetic neuropathy, diabetic retinopathy, diabetic cardiomyopathy, diabetic foot, and infection complicated by diabetes mellitus are discussed. (C) 2019 JTCM. All rights reserved.
C1 Guiyang 550000, Dept Endocrinol, [Zhang Zexi] Guiyang Coll Tradit Chinese Med, Guizhou, Peoples R China
      Teaching Hosp 1, [Zhang Lei] Tianjin Univ Tradit Chinese Med, Tianjin 300100, Peoples R China
      Guiyang 550000, Hosp 2, [Xu Hansong] Tradit Chinese Med Coll Guiyang, Guizhou, Peoples R China
NR 0
TC 0
SN 0255-2922
EI 
J9 
PD JUN 15
PY 2019
VL 39
IS 1
BP 133
EP 138
DI 
PG 6
UT CNKI:zhang z#2019#effect #journal#39#133
ER

PT J
AU L, Zhao L
   Liu, S
   Wang, M
   H, Zhi M
   F, Geng X
   C, Hou C
   Wang, W
   Zhao, D
AF L, Zhao L
   Liu, S
   Wang, M
   H, Zhi M
   F, Geng X
   C, Hou C
   Wang, W
   Zhao, D
TI Berberine restored nitrergic and adrenergic function in mesenteric and iliac arteries from streptozotocin-induced diabetic rats
SO Journal of Ethnopharmacology
LA Chinese
DT Article
DE Superior mesenteric artery; Iliac artery; Electric field stimulation; Berberine; Nitrergic nerve; Adrenergic nerve; nitric-oxide release; peripheral neuropathy; dysfunction; stress; Plant Sciences; Pharmacology & Pharmacy; Integrative & Complementary Medicine
AB Ethnopharmacological relevance: Perivascular neuropathy was reported to involve in the vascular disorders associated with diabetes. The dried rhizomes of Coptis chinensis Franch. (Latin name: Coptidis Rhizoma; common name: Huang Lian in China), used frequently in Traditional Chinese medicine to treat diabetes (Xiaoke), have been confirmed to possess beneficial effects on diabetic peripheral neuropathy by modern clinical and pharmacological studies. Berberine (BBR), the main effective component of Huang Lian in the treatment of diabetes, is reported to ameliorate diabetic central and peripheral neuropathy. However, the effects of BBR on nerve function of mesenteric and iliac arteries are unclear. Aim of the study: To investigate the effects of BBR on the diabetes-induced changes in nitrergic and adrenergic function in mesenteric and iliac arteries. Materials and methods: In this study, the animals were randomized into three groups: control rats, diabetic rats, and diabetic rats gavaged with BBR. We established diabetic rat model using intraperitoneal injection of streptozotocin (STZ, 55 mg kg(-1)). Two weeks after model establishment, those in the BBR-treated groups were gavaged with berberine chloride (Sichuan Xieli Fharmaceutical. Co., Ltd; 200 mg.kg(-1).day(-1)) diluted in distilled water for another 2 weeks. The superior mesenteric artery and iliac artery were excised. Electric field stimulation (EFS) was used to induce arterial vasoconstriction and explore (1) the diabetes-induced changes in neurogenic function of the superior mesenteric artery and iliac artery; (2) the effects of BBR on neurovascular dysfunction in the early stage of STZ-induced diabetic rats. Nitric oxide (NO) and noradrenaline (NA) released from the nitrergic and adrenergic nerves were quantified using fluorescence assays and ELISA, respectively. Results: EFS induced frequency-dependent vasoconstrictions in both superior mesenteric and iliac artery, and the contractile responses of arteries were abolished by 0.1 mu mol.L-1 tetrodotoxin (TTX), or inhibited by 1 mu mol.L-1 phentolamine or increased by 0.1 mmol.L-1 N-omega-Nitro-L-arginine methyl ester hydrochloride (L-NAME). In superior mesenteric artery, but not in iliac artery, the changes of contractile responses with L-NAME were significantly decreased in diabetic rats, and NO release was less also. In contrast, in iliac artery of diabetic rats, but not in superior mesenteric artery, the changes of contractile responses with phentolamine were increased, and NA release was increased significantly. All these changes in diabetic rats on both superior mesenteric artery and iliac artery were reversed by treated with BBR. Conclusions: In the STZ-induced early diabetic rats, neural control of mesenteric and iliac vasomotor tone are altered differently. The diminished nitrergic nerve in superior mesenteric artery and enhanced adrenergic nerve in iliac artery both contributed to increased vasocontrictor responses. All these changes in diabetic rats were reversed by BBR, suggesting a novel mechanism of BBR in balance of neural regulation of vascular tone.
C1 [Zhao, Lili
      Liu, Shuai
      Wang, Man
      Zhi, Minghua
      Geng, Xufang
      Hou, Congcong
      Wang, Wei
      Zhao, Ding] Hebei Med Univ, Coll Pharm, 361 Zhongshan East Rd, Shijiazhuang 050017, Hebei, Peoples R China
NR 0
TC 0
SN 0378-8741
EI 
J9 
PD JUN 15
PY 2019
VL 244
IS 
BP 8
EP 8
DI 
PG 1
UT CNKI:zhao l#2019#berberi#journal#244#8
ER

PT J
AU P, Laddha A
   A, Kulkarni Y
AF P, Laddha A
   A, Kulkarni Y
TI Tannins and vascular complications of Diabetes: An update
SO Phytomedicine
LA Chinese
DT Article
DE Condensed tannins; Diabetic Complications; glycation end-products; seed procyanidin b2; epigallocatechin gallate egcg; green tea catechins; grape seed; ellagic acid; high glucose; oxidative stress; aldose reductase; gallic acid; Plant Sciences; Pharmacology & Pharmacy; Integrative & Complementary Medicine
AB Background: Diabetes mellitus is a chronic metabolic disorder associated with persistent increased level of glucose in the blood. According to a report by World Health Organisation (WHO), prevalence of diabetes among adults over 18 years of age had reached to 8.5% in year 2014 which was 4.7% in 1980s. The Prolong increased level of glucose in blood leads to development of microvascular (blindness, nephropathy and neuropathy) and macrovascular (cardiovascular and stroke) degenerative complications because of uncontrolled level of glucose in blood. This also leads to the progression of oxidative stress and affecting metabolic, genetic and haemodynamic system by activation of polyol pathway, protein kinase C pathway, hexosamine pathway and increases advanced glycation end products (AGEs) formation. Diabetes mellitus and its associated complications are one of the major leading causes of mortality worldwide. Various natural products like alkaloids, glycosides, flavonoids, terpenoids and polyphenols are reported for their activity in management of diabetes and its associated diabetic complications. Tannins are systematically studied by many researchers in past few decades for their effect in diabetes and its complications. Aim: The present review was designed to compile the data of tannins and their beneficial effects in the management of diabetic complications. Method: Literature search was performed using various dataset like pubmed, EBSCO, proQuest Scopus and selected websites including the National Institutes of Health (NIH) and the World Health Organization (WHO). Results: Globally, more than 400 natural products have been investigated in diabetes and its complications. Tannins are the polyphenolic compounds present in many medicinal plants and various dietary sources like fruits, nuts, grains, spices and beverages. Various reports have shown that compounds like gallic acid, ellagic acid, catechin, epicatechin and procynidins from medicinal plants play major role in controlling progression of diabetes and its related complications by acting on molecular pathways and key targets involved in progression. Many chemists used above mentioned phyto-constituents as a pharmacophore for the developing new chemical entities having higher therapeutic benefits in management of diabetic complications. Conclusion: This review focuses on the role of various tannins in prevention and management of diabetic complications like diabetic nephropathy, diabetic neuropathy, diabetic retinopathy and diabetic cardiomyopathy. It will help researchers to find some leads for the development of new cost effective therapy using dietary source for the management of diabetic complications.
C1 [Laddha, Ankit P.
      Kulkarni, Yogesh A.] SVKMs NMIMS, Shobhaben Pratapbhai Patel Sch Pharm & Technol Ma, VL Mehta Rd,Vile Parle W, Mumbai 400056, Maharashtra, India
NR 0
TC 0
SN 0944-7113
EI 
J9 
PD JUN 15
PY 2019
VL 56
IS 
BP 229
EP 245
DI 
PG 17
UT CNKI:laddha a#2019#tannins#phytome#56#229
ER

PT J
AU Zheng, Y
   Yang, F
   Han, L
   Gou, X
   Lian, F
   Liu, W
   Zhao, L
   Pang, B
   Zhao, X
   Tong, X
AF Zheng, Y
   Yang, F
   Han, L
   Gou, X
   Lian, F
   Liu, W
   Zhao, L
   Pang, B
   Zhao, X
   Tong, X
TI Efficacy of Chinese Herbal Medicine in the Treatment of Moderate-Severe Painful Diabetic Peripheral Neuropathy: A Retrospective Study
SO J Diabetes Res
LA Chinese
DT Article
DE Aged; Blood Glucose/analysis; Diabetic Neuropathies/*drug therapy; Drugs, Chinese Herbal/administration & dosage/*therapeutic use; Female; Humans; Male; *Medicine, Chinese Traditional; Middle Aged; Neuralgia/*drug therapy; Retrospective Studies
AB Painful diabetic peripheral neuropathy (pDPN) is a debilitating complication of diabetes. The aim of this retrospective study was to investigate the effectiveness of a Chinese herbal medicine regimen-the modified Huangqi Guizhi Wuwu Decoction (HGWD)-in the treatment of moderate-severe pDPN. The primary objective was to estimate the improvement in neuropathic pain severity. The secondary objective was to assess the response of common symptoms to the treatment. The change in patients' blood glucose level during the whole treatment was also evaluated. By searching through our medical records of all the diabetic patients from January 2006 to January 2012, we identified and enrolled 30 moderate and severe pDPN patients in the study, for whom the treatment of neuropathic pain by regular pharmacotherapies had failed. The modified HGWD treatment was administered orally twice a day for 6 months. The numerical rating scale (NRS) level at month 6 was 2.57 ± 2.30, significantly improved compared with the baseline level of 6.03 ± 1.83 (P < 0.05). The amelioration of 3 common symptoms, namely, limb pain, limb numbness, and insomnia, was evident, and the major response of common symptoms at month 6 including limb pain, insomnia, and limb coldness was significantly increased compared with the results at month 3 (P < 0.05). Moreover, 2-hour postprandial blood glucose (2hPG) level decreased from 10.77 ± 1.29 mmol/L at baseline to 9.66 ± 0.60 mmol/L at month 6 (P < 0.05). No serious adverse events occurred throughout the treatment period. The modified HGWD was effective in the treatment of moderate and severe pDPN and can thus be offered as a new alternative treatment option for pDPN patients who failed to respond to regular pharmaceutical therapies.
C1 Guang'anmen Hospital, Department of Endocrinology, China Academy of Chinese Medical Sciences, China.
NR 0
TC 0
SN 2314-6745 (Print)
EI 
J9 
PD JUN 15
PY 2019
VL 2019
IS 
BP 4035861
EP 4035861
DI 
PG 1
UT CNKI:zheng#2019#efficac#j diabe#2019#4035861
ER

PT J
AU J, Zheng Y
   Yang, F
   Han, L
   W, Gou X
   M, Lian F
   K, Liu W
   H, Zhao L
   Pang, B
   Y, Zhao X
   L, Tong X
AF J, Zheng Y
   Yang, F
   Han, L
   W, Gou X
   M, Lian F
   K, Liu W
   H, Zhao L
   Pang, B
   Y, Zhao X
   L, Tong X
TI Efficacy of Chinese Herbal Medicine in the Treatment of Moderate-Severe Painful Diabetic Peripheral Neuropathy: A Retrospective Study
SO Journal of Diabetes Research
LA Chinese
DT Article
DE decoction; tang; pharmacotherapy; pregabalin; management; Endocrinology & Metabolism; Research & Experimental Medicine
AB Painful diabetic peripheral neuropathy (pDPN) is a debilitating complication of diabetes. The aim of this retrospective study was to investigate the effectiveness of a Chinese herbal medicine regimen-the modified Huangqi Guizhi Wuwu Decoction (HGWD)-in the treatment of moderate-severe pDPN. The primary objective was to estimate the improvement in neuropathic pain severity. The secondary objective was to assess the response of common symptoms to the treatment. The change in patients' blood glucose level during the whole treatment was also evaluated. By searching through our medical records of all the diabetic patients from January 2006 to January 2012, we identified and enrolled 30 moderate and severe pDPN patients in the study, for whom the treatment of neuropathic pain by regular pharmacotherapies had failed. The modified HGWD treatment was administered orally twice a day for 6 months. The numerical rating scale (NRS) level at month 6 was 2.57 +/- 2.30, significantly improved compared with the baseline level of 6.03 +/- 1.83 (P<0.05). The amelioration of 3 common symptoms, namely, limb pain, limb numbness, and insomnia, was evident, and the major response of common symptoms at month 6 including limb pain, insomnia, and limb coldness was significantly increased compared with the results at month 3 (P<0.05). Moreover, 2-hour postprandial blood glucose (2hPG) level decreased from 10.77 +/- 1.29 mmol/L at baseline to 9.66 +/- 0.60 mmol/L at month 6 (P<0.05). No serious adverse events occurred throughout the treatment period. The modified HGWD was effective in the treatment of moderate and severe pDPN and can thus be offered as a new alternative treatment option for pDPN patients who failed to respond to regular pharmaceutical therapies.
C1 [Zheng, Yujiao
      Han, Lin
      Gou, Xiaowen
      Lian, Fengmei
      Liu, Wenke
      Zhao, Linhua
      Pang, Bing
      Zhao, Xiyan
      Tong, Xiaolin] China Acad Chinese Med Sci, Guanganmen Hosp, Dept Endocrinol, Beijing, Peoples R China
      [Zheng, Yujiao
      Grad Sch, Xiaowen] Beijing Univ Chinese Med, Gou, Beijing, Peoples R China
      Rehabil Hosp, Fan] Natl Res Ctr Rehabil Tech Aids, [Yang, Beijing, Peoples R China
NR 0
TC 0
SN 2314-6745
EI 
J9 
PD JUN 15
PY 2019
VL 2019
IS 
BP 10
EP 10
DI 
PG 1
UT CNKI:zheng y#2019#efficac#journal#2019#10
ER

PT J
AU Q, Wang R
   Guo, Y
AF Q, Wang R
   Guo, Y
TI Clinical analysis of traditional Chinese medicine acupuncture treatment of pain in patients with diabetic peripheral neuropathy
SO International Journal of Clinical and Experimental Medicine
LA Chinese
DT Article
DE diabetes; peripheral neuropathy; pain; prevalence; scale; sf-36; women; men; Research & Experimental Medicine
AB Objective: To investigate the clinical efficacy of acupuncture in the treatment of patients with diabetic peripheral neuropathy (DPN). Methods: The clinical data of 96 patients with DPN were retrospectively analyzed. Among them, 46 patients received routine treatment (the control group) and 50 patients received acupuncture treatment in addition to conventional treatment (the observation group). A visual analog scale (VAS) was used to evaluate the pain symptoms; the Toronto Clinical Scoring System (TCSS) was used to evaluate the symptoms, the deep sacral reflex and the sensory function of the right toe; a nerve conduction velocity measurement device was used to detect the motion and sensory nerve conduction velocity of the median nerve and the common peroneal nerve; and the total effective rate before and after treatment was compared. The SF-36 scale was used to score the quality of life and bodily pain (BP) before and after treatment. Results: The VAS and TCSS scores of the observation group were significantly lower than those of the control group (P < 0.05). The motor nerve conduction velocity and sensory nerve conduction velocity of the median nerve and common peroneal nerve in the observation group were significantly higher than the scores in the control group (P < 0.05). The total effective rate of the observation group was significantly higher than that of the control group (P < 0.05). The BP scores of the quality of life in the two groups were significantly higher than the scores before treatment (P < 0.05). The BP score of quality of life in the observation group was significantly higher than in the control group (P < 0.05). Conclusion: Acupuncture treatment of DPN can effectively reduce the VAS and TCSS scores, improve the motor nerve and sensory nerve conduction velocity of the median nerve and the common peroneal nerve, alleviate the patient's somatic pain, and effectively improve the patient's quality of life and total treatment efficiency. This provides certain new ideas and theoretical references for the treatment of DPN, and is worthy of clinical promotion.
C1 [Wang, Ruiqi
      Coll Acupuncture & Moxibust, Yi] Tianjin Univ Tradit Chinese Med, Guo, Tianjin, Peoples R China
      [Wang, Ruiqi] Heilongjiang Frontier Corps Hosp, Dept Tradit Chinese Med, Harbin, Heilongjiang, Peoples R China
NR 0
TC 0
SN 1940-5901
EI 
J9 
PD JUN 15
PY 2019
VL 12
IS 5
BP 5517
EP 5526
DI 
PG 10
UT CNKI:wang r#2019#clinica#interna#12#5517
ER

PT J
AU Bai, L
   Li, X
   He, L
   Zheng, Y
   Lu, H
   Li, J
   Zhong, L
   Tong, R
   Jiang, Z
   Shi, J
   Li, J
AF Bai, L
   Li, X
   He, L
   Zheng, Y
   Lu, H
   Li, J
   Zhong, L
   Tong, R
   Jiang, Z
   Shi, J
   Li, J
TI Antidiabetic Potential of Flavonoids from Traditional Chinese Medicine: A Review
SO Am J Chin Med
LA Chinese
DT Article
DE Diabetes Mellitus/*drug therapy; Drugs, Chinese Herbal/*administration & dosage/chemistry; Flavonoids/*administration & dosage/chemistry; Humans; Hypoglycemic Agents/*administration & dosage/chemistry; Medicine, Chinese Traditional; Antidiabetes; Flavonoids; Mechanism; Review; Traditional Chinese Medicine
AB Diabetes mellitus (DM) is a group of metabolic disorders in which high blood sugar levels occur over a prolonged period. Approximately 4% of the global population is affected by DM. Western medical treatment methods for diabetes including injection or oral hypoglycemic drugs have some toxic or side effects, economic pressures, and so on. Many researchers turn to discover new drugs from natural products or Traditional Chinese Medicine (TCM). Flavonoids are widely distributed in plants, and many studies have shown that flavonoids possess antidiabetic properties, exhibiting not only well-recognized antidiabetic and hypoglycemic activities but also activity in the treatment of diabetic complications. In this review, we systematically summarized anti-diabetic flavonoid compounds based on structure classification by examining the PubMed, Springer Link, Web of Science, and CNKI databases. There are 13 flavonoid compounds listed which have been studied extensively and have antidiabetic features respectively. Apigenin, baicalein, and catechin mainly reduces blood glucose via anti-oxidation; hesperidin is good for diabetic neuropathy; glycyrrhiza flavonoids have a significant effect on gestational DM; quercetin takes advantage of crossing the blood-brain barrier and improving renal function. Some compounds have protective and preventive effects on diabetic complications, such as kaempferol and puerarin which are beneficial to cardiomyopathy; myricetin has therapeutic potential in the treatment of DN; dihydromyricetin might improve CI. It is a pity or might be a pointcut that most studies remain in the animal experimental stage, and further investigation should be carried out.
C1 †Department of Pharmacy, Sichuan Academy of Medical Sciences & Sichuan Provincial People's Hospital, Personalized Drug Therapy Key Laboratory of Sichuan Province, School of Medicine, University of Electronic Science and Technology of China, Chengdu 610072, P. R. China.
NR 0
TC 0
SN 0192-415x
EI 
J9 
PD JUN 15
PY 2019
VL 47
IS 5
BP 933
EP 957
DI 
PG 25
UT CNKI:bai#2019#antidia#am j ch#47#933
ER

PT J
AU Kashyap, H
   Gupta, S
   Bist, R
AF Kashyap, H
   Gupta, S
   Bist, R
TI Impact of Active Antihyperglycemic Components as Herbal Therapy for Preventive Health Care Management of Diabetes
SO Current Molecular Medicine
LA Chinese
DT Article
DE diabetic neuropathy; anti-hyperglycemic; preventive health care management; diacylglycerol; herbal therapy; postprandial hyperglycemia; hypoglycemic activity; insulin-resistance; animal-models; bitter-melon; seed coat; plants; adiponectin; discovery; products; Research & Experimental Medicine
AB Diabetes is a metabolic hyperglycemic condition that progressively develops, effect small and large sensory fibers in the affected population. It has various complications as hypertension, coronary artery disease, stroke, blindness, kidney disease as well as peripheral neuropathy. Sulfonylureas, thiazolidinediones, metformin, biguanidine, acarbose and insulin are commonly used drugs for diabetic patients, but these all have certain side effects. Even metformin, that is known as the miracle drug for diabetes has been found to be associated with side effects, as during treatment it involves complications with eyes, kidneys, peripheral nerves, heart and vasculature. In the present article, we hypothesize recent discoveries with respect to active ingredients from Indian medicinal plants i.e., polypeptide-p (protein analogue act as artificial insulin), charantin (a steroidal saponin), momordicin (an alkaloid) and osmotin (ubiquitous plant protein and animal analogue of human adeponectin) possessing anti-hyperglycemic potential for diabetes type II. Therefore, plants as herbal therapy have preventive care of hyperglycemia accompanied with healthy lifestyle which can provide significant decline in the incidences of diabetes in future.
C1 [Kashyap, Harsha
      Gupta, Sarika
      Bist, Renu] Banasthali Vidyapith, Dept Biosci & Biotechnol, Vanasthali 304022, Rajasthan, India
NR 0
TC 0
SN 1566-5240
EI 
J9 
PD JUN 15
PY 2019
VL 19
IS 1
BP 12
EP 19
DI 
PG 8
UT CNKI:kashyap#2019#impact #current#19#12
ER

PT J
AU Zhang, Y
   M, Gong G
   Y, Zhang X
   Y, Zhou L
   Y, Xie H
   Tian, Y
   G, Xie C
AF Zhang, Y
   M, Gong G
   Y, Zhang X
   Y, Zhou L
   Y, Xie H
   Tian, Y
   G, Xie C
TI Huangqi Guizhi Wuwu decoction for diabetic peripheral neuropathy Protocol for a systematic review
SO Medicine
LA Chinese
DT Article
DE Huangqi Guizhi Wuwu decoction; protocol; systematic review; General & Internal Medicine
AB Background: Diabetic peripheral neuropathy (DPN) is one of the most common causes of disability in diabetic population, and its pathogenesis is related to a variety of factors. There is currently no effective treatment for such chronic disease. Traditional Chinese medicine has a long clinical history for the prevention and treatment of diabetes and chronic complications, and it also shows certain advantages in the treatment of DPN. Many clinical studies have confirmed that Chinese medicine Huangqi Guizhi Wuwu decoction (HGWD) can reduce the clinical symptoms and improve neuronal function of patients with DPN. So we intend to conduct a systematic review further clarified the effectiveness and safety of HGWD for DPN. Methods: We will search each database from the built-in until June 2019. The English literature mainly searches Cochrane Library, PubMed, EMBASE, and Web of Science, while the Chinese literature comes from CNKI, CBM, VIP, and Wangfang database. Simultaneously we will retrieval clinical registration tests and grey literatures. This study only screen the clinical randomized controlled trials (RCTs) about HGWD for DPN to assess its efficacy and safety. The 2 researchers worked independently on literature selection, data extraction, and quality assessment. The dichotomous data is represented by relative risk (RR), and the continuous is expressed by mean difference (MD) or standard mean difference (SMD), eventually the data is synthesized using a fixed effect model (FEM) or a random effect model (REM) depending on whether or not heterogeneity exists. The clinical efficacy, median sensory nerve conduction velocity, median motor nerve conduction velocity, peroneal sensory nerve conduction velocity, and peroneal motor nerve conduction velocity were evaluated as the main outcomes. Fasting blood glucose, 2hours postprandial blood glucose, hemorheology, and adverse reactions were secondary outcomes. Finally, meta-analysis was conducted by RevMan software version 5.3. Results: This study will synthesize and provide high-quality evidence based on the data of the currently published HGWD for the treatment of DPN, especially in terms of clinical efficacy, neurological function, blood glucose, hemorheology, and safety. Conclusion: This systematic review aims to provide new options for HGWD treatment of DPN in terms of its efficacy and safety.
C1 [Zhang, Yuan
      Gong, Guangming
      Zhang, Xiyu
      Zhou, Linyue
      Xie, Hongyan
      Tian, Yuan
      Xie, Chunguang] Hosp Chengdu Univ Tradit Chinese Med, 39 Shi Er Qiao Rd, Chengdu 610072, Sichuan, Peoples R China
NR 0
TC 0
SN 0025-7974
EI 
J9 
PD JUN 15
PY 2019
VL 98
IS 31
BP 5
EP 5
DI 
PG 1
UT CNKI:zhang#2019#huangqi#medicin#98#5
ER

PT J
AU Yu, M
   Song, X
   Yang, W
   Li, Z
   Ma, X
   Hao, C
AF Yu, M
   Song, X
   Yang, W
   Li, Z
   Ma, X
   Hao, C
TI Identify the Key Active Ingredients and Pharmacological Mechanisms of Compound XiongShao Capsule in Treating Diabetic Peripheral Neuropathy by Network Pharmacology Approach
SO Evid Based Complement Alternat Med
LA Chinese
DT Article
AB Compound XiongShao Capsule (CXSC), a traditional herb mixture, has shown significant clinical efficacy against diabetic peripheral neuropathy (DPN). However, its multicomponent and multitarget features cause difficulty in deciphering its molecular mechanisms. Our study aimed to identify the key active ingredients and potential pharmacological mechanisms of CXSC in treating DPN by network pharmacology and provide scientific evidence of its clinical efficacy. CXSC active ingredients were identified from both the Traditional Chinese Medicine Systems Pharmacology database, with parameters of oral bioavailability ≥ 30% and drug-likeness ≥ 0.18, and the Herbal Ingredients' Targets (HIT) database. The targets of those active ingredients were identified using ChemMapper based on 3D-structure similarity and using HIT database. DPN-related genes were acquired from microarray dataset GSE95849 and five widely used databases (TTD, Drugbank, KEGG, DisGeNET, and OMIM). Next, we obtained candidate targets with therapeutic effects against DPN by mapping active ingredient targets and DPN-related genes and identifying the proteins interacting with those candidate targets using STITCH 5.0. We constructed an "active ingredients-candidate targets-proteins" network using Cytoscape 3.61 and identified key active ingredients and key targets in the network. We identified 172 active ingredients in CXSC, 898 targets of the active ingredients, 110 DPN-related genes, and 38 candidate targets with therapeutic effects against DPN. Three key active ingredients, namely, quercetin, kaempferol, and baicalein, and 25 key targets were identified. Next, we input all key targets into ClueGO plugin for KEGG enrichment and molecular function analyses. The AGE-RAGE signaling pathway in diabetic complications and MAP kinase activity were determined as the main KEGG pathway and molecular function involved, respectively. We determined quercetin, kaempferol, and baicalein as the key active ingredients of CXSC and the AGE-RAGE signaling pathway and MAP kinase activity as the main pharmacological mechanisms of CXSC against DPN, proving the clinical efficacy of CXSC against DPN.
C1 Shanghai Jiaotong University School of Medicine, Ruijin Hospital, Department of Pharmacy, Shanghai 200025, China.
NR 0
TC 0
SN 1741-427X (Print)
EI 
J9 
PD JUN 15
PY 2019
VL 2019
IS 
BP 5801591
EP 5801591
DI 
PG 1
UT CNKI:yu#2019#identif#evid ba#2019#5801591
ER

PT J
AU Han, M
   Lai, L
   X, Li X
   Q, Zhao N
   Li, J
   Xia, Y
   P, Liu J
AF Han, M
   Lai, L
   X, Li X
   Q, Zhao N
   Li, J
   Xia, Y
   P, Liu J
TI An Overview of the Randomized Placebo-Controlled Trials of Chinese Herbal Medicine Formula Granules
SO Evidence-Based Complementary and Alternative Medicine
LA Chinese
DT Article
AB Objective. To summarize the characteristics and the outcomes of the Randomized Placebo-Controlled Trials of Chinese Herbal Medicine Granules manufactured by China Resources Sanjiu Pharmaceutical Co., Ltd. Methods. Databases including China National Knowledge Infrastructure, VIP, Wanfang, PubMed, Cochrane Library, and clinicaltrials.gov were searched in March 2018 for relevant randomized controlled trials (RCTs). Two reviewers independently screened for and selected studies, extracted data, and checked data extraction. Methodological quality was evaluated using the Cochrane Risk of Bias tool. For the outcome, the characteristics of the study, the cure rate, the effectiveness rate, and advert events were described with a method of bibliometrics. Also, we performed meta-analysis only if there were 2 studies treated by the same intervention and evaluated by the same outcome. Results. A total of 40 placebo-controlled RCTs treated for 17 diseases were included in our analysis involving 4,632 patients. 16 of 19 studies treated by CHM granules only showed positive result in patients with HBV, HCV, fever, depression, nonalcoholic fatty liver disease, AIDS, and asthma while negative result was shown in patients with migraine. 17 of 21 studies treated by combination therapy against conventional therapy showed positive result in patients with HBV, herpes simplex keratitis, COPD, liver cirrhotic ascites, Parkinson's disease, and diabetic peripheral neuropathy while negative result was shown in patients with myasthenia gravis, angina pectoris, and depression. The pooled result cannot demonstrate that the notifying kidney formula granules had the superior effect with placebo on the clearance of serum HBV DNA and HBeAg in HBV carriers with a RR (and the 95% CI) of 2.97 [0.74,11.91] and 1.99 [0.93,4.29], respectively. But, the CHM granules can reduce within-group HBV DNA levels by more than 2lgIU/ml; the RR (and 95% CI) was 4.64 [2.89,7.45]. Qizhu granules had a significant effect on clearance of HCV RNA with a RR (and 95% CI) of 6.26 [2.16,18.16]. And, the heat-clearing and detoxifying formula granules were superior to placebo in resolution of cold symptom among patients with fever with a RR and 95% CI of 2.58 [1.40,4.74]. Based on the conventional therapy, the pooled result demonstrated that the Regulating liver formula granules were superior to placebo on the clearance of serum HBeAg in chronic hepatitis B patients with a RR (and the 95% CI) of 1.73 [1.30,2.31]. The EeChen decoction granules were superior to placebo in COPD patients with a RR (and the 95% CI) of 1.13 [1.06,1.22]. 28 of the 40 studies reported adverse events. There were 51 adverse events in CHM formula granules group or combination group (n=2,483) and 26 in control group (n=2,122) totally. Most of the adverse symptoms spontaneously resolved after completing the courses of treatment and the other adverse symptoms improved after symptomatic treatment. Conclusion. 16 of 19 studies treated by CHM granules only showed positive result in 7 diseases and negative result in 1 disease. 17 of 21 studies treated by combination therapy against conventional therapy showed positive result in 6 diseases and negative result in 3 diseases. However, both the absolute and relative effectiveness of CHM formula granules compared with placebo need to be considered clinically.
C1 [Han, Mei
      Zhao, Nan-qi
      Li, Jing
      Sch Tradit Med, Jian-Ping] Beijing Univ Chinese Med, Liu, Beijing, Peoples R China
      [Lai, Lily] Univ Southampton, Primary Care & Populat Sci, Southampton, Hants, England
      Xin-xue] World Federat Chinese Med Soc, [Li, Beijing, Peoples R China
      Dongfang Hosp, Yun] Beijing Univ Chinese Med, [Xia, Beijing, Peoples R China
NR 0
TC 0
SN 1741-427X
EI 
J9 
PD JUN 15
PY 2019
VL 2019
IS 
BP 12
EP 12
DI 
PG 1
UT CNKI:han#2019#an over#evidenc#2019#12
ER

PT J
AU Bai, L
   F, Li X
   He, L
   Zheng, Y
   Y, Lu H
   Q, Li J
   Zhong, L
   S, Tong R
   L, Jiang Z
   Y, Shi J
   Li, J
AF Bai, L
   F, Li X
   He, L
   Zheng, Y
   Y, Lu H
   Q, Li J
   Zhong, L
   S, Tong R
   L, Jiang Z
   Y, Shi J
   Li, J
TI Antidiabetic Potential of Flavonoids from Traditional Chinese Medicine: A Review
SO American Journal of Chinese Medicine
LA Chinese
DT Article
DE Antidiabetes; Traditional Chinese Medicine; Mechanism; Review; diet-induced obesity; insulin-resistance; vascular complications; hepatic steatosis; down-regulation; baicalein; quercetin; puerarin; luteolin; glucose; Integrative & Complementary Medicine; General & Internal Medicine
AB Diabetes mellitus (DM) is a group of metabolic disorders in which high blood sugar levels occur over a prolonged period. Approximately 4% of the global population is affected by DM. Western medical treatment methods for diabetes including injection or oral hypo-glycemic drugs have some toxic or side effects, economic pressures, and so on. Many researchers turn to discover new drugs from natural products or Traditional Chinese Medicine (TCM). Flavonoids are widely distributed in plants, and many studies have shown that flavonoids possess antidiabetic properties, exhibiting not only well-recognized antidiabetic and hypoglycemic activities but also activity in the treatment of diabetic complications. In this review, we systematically summarized anti-diabetic flavonoid compounds based on structure classification by examining the PubMed, Springer Link, Web of Science, and CNKI databases. There are 13 flavonoid compounds listed which have been studied extensively and have antidiabetic features respectively. Apigenin, baicalein, and catechin mainly reduces blood glucose via anti-oxidation; hesperidin is good for diabetic neuropathy; glycyrrhiza flavonoids have a significant effect on gestational DM; quercetin takes advantage of crossing the blood-brain barrier and improving renal function. Some compounds have protective and preventive effects on diabetic complications, such as kaempferol and puerarin which are beneficial to cardiomyopathy; myricetin has therapeutic potential in the treatment of DN; dihydromyricetin might improve CI. It is a pity or might be a pointcut that most studies remain in the animal experimental stage, and further investigation should be carried out.
C1 [Li, Jian] Sichuan Univ, West China Hosp, Dept Pharm, 37 Guo Xue Xiang, Chengdu 610041, Sichuan, Peoples R China
      [Bai, Lan
      Zheng, Yu
      Lu, Haiying
      Li, Jinqi
      Zhong, Lei
      Tong, Rongsheng
      Shi, Jianyou] Univ Elect Sci & Technol China, Sichuan Acad Med Sci, Dept Pharm, Chengdu 610072, Sichuan, Peoples R China
      [Bai, Lan
      Zheng, Yu
      Lu, Haiying
      Li, Jinqi
      Zhong, Lei
      Tong, Rongsheng
      Shi, Jianyou] Univ Elect Sci & Technol China, Sch Med, Personalized Drug Therapy Key Lab Sichuan Prov, Sichuan Prov Peoples Hosp, Chengdu 610072, Sichuan, Peoples R China
      [Li, Xiaofang
      Chengdu 611137, Li] Chengdu Univ Tradit Chinese Med, He, Sichuan, Peoples R China
      [Jiang, Zhongliang] Univ Miami, Miller Sch Med, Dept Hematol, Miami, FL 33136 USA
NR 0
TC 0
SN 0192-415X
EI 
J9 
PD JUN 15
PY 2019
VL 47
IS 5
BP 933
EP 957
DI 
PG 25
UT CNKI:bai#2019#antidia#america#47#933
ER

PT J
AU X, Yu M
   Song, X
   H, Yang W
   W, Li Z
   Q, Ma X
   X, Hao C
AF X, Yu M
   Song, X
   H, Yang W
   W, Li Z
   Q, Ma X
   X, Hao C
TI Identify the Key Active Ingredients and Pharmacological Mechanisms of Compound XiongShao Capsule in Treating Diabetic Peripheral Neuropathy by Network Pharmacology Approach
SO Evidence-Based Complementary and Alternative Medicine
LA Chinese
DT Article
DE Integrative & Complementary Medicine
AB Compound XiongShao Capsule (CXSC), a traditional herb mixture, has shown significant clinical efficacy against diabetic peripheral neuropathy (DPN). However, its multicomponent and multitarget features cause difficulty in deciphering its molecular mechanisms. Our study aimed to identify the key active ingredients and potential pharmacological mechanisms of CXSC in treating DPN by network pharmacology and provide scientific evidence of its clinical efficacy. CXSC active ingredients were identified from both the Traditional Chinese Medicine Systems Pharmacology database, with parameters of oral bioavailability 30% and drug-likeness 0.18, and the Herbal Ingredients' Targets (HIT) database. The targets of those active ingredients were identified using ChemMapper based on 3D-structure similarity and using HIT database. DPN-related genes were acquired from microarray dataset GSE95849 and five widely used databases (TTD, Drugbank, KEGG, DisGeNET, and OMIM). Next, we obtained candidate targets with therapeutic effects against DPN by mapping active ingredient targets and DPN-related genes and identifying the proteins interacting with those candidate targets using STITCH 5.0. We constructed an active ingredients-candidate targets-proteins network using Cytoscape 3.61 and identified key active ingredients and key targets in the network. We identified 172 active ingredients in CXSC, 898 targets of the active ingredients, 110 DPN-related genes, and 38 candidate targets with therapeutic effects against DPN. Three key active ingredients, namely, quercetin, kaempferol, and baicalein, and 25 key targets were identified. Next, we input all key targets into ClueGO plugin for KEGG enrichment and molecular function analyses. The AGE-RAGE signaling pathway in diabetic complications and MAP kinase activity were determined as the main KEGG pathway and molecular function involved, respectively. We determined quercetin, kaempferol, and baicalein as the key active ingredients of CXSC and the AGE-RAGE signaling pathway and MAP kinase activity as the main pharmacological mechanisms of CXSC against DPN, proving the clinical efficacy of CXSC against DPN.
C1 [Yu, Meixiang
      Yang, Wanhua
      Li, Ziwei
      Ma, Xiaoqin
      Hao, Chenxia] Shanghai Jiao Tong Univ, Ruijin Hosp, Dept Pharm, Sch Med, Shanghai 200025, Peoples R China
      [Song, Xin] Shanghai Jiao Tong Univ, Renji Hosp, Sch Med, Shanghai 200120, Peoples R China
NR 0
TC 0
SN 1741-427X
EI 
J9 
PD JUN 15
PY 2019
VL 2019
IS 
BP 11
EP 11
DI 
PG 1
UT CNKI:yu m#2019#identif#evidenc#2019#11
ER

PT J
AU J, Xiong X
AF J, Xiong X
TI [Exploration of Mahuang Fuzi Xixin Decoction formula syndromes based on severe cases of critical care and its application for nosocomial infection in critical care medicine including hyperpyrexia after tracheotomy and severe pain accompanied by acute myocardial infarction and diabetic peripheral neuropathy]
SO Zhongguo Zhong Yao Za Zhi
LA Chinese
DT Article
DE Cross Infection/*drug therapy; Diabetes Mellitus; Diabetic Neuropathies/*complications; Drugs, Chinese Herbal/*pharmacology; Fever/*drug therapy; Humans; Medicine, Chinese Traditional; Myocardial Infarction/*complications; Pain, Postoperative/*drug therapy; Phytotherapy; Syndrome; Tracheotomy/*adverse effects; Mahuang Fuzi Xixin Decoction; critical care medicine; diabetic peripheral neuropathy; hyperpyrexia; severe and migratory arthralgia; tracheotomy
AB Mahuang Fuzi Xixin Decoction recorded in Treatise on Febrile Diseases by Zhang Zhongjing in the Han Dynasty have been widely used in treating Yang deficiency and exogenous wind-cold syndrome by traditional Chinese medicine physicians for thousands of years. The indications of Mahuang Fuzi Xixin Decoction include bradyarrhythmia,sinus bradycardia,sick sinus node syndrome,senile exogenous,asthmatic cold,rhinitis,bronchial asthma,optic neuritis,optic atrophy,sudden blindness,sudden onset of cough,laryngeal obstruction,migraine,joint pain,low back pain,insomnia,shock,heart failure,renal failure,accompanied by fever or nosocomial infection,and hyperpyrexia after tracheotomy; dark complexion,chills,cold limbs,listlessness,fatigue,insomnia,lack of thirst,liking hot drinks,slightly swollen limbs or whole body,pale fat tongue,greasy fur,and deep pulse. Mahuang Fuzi Xixin Decoction is a potential drug for Shaoyin disease complicated with fever and pain. Tracheal intubation is an artificial ephedrine syndrome. It is necessary to distinguish Yin and Yang syndrome in treating hyperpyrexia after tracheotomy. However,it belongs to Yin syndrome,which could be treated by Mahuang Fuzi Xixin Decoction. Mahuang Fuzi Xixin Decoction is effective in the treatment of sick sinus syndrome,second degree atrioventricular block and third degree atrioventricular block. It can significantly alleviate symptoms,improve heart rate,and heart rhythm in a short period of time. However,after one year of drug withdrawal,the diseases may recur,indicating that Mahuang Fuzi Xixin Decoction may not improve the long-term prognosis of slow arrhythmia. Mahuang Fuzi Xixin Decoction is often used for fever or nosocomial infection in critical care medicine. In the treatment of critical care medicine complicated with high fever,Mahuang Fuzi Xixin Decoction is often taken continuously by stomach tube.
C1 Guang'anmen Hospital,China Academy of Chinese Medical Sciences Beijing 100053,China.
NR 0
TC 0
SN 1001-5302 (Print)
EI 
J9 
PD JUN 15
PY 2019
VL 44
IS 18
BP 3869
EP 3875
DI 
PG 7
UT CNKI:xiong x#2019#[explor#zhonggu#44#3869
ER

PT J
AU Zhang, Y
   Gong, G
   Zhang, X
   Zhou, L
   Xie, H
   Tian, Y
   Xie, C
AF Zhang, Y
   Gong, G
   Zhang, X
   Zhou, L
   Xie, H
   Tian, Y
   Xie, C
TI Huangqi Guizhi Wuwu decoction for diabetic peripheral neuropathy: Protocol for a systematic review
SO Medicine (Baltimore)
LA Chinese
DT Article
DE Drugs, Chinese Herbal/*therapeutic use; Humans; Medicine, Chinese Traditional; Randomized Controlled Trials as Topic; Systematic Reviews as Topic
AB BACKGROUND: Diabetic peripheral neuropathy (DPN) is one of the most common causes of disability in diabetic population, and its pathogenesis is related to a variety of factors. There is currently no effective treatment for such chronic disease. Traditional Chinese medicine has a long clinical history for the prevention and treatment of diabetes and chronic complications, and it also shows certain advantages in the treatment of DPN. Many clinical studies have confirmed that Chinese medicine Huangqi Guizhi Wuwu decoction (HGWD) can reduce the clinical symptoms and improve neuronal function of patients with DPN. So we intend to conduct a systematic review further clarified the effectiveness and safety of HGWD for DPN. METHODS: We will search each database from the built-in until June 2019. The English literature mainly searches Cochrane Library, PubMed, EMBASE, and Web of Science, while the Chinese literature comes from CNKI, CBM, VIP, and Wangfang database. Simultaneously we will retrieval clinical registration tests and grey literatures. This study only screen the clinical randomized controlled trials (RCTs) about HGWD for DPN to assess its efficacy and safety. The 2 researchers worked independently on literature selection, data extraction, and quality assessment. The dichotomous data is represented by relative risk (RR), and the continuous is expressed by mean difference (MD) or standard mean difference (SMD), eventually the data is synthesized using a fixed effect model (FEM) or a random effect model (REM) depending on whether or not heterogeneity exists. The clinical efficacy, median sensory nerve conduction velocity, median motor nerve conduction velocity, peroneal sensory nerve conduction velocity, and peroneal motor nerve conduction velocity were evaluated as the main outcomes. Fasting blood glucose, 2 hours postprandial blood glucose, hemorheology, and adverse reactions were secondary outcomes. Finally, meta-analysis was conducted by RevMan software version 5.3. RESULTS: This study will synthesize and provide high-quality evidence based on the data of the currently published HGWD for the treatment of DPN, especially in terms of clinical efficacy, neurological function, blood glucose, hemorheology, and safety. CONCLUSION: This systematic review aims to provide new options for HGWD treatment of DPN in terms of its efficacy and safety. PROSPERO REGISTRATION NUMBER: PROSPERO 2019 CRD42019132031.
C1 Chengdu, Hospital of Chengdu University of Traditional Chinese Medicine, Sichuan Province, P.R. China.
NR 0
TC 0
SN 0025-7974 (Print)
EI 
J9 
PD JUN 15
PY 2019
VL 98
IS 31
BP e16696
EP e16696
DI 
PG 1
UT CNKI:zhang#2019#huangqi#medicin#98#e16696
ER

PT J
AU Zhang, Q
   C, Liang X
AF Zhang, Q
   C, Liang X
TI Effects of Mitochondrial Dysfunction via AMPK/PGC-1α Signal Pathway on Pathogenic Mechanism of Diabetic Peripheral Neuropathy and the Protective Effects of Chinese Medicine
SO Chinese Journal of Integrative Medicine
LA Chinese
DT Article
DE peroxisome proliferator-activated receptor-gamma coactivator 1 alpha; sirtuins; diabetic peripheral neuropathy; Chinese medicine; dorsal-root ganglia; sensory neurons; oxidative stress; ampk activators; skeletal-muscle; pgc-1-alpha; biogenesis; rats; hyperglycemia; degeneration; Integrative & Complementary Medicine
AB Diabetic peripheral neuropathy (DPN) is a progressive neurodegenerative disease of peripheral nervous system with high energy requirement. The adenosine monophosphate-activated protein kinase (AMPK)/peroxisome proliferator-activated receptor- coactivator 1 (PGC-1 ) axis plays a key role in regulating mitochondrial energy metabolism. Increasing preclinical evidences have shown that inhibition of AMPK/PGC-1 pathway leading to mitochondrial dysfunction in neurons or Schwann cells contributes to neuron apoptosis, distal axonopathy and nerve demyelination in DPN. Some Chinese medicine formulae or extracts from herbs may have potential neuroprotective effects on DPN via activating AMPK/PGC-1 pathway and improving mitochondrial function.
C1 [Zhang Qian
      Liang Xiao-chun] Chinese Acad Med Sci, Peking Union Med Coll Hosp, Translat Med Ctr, Dept Tradit Chinese Med, Beijing 100730, Peoples R China
NR 0
TC 0
SN 1672-0415
EI 
J9 
PD JUN 15
PY 2019
VL 25
IS 5
BP 386
EP 394
DI 
PG 9
UT CNKI:zhang#2019#effects#chinese#25#386
ER

PT J
AU Zhao, L
   Liu, S
   Wang, M
   Zhi, M
   Geng, X
   Hou, C
   Wang, W
   Zhao, D
AF Zhao, L
   Liu, S
   Wang, M
   Zhi, M
   Geng, X
   Hou, C
   Wang, W
   Zhao, D
TI Berberine restored nitrergic and adrenergic function in mesenteric and iliac arteries from streptozotocin-induced diabetic rats
SO J Ethnopharmacol
LA Chinese
DT Article
DE Animals; Berberine/*pharmacology; Diabetes Mellitus, Experimental/metabolism/*physiopathology; Iliac Artery/*drug effects/innervation/physiology; Male; Mesenteric Arteries/*drug effects/innervation/physiology; Nitrergic Neurons/*drug effects/physiology; Nitric Oxide/metabolism; Norepinephrine/metabolism; Rats, Sprague-Dawley; Adrenergic nerve; Berberine; Diabetic rat; Electric field stimulation; Iliac artery; Nitrergic nerve; Superior mesenteric artery
AB ETHNOPHARMACOLOGICAL RELEVANCE: Perivascular neuropathy was reported to involve in the vascular disorders associated with diabetes. The dried rhizomes of Coptis chinensis Franch. (Latin name: Coptidis Rhizoma; common name: Huang Lian in China), used frequently in Traditional Chinese medicine to treat diabetes (Xiaoke), have been confirmed to possess beneficial effects on diabetic peripheral neuropathy by modern clinical and pharmacological studies. Berberine (BBR), the main effective component of Huang Lian in the treatment of diabetes, is reported to ameliorate diabetic central and peripheral neuropathy. However, the effects of BBR on nerve function of mesenteric and iliac arteries are unclear. AIM OF THE STUDY: To investigate the effects of BBR on the diabetes-induced changes in nitrergic and adrenergic function in mesenteric and iliac arteries. MATERIALS AND METHODS: In this study, the animals were randomized into three groups: control rats, diabetic rats, and diabetic rats gavaged with BBR. We established diabetic rat model using intraperitoneal injection of streptozotocin (STZ, 55 mg kg(-1)). Two weeks after model establishment, those in the BBR-treated groups were gavaged with berberine chloride (Sichuan Xieli Fharmaceutical. Co., Ltd; 200 mg·kg(-1)·day(-1)) diluted in distilled water for another 2 weeks. The superior mesenteric artery and iliac artery were excised. Electric field stimulation (EFS) was used to induce arterial vasoconstriction and explore (1) the diabetes-induced changes in neurogenic function of the superior mesenteric artery and iliac artery; (2) the effects of BBR on neurovascular dysfunction in the early stage of STZ-induced diabetic rats. Nitric oxide (NO) and noradrenaline (NA) released from the nitrergic and adrenergic nerves were quantified using fluorescence assays and ELISA, respectively. RESULTS: EFS induced frequency-dependent vasoconstrictions in both superior mesenteric and iliac artery, and the contractile responses of arteries were abolished by 0.1 μmol·L(-1) tetrodotoxin (TTX), or inhibited by 1 μmol·L(-1) phentolamine or increased by 0.1 mmol·L(-1) N(ω)-Nitro-L-arginine methyl ester hydrochloride (L-NAME). In superior mesenteric artery, but not in iliac artery, the changes of contractile responses with L-NAME were significantly decreased in diabetic rats, and NO release was less also. In contrast, in iliac artery of diabetic rats, but not in superior mesenteric artery, the changes of contractile responses with phentolamine were increased, and NA release was increased significantly. All these changes in diabetic rats on both superior mesenteric artery and iliac artery were reversed by treated with BBR. CONCLUSIONS: In the STZ-induced early diabetic rats, neural control of mesenteric and iliac vasomotor tone are altered differently. The diminished nitrergic nerve in superior mesenteric artery and enhanced adrenergic nerve in iliac artery both contributed to increased vasocontrictor responses. All these changes in diabetic rats were reversed by BBR, suggesting a novel mechanism of BBR in balance of neural regulation of vascular tone.
C1 College of Pharmacy, Hebei Medical University, No. 361 Zhongshan East Road, Shijiazhuang, 050017, PR China.
NR 0
TC 0
SN 0378-8741
EI 
J9 
PD JUN 15
PY 2019
VL 244
IS 
BP 112140
EP 112140
DI 
PG 1
UT CNKI:zhao#2019#berberi#j ethno#244#112140
ER

PT J
AU V, Madhavi Y
   Gaikwad, N
   G, Yerra V
   K, Kalvala A
   Nanduri, S
   Kumar, A
AF V, Madhavi Y
   Gaikwad, N
   G, Yerra V
   K, Kalvala A
   Nanduri, S
   Kumar, A
TI Targeting AMPK in Diabetes and Diabetic Complications: Energy Homeostasis, Autophagy and Mitochondrial Health
SO Current Medicinal Chemistry
LA Chinese
DT Article
DE diabetic complications; AMPK; autophagy; mitochondria; (AICA riboside); A769662; activated protein-kinase; induced oxidative stress; fatty-acid oxidation; signaling pathway; skeletal-muscle; rat-liver; phosphorylation; derivatives; berberine; metformin; Biochemistry & Molecular Biology; Pharmacology & Pharmacy
AB Adenosine 5'-monophosphate activated protein kinase (AMPK) is a key enzymatic protein involved in linking the energy sensing to the metabolic manipulation. It is a serine/threonine kinase activated by several upstream kinases. AMPK is a heterotrimeric protein complex regulated by AMP, ADP, and ATP allosterically. AMPK is ubiquitously expressed in various tissues of the living system such as heart, kidney, liver, brain and skeletal muscles. Thus malfunctioning of AMPK is expected to harbor several human pathologies especially diseases associated with metabolic and mitochondrial dysfunction. AMPK activators including synthetic derivatives and several natural products that have been found to show therapeutic relief in several animal models of disease. AMP, 5-Aminoimidazole-4-carboxamide riboside (AICA riboside) and A769662 are important activators of AMPK which have potential therapeutic importance in diabetes and diabetic complications. AMPK modulation has shown beneficial effects against diabetes, cardiovascular complications and diabetic neuropathy. The major impact of AMPK modulation ensures healthy functioning of mitochondria and energy homeostasis in addition to maintaining a strict check on inflammatory processes, autophagy and apoptosis. Structural studies on AMP and AICAR suggest that the free amino group is imperative for AMPK stimulation. A769662, a non-nucleoside thienopyridone compound which resulted from the lead optimization studies on A-592107 and several other related compound is reported to exhibit a promising effect on diabetes and its complications through activation of AMPK. Subsequent to the discovery of A769662, several thienopyridones, hydroxybiphenyls pyrrolopyridones have been reported as AMPK modulators. The review will explore the structure-function relationships of these analogues and the prospect of targeting AMPK in diabetes and diabetic complications.
C1 [Madhavi, Y., V
      Gaikwad, Nikhil
      Nanduri, Srinivas] Natl Inst Pharmaceut Educ & Res NIPER Hyderabad, Dept Pharmaceut Technol & Proc Chem, Balanagar, Telangana, India
      [Yerra, Veera Ganesh
      Kalvala, Anil Kumar
      Kumar, Ashutosh] Natl Inst Pharmaceut Educ & Res NIPER Hyderabad, Dept Pharmacol & Toxicol, Balanagar, Telangana, India
NR 0
TC 0
SN 0929-8673
EI 
J9 
PD JUN 15
PY 2019
VL 26
IS 27
BP 5207
EP 5229
DI 
PG 23
UT CNKI:madhavi y#2019#targeti#current#26#5207
ER

PT J
AU Zhang, D
   Chen, D
   S, Ma S
   Y, Bian W
   Xie, F
   N, Huang M
   M, Lin H
   X, Zhan Q
   Zhao, G
AF Zhang, D
   Chen, D
   S, Ma S
   Y, Bian W
   Xie, F
   N, Huang M
   M, Lin H
   X, Zhan Q
   Zhao, G
TI Effect of Danggui Sini Decoction on the Behaviour and Dorsal Root Ganglion TRP Channel of Neuropathic Pain in CCI Rats
SO Indian Journal of Pharmaceutical Sciences
LA Chinese
DT Article
DE Danggui Sini decoction; dorsal root ganglion; neuropathic pain; diabetic-neuropathy; chronic compression; capsaicin receptor; tactile allodynia; ferulic acid; ion-channel; cold; expression; contributes; mechanisms; Pharmacology & Pharmacy
AB Danggui Sini decoction, a traditional Chinese medicine formula, has been extensively used as a remedy for neuropathic pain and other diseases in recent years. To explore whether Danggui Sini decoction can alleviate mechanical pain, thermal hyperalgesia, and cold pain at the same time, the role of temperature-sensitive transient receptor potential channel in neuropathic pain and the therapeutic effect of Danggui Sini decoction on neuropathic pain as well as the impact on the transient receptor potential pathway were explored in the present study. One hundred and twenty-eight Sprague Dawley rats were separated randomly into 4 groups; the sham-operated group, chronic constriction injury of sciatic nerve model group, pregabalin group, and Danggui Sini decoction-treated group. The rats in the sham-operated group underwent surgery, but no nerve was ligated. The rest of the rats were subjected to sciatic nerve ligation. Rats in Danggui Sini decoction-treated group could be irrigated to Danggui Sini decoction. Rats in the sham-operated group and chronic constriction injury model group were gavaged with saline. Rats in pregabalin group were given pregabalin. Behavioural tests conducted were, acetone test and cold plate, hot plate experiment, and von Frey filaments on 4, 7, 14, 21st day, and then dorsal root ganglion neurons were taken out. Nerve ligation from the ipsilateral L4-6 dorsal root ganglion was measured TRPM8, TRPA1, TRPV1, TRPV2, TRPV3, and TRPV4 proteins expression by immunofluorescence staining and Western-blot method. Danggui Sini decoction could significantly inhibit the cold allodynia and the mechanical allodynia. The immunofluorescence studies showed that the model group of dorsal root ganglia on TRPM8, TRPA1, TRPV1, TRPV2, TRPV3, and TRPV4 proteins were decreased. Western-blot results showed the expression of TRPM8, TRPA1, TRPV1, TRPV2, TRPV3, and TRPV4 proteins in Danggui Sini decoction-treated group was reduced. Danggui Sini decoction could not only suppress the cold allodynia, but also alleviate mechanical allodynia and thermal hyperalgesia. Danggui Sini decoction could down-regulate abnormally high expression of temperature-dependent transient receptor potential channel proteins.
C1 [Zhang, D.
      Ma, Shengsuo
      Bian, Wenyan
      Xie, F.
      Huang, Meina
      Lin, Haoming
      Zhan, Qianxing
      Zhao, G.] Jinan Univ, Coll Tradit Chinese Med, Guangzhou 510630, Guangdong, Peoples R China
      [Chen, D.] LiWan Hosp Tradit Chinese Med, 142 GuangYa Rd, Guangzhou 510665, Guangdong, Peoples R China
NR 0
TC 0
SN 0250-474X
EI 
J9 
PD JUN 15
PY 2019
VL 81
IS 5
BP 922
EP 932
DI 
PG 11
UT CNKI:zhang#2019#effect #indian #81#922
ER

PT J
AU Ebrahimi, F
   H, Farzaei M
   Bahramsoltani, R
   Heydari, M
   Naderinia, K
   Rahimi, R
AF Ebrahimi, F
   H, Farzaei M
   Bahramsoltani, R
   Heydari, M
   Naderinia, K
   Rahimi, R
TI Plant-derived medicines for neuropathies: a comprehensive review of clinical evidence
SO Reviews in the Neurosciences
LA Chinese
DT Article
DE medicinal plant; neuropathy; pain; traditional medicine; diabetic peripheral neuropathy; concentration capsaicin patch; double-blind; controlled-trial; citrullus-colocynthis; boswellia-serrata; lipoic acid; pain; cannabis; extract; Neurosciences & Neurology
AB Neuropathy is defined as the damage to the peripheral or central nervous system accompanied by pain, numbness, or muscle weakness, which can be due to congenital diseases or environmental factors such as diabetes, trauma, or viral infections. As current treatments are not sufficiently able to control the disease, studies focusing on the identification and discovery of new therapeutic agents are necessary. Natural products have been used for a long time for the management of different neurological problems including neuropathies. The aim of the present study is to review the current clinical data on the beneficial effects of medicinal plants in neuropathy. Electronic databases including PubMed, Scopus, and Cochrane Library were searched with the keywords 'neuropathy' in the title/abstract and 'plant' or 'extract' or 'herb' in the whole text from inception until August 2017. From a total of 3679 papers, 22 studies were finally included. Medicinal plants were evaluated clinically in several types of neuropathy, including diabetic neuropathy, chemotherapy-induced peripheral neuropathy, carpal tunnel syndrome, and HIV-associated neuropathy. Some studies reported the improvement in pain, nerve function, nerve conduction velocity, and quality of life. Cannabis sativa (hemp), Linum usitatissimum (linseed oil), capsaicin, and a polyherbal Japanese formulation called Goshajinkigan had the most evidence regarding their clinical efficacy. Other investigated herbal medicines in neuropathy, such as Matricaria chamomilla (chamomile), Curcuma longa (turmeric), and Citrullus colocynthis (colocynth), had only one clinical trial. Thus, future studies are necessary to confirm the safety and efficacy of such natural medicines as a complementary or alternative treatment for neuropathy.
C1 [Bahramsoltani, Roodabeh
      Rahimi, Roja] Univ Tehran Med Sci, Sch Persian Med, Dept Tradit Pharm, Tehran 1416753955, Iran
      [Ebrahimi, Farnaz] Isfahan Univ Med Sci, Sch Pharm, Pharm Students Res Comm, Esfahan 8415683111, Iran
      PhytoPharmacol Interest Grp PPIG, Farnaz] USERN, [Ebrahimi, Esfahan 8415683111, Iran
      Med Biol Res Ctr, Mohammad Hosein] Kermanshah Univ Med Sci, [Farzaei, Kermanshah 6715847141, Iran
      Pharmaceut Sci Res Ctr, Mohammad Hosein] Kermanshah Univ Med Sci, [Farzaei, Kermanshah 6715847141, Iran
      Res Ctr Tradit Med & Hist Med, Mojtaba] Shiraz Univ Med Sci, [Heydari, Shiraz 7134814336, Iran
      [Naderinia, Kiana] Ahvaz Jundishapur Univ Med Sci, Sch Pharm, Dept Food & Drug Anal, Ahvaz 6135715794, Iran
NR 0
TC 0
SN 0334-1763
EI 
J9 
PD JUN 15
PY 2019
VL 30
IS 6
BP 671
EP 684
DI 
PG 14
UT CNKI:ebrahimi#2019#plant-d#reviews#30#671
ER

PT J
AU L, Zhan H
   P, Tang Q
   Tang, X
   H, Ruan L
AF L, Zhan H
   P, Tang Q
   Tang, X
   H, Ruan L
TI [Effect of "Buqi Yixue" needling on neurological function and nerve conduction velocity in patients with diabetic peripheral neuropathy]
SO Zhen Ci Yan Jiu
LA Chinese
DT Article
DE Arteries; Diabetes Mellitus; *Diabetic Neuropathies/therapy; Humans; Medicine, Chinese Traditional; Neural Conduction; Buqi Yixue needling; Clinical effect; Diabetic peripheral neuropathy; Numbness and pain
AB OBJECTIVE: To observe the efficacy of "Buqi Yixue "needling on clinical symptoms, neurological function and nerve conduction velocity in patients with diabetic peripheral neuropathy. METHODS: Eighty-six patients with diabetic peripheral neuropathy numbness and pain were equally randomized into control group and treatment group. The patients of the control group received basic treatment and oral administration of Cilostazol (50 mg/time, 2 times/d) and Epalrestat (50 mg/time, 3 times/d). The patients of the treatment group received acupuncture stimulation of Danzhong (CV17), Qihai (CV6), Pishu (BL20), Quchi (LI11), etc., for 30 min, once every day, on the basic treatment. The treatment was conducted for 8 successive weeks. The scores of Traditional Chinese Medicine (TCM) symptoms, Toronto clinical scoring system (TCSS) and nerve conduction velocity (NCV) were detected before and after the treatment. RESULTS: After the treatment, the scores of TCM symptoms and TCSS were considerably decreased (P<0.05), and the NCV was significantly increased (P<0.05) in both groups compared with those of their own pre-treatment. The the-rapeutic effect of the treatment group was significantly superior to that of the control group in lowering the scores of TCM symptoms and TCSS, and in up-regulating the NCV (P<0.01). CONCLUSION: "Buqi Yixue" needling is effective in improving clinical symptoms and increasing NCV in patients with diabetic peripheral neuropathy.
C1 Hunan Brain Hospital, Department of Rehabilitation, Changsha 410007, China.
NR 0
TC 0
SN 1000-0607 (Print)
EI 
J9 
PD JUN 15
PY 2019
VL 44
IS 11
BP 832
EP 4
DI 
PG -827
UT CNKI:zhan h#2019#[effect#zhen ci#44#832
ER

PT J
AU Boyd, A
   Bleakley, C
   A, Hurley D
   Gill, C
   Hannon-Fletcher, M
   Bell, P
   McDonough, S
AF Boyd, A
   Bleakley, C
   A, Hurley D
   Gill, C
   Hannon-Fletcher, M
   Bell, P
   McDonough, S
TI Herbalmedicinal products or preparations for neuropathic pain
SO Cochrane Database of Systematic Reviews
LA Chinese
DT Article
DE general-population; double-blind; fibromyalgia syndrome; complementary; management; capsaicin; cannabis; hiv; epidemiology; General & Internal Medicine
AB Background Neuropathic pain is a consequence of damage to the central nervous system (CNS), for example, cerebrovascular accident, multiple sclerosis or spinal cord injury, or peripheral nervous system (PNS), for example, painful diabetic neuropathy (PDN), postherpetic neuralgia (PHN), or surgery. Evidence suggests that people suffering from neuropathic pain are likely to seek alternative modes of pain relief such as herbal medicinal products due to adverse events brought about by current pharmacological agents used to treat neuropathic pain. This review includes studies in which participants were treated with herbal medicinal products (topically or ingested) who had experienced neuropathic pain for at least three months. Objectives To assess the analgesic efficacy and effectiveness of herbal medicinal products or preparations for neuropathic pain, and the adverse events associated with their use. Search methods We searched CENTRAL and the Cochrane Database of Systematic Reviews, MEDLINE, Embase, CINAHL and AMED to March 2018. We identified additional studies from the reference lists of the retrieved papers. We also searched trials registries for ongoing trials and we contacted experts in the field for relevant data in terms of published, unpublished or ongoing studies. Selection criteria We included randomised controlled trials (including cross-over designs) of double-blind design, assessing efficacy of herbal treatments for neuropathic pain compared to placebo, no intervention or any other active comparator. Participants were 18 years and above and had been suffering from one or more neuropathic pain conditions, for three months or more. We applied no restrictions to language or gender. We excluded studies monitoring effects of isolated, single chemicals derived from the plant or synthetic chemicals based on constituents of the plant, if they were not administered at a concentration naturally present within the plant. We excluded studies monitoring the effects of traditional Asian medicine and Cannabinoids as well as studies looking at headache or migraine as these treatments and conditions are addressed in distinct reviews. Data collection and analysis We used standard methodological procedures expected by Cochrane. Two review authors independently considered trials for inclusion, assessed risk of bias, and extracted data. We calculated the risk ratio (RR) and number needed to treat for an additional beneficial outcome (NNTB). The primary outcomes were participant-reported pain relief of 30%, or 50%, or greater, and participant-reported global impression of clinical change (PGIC). We also collected information on adverse events. We assessed evidence using GRADE and created a 'Summary of findings' table. Main results We included two studies (128 participants). Both diabetic neuropathy and non-diabetic neuropathic pain conditions were investigated across these two studies. Two herbal medicinal products, namely nutmeg (applied topically as a 125 mL spray for four weeks, containing mace oil 2%, nutmeg oil 14%, methyl salicylate 6%, menthol 6%, coconut oil and alcohol) and St John's wort (taken in capsule form containing 900 mu g total hypericin each, taken three times daily, giving a total concentration of 2700 mg for five weeks). Both studies allowed the use of concurrent analgesia. Both reported at least one pain-related outcome but we could not carry out meta-analysis of effectiveness due to heterogeneity between the primary outcomes and could not draw any conclusions of effect. Other outcomes included PGIC, adverse events and withdrawals. There were no data for participant-reported pain relief of 50% or greater or PGIC (moderate and substantial) outcomes. When looking at participant-reported pain relief of 30% or greater over baseline, we observed no evidence of a difference (P = 0.64) in response to nutmeg versus placebo (RR 1.12, 95% confidence interval (CI) 0.69 to 1.85; 48.6% vs 43.2%). We downgraded the evidence for this outcome to very low quality. We observed no change between placebo and nutmeg treatment wh
C1 [Boyd, Adele
      Hannon-Fletcher, Mary] Ulster Univ, Sch Hlth Sci, Jordanstown Campus,Shore Rd, Newtownabbey BT37 0QB, Antrim, North Ireland
      Sch Sport, Chris] Ulster Univ, [Bleakley, Newtownabbey, North Ireland
      [Hurley, Deirdre A.] Univ Coll Dublin, Hlth Sci Ctr, Sch Publ Hlth Physiotherapy & Populat Sci, Dublin, Ireland
      [Gill, Chris] Ulster Univ, Biomed Sci, Coleraine, Londonderry, North Ireland
      [Bell, Pamela] Queens Univ Belfast, Sch Med Dent & Biomed Sci, Belfast, Antrim, North Ireland
      [McDonough, Suzanne] Ulster Univ, Inst Nursing & Hlth Res, Ctr Hlth & Rehabil Technol CHaRT, Newtownabbey, North Ireland
NR 0
TC 0
SN 1469-493X
EI 
J9 
PD JUN 15
PY 2019
VL 0
IS 4
BP 40
EP 40
DI 
PG 1
UT CNKI:boyd#2019#herbalm#cochran#0#40
ER

PT J
AU Shoaib, A
   Badruddeen
   K, Dixit R
   Ganash, M
   Barreto, G
   M, Ashraf G
   H, Siddiqui H
AF Shoaib, A
   Badruddeen
   K, Dixit R
   Ganash, M
   Barreto, G
   M, Ashraf G
   H, Siddiqui H
TI Beneficial effects of n-hexane bark extract of Onosma echioides L. on diabetic peripheral neuropathy
SO Journal of Cellular Biochemistry
LA Chinese
DT Article
DE diabetic neuropathy; histopathology; Onosma echioides; oxidative biomarkers; gabapentin; pregabalin; model; stz; Biochemistry & Molecular Biology; Cell Biology
AB Onosma echioides Linn (Boraginaceae) is the most frequently used curative herb widely used for kidney obstruction, sciatic pain, and gout. The present study was designed to investigate the therapeutic effects of n-hexane bark extract of O. echioides (OE) L. root in vivo against Streptozotocin-induced diabetic neuropathy in SD rats. For in vivo activity, the experiment was categorized into five different groups (n = 5). Group-I was considered as nondiabetic/normal control (NC) treated with 0.5% carboxymethyl cellulose (CMC), Group II as diabetic control, Group-III, IV, and V served as diabetic treated with OE 50, OE 100, and pregabalin at a dose of 50, 100, and 10 mg/kg body weight, orally, respectively. Body weight, blood glucose, oral glucose tolerance test, behavioral studies (motor coordination test, thermal hyperalgesia, cold allodynia, locomotor activity, oxidative biomarkers (thio barbituric acid reactive substances [TBARS], superoxide dismutase [SOD], glutathione [GSH], and catalase), and histopathology of the sciatic nerve were performed. Treatment with OE showed a dose-dependent increase in neuroprotective activity by improving the myelination and decreasing the axonal swelling of nerve fibers. The verdicts of behavioral activities showed a remarkable effect on animals after the treatment of extract and standard drug pregabalin. In conclusion, our findings supported the traditional application of OE and explored its importance in the management of diabetic neuropathy. Additional clinical experiments may provide novel therapeutic drugs for diabetes and its complications.
C1 [Shoaib, Ambreen
      Badruddeen
      Siddiqui, Hefazat Hussain] Integral Univ, Dept Pharmacol, Fac Pharm, Lucknow 226026, Uttar Pradesh, India
      [Dixit, Rakesh Kumar] King George Med Univ, Dept Pharmacol, Lucknow, Uttar Pradesh, India
      [Ganash, Magdah] King Abdulaziz Univ, Dept Biol, Fac Sci, Jeddah, Saudi Arabia
      [Barreto, George] Pontificia Univ Javeriana, Fac Ciencias, Dept Nutr & Bioquim, Bogota, Colombia
      Inst Ciencias Biomed, George] Univ Autonoma Chile, [Barreto, Santiago, Chile
      King Fahd Med Res Ctr, Ghulam Md] King Abdulaziz Univ, [Ashraf, Jeddah 21589, Saudi Arabia
      [Ashraf, Ghulam Md] King Abdulaziz Univ, Fac Appl Med Sci, Dept Med Lab Technol, Jeddah, Saudi Arabia
NR 0
TC 0
SN 0730-2312
EI 
J9 
PD JUN 15
PY 2019
VL 120
IS 10
BP 16524
EP 16532
DI 
PG 9
UT CNKI:shoaib#2019#benefic#journal#120#16524
ER
