# Supplementary material for: Mapping the evolution of botanical interventions for diabetic neuropathy: a two-database bibliometric landscape from 2005 to mid-2025
Source: Front Nutr. 2026 Jan 7;12:1727582. doi: 10.3389/fnut.2025.1727582 (PMC12819247; doi:10.3389/fnut.2025.1727582)
Supplement: Supplementary file 1 [file Data_Sheet_1.zip › Supplementary Material/merged and cleaned dataset/download2020u29.txt]

PT J
AU H, Li S
   Li, L
   N, Yang R
   D, Liang S
AF H, Li S
   Li, L
   N, Yang R
   D, Liang S
TI Compounds of traditional Chinese medicine and neuropathic pain
SO Chinese Journal of Natural Medicines
LA Chinese
DT Article
DE Diabetic neuropathic pain; HIV-gp120-associated neuropathic pain; Chronic constriction injury; Nucleotide receptors; p2x(7) receptor; root; mechanisms; hyperalgesia; activation; therapy; electroacupuncture; pharmacology; inflammation; transmission; Integrative & Complementary Medicine; Pharmacology & Pharmacy
AB Neuropathic pain (NP) has become a serious global health issue and a huge clinical challenge without available effective treatment. P2 receptors family is involved in pain transmission and represents a promising target for pharmacological intervention. Traditional Chinese medicine (TCM) contains multiple components which are effective in targeting different pathological mechanisms involved in NP. Different from traditional analgesics, which target a single pathway, TCMs take the advantage of multiple components and multiple targets, and can significantly improve the efficacy of treatment and contribute to the prediction of the risks of NP. Compounds of TCM acting at nucleotide P2 receptors in neurons and glial cells could be considered as a potential research direction for moderating neuropathic pain. This review summarized the recently published data and highlighted several TCMs that relieved NP by acting at P2 receptors.
C1 [Li Lin
      Yang Ru-Nan
      Liang Shang-Dong] Nanchang Univ, Neuropharmacol Lab, Med Sch, Physiol Dept, Nanchang 330006, Jiangxi, Peoples R China
      Nanchang 330006, Undergrad Student Class, [Li Shun-Hua] Nanchang Univ Queen Many Univ London Joint Progra, Jiangxi, Peoples R China
      [Li Lin
      Yang Ru-Nan
      Nanchang 330006, Liang Shang-Dong] Jiangxi Prov Key Lab Auton Nervous Funct & Dis, Jiangxi, Peoples R China
NR 0
TC 0
SN 2095-6975
EI 
J9 
PD JUN 15
PY 2020
VL 18
IS 1
BP 28
EP 35
DI 
PG 8
UT CNKI:li s#2020#compoun#chinese#18#28
ER

PT J
AU Fu, Q
   Yang, H
   Zhang, L
   Liu, Y
   Li, X
   Dai, M
   Yang, Y
   Yang, S
   Xie, Y
   Liu, Y
   Fu, L
   Liu, Z
   Zhang, Q
AF Fu, Q
   Yang, H
   Zhang, L
   Liu, Y
   Li, X
   Dai, M
   Yang, Y
   Yang, S
   Xie, Y
   Liu, Y
   Fu, L
   Liu, Z
   Zhang, Q
TI Traditional Chinese medicine foot bath combined with acupoint massage for the treatment of diabetic peripheral neuropathy: A systematic review and meta-analysis of 31 RCTs
SO Diabetes Metab Res Rev
LA Chinese
DT Article
DE Diabetic Foot/*therapy; Diabetic Neuropathies/*therapy; Humans; Massage/*methods; *Medicine, Chinese Traditional; Randomized Controlled Trials as Topic; acupoint massage; diabetic peripheral neuropathy (DPN); foot bath; meta-analysis; systematic review
AB In this study, we aim to evaluate the efficiency and safety of traditional Chinese medicine foot bath combined with acupoint massage for the treatment of diabetic peripheral neuropathy. A total of eight online databases were searched to collect studies published up to February 2019. Study quality of each included article was evaluated by the Cochrane Collaboration risk of bias tool. Systematic reviews and meta-analyses were conducted based on the Cochrane systematic review method by using the RevMan 5.3 software. Traditional Chinese medicine foot bath combined with acupoint massage was the main therapy in experimental group. Interventions in control groups include western medicine, oral traditional Chinese medicine, other symptomatic treatment of western medicine, and blank control. Primary outcomes in this study include sensory nerve conduction velocity (SNCV), motor nerve conduction velocity (MNCV), total effective rate, and neuropathic syndrome score. Finally, 31 trials involving 3284 participants were included. The results of systematic reviews and meta-analyses showed that traditional Chinese medicine foot bath combined with acupoint massage was significantly better compared with the control groups in terms of the total effective rate, SNCV, MNCV, and neuropathic syndrome score. No case of adverse effect was reported. These findings show that traditional Chinese medicine foot bath combined with acupoint massage may be safer and more effective for the treatment of DPN. However, due to the low methodological quality, further research with randomized controlled trials (RCTs) of higher quality is required to prove its efficacy and better evidence for clinical treatment.
C1 Chengdu University of Traditional Chinese Medicine, Hospital of Chengdu University of Traditional Chinese Medicine, Chengdu, China.
NR 0
TC 0
SN 1520-7552
EI 
J9 
PD JUN 15
PY 2020
VL 36
IS 2
BP e3218
EP e3218
DI 
PG 1
UT CNKI:fu#2020#traditi#diabete#36#e3218
ER

PT J
AU Zhang, Q
   Song, W
   Liang, X
   Xie, J
   Shi, Y
   Shi, X
   Qiu, B
   Chen, X
AF Zhang, Q
   Song, W
   Liang, X
   Xie, J
   Shi, Y
   Shi, X
   Qiu, B
   Chen, X
TI A Metabolic Insight Into the Neuroprotective Effect of Jin-Mai-Tong (JMT) Decoction on Diabetic Rats With Peripheral Neuropathy Using Untargeted Metabolomics Strategy
SO Front Pharmacol
LA Chinese
DT Article
DE Traditional Chinese Medicine; diabetes; diabetic peripheral neuropathy; metabolomics
AB Jin-Mai-Tong (JMT) decoction is a traditional Chinese compound prescription for treating diabetic peripheral neuropathy (DPN). The aim of this study is to investigate the neuroprotective effect of JMT decoction on diabetic rats with peripheral neuropathy and to elucidate the potential mechanism based on a metabolomics approach. Sprague-Dawley (SD) rats were randomly divided into four groups: control group, Streptozotocin (STZ) induced model group, JMT low dose (JMT-L) treated group and JMT high dose (JMT-H) treated group. After 12 weeks of treatment, behavioral changes, small fiber loss, and histopathological damages of sciatic nerves were estimated. Serum samples were collected for untargeted metabolomics analysis based on UPLC/QTOF-MS and multivariate statistics. As a result, JMT treatment at two dosages (13.9 and 27.8 g/kg⋅d) evidently improved the mechanical pain threshold (P < 0.05), increased the intraepidermal nerve fiber density (IENFD) and subepidermal nerve fiber density (SNFD) (P < 0.05), and renovated the demyelination and axonal atrophy of sciatic nerves on DPN rats. Furthermore, metabolomics study revealed that the serum metabolic profiles altered significantly among the control group and the STZ-induced model group. A total of 21 metabolites were identified as potential biomarkers related to the therapeutic effect of JMT decoction. Among them, 16 biomarkers were found in both JMT-H and JMT-L treated groups, while the five others were specific to JMT-H group. These metabolites mainly involved in lipid metabolism, tricarboxylic acid (TCA) cycle, amino acid metabolism, and so on. Besides, correlation analysis indicated that both mechanical pain threshold and distal nerve fiber density were negatively correlated with the serum levels of metabolites from lipid metabolism and TCA cycle. In conclusion, the results demonstrated that JMT decoction has an obvious protective effect against DPN, which could be mediated via ameliorating the metabolic disorders in diabetic rats with peripheral neuropathy.
C1 Department of Traditional Chinese Medicine, Peking Union Medical College Hospital, Peking Union Medical College, Chinese Academy of Medical Sciences, Beijing, China.
NR 0
TC 0
SN 1663-9812 (Print)
EI 
J9 
PD JUN 15
PY 2020
VL 11
IS 
BP 221
EP 221
DI 
PG 1
UT CNKI:zhang#2020#a metab#front p#11#221
ER

PT J
AU Ostovar, M
   Akbari, A
   H, Anbardar M
   Iraji, A
   Salmanpour, M
   H, Ghoran S
   Heydari, M
   Shams, M
AF Ostovar, M
   Akbari, A
   H, Anbardar M
   Iraji, A
   Salmanpour, M
   H, Ghoran S
   Heydari, M
   Shams, M
TI Effects of Citrullus colocynthis L. in a rat model of diabetic neuropathy
SO Journal of Integrative Medicine-Jim
LA Chinese
DT Article
DE Diabetic neuropathy; Diabetes mellitus; Herbal medicine; Natural medicine; Traditional Persian medicine; total phenolic content; oxidative stress; double-blind; schrad.; antioxidant; fruit; hyperalgesia; mechanisms; pain; Integrative & Complementary Medicine
AB Objective: This study investigated the biochemical, histopathological and physiological effects of Citrullus colocynthis on peripheral neuropathy in rats with streptozotocin (STZ)-induced diabetes. Methods: Seventy adult male Sprague-Dawley rats were included in the present study. Diabetes was induced in 60 rats, with a single intraperitoneal injection of STZ (65 mg/kg). After 4 weeks, the diabetic rats were assessed for neuropathy. Then, the diabetic rats with neuropathy were randomly divided into 6 groups for a 4-week treatment with gabapentin, oral administration of C. colocynthis fruit pulp powder (100 and 300 mg/kg per day), topical preparations as oil-based solution and ointment, or placebo. Changes in metabolic, physiological, biochemical and histological parameters were considered as treatment outcomes. Results: Metabolic outcomes (body weight and blood glucose level) were improved in the C. colocynthistreated groups as compared to placebo. Tail-flick and hot-plate tests also had lower latency in the C. colocynthis-treated groups. Measurement of oxidative stress markers (malondialdehyde, superoxide dismutase and catalase) showed the antioxidant effect of C. colocynthis. Histological evaluation of the sciatic nerve showed that C. colocynthis decreased the number of demyelinated and degenerated nerve fibers. Among the C. colocynthis-treated groups, the one receiving 100 mg/kg power per day orally had the best treatment outcomes. Conclusion: The present study showed that C. colocynthis fruit, through its antioxidant and hypoglycemic activities, has a positive effect in the treatment of diabetic neuropathy. (C) 2019 Shanghai Changhai Hospital. Published by Elsevier B.V. All rights reserved.
C1 [Ostovar, Mohadeseh] Shiraz Univ Med Sci, Sch Med, Dept Tradit Persian Med, Shiraz 73, Iran
      [Akbari, Abolfazl] Shiraz Univ, Sch Vet Med, Dept Physiol, Shiraz 73, Iran
      [Anbardar, Mohammad Hossein] Shiraz Univ Med Sci, Sch Med, Dept Pathol, Shiraz 73, Iran
      [Anbardar, Mohammad Hossein] Shiraz Univ Med Sci, Abu Ali Sina Hosp, Dept Pathol, Shiraz Transplant Ctr, Shiraz 73, Iran
      Cent Res Lab, Aida] Shiraz Univ Med Sci, [Iraji, Shiraz 73, Iran
      [Salmanpour, Mohsen] Shiraz Univ Med Sci, Pharm Sch, Dept Pharmaceut, Ctr Nanotechnol Drug Delivery, Shiraz 73, Iran
      [Ghoran, Salar Hafez] Golestan Univ, Fac Basic Sci, Dept Chem, Gorgan 49, Golestan, Iran
      Pharmaceut Sci Res Ctr, Mojtaba] Shiraz Univ Med Sci, [Heydari, Shiraz 73, Iran
      Endocrine & Metab Res Ctr, Mesbah] Shiraz Univ Med Sci, [Shams, Shiraz 73, Iran
NR 0
TC 0
SN 2095-4964
EI 
J9 
PD JUN 15
PY 2020
VL 18
IS 1
BP 59
EP 67
DI 
PG 9
UT CNKI:ostovar#2020#effects#journal#18#59
ER

PT J
AU W, Yan Y
   Zhou, X
   X, Guo K
   Zhou, F
   Q, Yang H
AF W, Yan Y
   Zhou, X
   X, Guo K
   Zhou, F
   Q, Yang H
TI Use of Chlorogenic Acid against Diabetes Mellitus and Its Complications
SO Journal of Immunology Research
LA Chinese
DT Article
DE oxidative stress; glycemic control; chicoric acid; in-vitro; glucose; coffee; fat; nephropathy; expression; Immunology
AB Chlorogenic acid (CA) is a phenolic compound commonly found in human plant-based diets. CA is the main component of many traditional Chinese medicine preparations, and in recent years, it has been found to have hypoglycemic, hypolipidemic, anti-inflammatory, antioxidant, and other pharmacological properties. Specifically, CA relieves the effects of, and prevents, diabetes mellitus (DM). In addition, CA is also beneficial against complications arising from DM, such as diabetic nephropathy (DN), diabetic retinopathy (DR), and diabetic peripheral neuropathy (DPN). Herein, we review the use of CA in the prevention and treatment of DM and its complications, providing a background for further research and medical uses.
C1 [Yan, Yongwang
      Coll Biosci & Biotechnol, Hongqi] Hunan Agr Univ, Yang, Changsha, Peoples R China
      [Yan, Yongwang
      Guo, Kangxiao
      Pharmaceut Coll, Feng] Changsha Hlth Vocat Coll, Zhou, Changsha, Peoples R China
      Dept Gastroenterol, Xu] Changsha Hosp Tradit Chinese Med, [Zhou, Changsha, Peoples R China
NR 0
TC 0
SN 2314-8861
EI 
J9 
PD JUN 15
PY 2020
VL 2020
IS 
BP 6
EP 6
DI 
PG 1
UT CNKI:yan y#2020#use of #journal#2020#6
ER

PT J
AU Li, Y
   Gao, Y
   Gong, Y
   Guo, Y
   Wang, L
   Liu, Q
   Chen, F
   Zhang, T
AF Li, Y
   Gao, Y
   Gong, Y
   Guo, Y
   Wang, L
   Liu, Q
   Chen, F
   Zhang, T
TI Treatment with Tang-luo-ning altered the microRNA expression profile in rats with diabetic peripheral neuropathy
SO Bioengineered
LA Chinese
DT Article
DE Cluster Analysis; Diabetes Mellitus, Experimental/*drug therapy/genetics/*metabolism; Diabetic Neuropathies/drug therapy/genetics/metabolism; Drugs, Chinese Herbal/therapeutic use; Male; MicroRNAs/genetics/*metabolism; Rats; Rats, Sprague-Dawley; Signal Transduction/drug effects/genetics; MicroRNA; Peripheral neuropathy; Tang-luo-ning; Wnt signaling pathway; microarray; neurotrophin
AB Tang-luo-ning (TLN) is a traditional Chinese herbal recipe that has been used to treat diabetic peripheral neuropathy (DPN); nevertheless, the underlying mechanism remains unclear. This study was aimed to investigate the microRNA (miRNA) expression profile in diabetic rats treated with TLN, and the target genes were predicted. Male Sprague-Dawley rats were randomly divided into control, diabetes, and TLN-treated diabetes groups. Diabetes was induced with streptozotocin, and TLN (5 g/kg/day) was orally given for eight weeks. Then, the sciatic nerves were harvested for miRNA microarray analyses. The differentially expressed miRNAs and their target genes were analyzed. Compared with the control rats, 24 miRNAs were significantly upregulated, and 59 were downregulated in the sciatic nerves of the diabetic rats by more than two folds (all P < 0.05). In TLN-treated diabetes rats, 26 miRNAs were upregulated, and 14 were downregulated compared with diabetic rats without TLN treatment (all P < 0.05). DPN-induced alterations of the miRNA profile were reversed by the TLN treatment. A total of 1402 target genes were screened. In GO analysis, genes in localization, cytoplasm, and protein binding processes were enriched, and the most significantly enriched pathways included the neurotrophin, Fc epsilon RI, and Wnt signaling pathways. Further analyses revealed that DVL1 and NTF3 genes were involved in these pathways. Our findings indicate that TLN may affect the Wnt and neurotrophin pathways by acting on DVL1 and NTF3 genes.
C1 Beijing University of Chinese Medicine , Dongfang Hospital, Department of Endocrinology, Beijing, China.
NR 0
TC 0
SN 2165-5979 (Print)
EI 
J9 
PD JUN 15
PY 2020
VL 11
IS 1
BP 841
EP 851
DI 
PG 11
UT CNKI:li#2020#treatme#bioengi#11#841
ER

PT J
AU S, Gupta P
   K, Singh S
   K, Tripathi A
AF S, Gupta P
   K, Singh S
   K, Tripathi A
TI Pharmacopuncture of Bauhinia variegata Nanoemulsion Formulation against Diabetic Peripheral Neuropathic Pain
SO J Pharmacopuncture
LA Chinese
DT Article
DE Neuropathic pain; Von Frey filament stimulation; diabetes; nanoemulsion; plantar test
AB OBJECTIVES: The objective of the study was to prepare Bauhinia variegata loaded nanoemulsion(formulation and determine the efficacy of herbal drug formulation against diabetic peripheral neuropathic pain through acupuncture technique. METHODS: Nine different ba tches of nanoemulsion (NE1 NE9) of BVN was prepared by varying the S(mix) ratio and the concentration of oil. BVN was characterized to determine particle size, shape, zeta potential, polydispersity index, optical transmittance, drug release profile and stora ge stability.The optimized formulation was subjected to plantar test, behavioral tests of neuropathic pain and Von Frey filament stimulation test. Diabetes was induced by intraperitoneal injection of freshly prepared solution of Streptozotocin (60 mg/kg) to the experimental rats. Animals were made diabetic divided into four groups, Group I was untreated normal control group, Group II was diabetic control group, Group III was Bauhinia variegata extract ( treated group (100 mg/kg/day, p.o) and Group IV was BVN treated groups (100 mg/kg/day, p.o) acute and chronically. RESULTS: The prepared B. variegata loaded nanoemulsion was nanosized (124 nm), spherical, uniform and stable over the period of 180 days with no change in physiochemical properties. The bl ood glucose and body weight of animals was normalizing after four weeks of treatment that was significant with BVN in comparison to diabetic control group. The chronic administration of BVN significantly (P<0.001) decreased hind paw withdrawal latency an d attenuated mechanical allodynia as compared with diabetic rats. CONCLUSION: Thus, BVN may be an effective drug formulation against diabetic peripheral neuropathic pain.
C1 Department of Pharmaceutical Sciences, Sam Higginbottom University of Agriculture, India.
NR 0
TC 0
SN 2093-6966 (Print)
EI 
J9 
PD JUN 15
PY 2020
VL 23
IS 1
BP 30
EP 36
DI 
PG 7
UT CNKI:gupta p#2020#pharmac#j pharm#23#30
ER

PT J
AU Xie, J
   Song, W
   C, Liang X
   Zhang, Q
   Shi, Y
   Liu, W
   H, Shi X
AF Xie, J
   Song, W
   C, Liang X
   Zhang, Q
   Shi, Y
   Liu, W
   H, Shi X
TI Jinmaitong ameliorates diabetic peripheral neuropathy in streptozotocin-induced diabetic rats by modulating gut microbiota and neuregulin 1
SO Aging-Us
LA Chinese
DT Article
DE diabetic peripheral neuropathy; diabetic complications; gut microbiota; neuregulin 1; glucose-induced injury; root ganglion neurons; nrf-2/ho-1 activation; in-vitro; quercetin; inflammasome; myelination; mellitus; hirudin; capsule; Cell Biology; Geriatrics & Gerontology
AB Jinmaitong (JMT), a compound prescription of traditional Chinese medicine, has long been used as a therapy for diabetic peripheral neuropathy (DPN). However, the neuroprotective mechanisms of JMT and its effect on gut microbiota remained unknown. Here, we examined the effects of JMT on behavior, pathomorphology and gut microbiota in streptozotocin (STZ)-induced DPN rats. Compared to distilled water administration, JMT reversed decreases in mechanical withdraw threshold and intraepidermal nerve fiber density, improved neurological morphology of sciatic nerves, increased serum neuregulin 1 (NRG1) level and contactinassociated protein (Caspr)-positive paranodes, and decreased amyloid precursor protein (APP) accumulation in DPN rats. More importantly, JMT enriched nine species of the gut microbiota of DPN rats, helping to prevent dysbiosis. Among these species, p_Actinobacteria, p_Proteobacteria and c_Actinobacteria were negatively correlated with DPN phenotypes and positively correlated with serum NRG1 level. These results indicate that JMT may exert a neuroprotective effect by modulating phenotype-associated gut microbiota and increasing serum NRG1 level in STZ-induced DPN rats. JMT may therefore be an effective complementary and alternative anti-DPN therapy.
C1 [Xie, Jun
      Liang, Xiaochun
      Zhang, Qian
      Shi, Yue
      Liu, Wei
      Shi, Xiaohu] Chinese Acad Med Sci, Peking Union Med Coll, Peking Union Med Coll Hosp, Dept Tradit Chinese Med, Beijing, Peoples R China
      [Song, Wei] Chinese Acad Med Sci, Peking Union Med Coll, Peking Union Med Coll Hosp, Med Res Ctr, Beijing, Peoples R China
NR 0
TC 0
SN 1945-4589
EI 
J9 
PD JUN 15
PY 2020
VL 12
IS 17
BP 17436
EP 17458
DI 
PG 23
UT CNKI:xie#2020#jinmait#aging-u#12#17436
ER

PT J
AU Nakatani, Y
   Negoro, K
   Yamauchi, M
   Katasho, M
   Ishikura, K
   Iwaki, A
   Tsukada, K
   Yamaguchi, M
   Uehara, A
   Yoshida, M
   Ishiuchi, K
   Makino, T
   Kitajima, M
   Ohsawa, M
   Amano, T
AF Nakatani, Y
   Negoro, K
   Yamauchi, M
   Katasho, M
   Ishikura, K
   Iwaki, A
   Tsukada, K
   Yamaguchi, M
   Uehara, A
   Yoshida, M
   Ishiuchi, K
   Makino, T
   Kitajima, M
   Ohsawa, M
   Amano, T
TI Neoline, an active ingredient of the processed aconite root in Goshajinkigan formulation, targets Nav1.7 to ameliorate mechanical hyperalgesia in diabetic mice
SO Journal of Ethnopharmacology
LA Chinese
DT Article
DE Processed aconite root; Neoline; Nav1.7; Voltage-gated sodium channel; Diabetic mice; gosha-jinki-gan; sodium-channels; ganglion neurons; herbal medicine; kampo medicine; na+ channels; neuropathy; tuber; pain; involvement; Plant Sciences; Pharmacology & Pharmacy; Integrative & Complementary Medicine
AB Ethnopharmacological relevance: Goshajinkigan (GJG), a traditional Japanese Kampo formula, has been shown to exhibit several pharmacological actions, including antinociceptive effects. Processed aconite root (PA), which is considered to be an active ingredient of GJG, has also been demonstrated to have an ameliorative effect on pain, such as diabetic peripheral neuropathic pain. We recently identified neoline as the active ingredient of both GJG and PA that is responsible for its effects against oxaliplatin-induced neuropathic pain in mice. Aim of the study: In the present study, we investigated whether GJG, PA, and neoline could inhibit Nav1.7 voltage-gated sodium channel (VGSC) current and whether neoline could ameliorate mechanical hyperalgesia in diabetic mice. Materials and methods: To assess the electrophysiological properties of GJG extract formulation, powdered PA, and neoline on Nav1.7 VGSCs, whole-cell patch clamp recording was performed using human HEK293 cells expressing Nav1.7 VGSCs. In addition, the ameliorative effects of neoline on diabetic peripheral neuropathic pain were evaluated using the von Frey test in streptozotocin (STZ)-induced diabetic model mice. Results: GJG extract formulation significantly inhibited Nav1.7 VGSC peak current. Powdered PA also inhibited Nav1.7 VGSC peak current. Like GJG and PA, neoline could inhibit Nav1.7 VGSC current. When diabetic mice were treated with neoline by intraperitoneal acute administration, the mechanical threshold was increased in diabetic mice, but not in non-diabetic mice, in a behavioral study. Conclusion: These results suggest that neoline might be a novel active ingredient of GJG and PA that is one of responsible ingredients for ameliorating mechanical hyperalgesia in diabetes via the inhibition of Nav1.7 VGSC current at least.
C1 [Nakatani, Yoshihiko
      Negoro, Kanako
      Yamauchi, Miki
      Katasho, Maki
      Tsukada, Kazuyo
      Yamaguchi, Marina
      Amano, Taku] Int Univ Hlth & Welf, Sch Pharm, Dept Pharmacotherapeut, 2600-1 Kitakanemaru, Ohtawara, Tochigi 3248501, Japan
      [Ishikura, Kei-ichiro
      Iwaki, Anna
      Uehara, Arata
      Ohsawa, Masahiro] Nagoya City Univ, Grad Sch Pharmaceut Sci, Dept Neuropharmacol, Mizuho Ku, 3-1 Tanabe Dori, Nagoya, Aichi 4678603, Japan
      [Yoshida, Masato
      Ishiuchi, Kan'ichiro
      Makino, Toshiaki] Nagoya City Univ, Grad Sch Pharmaceut Sci, Dept Pharmacognosy, Mizuho Ku, 3-1 Tanabe Dori, Nagoya, Aichi 4678603, Japan
      [Kitajima, Masaki] Int Univ Hlth & Welf, Tokyo Off, Minato Ku, Amity Nogizaka Bldg 1-24-1 Minamiaoyama, Tokyo 1070062, Japan
      [Nakatani, Yoshihiko
      Amano, Taku] Int Univ Hlth & Welf, Adv Educ & Res Ctr Kampo Med, 2600-1 Kitakanemaru, Ohtawara, Tochigi 3248501, Japan
NR 0
TC 0
SN 0378-8741
EI 
J9 
PD JUN 15
PY 2020
VL 259
IS 
BP 9
EP 9
DI 
PG 1
UT CNKI:nakatani#2020#neoline#journal#259#9
ER

PT J
AU M, Tan Y
   Hu, J
   Pang, B
   J, Du L
   N, Yang Y
   Pang, Q
   Z, Zhang M
   Wu, Q
   Zhang, Y
   Ni, Q
AF M, Tan Y
   Hu, J
   Pang, B
   J, Du L
   N, Yang Y
   Pang, Q
   Z, Zhang M
   Wu, Q
   Zhang, Y
   Ni, Q
TI Moxibustion for the treatment of diabetic peripheral neuropathy A systematic review and meta-analysis following PRISMA guidelines
SO Medicine
LA Chinese
DT Article
DE meta-analysis; moxibustion; epidemiology; management; General & Internal Medicine
AB Background: At present, the effect of western-medicine (WM) therapy to treat diabetic peripheral neuropathy (DPN) is limited. Moxibustion is a representative external treatment in traditional Chinese medicine that has been beneficial to DPN. We aim to systematically assess the efficacy and safety of moxibustion in treating DPN, following PRISMA guidelines. Methods: Eight electronic databases were searched to acquire information on eligible trials published from inception to June 1, 2019. We included randomized controlled trials (RCTs) applying moxibustion therapy with a minimum of 14-days treatment duration for DPN patients compared with placebo, no intervention, or conventional WM interventions. The primary outcomes in our study include the sensory-nerve conduction velocity (SNCV) and motor-nerve conduction velocity (MNCV). We used the Cochrane Collaboration Risk of Bias tool to assess the methodological quality of eligible RCTs. Statistical analyses were conducted using Review Manager 5.3. Risk ratios (RR) and mean differences (MD) were calculated with a 95% confidence interval (CI). The chi(2)test was applied to assess the heterogeneity. Results: In total, 11 RCTs were included that involved 927 DPN patients. Compared with the control group, there was an increase in median MNCV (MD = 6.26, 95% CI 2.64-9.89, Z = 3.39,P = .0007) and peroneal MNCV (MD = 6.45, 95% CI 5.30-7.61,P < .00001). There was also an increase in median SNCV (MD = 6.64, 95% CI 3.25-10.03,P = .0001) and peroneal SNCV (MD = 3. 57, 95% CI 2.06-5.09, Z = 4.63,P < .00001) in the treatment groups. The treatment groups receiving moxibustion therapy indicated a more significant improvement in total effectiveness rate (RR = 0.25, 95% CI 0.18-0.37, Z = 7.16,P < .00001). Toronto Clinical Scoring System indicated a significant decrease in the treatment groups (MD = -2.12, 95% CI -2.82 to 1.43,P < .00001). Only 1 study reported that treatment groups experienced no adverse reactions. The other 10 studies did not mention adverse events. Conclusions: Moxibustion therapy may be an effective and safe option for DPN patients but needs to be verified in further rigorous studies.
C1 [Tan, Yumeng
      Pang, Bing
      Du, Lijuan
      Yang, Yanan
      Pang, Qing
      Zhang, Meizhen
      Wu, Qian
      Zhang, Yi
      Ni, Qing] China Acad Chinese Med Sci, Guangan Men Hosp, Dept Endocrinol, 5 Beixiange, Beijing 100053, Peoples R China
      [Hu, Jun] China Acad Chinese Med Sci, Guangan Men Hosp, Dept Cardiovasc, Beijing, Peoples R China
      [Wu, Qian
      Yi] Beijing Univ Chinese Med, Zhang, Beijing, Peoples R China
NR 0
TC 0
SN 0025-7974
EI 
J9 
PD JUN 15
PY 2020
VL 99
IS 39
BP 11
EP 11
DI 
PG 1
UT CNKI:tan y#2020#moxibus#medicin#99#11
ER

PT J
AU Tan, Y
   Hu, J
   Pang, B
   Du, L
   Yang, Y
   Pang, Q
   Zhang, M
   Wu, Q
   Zhang, Y
   Ni, Q
AF Tan, Y
   Hu, J
   Pang, B
   Du, L
   Yang, Y
   Pang, Q
   Zhang, M
   Wu, Q
   Zhang, Y
   Ni, Q
TI Moxibustion for the treatment of diabetic peripheral neuropathy: A systematic review and meta-analysis following PRISMA guidelines
SO Medicine (Baltimore)
LA Chinese
DT Article
DE Aged; Case-Control Studies; Databases, Factual; Diabetic Neuropathies/*therapy; Drug Therapy/standards; Duration of Therapy; Female; Humans; Male; Medicine, Chinese Traditional/adverse effects/*methods; Middle Aged; Moxibustion/adverse effects/*methods; Neural Conduction/*drug effects/physiology; Peroneal Nerve/physiopathology; Placebos/administration & dosage; Randomized Controlled Trials as Topic; Safety; Treatment Outcome; Western World
AB BACKGROUND: At present, the effect of western-medicine (WM) therapy to treat diabetic peripheral neuropathy (DPN) is limited. Moxibustion is a representative external treatment in traditional Chinese medicine that has been beneficial to DPN. We aim to systematically assess the efficacy and safety of moxibustion in treating DPN, following PRISMA guidelines. METHODS: Eight electronic databases were searched to acquire information on eligible trials published from inception to June 1, 2019. We included randomized controlled trials (RCTs) applying moxibustion therapy with a minimum of 14-days treatment duration for DPN patients compared with placebo, no intervention, or conventional WM interventions. The primary outcomes in our study include the sensory-nerve conduction velocity (SNCV) and motor-nerve conduction velocity (MNCV). We used the Cochrane Collaboration Risk of Bias tool to assess the methodological quality of eligible RCTs. Statistical analyses were conducted using Review Manager 5.3. Risk ratios (RR) and mean differences (MD) were calculated with a 95% confidence interval (CI). The χ test was applied to assess the heterogeneity. RESULTS: In total, 11 RCTs were included that involved 927 DPN patients. Compared with the control group, there was an increase in median MNCV (MD = 6.26, 95% CI 2.64-9.89, Z = 3.39, P = .0007) and peroneal MNCV (MD = 6.45, 95% CI 5.30-7.61, P < .00001). There was also an increase in median SNCV (MD = 6.64, 95% CI 3.25-10.03, P = .0001) and peroneal SNCV (MD = 3. 57, 95% CI 2.06-5.09, Z = 4.63, P < .00001) in the treatment groups. The treatment groups receiving moxibustion therapy indicated a more significant improvement in total effectiveness rate (RR = 0.25, 95% CI 0.18-0.37, Z = 7.16, P < .00001). Toronto Clinical Scoring System indicated a significant decrease in the treatment groups (MD = -2.12, 95% CI -2.82 to 1.43, P < .00001). Only 1 study reported that treatment groups experienced no adverse reactions. The other 10 studies did not mention adverse events. CONCLUSIONS: Moxibustion therapy may be an effective and safe option for DPN patients but needs to be verified in further rigorous studies.
C1 Department of Endocrinology.
NR 0
TC 0
SN 0025-7974 (Print)
EI 
J9 
PD JUN 15
PY 2020
VL 99
IS 39
BP e22286
EP e22286
DI 
PG 1
UT CNKI:tan#2020#moxibus#medicin#99#e22286
ER

PT J
AU Ostovar, M
   Akbari, A
   H, Anbardar M
   Iraji, A
   Salmanpour, M
   S, Hafez Ghoran
   Heydari, M
   Shams, M
AF Ostovar, M
   Akbari, A
   H, Anbardar M
   Iraji, A
   Salmanpour, M
   S, Hafez Ghoran
   Heydari, M
   Shams, M
TI Effects of Citrullus colocynthis L. in a rat model of diabetic neuropathy
SO J Integr Med
LA Chinese
DT Article
DE Antioxidants/*pharmacology; *Citrullus colocynthis; Diabetes Mellitus, Experimental/*drug therapy; Diabetic Neuropathies/*drug therapy; Disease Models, Animal; Fruit; Hypoglycemic Agents/*pharmacology; Iran; Male; Plant Preparations/*pharmacology; Plants, Medicinal; Rats; Rats, Sprague-Dawley; Streptozocin; Citrullus colocynthis; Diabetes mellitus; Diabetic neuropathy; Herbal medicine; Natural medicine; Traditional Persian medicine
AB OBJECTIVE: This study investigated the biochemical, histopathological and physiological effects of Citrullus colocynthis on peripheral neuropathy in rats with streptozotocin (STZ)-induced diabetes. METHODS: Seventy adult male Sprague-Dawley rats were included in the present study. Diabetes was induced in 60 rats, with a single intraperitoneal injection of STZ (65 mg/kg). After 4 weeks, the diabetic rats were assessed for neuropathy. Then, the diabetic rats with neuropathy were randomly divided into 6 groups for a 4-week treatment with gabapentin, oral administration of C. colocynthis fruit pulp powder (100 and 300 mg/kg per day), topical preparations as oil-based solution and ointment, or placebo. Changes in metabolic, physiological, biochemical and histological parameters were considered as treatment outcomes. RESULTS: Metabolic outcomes (body weight and blood glucose level) were improved in the C. colocynthis-treated groups as compared to placebo. Tail-flick and hot-plate tests also had lower latency in the C. colocynthis-treated groups. Measurement of oxidative stress markers (malondialdehyde, superoxide dismutase and catalase) showed the antioxidant effect of C. colocynthis. Histological evaluation of the sciatic nerve showed that C. colocynthis decreased the number of demyelinated and degenerated nerve fibers. Among the C. colocynthis-treated groups, the one receiving 100 mg/kg power per day orally had the best treatment outcomes. CONCLUSION: The present study showed that C. colocynthis fruit, through its antioxidant and hypoglycemic activities, has a positive effect in the treatment of diabetic neuropathy.
C1 Shiraz University of Medical Sciences, School of Medicine, Department of Traditional Persian Medicine, Shiraz 73, Iran.
NR 0
TC 0
SN 2095-4964 (Print)
EI 
J9 
PD JUN 15
PY 2020
VL 18
IS 1
BP 59
EP 67
DI 
PG 9
UT CNKI:ostovar#2020#effects#j integ#18#59
ER

PT J
AU Xie, J
   Song, W
   Liang, X
   Zhang, Q
   Shi, Y
   Liu, W
   Shi, X
AF Xie, J
   Song, W
   Liang, X
   Zhang, Q
   Shi, Y
   Liu, W
   Shi, X
TI Jinmaitong ameliorates diabetic peripheral neuropathy in streptozotocin-induced diabetic rats by modulating gut microbiota and neuregulin 1
SO Aging (Albany NY)
LA Chinese
DT Article
DE Diabetes Mellitus, Experimental; *Diabetic Neuropathies/metabolism/pathology; Drugs, Chinese Herbal/*pharmacology; Gastrointestinal Microbiome/*drug effects; Neuregulin-1/*metabolism; Rats; Sciatic Nerve/drug effects/pathology; Streptozocin; diabetic complications; diabetic peripheral neuropathy; gut microbiota; jinmaitong; neuregulin 1
AB Jinmaitong (JMT), a compound prescription of traditional Chinese medicine, has long been used as a therapy for diabetic peripheral neuropathy (DPN). However, the neuroprotective mechanisms of JMT and its effect on gut microbiota remained unknown. Here, we examined the effects of JMT on behavior, pathomorphology and gut microbiota in streptozotocin (STZ)-induced DPN rats. Compared to distilled water administration, JMT reversed decreases in mechanical withdraw threshold and intraepidermal nerve fiber density, improved neurological morphology of sciatic nerves, increased serum neuregulin 1 (NRG1) level and contactin-associated protein (Caspr)-positive paranodes, and decreased amyloid precursor protein (APP) accumulation in DPN rats. More importantly, JMT enriched nine species of the gut microbiota of DPN rats, helping to prevent dysbiosis. Among these species, p_Actinobacteria, p_Proteobacteria and c_Actinobacteria were negatively correlated with DPN phenotypes and positively correlated with serum NRG1 level. These results indicate that JMT may exert a neuroprotective effect by modulating phenotype-associated gut microbiota and increasing serum NRG1 level in STZ-induced DPN rats. JMT may therefore be an effective complementary and alternative anti-DPN therapy.
C1 Department of Traditional Chinese Medicine, Peking Union Medical College Hospital, Peking Union Medical College, Chinese Academy of Medical Sciences, Beijing, China.
NR 0
TC 0
SN 1945-4589
EI 
J9 
PD JUN 15
PY 2020
VL 12
IS 17
BP 17436
EP 17458
DI 
PG 23
UT CNKI:xie#2020#jinmait#aging (#12#17436
ER

PT J
AU Zhang, X
   Wang, H
   Zhang, Y
   Liu, Y
   Wang, Z
   Du, Q
   Xie, C
AF Zhang, X
   Wang, H
   Zhang, Y
   Liu, Y
   Wang, Z
   Du, Q
   Xie, C
TI Danggui Sini decoction for treating diabetic peripheral neuropathy: A protocol of systematic review and meta-analysis of randomized controlled trials
SO Medicine (Baltimore)
LA Chinese
DT Article
DE Diabetic Neuropathies/*drug therapy; Drugs, Chinese Herbal/*therapeutic use; Humans; Medicine, Chinese Traditional/methods; Meta-Analysis as Topic; Randomized Controlled Trials as Topic; Systematic Reviews as Topic; Treatment Outcome
AB BACKGROUND: Diabetic peripheral neuropathy (DPN) is one of the most common chronic complications of diabetic patients, which seriously affects the quality of life of patients. At present, mainstream drugs have problems such as poor efficacy and side effects. Traditional Chinese medicine (TCM) has extensive clinical experience in the prevention and treatment of diabetes and chronic complications, and it also shows clear advantages in the treatment of DPN. Clinical studies have confirmed that Danggui Sini decoction (DSD), a TCM decoction, can improve the clinical symptoms and signs of DPN patients. Therefore, we will conduct a systematic review to clarify the effectiveness and safety of DSD for DPN. METHODS: We will search every database from the built-in to October 2020. Chinese literature comes from CNKI, Wanfang, VIP, and CBM databases. English literature mainly searches Cochrane Library, PubMed, Web of Science, and EMBASE. At the same time, we will also search for clinical registration tests and gray literatures. This study only screened clinical randomized controlled trials (RCT) for DSD for DPN. The two researchers independently conducted literature selection, data extraction and quality assessment. Dichotomous data is represented by relative risk (RR), continuous data is represented by mean difference (MD) or standard mean deviation (SMD), and the final data is fixed effect model (FEM) or random effect model (REM), depending on whether it exists Heterogeneity. The main result is clinical efficacy and nerve conduction velocity. Fasting blood glucose, 2 hours postprandial blood glucose, blood lipid, hemorheology, and adverse events are secondary results. Finally, a meta-analysis was conducted through Review Manager software version 5.3. RESULTS: This study will conduct a comprehensive analysis based on the currently released DSD data for the treatment of DPN and provide high-quality evidence of clinical efficacy and safety. CONCLUSION: This systematic review aims to provide new options for DSD treatment of DPN in terms of its efficacy and safety. ETHICS AND DISSEMINATION: The review is based solely on a secondary study of published literatures and does not require ethics committee approval. Its conclusion will be disseminated in conference papers, magazines, or peer-reviewed journals. INPLASY REGISTRATION NUMBER: INPLASY202040157.
C1 Hospital of Chengdu University of Traditional Chinese Medicine.
NR 0
TC 0
SN 0025-7974 (Print)
EI 
J9 
PD JUN 15
PY 2020
VL 99
IS 21
BP e20482
EP e20482
DI 
PG 1
UT CNKI:zhang#2020#danggui#medicin#99#e20482
ER

PT J
AU Y, Zhang X
   T, Wang H
   Zhang, Y
   Liu, Y
   X, Wang Z
   Y, Du Q
   G, Xie C
AF Y, Zhang X
   T, Wang H
   Zhang, Y
   Liu, Y
   X, Wang Z
   Y, Du Q
   G, Xie C
TI Danggui Sini decoction for treating diabetic peripheral neuropathy A protocol of systematic review and meta-analysis of randomized controlled trials
SO Medicine
LA Chinese
DT Article
DE diabetic peripheral neuropathy; protocol; systematic review; General & Internal Medicine
AB Background: Diabetic peripheral neuropathy (DPN) is one of the most common chronic complications of diabetic patients, which seriously affects the quality of life of patients. At present, mainstream drugs have problems such as poor efficacy and side effects. Traditional Chinese medicine (TCM) has extensive clinical experience in the prevention and treatment of diabetes and chronic complications, and it also shows clear advantages in the treatment of DPN. Clinical studies have confirmed that Danggui Sini decoction (DSD), a TCM decoction, can improve the clinical symptoms and signs of DPN patients. Therefore, we will conduct a systematic review to clarify the effectiveness and safety of DSD for DPN. Methods: We will search every database from the built-in to October 2020. Chinese literature comes from CNKI, Wanfang, VIP, and CBM databases. English literature mainly searches Cochrane Library, PubMed, Web of Science, and EMBASE. At the same time, we will also search for clinical registration tests and gray literatures. This study only screened clinical randomized controlled trials (RCT) for DSD for DPN. The two researchers independently conducted literature selection, data extraction and quality assessment. Dichotomous data is represented by relative risk (RR), continuous data is represented by mean difference (MD) or standard mean deviation (SMD), and the final data is fixed effect model (FEM) or random effect model (REM), depending on whether it exists Heterogeneity. The main result is clinical efficacy and nerve conduction velocity. Fasting blood glucose, 2 hours postprandial blood glucose, blood lipid, hemorheology, and adverse events are secondary results. Finally, a meta-analysis was conducted through Review Manager software version 5.3. Results: This study will conduct a comprehensive analysis based on the currently released DSD data for the treatment of DPN and provide high-quality evidence of clinical efficacy and safety. Conclusion: This systematic review aims to provide new options for DSD treatment of DPN in terms of its efficacy and safety. Ethics and dissemination: The review is based solely on a secondary study of published literatures and does not require ethics committee approval. Its conclusion will be disseminated in conference papers, magazines, or peer-reviewed journals. INPLASY registration number: INPLASY202040157.
C1 [Zhang, Xiyu
      Zhang, Yuan
      Liu, Ya
      Wang, Zhenxing
      Du, Quanyu
      Chengdu, Chunguang] Hosp Chengdu Univ Tradit Chinese Med, Xie, Sichuan, Peoples R China
      Chengdu, Heting] Sichuan Prov Peoples Hosp, [Wang, Sichuan, Peoples R China
NR 0
TC 0
SN 0025-7974
EI 
J9 
PD JUN 15
PY 2020
VL 99
IS 21
BP 5
EP 5
DI 
PG 1
UT CNKI:zhang x#2020#danggui#medicin#99#5
ER

PT J
AU Zhang, S
   Xue, R
   Hu, R
AF Zhang, S
   Xue, R
   Hu, R
TI The neuroprotective effect and action mechanism of polyphenols in diabetes mellitus-related cognitive dysfunction
SO Eur J Nutr
LA Chinese
DT Article
DE Diabetes Complications/*complications/physiopathology; Humans; Neuroprotective Agents/*pharmacology; Polyphenols/*pharmacology; Cognitive dysfunction; Diabetes mellitus; Mechanisms; Neuroprotective; Polyphenols
AB BACKGROUND: Diabetes mellitus (DM) is a complex and prevalent metabolic disorder worldwide. Strong evidence has emerged that DM is a risk factor for the accelerated rate of cognitive decline and the development of dementia. Though traditional pharmaceutical agents are efficient for the management of DM and DM-related cognitive decrement, long-term use of these drugs are along with undesired side effects. Therefore, tremendous studies have focused on the therapeutic benefits of natural compounds at present. Ample evidence exists to prove that polyphenols are capable to modulate diabetic neuropathy with minimal toxicity and adverse effects. PURPOSE: To describe the benefits and mechanisms of polyphenols on DM-induced cognitive dysfunction. In this review, we introduce an updated overview of associations between DM and cognitive dysfunction. The risk factors as well as pathological and molecular mechanisms of DM-induced cognitive dysfunction are summarized. More importantly, many active polyphenols that possess preventive and therapeutic effects on DM-induced cognitive dysfunction and the potential signaling pathways involved in the action are highlighted. CONCLUSIONS: The therapeutic effects of polyphenols on DM-related cognitive dysfunction pave a novel way for the management of diabetic encephalopathy.
C1 Zhengzhou University, College of Public Health, Zhengzhou, China. zsslb2005@163.com.
NR 0
TC 0
SN 1436-6207
EI 
J9 
PD JUN 15
PY 2020
VL 59
IS 4
BP 1295
EP 1311
DI 
PG 17
UT CNKI:zhang#2020#the neu#eur j n#59#1295
ER

PT J
AU Q, Shen Z
   Sun, X
   L, Kong X
   C, Wu Y
AF Q, Shen Z
   Sun, X
   L, Kong X
   C, Wu Y
TI Early intervention of diabetic peripheral neuropathy with TCM footbath
SO International Journal of Clinical and Experimental Medicine
LA Chinese
DT Article
DE lipoic acid; DPN; glycometabolism; clinical syndromes; alpha; Research & Experimental Medicine
AB Objective: This study aimed to analyze the effects of traditional Chinese medicine (TCM) footbath as an early intervention tool for diabetic peripheral neuropathy (DPN). Methods: A total of 113 DPN patients in our hospital were retrospectively analyzed and divided into Group A (GA, n=56, routine western medicine) and Group B (GB, n=57, TCM footbath). The clinical efficacy, integral of clinical syndromes (ICS), ankle brachial index (ABI), vibration perception threshold (VPT) and nerve conduction velocity (NCV) were compared between the two groups. Results: (1) After treatment, GB expressed lower total integral of TCM syndromes and VPT and higher ABIs, motor nerve conduction velocity (MNCV) and sensory nerve conduction velocity (SNCV) of median nerve and common peroneal nerve (P<0.05); (2) The overall response rate (OR) was 96.49% (55/57) in the GB, which was higher than that in the GA (P<0.05). Conclusion: For DPN patients, TCM footbath could further improve the clinical efficacy, clinical syndromes, ABI and NCV.
C1 [Shen, Zhiqin
      Sun, Xue] Shanghai Univ Tradit Chinese Med, Gumei Community Healthcare Ctr, Dept Tradit Chinese Med, Shanghai 201102, Peoples R China
      [Kong, Xiaolong] Tianjin Med Univ, Clin Med Coll, Dept Gen Med, Gumei Community Healthcare Ctr, Shanghai 201102, Peoples R China
      [Wu, Yaochi] Shanghai Sixth Peoples Hosp, Dept Acupuncture Massage & Orthoped, 600 Yishan Rd, Shanghai 200233, Peoples R China
NR 0
TC 0
SN 1940-5901
EI 
J9 
PD JUN 15
PY 2020
VL 13
IS 12
BP 9593
EP 9599
DI 
PG 7
UT CNKI:shen z#2020#early i#interna#13#9593
ER

PT J
AU Y, Onaolapo A
   J, Onaolapo O
AF Y, Onaolapo A
   J, Onaolapo O
TI African Plants with Antidiabetic Potentials: Beyond Glycaemic Control to Central Nervous System Benefits
SO Curr Diabetes Rev
LA Chinese
DT Article
DE Animals; Blood Glucose/analysis; Central Nervous System/drug effects; Central Nervous System Diseases/blood/etiology/prevention & control/*therapy; Diabetes Complications/blood/complications/prevention & control/*therapy; Diabetes Mellitus/*therapy; Disease Models, Animal; Humans; Hypoglycemic Agents/*therapeutic use; *Phytotherapy; *Plants, Medicinal; Diabetic neuropathy; neurobehaviour; neurology; neuromorphology; phytotherapy; sub-sahara.
AB BACKGROUND: For centuries, humans have used medicinal plants in the management of both acute and chronic diseases. Currently, the practice of using medicinal plants to manage diseases is becoming increasingly-common; especially in medium to low-income economies where the cost of, or ease of access to orthodox medications are limitations to their effective and sustained use. Diabetes mellitus is a chronic disease whose prevalence continues to increase worldwide. An aspect of diabetes mellitus that causes significant morbidity is its neurological complications, which are known to be associated with an enormous economic burden and reduction in quality of life. OBJECTIVES: While research continues to demonstrate that a wide range of plants that are indigenous to Africa have significant antihyperglycaemic properties, scientific information on the neurobehavioural and/or neuromorphological effects of these plants appear to be lacking. Also, their possible benefits in the prevention or amelioration of the neurological complications of diabetes mellitus remain generally unexamined. METHODOLOGY: In this narrative review, we the examine available scientific literature dealing with the neurobehavioural and/or neuromorphological profiles of selected African plants with substantiated antihyperglycaemic properties; aiming to highlight their potential applications in the prevention and management of the neurological complications of diabetes mellitus. RESULTS: This review demonstrates that a number of the African plants with antidiabetic properties also exhibit central nervous system effects. CONCLUSION: While the neurobehavioural and neuromorphological effects of some of these plants had been investigated in animal models of DM; their possible roles in the prevention or amelioration of the neurological complications of DM are yet to be established.
C1 Behavioural Neuroscience/Neurobiology Unit, Department of Anatomy, Ladoke Akintola University of Technology, Ogbomosho, P.M.B 4000, Oyo State, Nigeria.
NR 0
TC 0
SN 1573-3998
EI 
J9 
PD JUN 15
PY 2020
VL 16
IS 5
BP 419
EP 437
DI 
PG 19
UT CNKI:onaolapo a#2020#african#curr di#16#419
ER

PT J
AU Sood, A
   Kumar, B
   K, Singh S
   Prashar, P
   Gautam, A
   Gulati, M
   K, Pandey N
   Melkani, I
   Awasthi, A
   A, Saraf S
   Vidari, G
   Ozdemir, M
   S, Hussain F H
   T, Anwar E
   M, Ameen M S
   Gupta, S
   Porwal, O
AF Sood, A
   Kumar, B
   K, Singh S
   Prashar, P
   Gautam, A
   Gulati, M
   K, Pandey N
   Melkani, I
   Awasthi, A
   A, Saraf S
   Vidari, G
   Ozdemir, M
   S, Hussain F H
   T, Anwar E
   M, Ameen M S
   Gupta, S
   Porwal, O
TI Flavonoids as Potential Therapeutic Agents for the Management of Diabetic Neuropathy
SO Current Pharmaceutical Design
LA Chinese
DT Article
DE diabetic neuropathy; oxidative stress; glycogenolysis; alpha-glucosidase; cardiomyopathy; protein-kinase-c; factor-kappa-b; oxidative stress; alpha-glucosidase; natural-products; p38 mapk; pharmacological management; induced neurotoxicity; signaling pathway; renal tissues; Pharmacology & Pharmacy
AB Flavonoids are secondary metabolites that are widely distributed in plants. These phenolic compounds are classified into various subgroups based on their structures: flavones, flavonols, isoflavones, flavanones, and anthocyanins. They are known to perform various pharmacological actions like antioxidant, anti-inflammatory, anticancer, antimicrobial, antidiabetic and antiallergic, etc. Diabetes is a chronic progressive metabolic disorder that affects several biochemical pathways and leads to secondary complications such as neuropathy, retinopathy, nephropathy, and cardiomyopathy. Among them, the management of diabetic neuropathy is one of the major challenges for physicians as well as the pharmaceutical industries. Naturally occurring flavonoids are extensively used for the treatment of diabetes and its related complications due to their antioxidant properties. Moreover, flavonoids inhibit various pathways that are involved in the progression of diabetic neuropathy like the reduction of oxidative stress, decrease in glycogenolysis, increase glucose utilization, decrease in the formation of advanced glycation end products, and inhibition of the alpha-glucosidase enzyme. This review entails current updates on the therapeutic perspectives of flavonoids in the treatment of neuropathic pain. This manuscript explains the pathological aspects of neuropathic pain, the chemistry of flavonoids, and their application in amelioration of neuropathic pain through preclinical studies either alone or in combination with other therapeutic agents.
C1 [Sood, Ankita
      Kumar, Bimlesh
      Singh, Sachin Kumar
      Prashar, Pankaj
      Gautam, Anamika
      Gulati, Monica
      Pandey, Narendra Kumar
      Melkani, Indu
      Awasthi, Ankit] Lovely Profess Univ, Sch Pharmaceut Sci, Phagwara, Punjab, India
      [Saraf, Subhini A.] Babasaheb Bhimrao Ambedkar Univ, Sch Biosci & Biotechnol, Dept Pharmaceut Sci, Lucknow 226025, Uttar Pradesh, India
      Dept Chem, Giovani] Univ Pavia, [Vidari, I-27100 Pavia, Italy
      [Ozdemir, Mehmet] Tishk Int Univ Erbil, Dept Densitry, Erbil, Kurdistan Regio, Iraq
      [Vidari, Giovani
      Dept Med Anal, Faiq Hama Saeed] Tishk Int Univ Erbil, Hussain, Krg, Iraq
      [Gupta, Saurabh] Chitkara Univ, Dept Pharmacol, Rajpura, Punjab, India
      [Anwar, Esra Tariq
      Ameen, Muath Sheet Mohammed
      Porwal, Omji] Tishk Int Univ Erbil, Dept Pharm, Erbil, Kurdistan Regio, Iraq
NR 0
TC 0
SN 1381-6128
EI 
J9 
PD JUN 15
PY 2020
VL 26
IS 42
BP 5468
EP 5487
DI 
PG 20
UT CNKI:sood#2020#flavono#current#26#5468
ER

PT J
AU Yan, Y
   Zhou, X
   Guo, K
   Zhou, F
   Yang, H
AF Yan, Y
   Zhou, X
   Guo, K
   Zhou, F
   Yang, H
TI Use of Chlorogenic Acid against Diabetes Mellitus and Its Complications
SO J Immunol Res
LA Chinese
DT Article
DE Antioxidants/administration & dosage; Chlorogenic Acid/*administration & dosage; Diabetes Complications/*drug therapy/prevention & control; Diabetes Mellitus/*drug therapy/prevention & control; Gene Expression Regulation, Enzymologic/drug effects; Glucose/metabolism; Humans; Hypoglycemic Agents/*administration & dosage; Insulin/biosynthesis; Insulin Resistance; Lipid Metabolism/drug effects; Metabolic Networks and Pathways/drug effects; Oxidative Stress/drug effects
AB Chlorogenic acid (CA) is a phenolic compound commonly found in human plant-based diets. CA is the main component of many traditional Chinese medicine preparations, and in recent years, it has been found to have hypoglycemic, hypolipidemic, anti-inflammatory, antioxidant, and other pharmacological properties. Specifically, CA relieves the effects of, and prevents, diabetes mellitus (DM). In addition, CA is also beneficial against complications arising from DM, such as diabetic nephropathy (DN), diabetic retinopathy (DR), and diabetic peripheral neuropathy (DPN). Herein, we review the use of CA in the prevention and treatment of DM and its complications, providing a background for further research and medical uses.
C1 Hunan Agricultural University, College of Bioscience and Biotechnology, Changsha, China.
NR 0
TC 0
SN 2314-8861 (Print)
EI 
J9 
PD JUN 15
PY 2020
VL 2020
IS 
BP 9680508
EP 9680508
DI 
PG 1
UT CNKI:yan#2020#use of #j immun#2020#9680508
ER

PT J
AU Q, Song T
   P, An L
   Sun, H
AF Q, Song T
   P, An L
   Sun, H
TI TO OBSERVE THE CLINICAL EFFECT OF MA TONG SAN AND HUOXUE TONGLUO TRADITIONAL CHINESE MEDICINE FOOT BATH IN TREATING DIABETIC PERIPHERAL NEUROPATHY
SO Acta Medica Mediterranea
LA Chinese
DT Article
DE Ma Tong San; Huoxue Tongluo; medicine foot bath; diabetic peripheral neuropathy; inflammation; efficacy; General & Internal Medicine
AB Objective: To observe the clinical effect of Ma Tong San and Huoxue Tongluo traditional Chinese medicine foot bath in treating diabetic peripheral neuropathy. Methods: From May 2018 to March 2019, 100 patients with diabetic peripheral neuropathy in our hospital were outpatient and inpatient, 50 patients in the control group and 50 patients in the observation group, and the control group was treated with conventional western medicine. Tongsan oral, Huoxuetongluo traditional Chinese medicine footbath treatment lasted 12 weeks, and the efficacy and adverse reactions were compared. Results: The overall effect of the observation group was better than that of the control group, and the healing rate of the observation group was higher than that of the control group, and the difference was statistically significant (P<0.05). After treatment, the Toronto Clinical Scoring System (TCSS) score and TCM syndrome score of the comparison observation group and the control group were lower than before treatment, and the comparison observation group between the groups was lower than the control grow), and the differences were statistically significant (P<0.05). After treatment, the median nerve, ulnar nerve, common peroneal nerve, sensory nerve, and conduction velocity (SCV) of the two groups of subjects were compared (P<0.05). No adverse reactions were seen in either group. Conclusion: The combination of Ma Tong San and Huoxue Tongluo traditional Chinese medicine foot bath for diabetic peripheral neuropathy can improve the curative effect without increasing the risk of adverse reactions.
C1 [Song TianQi] Beihua Univ, Affiliated Hosp, Dept Neurol, Jilin, Jilin, Peoples R China
      Jilin, Coll Pharm, [An Liping] Beihua Univ, Jilin, Peoples R China
      [Sun Hua] Beihua Univ, Dept Endocrinol, Affiliated Hosp, Jilin, Jilin, Peoples R China
NR 0
TC 0
SN 0393-6384
EI 
J9 
PD JUN 15
PY 2020
VL 36
IS 4
BP 2459
EP 2466
DI 
PG 8
UT CNKI:song t#2020#to obse#acta me#36#2459
ER

PT J
AU Saraswat, N
   Sachan, N
   Chandra, P
AF Saraswat, N
   Sachan, N
   Chandra, P
TI Anti-diabetic, diabetic neuropathy protective action and mechanism of action involving oxidative pathway of chlorogenic acid isolated from Selinum vaginatum roots in rats
SO Heliyon
LA Chinese
DT Article
DE Pharmaceutical science; Molecular biology; Toxicology; Evidence based medicine; Environmental toxicology; Physiology; Selinum vaginatum; Sciatic nerve; Chlorogenic acid; Acute toxicity; Diabetic neuropathy; Diabetes mellitus; Agricultural science; Environmental science; Biological sciences; Veterinary medicine; Health sciences; medicinal-plants; biosphere reserve; indigenous uses; inflammation; stress; uttarakhand; inhabitants; inhibitor; diversity; epilepsy; Science & Technology - Other Topics
AB Phytopharmaceuticals have always reported vital roles in the field of medicine hence the need to investigate safe and efficient drugs for treating metabolic disorders is very significant. Roots of Selinum vaginatum have therapeutic benefits and are widely used by the people of the Rohtang region for treating diabetes and its associated complications. The present study focusses on the isolation of the bioactive from the S. vaginatum roots for estimating acute toxicity studies, anti-diabetic and diabetic neuropathy protective action along with the mechanism of action in STZ induced Wistar rats. The Selinum vaginatum roots were collected from the Rohtang region, Himalayas. Chlorogenic acid was isolated and underwent identification by UV, HPLC, H-1 NMR, C13 NMR, Mass, and FTIR spectroscopy methods. Chlorogenic acid was dosed at 10 and 20 mg/kg to observe the effects on experimentally induced diabetes and with time generated diabetic neuropathic complications. Biomarkers TNF-alpha, superoxide dismutase, nitrosative stress, lipid peroxide profile, and membrane-bound inorganic phosphate were analyzed. Histopathological evaluation of the liver and sciatic nerve was performed for all groups. Parameters like blood glucose levels, body weight, food intake, Thermal Hyperalgesia, Writhing, Cold Hyperalgesia Responses, Mechanical hyperalgesia, Grip Strength, Spontaneous Locomotor (Exploratory) Test, Neuromuscular Coordination tests, and lipid profile analysis showcased the anti-diabetic and diabetic neuropathy protective action of the drug. Inflammation, degradation, and necrosis were found to be reduced in the liver and sciatic nerve cells of treated groups. All the biomarkers used to analyze the oxidative pathway were significantly replenished indicates that chlorogenic acid produces these effects through this pathway.
C1 [Saraswat, Nikita] Pranveer Singh Inst Technol, Inst Pharm, Kanpur Agra Delhi Natl Highway 2, Kanpur 209305, Uttar Pradesh, India
      [Sachan, Neetu
      Chandra, Phool] IFTM Univ, Sch Pharmaceut Sci, Delhi Rd NH 24, Moradabad 244102, UP, India
NR 0
TC 0
SN 
EI 
J9 
PD JUN 15
PY 2020
VL 6
IS 10
BP 17
EP 17
DI 
PG 1
UT CNKI:saraswat#2020#anti-di#heliyon#6#17
ER

PT J
AU S, Zhang S
   Xue, R
   Z, Hu R
AF S, Zhang S
   Xue, R
   Z, Hu R
TI The neuroprotective effect and action mechanism of polyphenols in diabetes mellitus-related cognitive dysfunction
SO European Journal of Nutrition
LA Chinese
DT Article
DE Diabetes mellitus; Mechanisms; Neuroprotective; Polyphenols; protein-kinase-iv; alzheimers-disease; oxidative stress; insulin-resistance; severe hypoglycemia; signaling pathway; amyloid-beta; hippocampal-neurons; neurotrophic factor; flavonoid fisetin; Nutrition & Dietetics
AB Background Diabetes mellitus (DM) is a complex and prevalent metabolic disorder worldwide. Strong evidence has emerged that DM is a risk factor for the accelerated rate of cognitive decline and the development of dementia. Though traditional pharmaceutical agents are efficient for the management of DM and DM-related cognitive decrement, long-term use of these drugs are along with undesired side effects. Therefore, tremendous studies have focused on the therapeutic benefits of natural compounds at present. Ample evidence exists to prove that polyphenols are capable to modulate diabetic neuropathy with minimal toxicity and adverse effects. Purpose To describe the benefits and mechanisms of polyphenols on DM-induced cognitive dysfunction. In this review, we introduce an updated overview of associations between DM and cognitive dysfunction. The risk factors as well as pathological and molecular mechanisms of DM-induced cognitive dysfunction are summarized. More importantly, many active polyphenols that possess preventive and therapeutic effects on DM-induced cognitive dysfunction and the potential signaling pathways involved in the action are highlighted. Conclusions The therapeutic effects of polyphenols on DM-related cognitive dysfunction pave a novel way for the management of diabetic encephalopathy.
C1 [Zhang, Shenshen
      Coll Publ Hlth, Ran] Zhengzhou Univ, Xue, Zhengzhou, Peoples R China
      [Hu, Ruizhe] Zhengzhou Univ, Sch Phys Educ, Main Campus, Zhengzhou, Peoples R China
NR 0
TC 0
SN 1436-6207
EI 
J9 
PD JUN 15
PY 2020
VL 59
IS 4
BP 1295
EP 1311
DI 
PG 17
UT CNKI:zhang s#2020#the neu#europea#59#1295
ER

PT J
AU Zhang, Q
   Song, W
   C, Liang X
   Xie, J
   Shi, Y
   H, Shi X
   T, Qiu B
   T, Chen X
AF Zhang, Q
   Song, W
   C, Liang X
   Xie, J
   Shi, Y
   H, Shi X
   T, Qiu B
   T, Chen X
TI A Metabolic Insight Into the Neuroprotective Effect of Jin-Mai-Tong (JMT) Decoction on Diabetic Rats With Peripheral Neuropathy Using Untargeted Metabolomics Strategy
SO Frontiers in Pharmacology
LA Chinese
DT Article
DE Traditional Chinese Medicine; Jin-Mai-Tong decoction; metabolomics; diabetes; myelin lipid profile; mitochondrial proteome; jinmaitong capsule; sciatic-nerve; dysfunction; hyperglycemia; imbalance; mechanism; statement; neurons; Pharmacology & Pharmacy
AB Jin-Mai-Tong (JMT) decoction is a traditional Chinese compound prescription for treating diabetic peripheral neuropathy (DPN). The aim of this study is to investigate the neuroprotective effect of JMT decoction on diabetic rats with peripheral neuropathy and to elucidate the potential mechanism based on a metabolomics approach. Sprague-Dawley (SD) rats were randomly divided into four groups: control group, Streptozotocin (STZ) induced model group, JMT low dose (JMT-L) treated group and JMT high dose (JMT-H) treated group. After 12 weeks of treatment, behavioral changes, small fiber loss, and histopathological damages of sciatic nerves were estimated. Serum samples were collected for untargeted metabolomics analysis based on UPLC/QTOF-MS and multivariate statistics. As a result, JMT treatment at two dosages (13.9 and 27.8 g/kg.d) evidently improved the mechanical pain threshold (P < 0.05), increased the intraepidermal nerve fiber density (IENFD) and subepidermal nerve fiber density (SNFD) (P < 0.05), and renovated the demyelination and axonal atrophy of sciatic nerves on DPN rats. Furthermore, metabolomics study revealed that the serum metabolic profiles altered significantly among the control group and the STZ-induced model group. A total of 21 metabolites were identified as potential biomarkers related to the therapeutic effect of JMT decoction. Among them, 16 biomarkers were found in both JMT-H and JMT-L treated groups, while the five others were specific to JMT-H group. These metabolites mainly involved in lipid metabolism, tricarboxylic acid (TCA) cycle, amino acid metabolism, and so on. Besides, correlation analysis indicated that both mechanical pain threshold and distal nerve fiber density were negatively correlated with the serum levels of metabolites from lipid metabolism and TCA cycle. In conclusion, the results demonstrated that JMT decoction has an obvious protective effect against DPN, which could be mediated via ameliorating the metabolic disorders in diabetic rats with peripheral neuropathy.
C1 [Zhang, Qian
      Liang, Xiaochun
      Xie, Jun
      Shi, Yue
      Shi, Xiaohu] Chinese Acad Med Sci, Dept Tradit Chinese Med, Peking Union Med Coll Hosp, Peking Union Med Coll, Beijing, Peoples R China
      [Song, Wei
      Qiu, Bintao
      Chen, Xiuting] Chinese Acad Med Sci, Peking Union Med Coll Hosp, Peking Union Med Coll, Med Res Ctr, Beijing, Peoples R China
NR 0
TC 0
SN 1663-9812
EI 
J9 
PD JUN 15
PY 2020
VL 11
IS 
BP 15
EP 15
DI 
PG 1
UT CNKI:zhang#2020#a metab#frontie#11#15
ER

PT J
AU W, Fu Q
   Yang, H
   Z, Zhang L
   Liu, Y
   R, Li X
   L, Dai M
   P, Yang Y
   S, Yang S
   Xie, Y
   Liu, Y
   Fu, L
   Q, Liu Z
   X, Zhang Q
AF W, Fu Q
   Yang, H
   Z, Zhang L
   Liu, Y
   R, Li X
   L, Dai M
   P, Yang Y
   S, Yang S
   Xie, Y
   Liu, Y
   Fu, L
   Q, Liu Z
   X, Zhang Q
TI Traditional Chinese medicine foot bath combined with acupoint massage for the treatment of diabetic peripheral neuropathy: A systematic review and meta-analysis of 31 RCTs
SO Diabetes-Metabolism Research and Reviews
LA Chinese
DT Article
DE diabetic peripheral neuropathy (DPN); foot bath; meta-analysis; systematic review; management; statement; Endocrinology & Metabolism
AB In this study, we aim to evaluate the efficiency and safety of traditional Chinese medicine foot bath combined with acupoint massage for the treatment of diabetic peripheral neuropathy. A total of eight online databases were searched to collect studies published up to February 2019. Study quality of each included article was evaluated by the Cochrane Collaboration risk of bias tool. Systematic reviews and meta-analyses were conducted based on the Cochrane systematic review method by using the RevMan 5.3 software. Traditional Chinese medicine foot bath combined with acupoint massage was the main therapy in experimental group. Interventions in control groups include western medicine, oral traditional Chinese medicine, other symptomatic treatment of western medicine, and blank control. Primary outcomes in this study include sensory nerve conduction velocity (SNCV), motor nerve conduction velocity (MNCV), total effective rate, and neuropathic syndrome score. Finally, 31 trials involving 3284 participants were included. The results of systematic reviews and meta-analyses showed that traditional Chinese medicine foot bath combined with acupoint massage was significantly better compared with the control groups in terms of the total effective rate, SNCV, MNCV, and neuropathic syndrome score. No case of adverse effect was reported. These findings show that traditional Chinese medicine foot bath combined with acupoint massage may be safer and more effective for the treatment of DPN. However, due to the low methodological quality, further research with randomized controlled trials (RCTs) of higher quality is required to prove its efficacy and better evidence for clinical treatment.
C1 [Fu, Qinwei
      Yang, Hui
      Zhang, Lanzhi
      Liu, Yang
      Li, Xinrong
      Dai, Menglin
      Yang, Yepeng
      Xie, Yan
      Liu, Ying
      Fu, Li
      Liu, Zhiqing
      Zhang, Qinxiu] Chengdu Univ Tradit Chinese Med, Hosp Chengdu Univ Tradit Chinese Med, Chengdu 610041, Sichuan, Peoples R China
      [Fu, Qinwei] Chengdu Univ Tradit Chinese Med, Acupuncture & Tuina Sch, Chengdu, Sichuan, Peoples R China
      [Yang, Shasha] Guizhou Univ Tradit Chinese Med, Teaching Hosp, Guiyang, Guizhou, Peoples R China
      [Zhang, Qinxiu] Chengdu Univ Tradit Chinese Med, Reprod & Women Children Hosp, Sch Med & Life Sci, Chengdu 610041, Sichuan, Peoples R China
NR 0
TC 0
SN 1520-7552
EI 
J9 
PD JUN 15
PY 2020
VL 36
IS 2
BP 15
EP 15
DI 
PG 1
UT CNKI:fu q#2020#traditi#diabete#36#15
ER

PT J
AU Zhao, J
   Li, Y
   Xin, L
   Sun, M
   Yu, C
   Shi, G
   Bao, T
   Liu, J
   Ni, Y
   Lu, R
   Wu, Y
   Fang, Z
AF Zhao, J
   Li, Y
   Xin, L
   Sun, M
   Yu, C
   Shi, G
   Bao, T
   Liu, J
   Ni, Y
   Lu, R
   Wu, Y
   Fang, Z
TI Clinical Features and Rules of Chinese Herbal Medicine in Diabetic Peripheral Neuropathy Patients
SO Evid Based Complement Alternat Med
LA Chinese
DT Article
AB OBJECTIVE: To analyse the clinical features of diabetic peripheral neuropathy (DPN) and employ data mining technology to explore the rules of Chinese herbal medicine (CHM) therapy. METHODS: The clinical data of 216 patients with DPN and qi-yin deficiency syndrome were obtained, and the clinical features of the patients were assessed by cluster analysis. Relevant information was entered into the clinical diagnosis and treatment collection system, and data mining techniques were used to analyse the drug frequency, core CHM, CHM pair, and so on. RESULTS: In this study, glycated haemoglobin (HbA1c) and homocysteine (HCY) were closely related to the pathogenesis of DPN. Overall, 162 patients had typical DPN syndrome characteristics, and we analysed 216 prescriptions, including 182 CHM. The frequencies of prescription of Astragalus membranaceus, Ligusticum wallichii, Poria cocos, and Radix Rehmanniae were greater than 45%. A Bayesian network analysis diagram showed that the 9 most common core CHM included Astragalus membranaceus, Ligusticum wallichii, Poria cocos, atractylodes rhizome, and Salvia miltiorrhiza Bge. According to the association rules of CHM, Radix Ophiopogon is used for Codonopsis pilosula; Astragalus membranaceus and atractylodes rhizome for Rehmannia are also frequently used. Astragalus membranaceus and Cinnamomi Ramulus or Ligusticum wallichii and Moutan bark were highly related to a decreased Michigan Diabetic Neuropathy Score. CONCLUSION: HbA1c and HCY are related risk factors for DPN. Numbness is a typical syndrome characteristic. Astragalus membranaceus is a monarch CHM and is used most frequently.
C1 The First Affiliated Hospital of Anhui University of Chinese Medicine, Department of Endocrine Disease, Hefei 230031, China.
NR 0
TC 0
SN 1741-427X (Print)
EI 
J9 
PD JUN 15
PY 2020
VL 2020
IS 
BP 5795264
EP 5795264
DI 
PG 1
UT CNKI:zhao#2020#clinica#evid ba#2020#5795264
ER

PT J
AU F, Villarreal C
   S, Santos D
   S, Lauria P S
   B, Gama K
   F, Espírito-Santo R
   L, Juiz P J
   Q, Alves C
   M, David J
   P, Soares M B
AF F, Villarreal C
   S, Santos D
   S, Lauria P S
   B, Gama K
   F, Espírito-Santo R
   L, Juiz P J
   Q, Alves C
   M, David J
   P, Soares M B
TI Bergenin Reduces Experimental Painful Diabetic Neuropathy by Restoring Redox and Immune Homeostasis in the Nervous System
SO International Journal of Molecular Sciences
LA Chinese
DT Article
DE diabetic neuropathy; natural product; analgesic; antioxidant; immunomodulation; cytokine; spinal cord; sciatic nerve; antinociceptive properties; peripheral neuropathy; chronic-bronchitis; mechanisms; nrf2; complications; management; apoptosis; cytokines; pathways; Biochemistry & Molecular Biology; Chemistry
AB Diabetic neuropathy is a frequent complication of diabetes. Symptoms include neuropathic pain and sensory alterations-no effective treatments are currently available. This work characterized the therapeutic effect of bergenin in a mouse (C57/BL6) model of streptozotocin-induced painful diabetic neuropathy. Nociceptive thresholds were assessed by the von Frey test. Cytokines, antioxidant genes, and oxidative stress markers were measured in nervous tissues by ELISA, RT-qPCR, and biochemical analyses. Single (3.125-25 mg/kg) or multiple (25 mg/kg; twice a day for 14 days) treatments with bergenin reduced the behavioral signs of diabetic neuropathy in mice. Bergenin reduced both nitric oxide (NO) production in vitro and malondialdehyde (MDA)/nitrite amounts in vivo. These antioxidant properties can be attributed to the modulation of gene expression by the downregulation of inducible nitric oxide synthase (iNOS) and upregulation of glutathione peroxidase and Nrf2 in the nervous system. Bergenin also modulated the pro- and anti-inflammatory cytokines production in neuropathic mice. The long-lasting antinociceptive effect induced by bergenin in neuropathic mice, was associated with a shift of the cytokine balance toward anti-inflammatory predominance and upregulation of antioxidant pathways, favoring the reestablishment of redox and immune homeostasis in the nervous system. These results point to the therapeutic potential of bergenin in the treatment of painful diabetic neuropathy.
C1 [Villarreal, Cristiane F.
      Santos, Dourivaldo S.
      Lauria, Pedro S. S.
      Espirito-Santo, Renan F.] Univ Fed Bahia, Fac Farm, BR-40170115 Salvador, BA, Brazil
      [Villarreal, Cristiane F.
      Gama, Kelly B.
      Espirito-Santo, Renan F.
      Soares, Milena B. P.] Fundacao Oswaldo Cruz, Inst Goncalo Moniz, BR-40296710 Salvador, BA, Brazil
      BR-44042280 Feira De Santana, Paulo J. L.] Univ Fed Reconcavo Bahia, [Juiz, BA, Brazil
      [Alves, Clayton Q.] Univ Estadual Feira de Santana, Dept Ciencias Exatas, BR-44036336 Feira De Santana, BA, Brazil
      [David, Jorge M.] Univ Fed Bahia, Inst Quim, BR-40170280 Salvador, BA, Brazil
NR 0
TC 0
SN 
EI 
J9 
PD JUN 15
PY 2020
VL 21
IS 14
BP 17
EP 17
DI 
PG 1
UT CNKI:villarreal c#2020#bergeni#interna#21#17
ER

PT J
AU D, Zhao J
   Li, Y
   Xin, L
   Sun, M
   J, Yu C
   B, Shi G
   T, Bao T
   Liu, J
   Q, Ni Y
   M, Lu R
   Y, Wu Y
   H, Fang Z
AF D, Zhao J
   Li, Y
   Xin, L
   Sun, M
   J, Yu C
   B, Shi G
   T, Bao T
   Liu, J
   Q, Ni Y
   M, Lu R
   Y, Wu Y
   H, Fang Z
TI Clinical Features and Rules of Chinese Herbal Medicine in Diabetic Peripheral Neuropathy Patients
SO Evidence-Based Complementary and Alternative Medicine
LA Chinese
DT Article
DE plasma homocysteine; risk-factors; polyneuropathy; prevalence; modulation; decoction; statement; symptoms; mellitus; Integrative & Complementary Medicine
AB Objective. To analyse the clinical features of diabetic peripheral neuropathy (DPN) and employ data mining technology to explore the rules of Chinese herbal medicine (CHM) therapy.Methods. The clinical data of 216 patients with DPN and qi-yin deficiency syndrome were obtained, and the clinical features of the patients were assessed by cluster analysis. Relevant information was entered into the clinical diagnosis and treatment collection system, and data mining techniques were used to analyse the drug frequency, core CHM, CHM pair, and so on.Results. In this study, glycated haemoglobin (HbA1c) and homocysteine (HCY) were closely related to the pathogenesis of DPN. Overall, 162 patients had typical DPN syndrome characteristics, and we analysed 216 prescriptions, including 182 CHM. The frequencies of prescription ofAstragalus membranaceus, Ligusticum wallichii, Poria cocos, and Radix Rehmanniae were greater than 45%. A Bayesian network analysis diagram showed that the 9 most common core CHM includedAstragalus membranaceus, Ligusticum wallichii, Poria cocos, atractylodes rhizome, andSalvia miltiorrhizaBge. According to the association rules of CHM, Radix Ophiopogon is used for Codonopsis pilosula;Astragalus membranaceusand atractylodes rhizome forRehmanniaare also frequently used.Astragalus membranaceusand Cinnamomi Ramulus orLigusticum wallichiiand Moutan bark were highly related to a decreased Michigan Diabetic Neuropathy Score.Conclusion. HbA1c and HCY are related risk factors for DPN. Numbness is a typical syndrome characteristic.Astragalus membranaceusis a monarch CHM and is used most frequently.
C1 [Zhao, Jindong
      Yu, Chanjuan
      Shi, Guobin
      Bao, Taotao
      Liu, Jian
      Ni, Yingqun
      Lu, RuiMin
      Wu, Yuanyuan
      Fang, Zhaohui] Anhui Univ Chinese Med, Dept Endocrine Dis, Affiliated Hosp 1, Hefei 230031, Anhui, Peoples R China
      [Li, Yan] Anhui Univ Chinese Med, Dept Infect Dis, Affiliated Hosp 1, Hefei 230031, Anhui, Peoples R China
      [Xin, Ling] Anhui Univ Chinese Med, Dept Informat, Affiliated Hosp 1, Hefei 230031, Anhui, Peoples R China
      [Sun, Min] Anhui Univ, Sch Life Sci, Hefei 230039, Anhui, Peoples R China
NR 0
TC 0
SN 1741-427X
EI 
J9 
PD JUN 15
PY 2020
VL 2020
IS 
BP 8
EP 8
DI 
PG 1
UT CNKI:zhao j#2020#clinica#evidenc#2020#8
ER

PT J
AU X, Li Y
   B, Gao Y
   B, Gong Y
   X, Guo Y
   Y, Wang L
   Liu, Q
   Chen, F
   J, Zhang T
AF X, Li Y
   B, Gao Y
   B, Gong Y
   X, Guo Y
   Y, Wang L
   Liu, Q
   Chen, F
   J, Zhang T
TI Treatment with Tang-luo-ning altered the microRNA expression profile in rats with diabetic peripheral neuropathy
SO Bioengineered
LA Chinese
DT Article
DE Tang-luo-ning; MicroRNA; microarray; Wnt signaling pathway; neurotrophin; statement; acid; gene; Biotechnology & Applied Microbiology
AB Tang-luo-ning (TLN) is a traditional Chinese herbal recipe that has been used to treat diabetic peripheral neuropathy (DPN); nevertheless, the underlying mechanism remains unclear. This study was aimed to investigate the microRNA (miRNA) expression profile in diabetic rats treated with TLN, and the target genes were predicted. Male Sprague-Dawley rats were randomly divided into control, diabetes, and TLN-treated diabetes groups. Diabetes was induced with streptozotocin, and TLN (5 g/kg/day) was orally given for eight weeks. Then, the sciatic nerves were harvested for miRNA microarray analyses. The differentially expressed miRNAs and their target genes were analyzed. Compared with the control rats, 24 miRNAs were significantly upregulated, and 59 were downregulated in the sciatic nerves of the diabetic rats by more than two folds (allP< 0.05). In TLN-treated diabetes rats, 26 miRNAs were upregulated, and 14 were downregulated compared with diabetic rats without TLN treatment (allP< 0.05). DPN-induced alterations of the miRNA profile were reversed by the TLN treatment. A total of 1402 target genes were screened. In GO analysis, genes in localization, cytoplasm, and protein binding processes were enriched, and the most significantly enriched pathways included the neurotrophin, Fc epsilon RI, and Wnt signaling pathways. Further analyses revealed thatDVL1andNTF3genes were involved in these pathways. Our findings indicate that TLN may affect the Wnt and neurotrophin pathways by acting onDVL1andNTF3genes.
C1 [Li, Yixiao
      Gong, Yanbing
      Guo, Yuxin
      Wang, Liying
      Liu, Qin
      Chen, Feng
      Zhang, Taojing] Beijing Univ Chinese Med, Dongfang Hosp, Dept Endocrinol, Beijing 100078, Peoples R China
      Sch Tradit Chinese Med, Yanbin] Capital Med Univ, [Gao, Beijing, Peoples R China
NR 0
TC 0
SN 2165-5979
EI 
J9 
PD JUN 15
PY 2020
VL 11
IS 1
BP 841
EP 851
DI 
PG 11
UT CNKI:li y#2020#treatme#bioengi#11#841
ER
