# Supplementary material for: Mapping the evolution of botanical interventions for diabetic neuropathy: a two-database bibliometric landscape from 2005 to mid-2025
Source: Front Nutr. 2026 Jan 7;12:1727582. doi: 10.3389/fnut.2025.1727582 (PMC12819247; doi:10.3389/fnut.2025.1727582)
Supplement: Supplementary file 1 [file Data_Sheet_1.zip › Supplementary Material/merged and cleaned dataset/download2021u33.txt]

PT J
AU Dragomanova, S
   Miteva, S
   Nicoletti, F
   Mangano, K
   Fagone, P
   Pricoco, S
   Staykov, H
   Tancheva, L
AF Dragomanova, S
   Miteva, S
   Nicoletti, F
   Mangano, K
   Fagone, P
   Pricoco, S
   Staykov, H
   Tancheva, L
TI Therapeutic Potential of Alpha-Lipoic Acid in Viral Infections, including COVID-19
SO Antioxidants
LA Chinese
DT Article
DE antioxidants; natural products; oxidative responses; viral infections; polyphenol-rich extract; geranium-sanguineum l.; chronic hepatitis-c; age-related loss; oxidative stress; lipid-peroxidation; vitamin-e; endothelial dysfunction; dihydrolipoic acid; insulin-receptor; Biochemistry & Molecular Biology; Pharmacology & Pharmacy; Food Science & Technology
AB Oxidative stress (OS), resulting from a disrupted balance between reactive oxygen species (ROS) and protective antioxidants, is thought to play an important pathogenetic role in several diseases, including viral infections. Alpha-lipoic acid (LA) is one of the most-studied and used natural compounds, as it is endowed with a well-defined antioxidant and immunomodulatory profile. Owing to these properties, LA has been tested in several chronic immunoinflammatory conditions, such as diabetic neuropathy and metabolic syndrome. In addition, a pharmacological antiviral profile of LA is emerging, that has attracted attention on the possible use of this compound for the cotreatment of several viral infections. Here, we will review the emerging literature on the potential use of LA in viral infections, including COVID-19.
C1 [Dragomanova, Stela] Med Univ, Dept Pharmacol Toxicol & Pharmacotherapy, Fac Pharm, Varna 9002, Bulgaria
      [Miteva, Simona
      Tancheva, Lyubka] Bulgarian Acad Sci, Dept Behav Neurobiol, Inst Neurobiol, Sofia 1113, Bulgaria
      [Nicoletti, Ferdinando
      Mangano, Katia
      Fagone, Paolo
      Pricoco, Salvatore] Univ Catania, Dept Biomed & Biotechnol Sci, Via S Sofia 89, I-95123 Catania, Italy
      [Staykov, Hristian] Med Univ, Dept Pharmacol & Toxicol, 2 Zdrave Str, Sofia 1431, Bulgaria
NR 0
TC 0
SN 
EI 
J9 
PD JUN 15
PY 2021
VL 10
IS 8
BP 12
EP 12
DI 
PG 1
UT CNKI:dragomanova#2021#therape#antioxi#10#12
ER

PT J
AU Kurakula, M
   R, Naveen N
   Patel, B
   Manne, R
   B, Patel D
AF Kurakula, M
   R, Naveen N
   Patel, B
   Manne, R
   B, Patel D
TI Preparation, Optimization and Evaluation of Chitosan-Based Avanafil Nanocomplex Utilizing Antioxidants for Enhanced Neuroprotective Effect on PC12 Cells
SO Gels
LA Chinese
DT Article
DE chitosan; alpha lipoic acid; ellagic acid; optimization; diabetic neuropathy; erectile dysfunction; drug-delivery; in-vitro; molecular-weight; ex-vivo; nanoparticles; formulation; zein; fabrication; neuropathy; Polymer Science
AB (1) Introduction: in recent decades, interdisciplinary research on the utilization of natural products as "active moiety carriers" was focused on due to their superior safety profile, biodegradability, biocompatibility and the ability for sustained or controlled release activity. The nano-based neuroprotective strategy is explored as an imperative treatment for diabetic neuropathy (DN). Avanafil (AV), that selectively inhibits the degradation of cGMP-specific phosphodiesterase, thereby increasing the levels of cGMP, makes a decisive mediator for cytoprotection. (2) Methods: AVnanocomplex formulations were prepared by a modified anti-solvent precipitation method and the method was optimized by Box-Behnken design. An optimized formulation was characterized and evaluated for various in vitro parameters; (3) results:based on the desirability approach, the formulation containing 2.176 g of chitosan, 7.984 g of zein and 90% v/v ethanol concentration can fulfill the prerequisites of optimum formulation (OB-AV-NC).OB-AV-NC was characterized and evaluated for various parameters. The neuroprotective mechanism of AV was evaluated by pretreatment of PC12 cells with plain AV, avanafil nanocomplex (NC) without antioxidants (AV-NC) and with antioxidants (alpha-Lipoic acid LP; Ellagic Acid EA), AV-LP-EA-Nanocomplex has also shown considerable attenuation in intracellular reactive oxygen species (ROS) and lipid peroxidation with a significant increase in the PC 12 viability under HG conditions in comparison to pure AV; (4) conclusion: the nanocomplex of AV prepared to utilize natural polymers and antioxidants aided for high solubility of AV and exhibited desired neuroprotective activity.This can be one of the promisingstrategy to translate the AV nanocomplex with safety and efficacy in treating DN.
C1 Dept Biomed Engn, Mallesh] Univ Memphis, [Kurakula, Memphis, TN 38152 USA
      [Naveen, Raghavendra N.] Adichunchanagiri Univ, Sri Adichunchanagiri Coll Pharm, Dept Pharmaceut, Bg Nagar 571448, Karnataka, India
      Prod Dev Dept, Bhaumik] Cure Pharmaceut Corp, [Patel, Los Angeles, CA 90025 USA
      Qual Control & Assurance Dept, Ravi] Chemtex Environm Lab, [Manne, Port Arthur, TX 77642 USA
      [Patel, Devang B.] Long Isl Univ, Arnold & Marie Schwartz Coll Pharm & Hlth Sci, Dept Pharmaceut Sci, Brooklyn, NY 11201 USA
NR 0
TC 0
SN 
EI 
J9 
PD JUN 15
PY 2021
VL 7
IS 3
BP 18
EP 18
DI 
PG 1
UT CNKI:kurakula#2021#prepara#gels#7#18
ER

PT J
AU S, Tay J
   J, Kim Y
AF S, Tay J
   J, Kim Y
TI Efficacy of moxibustion in diabetes peripheral neuropathy
SO Medicine
LA Chinese
DT Article
DE moxibustion; randomized controlled trial; General & Internal Medicine
AB Background: Diabetic peripheral neuropathy (DPN) is one of the most common complications of diabetes mellitus. The main clinical manifestations of DPN include pain, numbness, paraesthesia, and weakness of the lower limbs which often leads to diabetic foot ulceration, eventually resulting in amputation. Based on Traditional Chinese Medicine theory, moxibustion has a great effect on treating and preventing DPN. However, randomized clinical trials done to evaluate the efficacy of this treatment are still lacking. Hence, this study is carried out to evaluate the effectiveness and safety of moxibustion therapy on diabetic peripheral neuropathy. Methods: This study will be a pilot, interventional, randomized, 2-armed, parallel, singled-masked, controlled trial. A total of 40 diabetes mellitus patients with peripheral neuropathy will be recruited and assigned randomly into 2 groups (moxibustion group and waiting group) at a 1:1 ratio. This trial consists of an 8-week intervention period and a 4-week follow-up period. During the intervention period, the moxibustion group will take 3 moxibustion sessions per week, whereas no intervention will be done on the waiting group to act as the control group. The outcome will be assessed by an outcome assessor who is unaware of the group assignment. The primary outcome will be pain assessment measured with algometry, Leeds Assessment of Neuropathic Symptoms and Signs pain scale, visual analogue scale, and neuropathy pain scale. The secondary outcome will be an evaluation of functional performance capacity with 6 minutes walking test, evaluation of the Foot and Ankle Ability Measure, and serum HbA1c and albumin levels. Discussion: We hope that this trial will provide valuable insights on the efficacy of moxibustion in the management of diabetic peripheral neuropathy.
C1 [Tay, Jing Sheng
      Kim, Yun Jin] Xiamen Univ Malaysia, Sch Tradit Chinese Med, Jalan Sunsuria, Sepang 43900, Selangor, Malaysia
NR 0
TC 0
SN 0025-7974
EI 
J9 
PD JUN 15
PY 2021
VL 100
IS 49
BP 6
EP 6
DI 
PG 1
UT CNKI:tay j#2021#efficac#medicin#100#6
ER

PT J
AU X, Lin Y
   Q, Shen C
   J, Wang F
   H, Fang Z
   M, Shen G
AF X, Lin Y
   Q, Shen C
   J, Wang F
   H, Fang Z
   M, Shen G
TI Network Pharmacology and Molecular Docking Study on the Potential Mechanism of Yi-Qi-Huo-Xue-Tong-Luo Formula in Treating Diabetic Peripheral Neuropathy
SO Journal of Diabetes Research
LA Chinese
DT Article
DE glucose-induced neurotoxicity; glycation end-products; in-vitro; age-rage; quercetin; association; antioxidant; management; cytoscape; Endocrinology & Metabolism; Research & Experimental Medicine
AB Objective. To investigate the potential mechanism of action of Yi-Qi-Huo-Xue-Tong-Luo formula (YQHXTLF) in the treatment of diabetic peripheral neuropathy (DPN). Methods. Network pharmacology and molecular docking techniques were used in this study. Firstly, the active ingredients and the corresponding targets of YQHXTLF were retrieved using the Traditional Chinese Medicine Systems Pharmacology (TCMSP) platform; subsequently, the targets related to DPN were retrieved using GeneCards, Online Mendelian Inheritance in Man (OMIM), Pharmgkb, Therapeutic Target Database (TTD) and Drugbank databases; the common targets of YQHXTLF and DPN were obtained by Venn diagram; afterwards, the "YQHXTLF Pharmacodynamic Component-DPN Target" regulatory network was visualized using Cytoscape 3.6.1 software, and Gene Ontology (GO) enrichment analysis and Kyoto Encyclopedia of Genes and Genomes (KEGG) pathway analysis were performed on the potential targets using R 3.6.3 software. Finally, molecular docking of the main chemical components in the PPI network with the core targets was verified by Autodock Vina software. Results. A total of 86 active ingredients and 229 targets in YQHXTLF were screened, and 81 active ingredients and 110 targets were identified to be closely related to diabetic peripheral neuropathy disease. PPI network mapping identified TP53, MAPK1, JUN, and STAT3 as possible core targets. KEGG pathway analysis showed that these targets are mostly involved in AGE-RAGE signaling pathway in diabetic complications, TNF signaling pathway, and MAPK signaling pathway. The molecular docking results showed that the main chemical components of YQHXTLF have a stable binding activity to the core pivotal targets. Conclusion. YQHXTLF may act on TP53, MAPK1, JUN, and STAT3 to regulate inflammatory response, apoptosis, or proliferation as a molecular mechanism for the treatment of diabetic peripheral neuropathy, reflecting its multitarget and multipathway action, and providing new ideas to further uncover its pharmacological basis and mechanism of action.
C1 [Lin, Yixuan
      Wang, Fanjing
      Shen, Guoming] Anhui Univ Chinese Med, Grad Sch, Hefei, Anhui, Peoples R China
      [Shen, Chuqiao] Anhui Univ Tradit Chinese Med, Dept Pharm, Affiliated Hosp 1, Hefei, Anhui, Peoples R China
      [Fang, Zhaohui] Anhui Univ Tradit Chinese Med, Dept Endocrinol, Affiliated Hosp 1, Hefei, Anhui, Peoples R China
      Hefei, Zhaohui] Anhui Acad Tradit Chinese Med Diabet Res Inst, [Fang, Anhui, Peoples R China
NR 0
TC 0
SN 2314-6745
EI 
J9 
PD JUN 15
PY 2021
VL 2021
IS 
BP 16
EP 16
DI 
PG 1
UT CNKI:lin y#2021#network#journal#2021#16
ER

PT J
AU Meyer-Hamme, G
   Friedemann, T
   Greten, J
   Gerloff, C
   Schroeder, S
AF Meyer-Hamme, G
   Friedemann, T
   Greten, J
   Gerloff, C
   Schroeder, S
TI Electrophysiologically verified effects of acupuncture on diabetic peripheral neuropathy in type 2 diabetes: The randomized, partially double-blinded, controlled ACUDIN trial
SO Journal of Diabetes
LA Chinese
DT Article
DE diabetic peripheral neuropathy; laser acupuncture; nerve conduction studies; randomized controlled trial; manual acupuncture; blood-flow; needle; sham; pathogenesis; acupressure; frequency; criteria; stress; laser; Endocrinology & Metabolism
AB Background Acupuncture is commonly used in Traditional Chinese Medicine for treatment of diabetic peripheral neuropathy (DPN), but data from randomized controlled trials are rare. Methods This randomized, placebo-controlled, partially double-blinded clinical trial randomly assigned adults with confirmed type 2 diabetes-induced DPN to receive 10 sessions of needle acupuncture, laser acupuncture, or placebo laser acupuncture for 10 consecutive weeks. Treatment was provided at bilateral acupoints Ex-LE-10 (Bafeng), Ex-LE-12 (Qiduan), and ST-34 (Lianqiu). Neurological assessments, including nerve conduction studies (NCS) of sural and tibial nerves, were performed at baseline and weeks 6 and 15. Primary outcome was delta of sural sensory nerve action potential (SNAP). Secondary outcomes included further NCS values, clinical scores, and patient-reported outcome measures (PROMs). Results Of 180 participants, 172 completed the study. Sural SNAP and sural and tibial nerve conduction velocities improved significantly after 10 treatments when comparing needle acupuncture to placebo. Needle acupuncture showed earlier onset of action than laser acupuncture. PROMs showed larger improvements following needle and laser acupuncture than placebo, reaching significant differences for hyperesthesia and cramps following needle acupuncture and for heat sensation following laser acupuncture. Conclusions Classical needle acupuncture had significant effects on DPN. Improvement in NCS values presumably indicates structural neuroregeneration following acupuncture.
C1 [Meyer-Hamme, Gesa
      Friedemann, Thomas
      Schroeder, Sven] Univ Med Ctr Hamburg Eppendorf, HanseMerkur Ctr Tradit Chinese Med, Breitenfelder Str 15, D-20251 Hamburg, Germany
      Johannes] Heidelberg Sch Chinese Med, [Greten, Heidelberg, Germany
      [Greten, Johannes] Univ Porto, Dept Neurophysiol, Inst Ciencias Biomed Abel Salazar, Porto, Portugal
      [Gerloff, Christian] Univ Hosp Hamburg Eppendorf, Dept Neurol, Martinistr 52, Hamhurg, Germany
NR 0
TC 0
SN 1753-0393
EI 
J9 
PD JUN 15
PY 2021
VL 13
IS 6
BP 469
EP 481
DI 
PG 13
UT CNKI:meyer-hamme#2021#electro#journal#13#469
ER

PT J
AU R, Jia Z
   W, Wang K
   M, Zhang Y
   L, Duan Y
   Xiao, K
   Liu, S
   S, Ding X
AF R, Jia Z
   W, Wang K
   M, Zhang Y
   L, Duan Y
   Xiao, K
   Liu, S
   S, Ding X
TI Icariin Ameliorates Diabetic Renal Tubulointerstitial Fibrosis by Restoring Autophagy via Regulation of the miR-192-5p/GLP-1R Pathway
SO Frontiers in Pharmacology
LA Chinese
DT Article
DE diabetic tubulointerstitial fibrosis; autophagy; icariin; testosterone; miR-192-5p; glucagon-like peptide-1 receptor; mechanisms; testosterone; nephropathy; apoptosis; streptozotocin; resistance; mellitus; therapy; glucose; obesity; Pharmacology & Pharmacy
AB Tubulointerstitial fibrosis is one of the most common pathological features of diabetic nephropathy. Autophagy, an intracellular mechanism to remove damaged or dysfunctional cell parts and maintain metabolic homeostasis, is inhibited in diabetic neuropathy. Icariin is a traditional Chinese medicine extract known for nourishing the kidney and reinforcing Yang. In this study, we investigated the effects and mechanism of Icariin on renal function, autophagy, and fibrosis in type 2 diabetic nephropathic rats and in high-glucose-incubated human renal tubular epithelial cells and rat renal fibroblasts (in vitro). Icariin improved diabetes, renal function, restored autophagy, and alleviated fibrosis in type 2 diabetic neuropathic rats and in vitro. After we applied autophagy-related gene 5-small interfering RNA, we found that fibrosis improvement by Icariin was related to autophagy restoration. By detecting serum sex hormone levels, and using dihydrotestosterone, siRNA for androgen receptor, and the androgen receptor antagonist Apalutamide (ARN-509), we found that Icariin had an androgen-like effect and restored autophagy and reduced fibrosis by regulating the androgen receptor. In addition, miR-192-5p levels were increased under high glucose but reduced after dihydrotestosterone and Icariin treatment. Furthermore, dihydrotestosterone and Icariin inhibited miR-192-5p overexpression-induced fibrosis production and autophagy limitation. Glucagon-like peptide-1 receptor (GLP-1R) was downregulated by high glucose and overexpression of miR-192-5p and could be restored by dihydrotestosterone and Icariin. By using ARN-509, we found that Icariin increased GLP-1R expression by regulating the androgen receptor. GLP-1R-siRNA transfection weakened the effects of Icariin on autophagy and fibrosis. These findings indicate that Icariin alleviates tubulointerstitial fibrosis by restoring autophagy through the miR-192-5p/GLP-1R pathway and is a novel therapeutic option for diabetic fibrosis.
C1 [Jia, Zhirong
      Wang, Kaiwei
      Zhang, Yameng
      Duan, Yalei
      Xiao, Kang
      Liu, Shuo
      Sch Basic Med & Clin Pharm, Xuansheng] China Pharmaceut Univ, Ding, Nanjing, Peoples R China
      [Ding, Xuansheng] China Pharmaceut Univ, Sch Basic Med & Clin Pharm, Precis Med Lab, Nanjing, Peoples R China
NR 0
TC 0
SN 
EI 
J9 
PD JUN 15
PY 2021
VL 12
IS 
BP 18
EP 18
DI 
PG 1
UT CNKI:jia z#2021#icariin#frontie#12#18
ER

PT J
AU Tiwari, R
   Wal, P
   Singh, P
   Tiwari, G
   Rai, A
AF Tiwari, R
   Wal, P
   Singh, P
   Tiwari, G
   Rai, A
TI A Review on Mechanistic and Pharmacological Findings of Diabetic Peripheral Neuropathy including Pharmacotherapy
SO Curr Diabetes Rev
LA Chinese
DT Article
DE *Diabetic Neuropathies/drug therapy; Humans; *Hyperglycemia/drug therapy; Oxidative Stress; Quality of Life; Reactive Oxygen Species; Diabetic peripheral neuropathy; available treatments; herbal treatments; pathogenesis of DPN; pathogenetic treatments; supporting literatures; symptomatic treatments
AB BACKGROUND: Chronic hyperglycemia and related complications involving peripheral nerves in diabetes are one of the most severe microvascular complications with an average prevalence of 50-60%. Diabetic neuropathy is among the vascular disorders of diabetes, the most debilitating and crippled, lethal condition impacting patients's quality of life. METHODS: In the present review article, several hypotheses associated with the pathogenesis of Diabetic Peripheral Neuropathy (DPN) have been introduced, among them metabolic pathways associated with polyol pathway, oxidative stress, production of reactive oxygen species (ROS) amplified under chronic hyperglycemic conditions and activation of transcription factor Nuclear factor-κB (NF- κB). The review article also possesses pathogenetic and pharmacologic treatments along with others, including acupressure, lidocaine, and capsaicin for DPN. CONCLUSION: It may be concluded that we can combat the pathogenesis of DPN with different suggested treatments.
C1 Kanpur - Agra - Delhi National Highway - 2 , Pranveer Singh Institute Of Technology, Department of Pharmacy, Bhauti - Kanpur - 209305, India.
NR 0
TC 0
SN 1573-3998
EI 
J9 
PD JUN 15
PY 2021
VL 17
IS 3
BP 247
EP 258
DI 
PG 12
UT CNKI:tiwari#2021#a revie#curr di#17#247
ER

PT J
AU Kantawong, F
   Saisuwan, C
   Soeratanapant, P
   Wanachantararak, P
   Nan, J
   Wu, J
   T, Chang Y
AF Kantawong, F
   Saisuwan, C
   Soeratanapant, P
   Wanachantararak, P
   Nan, J
   Wu, J
   T, Chang Y
TI Gynura divaricata Water Extract Presented the Possibility to Enhance Neuronal Regeneration
SO Evid Based Complement Alternat Med
LA Chinese
DT Article
AB Gynura divaricata (GD) is an Asian herb widely used as an alternative medicine and functional food for type 2 diabetes. Diabetic neuropathy is considered as an important complication of diabetic patients. This study focused on neuroregenerative effects of GD for use in the prevention of diabetic neuropathy. GD leaves were cut and boiled in water to mimic real-life cooking. The boiled content was filtered through white gauze and lyophilized to preserve as dried powder. Antioxidant assay was performed using DPPH assays. UHPLC-QTOF-MS/MS was employed to test for important compounds in the extract of these herbs. MTT assay was used to test for cell viability. The extracts at concentration of 250 μg/mL were tested with human gingival cell to observe the change of gene expression. The DPPH assay showed that GD water extract at the concentration of 5000 μg/mL could inhibit DPPH radical for 39.2%. The results showed that 5000 µg of GD water extract contained total phenolic content equivalent to 310.9 µg standard gallic acid. UHPLC-QTOF-MS/MS result found phenolic acids and flavonoids as the main components. Human gingival cells treated with 250 μg/mL of GD water extract for 10 days showed upregulation of some neuronal differentiation markers. Staining with Cdr3 dye confirmed the presentation of neuronal progenitors. The extract at the concentration of 250 μg/mL was also tested with apical papilla cells to screen for change of gene expression by RNA sequencing. The result also showed significant upregulation of alpha-internexin (INA). These results indicated that GD water extract might have an inductive effect for neural regeneration and could be used as functional food and supplementation for the prevention or treatment of diabetic neuropathy. This work provided the basic knowledge for further investigations into the benefits of GD for diabetic neuropathy.
C1 Chiang Mai University, Faculty of Associated Medical Sciences, Department of Medical Technology, Chiang Mai 50200, Thailand.
NR 0
TC 0
SN 1741-427X (Print)
EI 
J9 
PD JUN 15
PY 2021
VL 2021
IS 
BP 8818618
EP 8818618
DI 
PG 1
UT CNKI:kantawong#2021#gynura #evid ba#2021#8818618
ER

PT J
AU Mai, W
   Wei, A
   Lin, X
   Wang, F
   Ye, J
   Chen, P
AF Mai, W
   Wei, A
   Lin, X
   Wang, F
   Ye, J
   Chen, P
TI Efficacy and safety of traditional Chinese medicine injection with mecobalamin in treating diabetic peripheral neuropathy: A protocol for systematic review and meta-analysis
SO Medicine (Baltimore)
LA Chinese
DT Article
DE Diabetic Nephropathies/*drug therapy; Humans; Medicine, Chinese Traditional/methods/*standards; Meta-Analysis as Topic; Systematic Reviews as Topic; Vitamin B 12/*analogs & derivatives/pharmacology/standards/therapeutic use
AB BACKGROUND: Diabetic peripheral neuropathy is a common complication of diabetes and the main cause of disability. At present, there is no specific therapeutic regimen. Mecobalamin is often used as a neurotrophic drug, and its long-term effects are not satisfactory when used alone. Clinical practice indicates that traditional Chinese medicine injection with mecobalamin has a therapeutic advantage in treating diabetic peripheral neuropathy while it lacks evidence-based medicine. In this scheme, the efficacy and safety of traditional Chinese medicine injection with mecobalamin in treating diabetic peripheral neuropathy has been studied. METHODS: Computers were used to search the English database (PubMed, the Cochrane Library, Embase, Web of Science), and Chinese database (CNKI, Wanfang, CBMDISC, VIP). Besides, manual searching was conducted to search for Baidu Scholar, CHICTR, Google Scholar. During the establishment of the database to November 2020, a randomized controlled trial on traditional Chinese medicine injection with mecobalamin in treating diabetic peripheral neuropathy was conducted. There were 2 researchers independently conducting data extraction and quality evaluation of literature on the included studies, RevMan5.3 was performed for meta-analysis on the included literature. RESULTS: In this study, the efficacy and safety of traditional Chinese medicine injection with mecobalamin in treating diabetic peripheral neuropathy was evaluated by the total effective rate, motor nerve conduction velocity, sensory nerve conduction velocity, adverse reactions, and glucose metabolism level. CONCLUSION: This study can provide an evidence-based basis on the clinical applications of traditional Chinese medicine injection with mecobalamin in the treatment of diabetic peripheral neuropathy. ETHICS AND DISSEMINATION: The study does not involve patient privacy or rights and does not require approval from an ethics committee. The results may be published in peer-reviewed journals or disseminated at relevant conferences. OSF REGISTRATION NUMBER: DOI 10.17605/OSF.IO/KPW5E.
C1 Department of Endocrinology, Foshan Hospital of Traditional Chinese Medicine.
NR 0
TC 0
SN 0025-7974 (Print)
EI 
J9 
PD JUN 15
PY 2021
VL 100
IS 1
BP e23702
EP e23702
DI 
PG 1
UT CNKI:mai#2021#efficac#medicin#100#e23702
ER

PT J
AU G, Jo H
   Lee, D
AF G, Jo H
   Lee, D
TI Oral Administration of East Asian Herbal Medicine for Peripheral Neuropathy: A Systematic Review and Meta-Analysis with Association Rule Analysis to Identify Core Herb Combinations
SO Pharmaceuticals
LA Chinese
DT Article
DE complementary and alternative medicine; East Asian herbal medicine; meta-analysis; peripheral neuropathy; systematic review; traditional chinese medicine; double-blind; pain; neurotoxicity; goshajinkigan; prevention; diagnosis; trial; Pharmacology & Pharmacy
AB This review aimed to comprehensively assess the efficacy and safety of oral East Asian herbal medicine (EAHM) for overall peripheral neuropathy (PN). In addition, an Apriori algorithm-based association rule analysis was performed to identify the core herb combination, thereby further generating useful hypotheses for subsequent drug discovery. A total of 10 databases were searched electronically from inception to July 2021. Randomized clinical trials (RCTs) comparing EAHM with conventional analgesic medication or usual care for managing PN were included. The RCT quality was appraised using RoB 2.0, and the random effects model was used to calculate the effect sizes of the included RCTs. The overall quality of evidence was evaluated according to the Grading of Recommendations Assessment, Development, and Evaluation. By analyzing the constituent herb data, the potential association rules of core herb combinations were explored. A total of 67 RCTs involving 5753 patients were included in this systematic review. In a meta-analysis, EAHM monotherapy and combined EAHM and western medicine therapy demonstrated substantially improved sensory nerve conduction velocity, motor nerve conduction velocity, and response rate. Moreover, EAHM significantly improved the incidence rate, pain intensity, Toronto clinical scoring system, and Michigan diabetic neuropathy score. The evidence grade was moderate to low due to the substantial heterogeneity among the studies. Nine association rules were identified by performing the association rule analysis on the extraction data of 156 EAHM herbs. Therefore, the constituents of the herb combinations with consistent association rules were Astragali Radix, Cinnamomi Ramulus, and Spatholobi Calulis. This meta-analysis supports the hypothesis that EAHM monotherapy and combined therapy may be beneficial for PN patients, and follow-up research should be conducted to confirm the precise action target of the core herb.
C1 64 Sangmujungang Ro, Hee-Geun] Chung Yeon Cent Inst, [Jo, Gwangju 61949, South Korea
      [Jo, Hee-Geun] Korea Natl Open Univ, Grad Sch, Dept Bioinformat & Stat, 86 Daehak Ro, Seoul 03087, South Korea
      [Lee, Donghun] Gachon Univ, Dept Herbal Pharmacol, Coll Korean Med, 1342 Seongnamdae Ro, Seongnam 13120, South Korea
NR 0
TC 0
SN 
EI 
J9 
PD JUN 15
PY 2021
VL 14
IS 11
BP 50
EP 50
DI 
PG 1
UT CNKI:jo h#2021#oral ad#pharmac#14#50
ER

PT J
AU Song, W
   Sun, Y
   C, Liang X
   Zhang, Q
   Xie, J
   Wang, C
   Liu, W
AF Song, W
   Sun, Y
   C, Liang X
   Zhang, Q
   Xie, J
   Wang, C
   Liu, W
TI Jinmaitong ameliorates diabetes-induced peripheral neuropathy in rats through Wnt/β-catenin signaling pathway
SO Journal of Ethnopharmacology
LA Chinese
DT Article
DE Jinmaitong; Wnt/beta-catenin pathway; Myelin protein zero; Traditional Chinese medicine; root ganglion neurons; glucose-induced injury; nrf-2/ho-1 activation; in-vitro; quercetin; pain; cinnamaldehyde; hirudin; stress; nerves; Plant Sciences; Pharmacology & Pharmacy; Integrative & Complementary Medicine
AB Ethnopharmacological relevance: Jinmaitong (JMT) is a prescription of Traditional Chinese Medicine, which is composed of ten herbal drugs and two animal drugs. It has long been used for the treatment of diabetic peripheral neuropathy (DPN). Aim of study: Wnt/beta-catenin pathway is considered as an essential and direct driver of myelinogenesis. This study aims to evaluate the protective effect of JMT against DPN dynamically during a 16-weeks' treatment, and to investigate the underlying mechanism in which the Wnt/beta-catenin pathway is involved. Materials and methods: Diabetic model was induced by single intraperitoneal injection of Streptozotocin (STZ) using male Sprague-Dawley rats. The model rats were divided into five groups and administrated with JMT at three doses (0.437, 0.875, and 1.75 g/kg per day), neurotropin (positive drug, 2.67 NU/kg per day), and placebo (deionized water), respectively, for continuous 8 weeks (n = 9-10), 12 weeks (n = 8-10), or 16 weeks (n = 7-9). Meanwhile, rats in control group were administrated with placebo (n = 10 for 8 weeks, n = 9 for 12 and 16 weeks, respectively). Blood glucose and body weight were monitored every four weeks. Mechanical allodynia was assessed using mechanical withdrawal threshold (MWT) test. The morphological change of sciatic nerves were observed by transmission electron microscope (TEM) and hematoxylin and eosin (HE) stain. The mRNA and protein levels of targeted genes were evaluated by quantitative real time-PCR and western bolt, respectively. Myelin protein zero (MPZ) and mediators involved in Wnt/beta-catenin pathway, such as beta-catenin, glycogen synthase kinase 3 beta (GSK-3 beta), and WNT inhibitory factor-1 (WIF-1), were compared among different groups after treatment of 8, 12, and 16 weeks, respectively. : The mechanical allodynia and peripheral nerve morphology were degenerated in DPN rats over time, and notably improved after JMT-treatment of 12 and 16 weeks. The decreased MPZ level in DPN rats were also significantly amended by JMT. More importantly, we found that the suppressed Wnt/beta-catenin pathway in sciatic nerves of DPN rats was overtly up-regulated by JMT in a time-dependent manner. Among the three doses, JMT at the middle dose showed the best effect. Conclusions: JMT effectively ameliorated diabetic-induced peripheral neuropathy, which was mediated by the activation of Wnt/beta-catenin signaling pathway. This study provided new perspective to understand the neuroprotective mechanism of JMT.
C1 [Song, Wei
      Sun, Ying
      Liang, Xiao-Chun
      Zhang, Qian
      Xie, Jun
      Wang, Chao
      Liu, Wei] Chinese Acad Med Sci, Peking Union Med Coll, Peking Union Med Coll Hosp, Dept Tradit Chinese Med, Beijing, Peoples R China
      [Song, Wei] Chinese Acad Med Sci, Peking Union Med Coll, Peking Union Med Coll Hosp, Med Res Ctr, Beijing, Peoples R China
NR 0
TC 0
SN 0378-8741
EI 
J9 
PD JUN 15
PY 2021
VL 266
IS 
BP 11
EP 11
DI 
PG 1
UT CNKI:song#2021#jinmait#journal#266#11
ER

PT J
AU Sun, Q
   Zhang, R
   W, Xue X
   L, Wu Q
   Yang, D
   Wang, C
   Yan, B
   C, Liang X
AF Sun, Q
   Zhang, R
   W, Xue X
   L, Wu Q
   Yang, D
   Wang, C
   Yan, B
   C, Liang X
TI Jinmaitong Alleviates Diabetic Neuropathic Pain Through Modulation of NLRP3 Inflammasome and Gasdermin D in Dorsal Root Ganglia of Diabetic Rats
SO Frontiers in Pharmacology
LA Chinese
DT Article
DE pyroptosis; NLRP3 inflammasome; jinmaitong; diabetic neuropathic pain; glucose-induced injury; peripheral neuropathy; kappa-b; nrf-2/ho-1 activation; cell-death; pyroptosis; caspases; neurons; cinnamaldehyde; quercetin; Pharmacology & Pharmacy
AB Jinmaitong (JMT) is a compound prescription of traditional Chinese medicine that has been used to treat diabetic neuropathic pain (DNP) for many years. Here, we investigated the effects of JMT on the activation of NOD-like receptor family pyrin domain-containing 3 (NLRP3) inflammasome and pyroptosis in Dorsal root ganglia (DRG) of diabetic rats. Streptozotocin (STZ)-induced diabetic rats were gavaged with JMT (0.88 g/kg/d) or alpha-lipoic acid (ALA, positive control, 0.48 mmol/kg/d) for 12 weeks. Distilled water was administered as a vehicle control to both diabetic and non-affected control rats. Blood glucose levels and body weights were measured. Behavioral changes were tested with mechanical withdrawal threshold (MWT) and tail-flick latency (TFL) tests. Morphological injury associated with DRG was observed with hematoxylin and eosin (H&E) and Nissl's staining. mRNA and protein levels of NLRP3 inflammasome components (NLRP3, ASC, caspase-1), downstream IL-1 beta and gasdermin D (GSDMD) were evaluated by immunohistochemistry, quantitative real time-PCR and western blot. The results showed that JMT had no effect on blood glucose levels and body weights, but significantly improved MWT and TFL behavior in diabetic rats, and attenuated morphological damage in the DRG tissues. Importantly, JMT decreased the mRNA and protein levels of components of NLRP3 inflammasome, including NLRP3, ASC and caspase-1. JMT also down-regulated the expression of IL-1 beta and GSDMD in the DRG of DNP rats. In addition, ALA treatment did not perform better than JMT. In conclusion, JMT effectively relieved DNP by decreasing NLRP3 inflammasome activation and pyroptosis, providing new evidence supporting JMT as an alternative treatment for DNP.
C1 [Sun, Qing
      Wu, Qunli
      Yang, Dan
      Yan, Bin
      Liang, Xiaochun] Chinese Acad Med Sci, Peking Union Med Coll Hosp, Peking Union Med Coll, Dept Tradit Chinese Med, Beijing, Peoples R China
      [Zhang, Rui] Chinese Acad Med Sci, Peking Union Med Coll Hosp, Peking Union Med Coll, Dept Lab Med, Beijing, Peoples R China
      [Xue, Xiaowei] Chinese Acad Med Sci, Peking Union Med Coll Hosp, Peking Union Med Coll, Dept Pathol, Beijing, Peoples R China
      Dept Integrat Oncol, Chao] China Japan Friendship Hosp, [Wang, Beijing, Peoples R China
NR 0
TC 0
SN 
EI 
J9 
PD JUN 15
PY 2021
VL 12
IS 
BP 12
EP 12
DI 
PG 1
UT CNKI:sun#2021#jinmait#frontie#12#12
ER

PT J
AU Raafat, K
   Aboul-Ela, M
   El-Lakany, A
AF Raafat, K
   Aboul-Ela, M
   El-Lakany, A
TI Alloxan-induced diabetic thermal hyperalgesia, prophylaxis and phytotherapeutic effects of Rheum ribes L. in mouse model
SO Archives of Pharmacal Research
LA Chinese
DT Article
DE Diabetes; Diabetic neuropathy; Alloxan; Pain; In-vivo antioxidant; antioxidant activity; in-vivo; neuropathy; complications; prevalence; management; rutin; stem; Pharmacology & Pharmacy
AB Rheum ribes L., known as Syrian rhubarb, is used in traditional Lebanese folk medicine for the treatment of diabetes. The present study aims to investigate the activities of R. ribes aqueous extract for glucose homeostasis, in vivo antioxidant and diabetic neuropathy protection in mice. The acute and the subacute effects of various doses of R. ribes on blood glucose and in vivo antioxidant activity utilizing serum catalase level (CAT) were studied in alloxan-diabetic mice. The high doses significantly lowered glucose level and increased serum CAT in alloxan-diabetic mice. Pretreatment with the extract prior to alloxination, protected the mice from acquiring diabetes and diabetic neuropathy. Treatment with the extract for 8 weeks alleviated hyperalgesia in diabetic mice. Our findings provide clinicians with promising drugs intended for the management of the symptoms of diabetic complications. The protective activity of R. ribes against acquiring diabetes and diabetic neuropathy might pave the way for preparing a prophylactic treatment for diabetes risk groups.
C1 [Raafat, Karim
      Aboul-Ela, Maha
      El-Lakany, Abdalla] Beirut Arab Univ BAU, Fac Pharm, Dept Pharmaceut Sci, Beirut 115020, Lebanon
NR 0
TC 0
SN 0253-6269
EI 
J9 
PD JUN 15
PY 2021
VL 44
IS 8
BP 788
EP 797
DI 
PG 10
UT CNKI:raafat#2021#alloxan#archive#44#788
ER

PT J
AU Shu, W
   C, Ran J
   L, Chen B
   N, Li C
   Q, Ruan S
   G, Hou W
AF Shu, W
   C, Ran J
   L, Chen B
   N, Li C
   Q, Ruan S
   G, Hou W
TI [Acupuncture at xing-spring point, shu-stream point and lower he-sea point for type-2 diabetic peripheral neuropathy]
SO Zhongguo Zhen Jiu
LA Chinese
DT Article
DE *Acupuncture Therapy; *Diabetes Mellitus, Type 2/complications/therapy; *Diabetic Neuropathies/therapy; Humans; Rivers; Treatment Outcome; acupuncture; back-shu point; lower he-sea point; shu-stream point; type-2 diabetic peripheral neuropathy; xing-spring point
AB OBJECTIVE: To observe the effect of acupuncture at xing-spring point, shu-stream point and lower he-sea point on neurological function and clinical symptoms in patients with type-2 diabetic peripheral neuropathy. METHODS: Sixty patients with type-2 diabetic peripheral neuropathy were randomly divided into an observation group and a control group, 30 cases in each one. Both groups were treated with basic treatment, and the observation group was additionally treated with acupuncture at Neiting (ST 44), Xiangu (ST 43), Dadu (SP 2), Taibai (SP 3), Zusanli (ST 36), etc. once every other day, 3 times a week for 4 weeks. The changes of TCM symptom score, Toronto clinical assessment (TCSS) score, visual analogue scale (VAS) score of pain and serum tumor necrosis factor α(TNF-α) level were observed before and after treatment in the two groups, and the clinical effects of the two groups were evaluated. RESULTS: Compared before treatment, the TCM syndrome score and the TCSS score in the two groups were reduced after treatment (P<0.05), and the TCM syndrome score after treatment in the observation group was lower than that in the control group (P<0.05). After treatment, the VAS in the observation group was reduced (P<0.05), and the VAS score of pain in the observation group was lower than that in the control group (P<0.05). There was no significant difference in the level of serum TNF-α within and between the two groups (P>0.05). The total effective rate was 76.7% (23/30) in the observation group, which was superior to 33.3% (10/30) in the control group (P<0.05). CONCLUSION: Acupuncture at xing-spring point, shu-stream point and lower he-sea point could effectively improve the neurological function and clinical symptoms in patients with type-2 diabetic peripheral neuropathy.
C1 Shanghai University of TCM, Yueyang Hospital of Integrated Traditional Chinese and Western Medicine, Department of Acupuncture and Moxibustion, Shanghai 200437, China.
NR 0
TC 0
SN 0255-2930 (Print)
EI 
J9 
PD JUN 15
PY 2021
VL 41
IS 8
BP 866
EP 70
DI 
PG -795
UT CNKI:shu#2021#[acupun#zhonggu#41#866
ER

PT J
AU Sun, Q
   Zhang, R
   Xue, X
   Wu, Q
   Yang, D
   Wang, C
   Yan, B
   Liang, X
AF Sun, Q
   Zhang, R
   Xue, X
   Wu, Q
   Yang, D
   Wang, C
   Yan, B
   Liang, X
TI Jinmaitong Alleviates Diabetic Neuropathic Pain Through Modulation of NLRP3 Inflammasome and Gasdermin D in Dorsal Root Ganglia of Diabetic Rats
SO Front Pharmacol
LA Chinese
DT Article
DE diabetic neuropathic pain; jinmaitong; pyroptosis; traditional Chinese medicine; commercial or financial relationships that could be construed as a potential; conflict of interest.
AB Jinmaitong (JMT) is a compound prescription of traditional Chinese medicine that has been used to treat diabetic neuropathic pain (DNP) for many years. Here, we investigated the effects of JMT on the activation of NOD-like receptor family pyrin domain-containing 3 (NLRP3) inflammasome and pyroptosis in Dorsal root ganglia (DRG) of diabetic rats. Streptozotocin (STZ)-induced diabetic rats were gavaged with JMT (0.88 g/kg/d) or alpha-lipoic acid (ALA, positive control, 0.48 mmol/kg/d) for 12 weeks. Distilled water was administered as a vehicle control to both diabetic and non-affected control rats. Blood glucose levels and body weights were measured. Behavioral changes were tested with mechanical withdrawal threshold (MWT) and tail-flick latency (TFL) tests. Morphological injury associated with DRG was observed with hematoxylin and eosin (H&E) and Nissl's staining. mRNA and protein levels of NLRP3 inflammasome components (NLRP3, ASC, caspase-1), downstream IL-1β and gasdermin D (GSDMD) were evaluated by immunohistochemistry, quantitative real time-PCR and western blot. The results showed that JMT had no effect on blood glucose levels and body weights, but significantly improved MWT and TFL behavior in diabetic rats, and attenuated morphological damage in the DRG tissues. Importantly, JMT decreased the mRNA and protein levels of components of NLRP3 inflammasome, including NLRP3, ASC and caspase-1. JMT also down-regulated the expression of IL-1β and GSDMD in the DRG of DNP rats. In addition, ALA treatment did not perform better than JMT. In conclusion, JMT effectively relieved DNP by decreasing NLRP3 inflammasome activation and pyroptosis, providing new evidence supporting JMT as an alternative treatment for DNP.
C1 Department of Traditional Chinese Medicine, Peking Union Medical College Hospital, Peking Union Medical College, Chinese Academy of Medical Sciences, Beijing, China.
NR 0
TC 0
SN 1663-9812 (Print)
EI 
J9 
PD JUN 15
PY 2021
VL 12
IS 
BP 679188
EP 679188
DI 
PG 1
UT CNKI:sun#2021#jinmait#front p#12#679188
ER

PT J
AU Shi, Y
   Liu, L
   Sun, X
   Jiao, J
AF Shi, Y
   Liu, L
   Sun, X
   Jiao, J
TI Efficacy and safety of acupuncture combined Chinese herbal medicine for diabetic peripheral neuropathy: A protocol for systematic review and meta-analysis
SO Medicine (Baltimore)
LA Chinese
DT Article
DE Bayes Theorem; *Diabetes Mellitus/therapy; Diabetic Neuropathies/*therapy; Drugs, Chinese Herbal/adverse effects/*therapeutic use; Humans; Meta-Analysis as Topic; Research Design; Systematic Reviews as Topic; Treatment Outcome
AB BACKGROUND: Acupuncture combined with Chinese herbal medicine has been widely utilized for pain management in patients with diabetic peripheral neuropathy (DPN). However, its results are still inconsistent, and no systematic review has specifically addressed this issue. Thus, this systematic review will comprehensively and systematically investigate the effectiveness and safety of acupuncture combined with Chinese herbal medicine for pain relief in DPN. METHODS: Randomized controlled trials on acupuncture combined with Chinese herbal medicine treatment of DPN published before September of 2021 will be searched in 9 databases including Medline, Web of Science, PubMed, Cochrane Library, Excerpta Medica Database, Sinomed, China National Knowledge Infrastructure, WanFang, and China Science and Technology Journal Database. The methodological assessment performed using the risk of bias assessment tool of Cochrane, and the level of evidence quality for the main results will be evaluated by a recommended grading, evaluation, formulation, and evaluation system approach. Bayesian network meta-analysis will be conducted using STATA V.14.0 and WinBUGS V.1.4.3. RESULTS: This study will provide a high-quality comprehensive evaluation of the safety of acupuncture combined with Chinese herbal medicine for treating DPN. CONCLUSION: This systematic review will evaluate the efficacy and safety of Chinese herbal medicine combined with acupuncture in the treatment of DPN, and provide the latest evidence for clinical application. ETHICS AND DISSEMINATION: The protocol of the systematic review does not require ethical approval because it does not involve humans. This article will be published in peer-reviewed journals and presented at relevant conferences.Registration number: INPLASY2021100004.
C1 6543 Weixing Road, Changchun University, School of Special Education, Changchun, China.
NR 0
TC 0
SN 0025-7974 (Print)
EI 
J9 
PD JUN 15
PY 2021
VL 100
IS 50
BP e28086
EP e28086
DI 
PG 1
UT CNKI:shi#2021#efficac#medicin#100#e28086
ER

PT J
AU X, Kang S
   M, Zhong Y
   H, Liu D
   H, Li W
AF X, Kang S
   M, Zhong Y
   H, Liu D
   H, Li W
TI Traditional Chinese medicine fumigation as auxiliary treatment of diabetic peripheral neuropathy A protocol for systematic review and meta-analysis
SO Medicine
LA Chinese
DT Article
DE effectiveness and safety; protocol; systematic review; traditional Chinese medicine fumigation; diagnostic-criteria; update; General & Internal Medicine
AB Background: Diabetic peripheral neuropathy (DPN) is 1 of the most common clinical complications of diabetes, which seriously affects the quality of life of patients and causes a substantial economic burden on diabetes care. The pathogenesis of DPN is complex. There is no targeted treatment method, and mainstream treatment methods have low efficacy and large side effects. Traditional Chinese medicine has rich clinical experience in the prevention and treatment of diabetic peripheral neuropathy, which has dramatically improved the quality of life of patients. It is clinically proven that traditional Chinese medicine fumigants (TCMF) have apparent effects in treating diabetic peripheral neuropathy. Therefore, we aim to systematically review the effectiveness and safety of TCMF for DPN. Methods: We will search the following databases: PubMed, Embase, Cochrane Library, MEDLINE, the China National Knowledge Infrastructure, the Chinese Biomedical Literature Database, Cqvip Database, and Wanfang Data. Besides, we will also search for clinical trial registrations, potential grey literature, relevant conference abstracts, and reference lists of established studies. The studies published from the inception of the database to November 2020 will be retrieved. The randomized controlled trials on TCMF for DPN will be included. Also, we will search for clinical trial registrations, potential grey literature, relevant conference abstracts, and reference lists of established studies. The main result is clinical efficacy and nerve conduction velocity. Fasting blood glucose, 2 hours postprandial blood glucose, blood lipid, glycosylated hemoglobin, and adverse events are secondary results. We will perform the analyses using RevMan V.5.3 software. Results: This study will provide a high-quality comprehensive evaluation of the efficacy and safety of TCMF in the treatment of DPN. Conclusions: This systematic review will evaluate the effectiveness and safety of TCMF in the treatment of DPN, and provide the latest evidence for clinical application. INPLASY registration number: INPLASY2020110137.
C1 [Kang, Shixin
      Liu, Donghao
      Sch Basic Med Sci, Weihong] Chengdu Univ Tradit Chinese Med, Li, Chengdu, Peoples R China
      [Zhong, Yanmei] Chengdu Univ Tradit Chinese Med, Sch Med Informat Engn, Chengdu, Sichuan, Peoples R China
NR 0
TC 0
SN 0025-7974
EI 
J9 
PD JUN 15
PY 2021
VL 100
IS 4
BP 4
EP 4
DI 
PG 1
UT CNKI:kang s#2021#traditi#medicin#100#4
ER

PT J
AU D, Zhang L
   Cui, X
   M, Liu F
   M, Xie Y
   Zhang, Q
AF D, Zhang L
   Cui, X
   M, Liu F
   M, Xie Y
   Zhang, Q
TI [Clinical comprehensive evaluation of Mudan Granules in treatment of diabetic peripheral neuropathy with Qi-deficiency and collateral stagnation syndrome]
SO Zhongguo Zhong Yao Za Zhi
LA Chinese
DT Article
DE *Diabetic Neuropathies; *Drugs, Chinese Herbal/therapeutic use; Female; Humans; Medicine, Chinese Traditional; Pregnancy; Qi; Syndrome; Mudan Granules; Qi-deficiency and collateral stagnation syndrome; clinical comprehensive evaluation; diabetic peripheral neuropathy
AB This study explored the clinical comprehensive evaluation of Mudan Granules, aiming to promote the safe, effective and rational use of Mudan Granules, reflect its clinical value and provide a basis for medical decision-making. The safety, effectiveness, economy, innovation, suitability, accessibility, and characteristics of traditional Chinese medicine of Mudan Granules were combed, and the multi-criteria decision analysis(MCDA) model was used to carry out comprehensive evaluation on each dimension. In terms of safety, multiple sources of evidence showed that the adverse reactions of Mudan Granules mainly involved gastrointestinal system, with controllable safety risk rated as grade B. In terms of effectiveness, Mudan Granules can significantly alleviate the diabetic peripheral neuropathy(Qi-deficiency and collateral stagnation syndrome), limb and trunk numbness, pain and sensory abnormalities and other clinical symptoms, exhibiting positive curative effect rated as grade A. In terms of economy, Mudan Granules combined with Mecobalamin and other conventional western medicines is economical compared with the western medicine alone group, which is supported by sufficient evidence and clear results, rated as grade B. In terms of innovation, Mudan Granules is the only Chinese patent medicine with the indication of benefiting Qi for activating blood circulation and dredging collaterals in the Medicine Catalogue for National Basic Medical Insurance, Industrial Injury Insurance, and Maternity Insurance. It has important clinical innovation and is evaluated as grade A. In the aspect of suitability, Mudan Granules has good suitability in ADR treatment, drug characteristics and usage, and is rated as grade B. In terms of accessibility, Mudan Granules has the price level comparable to that of similar drugs, with good affordability. The resources of medicinal materials for the preparation of Mudan Granules are abundant and available, which is rated grade B. Moreover, Mudan Granules, as a hospital preparation with both functions of tonification and purgation, reflects the combination between syndrome differentiation and disease differentiation as well as the combination between overall and local characteristics, and has prominent Chinese medicine features. According to the above dimensions, we suggest to classify Mudan Granules as a class A preparation which can be directly included the policy results of basic clinical drug administration.
C1 Institute of Basic Research in Clinical Medicine, China Academy of Chinese Medical Sciences Beijing 100700, China.
NR 0
TC 0
SN 1001-5302 (Print)
EI 
J9 
PD JUN 15
PY 2021
VL 46
IS 23
BP 6078
EP 6086
DI 
PG 9
UT CNKI:zhang l#2021#[clinic#zhonggu#46#6078
ER

PT J
AU Jia, Z
   Wang, K
   Zhang, Y
   Duan, Y
   Xiao, K
   Liu, S
   Ding, X
AF Jia, Z
   Wang, K
   Zhang, Y
   Duan, Y
   Xiao, K
   Liu, S
   Ding, X
TI Icariin Ameliorates Diabetic Renal Tubulointerstitial Fibrosis by Restoring Autophagy via Regulation of the miR-192-5p/GLP-1R Pathway
SO Front Pharmacol
LA Chinese
DT Article
DE diabetic kidney disease; diabetic tubulointerstitial fibrosis; glucagon-like peptide-1 receptor; icariin; miR-192-5p; testosterone; commercial or financial relationships that could be construed as a potential; conflict of interest.
AB Tubulointerstitial fibrosis is one of the most common pathological features of diabetic nephropathy. Autophagy, an intracellular mechanism to remove damaged or dysfunctional cell parts and maintain metabolic homeostasis, is inhibited in diabetic neuropathy. Icariin is a traditional Chinese medicine extract known for nourishing the kidney and reinforcing Yang. In this study, we investigated the effects and mechanism of Icariin on renal function, autophagy, and fibrosis in type 2 diabetic nephropathic rats and in high-glucose-incubated human renal tubular epithelial cells and rat renal fibroblasts (in vitro). Icariin improved diabetes, renal function, restored autophagy, and alleviated fibrosis in type 2 diabetic neuropathic rats and in vitro. After we applied autophagy-related gene 5-small interfering RNA, we found that fibrosis improvement by Icariin was related to autophagy restoration. By detecting serum sex hormone levels, and using dihydrotestosterone, siRNA for androgen receptor, and the androgen receptor antagonist Apalutamide (ARN-509), we found that Icariin had an androgen-like effect and restored autophagy and reduced fibrosis by regulating the androgen receptor. In addition, miR-192-5p levels were increased under high glucose but reduced after dihydrotestosterone and Icariin treatment. Furthermore, dihydrotestosterone and Icariin inhibited miR-192-5p overexpression-induced fibrosis production and autophagy limitation. Glucagon-like peptide-1 receptor (GLP-1R) was downregulated by high glucose and overexpression of miR-192-5p and could be restored by dihydrotestosterone and Icariin. By using ARN-509, we found that Icariin increased GLP-1R expression by regulating the androgen receptor. GLP-1R-siRNA transfection weakened the effects of Icariin on autophagy and fibrosis. These findings indicate that Icariin alleviates tubulointerstitial fibrosis by restoring autophagy through the miR-192-5p/GLP-1R pathway and is a novel therapeutic option for diabetic fibrosis.
C1 China Pharmaceutical University, School of Basic Medicine and Clinical Pharmacy, Nanjing, China.
NR 0
TC 0
SN 1663-9812 (Print)
EI 
J9 
PD JUN 15
PY 2021
VL 12
IS 
BP 720387
EP 720387
DI 
PG 1
UT CNKI:jia#2021#icariin#front p#12#720387
ER

PT J
AU Arora, K
   C, Tomar P
   Mohan, V
AF Arora, K
   C, Tomar P
   Mohan, V
TI Diabetic neuropathy: an insight on the transition from synthetic drugs to herbal therapies
SO J Diabetes Metab Disord
LA Chinese
DT Article
DE Diabetes; Diabetic neuropathy; Herbal therapy; Medicinal plants; Peripheral nervous system; Traditional medicine; interests to disclose.
AB The global pandemic of prediabetes and diabetes has led to a severe corresponding complication of these disorders. Neuropathy is one of the most prevalent complication of diabetes is, affecting blood supply of the peripheral nervous system that may eventually results into loss of sensations, injuries, diabetic foot and death. The utmost identified risk of diabetic neuropathy is uncontrolled high blood glucose levels. However, aging, body mass index (BMI), oxidative stress, inflammation, increased HbA1c levels and blood pressure are among the other key factors involved in the upsurge of this disease. The so far treatment to deal with diabetic neuropathy is controlling metabolic glucose levels. Apart from this, drugs like reactive oxygen species (ROS) inhibitors, aldose reductase inhibitors, PKC inhibitors, Serotonin-norepinephrine reuptake inhibitors (SNRIs), anticonvulsants, N-methyl-D-aspartate receptor (NMDAR) antagonists, are the other prescribed medications. However, the related side-effects (hallucinations, drowsiness, memory deficits), cost, poor pharmacokinetics and drug resistance brought the trust of patients down and thus herbal renaissance is occurring all over the word as the people have shifted their intentions from synthetic drugs to herbal remedies. Medicinal plants have widely been utilized as herbal remedies against number of ailments in Indian medicinal history. Their bioactive components are very much potent to handle different chronic disorders and complications with lesser-known side effects. Therefore, the current article mainly concludes the etiology and pathophysiology of diabetic neuropathy. Furthermore, it also highlights the important roles of medicinal plants and their naturally occurring bioactive compounds in addressing this disease.
C1 Gurugram University, Neurosciences, Department of Life Sciences, Gurugram, India.
NR 0
TC 0
SN 2251-6581 (Print)
EI 
J9 
PD JUN 15
PY 2021
VL 20
IS 2
BP 1773
EP 1784
DI 
PG 12
UT CNKI:arora#2021#diabeti#j diabe#20#1773
ER

PT J
AU Alam, M
   Ali, S
   Ahmed, S
   M, Elasbali A
   Adnan, M
   Islam, A
   I, Hassan M
   K, Yadav D
AF Alam, M
   Ali, S
   Ahmed, S
   M, Elasbali A
   Adnan, M
   Islam, A
   I, Hassan M
   K, Yadav D
TI Therapeutic Potential of Ursolic Acid in Cancer and Diabetic Neuropathy Diseases
SO International Journal of Molecular Sciences
LA Chinese
DT Article
DE clinical trials; diabetic neuropathy; inflammatory diseases; inhibitors; targeted therapy; nf-kappa-b; triple reuptake inhibitors; induced cognitive deficits; squamous-cell carcinoma; oxidative stress; oleanolic acid; hepatocellular-carcinoma; in-vitro; mycobacterium-tuberculosis; peripheral neuropathy; Biochemistry & Molecular Biology; Chemistry
AB Ursolic acid (UA) is a pentacyclic triterpenoid frequently found in medicinal herbs and plants, having numerous pharmacological effects. UA and its analogs treat multiple diseases, including cancer, diabetic neuropathy, and inflammatory diseases. UA inhibits cancer proliferation, metastasis, angiogenesis, and induced cell death, scavenging free radicals and triggering numerous anti- and pro-apoptotic proteins. The biochemistry of UA has been examined broadly based on the literature, with alterations frequently having been prepared on positions C-3 (hydroxyl), C12C13 (double bonds), and C-28 (carboxylic acid), leading to several UA derivatives with increased potency, bioavailability and water solubility. UA could be used as a protective agent to counter neural dysfunction via anti-oxidant and anti-inflammatory effects. It is a potential therapeutic drug implicated in the treatment of cancer and diabetic complications diseases provide novel machinery to the anti-inflammatory properties of UA. The pharmacological efficiency of UA is exhibited by the therapeutic theory of one-drug -> several targets -> one/multiple diseases. Hence, UA shows promising therapeutic potential for cancer and diabetic neuropathy diseases. This review aims to discuss mechanistic insights into promising beneficial effects of UA. We further explained the pharmacological aspects, clinical trials, and potential limitations of UA for the management of cancer and diabetic neuropathy diseases.
C1 [Alam, Manzar
      Ali, Sabeeha
      Islam, Asimul
      Ctr Interdisciplinary Res Basic Sci, Md Imtaiyaz] Jamia Millia Islamia, Hassan, New Delhi 110025, India
      Dept Biosci, Sarfraz] Jamia Millia Islamia, [Ahmed, New Delhi 110025, India
      [Elasbali, Abdelbaset Mohamed] Jouf Univ, Coll Appl Med Sci Qurayyat, Clin Lab Sci, POB 2014, Sakaka, Saudi Arabia
      [Adnan, Mohd] Univ Hail, Coll Sci, Dept Biol, POB 2440, Hail, Saudi Arabia
      Coll Pharm, Dharmendra Kumar] Gachon Univ Med & Sci, [Yadav, Incheon 21924, South Korea
NR 0
TC 0
SN 1661-6596
EI 
J9 
PD JUN 15
PY 2021
VL 22
IS 22
BP 23
EP 23
DI 
PG 1
UT CNKI:alam#2021#therape#interna#22#23
ER

PT J
AU Shi, Y
   Liu, L
   F, Sun X
   D, Jiao J
AF Shi, Y
   Liu, L
   F, Sun X
   D, Jiao J
TI Efficacy and safety of acupuncture combined Chinese herbal medicine for diabetic peripheral neuropathy A protocol for systematic review and meta-analysis
SO Medicine
LA Chinese
DT Article
DE diabetic peripheral neuropathy; effectiveness; protocol; safety; systematic review; General & Internal Medicine
AB Background: Acupuncture combined with Chinese herbal medicine has been widely utilized for pain management in patients with diabetic peripheral neuropathy (DPN). However, its results are still inconsistent, and no systematic review has specifically addressed this issue. Thus, this systematic review will comprehensively and systematically investigate the effectiveness and safety of acupuncture combined with Chinese herbal medicine for pain relief in DPN. Methods: Randomized controlled trials on acupuncture combined with Chinese herbal medicine treatment of DPN published before September of 2021 will be searched in 9 databases including Medline, Web of Science, PubMed, Cochrane Library, Excerpta Medica Database, Sinomed, China National Knowledge Infrastructure, WanFang, and China Science and Technology Journal Database. The methodological assessment performed using the risk of bias assessment tool of Cochrane, and the level of evidence quality for the main results will be evaluated by a recommended grading, evaluation, formulation, and evaluation system approach. Bayesian network meta-analysis will be conducted using STATA V.14.0 and WinBUGS V.1.4.3. Results: This study will provide a high-quality comprehensive evaluation of the safety of acupuncture combined with Chinese herbal medicine for treating DPN. Conclusion: This systematic review will evaluate the efficacy and safety of Chinese herbal medicine combined with acupuncture in the treatment of DPN, and provide the latest evidence for clinical application. Ethics and dissemination: The protocol of the systematic review does not require ethical approval because it does not involve humans. This article will be published in peer-reviewed journals and presented at relevant conferences. Registration number: INPLASY2021100004.
C1 [Shi, Yong] Changchun Univ, Sch Special Educ, 6543 Weixing Rd, Changchun, Peoples R China
      Tradit Chinese Med Coll, Le] Changchun Univ Chinese Med, [Liu, Changchun, Peoples R China
      Nursing Coll, Xuefeng] Changchun Univ Chinese Med, [Sun, Changchun, Peoples R China
      Affiliated Hosp, Jundong] Changchun Univ Chinese Med, [Jiao, Changchun, Peoples R China
NR 0
TC 0
SN 0025-7974
EI 
J9 
PD JUN 15
PY 2021
VL 100
IS 50
BP 5
EP 5
DI 
PG 1
UT CNKI:shi#2021#efficac#medicin#100#5
ER

PT J
AU Shahidi, S
   Komaki, A
   Raoufi, S
   Salehi, I
   Zarei, M
   Mahdian, M
AF Shahidi, S
   Komaki, A
   Raoufi, S
   Salehi, I
   Zarei, M
   Mahdian, M
TI The Anti-nociceptive Effect of Ellagic Acid in Streptozotocin-induced Hyperglycemic Rats by Oxidative Stress Involvement
SO Basic Clin Neurosci
LA Chinese
DT Article
DE Ellagic acid; Hyperalgesia; Oxidative stress; Rat
AB INTRODUCTION: Hyperalgesia is among the current complications of diabetes mellitus; oxidative stress and inflammation were influential in its development. As an herbal component, Ellagic Acid (EA) has some biological activities, including antioxidant and anti-inflammatory effects. This study was designed to evaluate the possible beneficial effect of EA on hypernociception in Streptozotocin (STZ)-induced hyperglycemic rats. METHODS: Forty-eight male Wistar rats were divided into the control (receiving vehicle), hyperglycemic, EA (25 mg/kg)-treated control, EA (50 mg/kg)-treated control, EA (25 mg/kg)-treated hyperglycemic, and EA (50 mg/kg)-treated hyperglycemic groups. Hyperglycemia was induced by a single Intraperitoneal (IP) injection of STZ (60 mg/Kg). EA was administered daily by oral gavage for four weeks. The nociceptive response was assessed using Tail-Flick (TF) and Hot-Plate (HP) tests. Also, oxidative stress markers, including Malondialdehyde (MDA), Total Oxidant Status (TOS), and Total Antioxidant Capacity (TAC) in the serum, were evaluated. RESULTS: Hyperglycemic animals were found with significant changes, including a reduction in TF and HP latencies, an elevation in serum MDA level and TOS, and a decrease in serum TAC compared with controls. The treatment of hyperglycemic rats with EA facilitated the reduction of TF latency at the dose of 25 mg/kg and HP latency at 50 mg/kg. Furthermore, EA significantly increased TAC and decreased MDA level at a 50 mg/kg dose and reduced TOS at both doses in the serum of hyperglycemic animals. No significant alterations were found in the parameters studied in EA-treated normal rats. CONCLUSION: These results displayed the antinociceptive effect of EA in hyperglycemic rats via attenuating oxidative stress. Therefore, EA appears to be a promising agent for managing. Hyperglycemic hypernociception. HIGHLIGHTS: Hyperalgesia is among the current complications of diabetes mellitus.Oxidative stress and inflammation were influential in its development.EA has some biological activities, including antioxidant and anti-inflammatory effects. PLAIN LANGUAGE SUMMARY: DN is among the most common chronic complications of diabetes among diabetic patients. DPN is mainly characterized by pain perception alterations, increased sensitivity to mild painful stimuli (hyperalgesia), and abnormal pain sensitivity to stimuli. On the other hand, hyperglycemia by induction of multiple changes, such as fatty acid metabolism abnormalities plays a crucial role in developing DN. Oxidative stress and inflammation are involved in the pathogenesis of DPN. The lack of efficacy and various adverse effects of the current medications for DNP, therefore, new therapeutic candidates are continuously required to improve DNP. Several studies reported the antinociceptive activity of EA in different animal models of pain, such as formalin. Since oxidative stress is involved in diabetic hyperalgesia, compounds with antioxidant properties are good candidates for DN management. Therefore, this research aimed to determine the possible effectiveness of EA and evaluate some oxidative stress-related mechanisms.
C1 Hamadan University of Medical Sciences, Neurophysiology Research Center, Hamadan, Iran.
NR 0
TC 0
SN 2008-126X (Print)
EI 
J9 
PD JUN 15
PY 2021
VL 12
IS 6
BP 861
EP 872
DI 
PG 12
UT CNKI:shahidi#2021#the ant#basic c#12#861
ER

PT J
AU H, Mai W
   S, Wei A
   X, Lin X
   E, Wang F
   H, Ye J
   Chen, P
AF H, Mai W
   S, Wei A
   X, Lin X
   E, Wang F
   H, Ye J
   Chen, P
TI Efficacy and safety of traditional Chinese medicine injection with mecobalamin in treating diabetic peripheral neuropathy A protocol for systematic review and meta-analysis
SO Medicine
LA Chinese
DT Article
DE mecobalamin; meta-analysis; protocol; systematic review; traditional Chinese medicine injection; western medicine; mellitus; General & Internal Medicine
AB Background: Diabetic peripheral neuropathy is a common complication of diabetes and the main cause of disability. At present, there is no specific therapeutic regimen. Mecobalamin is often used as a neurotrophic drug, and its long-term effects are not satisfactory when used alone. Clinical practice indicates that traditional Chinese medicine injection with mecobalamin has a therapeutic advantage in treating diabetic peripheral neuropathy while it lacks evidence-based medicine. In this scheme, the efficacy and safety of traditional Chinese medicine injection with mecobalamin in treating diabetic peripheral neuropathy has been studied. Methods: Computers were used to search the English database (PubMed, the Cochrane Library, Embase, Web of Science), and Chinese database (CNKI, Wanfang, CBMDISC, VIP). Besides, manual searching was conducted to search for Baidu Scholar, CHICTR, Google Scholar. During the establishment of the database to November 2020, a randomized controlled trial on traditional Chinese medicine injection with mecobalamin in treating diabetic peripheral neuropathy was conducted. There were 2 researchers independently conducting data extraction and quality evaluation of literature on the included studies, RevMan5.3 was performed for meta-analysis on the included literature. Results: In this study, the efficacy and safety of traditional Chinese medicine injection with mecobalamin in treating diabetic peripheral neuropathy was evaluated by the total effective rate, motor nerve conduction velocity, sensory nerve conduction velocity, adverse reactions, and glucose metabolism level. Conclusion: This study can provide an evidence-based basis on the clinical applications of traditional Chinese medicine injection with mecobalamin in the treatment of diabetic peripheral neuropathy. Ethics and dissemination: The study does not involve patient privacy or rights and does not require approval from an ethics committee. The results may be published in peer-reviewed journals or disseminated at relevant conferences. OSF Registration number: DOI 10.17605/OSF.IO/KPW5E.
C1 [Mai, Weihua
      Wei, Aisheng
      Wang, Funeng
      Ye, Jianhong
      Chen, Ping] Foshan Hosp Tradit Chinese Med, Dept Endocrinol, Foshan, Guangdong, Peoples R China
      [Lin, Xiaoxuan] Zhangcha Hosp, Dept Med, Foshan, Guangdong, Peoples R China
NR 0
TC 0
SN 0025-7974
EI 
J9 
PD JUN 15
PY 2021
VL 100
IS 1
BP 5
EP 5
DI 
PG 1
UT CNKI:mai w#2021#efficac#medicin#100#5
ER

PT J
AU H, Zhang Y
   Jin, D
   Y, Duan Y
   Hao, R
   Y, Chen K
   Y, Yu T
   M, Lian F
   L, Tong X
AF H, Zhang Y
   Jin, D
   Y, Duan Y
   Hao, R
   Y, Chen K
   Y, Yu T
   M, Lian F
   L, Tong X
TI Efficacy of Mudan Granule (Combined With Methylcobalamin) on Type 2 Diabetic Peripheral Neuropathy: Study Protocol for a Double-Blind, Randomized, Placebo-Controlled, Parallel-Arm, Multi-Center Trial
SO Frontiers in Pharmacology
LA Chinese
DT Article
DE Chinese patent medicine; type 2 diabetic peripheral neuropathy; efficacy; study protocol; Pharmacology & Pharmacy
AB Background: Diabetic peripheral neuropathy (DPN) characterized by nerve damage is a common and disabling chronic microvascular complication in patients with type 2 diabetic mellitus (T2DM), affecting at least half of patients diagnosed with T2DM. Unfortunately, the current treatment for DPN is not ideal. Traditional Chinese medicine (TCM), with a unique theoretical system, has made outstanding contributions in the treatment of T2DM and related complications. Mudan granule, a Chinese patent medicine, has been previously validated that could ameliorate the symptoms, promote nerve tissue repair, increase nerve conduction velocity (NCV) in patients with DPN. However, the previous studies are of variable quality, which limits the clinical application of Mudan granule. Therefore, we designed a double-blind, randomized, placebo-controlled, parallel-arm, multi-center trial to estimate the safety and efficacy of Mudan granule in conjunction with methylcobalamin in individuals suffering from type 2 diabetic peripheral neuropathy. Methods: This work is conducted as a 14-center, double-blind, randomized, placebo-controlled, parallel-arm trial. In all, 402 subjects (aged 30-70 years) will be recruited and randomized in a 1:1 ratio to an intervention group (n = 201; Mudan granule + methylcobalamin) and a control group (n = 201; placebo + methylcobalamin). Treatment is administered in 24 weeks cycles without any treatment interruption between cycles. Michigan Diabetic Neuropathy Score (MDNS) as the primary outcome will be evaluated at baseline, 12 weeks during the intervention period, and after 24 weeks of the intervention. Adverse events and safety assessments will be also documented. The analysis of all data will be carried out based on a predefined statistical analysis plan. Discussion: The outcomes from this study will offer important evidence regarding the safety and efficacy that Mudan granule can be used as an alternative and complementary therapeutic intervention in patients with type 2 diabetic peripheral neuropathy.
C1 [Zhang, Yuehong
      Jin, De
      Duan, Yingying
      Hao, Rui
      Chen, Keyu
      Yu, Tongyue
      Lian, Fengmei
      Tong, Xiaolin] China Acad Chinese Med Sci, Guanganmen Hosp, Dept Endocrinol, Beijing, Peoples R China
      [Duan, Yingying
      Sch Tradit Chinese Med, Keyu] Beijing Univ Chinese Med, Chen, Beijing, Peoples R China
NR 0
TC 0
SN 
EI 
J9 
PD JUN 15
PY 2021
VL 12
IS 
BP 10
EP 10
DI 
PG 1
UT CNKI:zhang y#2021#efficac#frontie#12#10
ER

PT J
AU X, Yu M
   Lei, B
   Song, X
   M, Huang Y
   Q, Ma X
   X, Hao C
   H, Yang W
   L, Pan M
AF X, Yu M
   Lei, B
   Song, X
   M, Huang Y
   Q, Ma X
   X, Hao C
   H, Yang W
   L, Pan M
TI Compound XiongShao Capsule ameliorates streptozotocin-induced diabetic peripheral neuropathy in rats via inhibiting apoptosis, oxidative - nitrosative stress and advanced glycation end products
SO Journal of Ethnopharmacology
LA Chinese
DT Article
DE Diabetic peripheral neuropathy; BAX/BCL2-caspase-3; Oxidative - nitrosative stress; Advanced glycation end products; schwann-cells; complications; mechanisms; acid; Plant Sciences; Pharmacology & Pharmacy; Integrative & Complementary Medicine
AB Ethnopharmacological relevance: Compound XiongShao Capsule (CXSC), a traditional herb formula, has been approved for using to treat diabetic peripheral neuropathy (DPN) by the Shanghai Food and Drug Administration, with significant efficacy in clinic. Aim of the study: This study aimed to investigate the multidimensional pharmacological mechanisms and synergism of CXSC against DPN in rats. Methods: The quality analysis of CXSC was performed by high-performance liquid chromatography (HPLC) and thin-layer chromatography. Rats with DPNinduced by streptozotocin/high-fat diet for 4 weeks were treated with CXSC at three doses (1.2 g/kg, 0.36 g/kg, and 0.12 g/kg), or epalrestat (15 mg/kg) daily for 8 weeks continuously. During the treatment period, body weight, serum glucose levels, and nerve function, including nerve conduction velocity (NCV), and mechanical and thermal hyperalgesia were tested and assessed every 4 weeks. In the 13th week, the histopathological examination in the sciatic nerve was performed using a transmission electron microscope. The expression of apoptosis-related proteins of BAX, BCL2, and caspase-3 in the sciatic nerve was examined using hematoxylin and eosin staining. The serum levels of advanced glycation end products (AGEs), oxidative-nitrosative stress biomarkers of superoxide dismutase (SOD), and nitric oxide synthase (NOS) were measured using a rat-specific ELISA kit. Results: CXSC had no significant effect on body weight or serum glucose levels (P > 0.05), but it significantly improved mechanical hyperalgesia (F-5,F-36 = 18.24, P < 0.0001), thermal hyperalgesia (F-5,F-36 = 8.45, P < 0.0001), and NCV (motor NCV: F-5,F-36 = 7.644, P < 0.0001, sensory NCV: F-5,F-36 = 12.83, P < 0.0001). Besides, it maintained myelin and axonal structure integrity, downregulated the expression of apoptosis-related proteins in the sciatic nerve tissue, reduced AGEs and NOS levels, and enhanced antioxidant enzyme SOD activities in the serum. Conclusion: CXSC exerted neuroprotective effects against rats with DPN through multidimensional pharmacological mechanisms including antiapoptotic activity in the sciatic nerve and downregulation of the level of serum NOS, SOD and AGEs.
C1 [Yu, Mei-xiang
      Ma, Xiao-qin
      Hao, Chen-xia
      Yang, Wan-hua] Shanghai Jiao Tong Univ, Ruijin Hosp, Dept Pharm, Sch Med, Shanghai 200025, Peoples R China
      [Lei, Bo
      Ctr Pharmacol Evaluat & Res, Man-li] Shanghai Inst Pharmaceut Ind, Pan, Shanghai 200025, Peoples R China
      [Song, Xin] Shanghai Jiao Tong Univ, Renji Hosp, Sch Med, Shanghai 201100, Peoples R China
      [Huang, Yong-mei] Shanghai Fudan Univ, Jinshan Hosp, Sch Med, Shanghai 201508, Peoples R China
NR 0
TC 0
SN 0378-8741
EI 
J9 
PD JUN 15
PY 2021
VL 268
IS 
BP 8
EP 8
DI 
PG 1
UT CNKI:yu m#2021#compoun#journal#268#8
ER

PT J
AU Kantawong, F
   Saisuwan, C
   Soeratanapant, P
   Wanachantararak, P
   Nan, J
   M, Wu J
   T, Chang Y
AF Kantawong, F
   Saisuwan, C
   Soeratanapant, P
   Wanachantararak, P
   Nan, J
   M, Wu J
   T, Chang Y
TI Gynura divaricata Water Extract Presented the Possibility to Enhance Neuronal Regeneration
SO Evidence-Based Complementary and Alternative Medicine
LA Chinese
DT Article
DE alpha-internexin; chlorogenic acid; hearing-loss; stem-cells; in-vitro; constituents; neurogenesis; migration; autophagy; Integrative & Complementary Medicine
AB Gynura divaricata (GD) is an Asian herb widely used as an alternative medicine and functional food for type 2 diabetes. Diabetic neuropathy is considered as an important complication of diabetic patients. This study focused on neuroregenerative effects of GD for use in the prevention of diabetic neuropathy. GD leaves were cut and boiled in water to mimic real-life cooking. The boiled content was filtered through white gauze and lyophilized to preserve as dried powder. Antioxidant assay was performed using DPPH assays. UHPLC-QTOF-MS/MS was employed to test for important compounds in the extract of these herbs. MTT assay was used to test for cell viability. The extracts at concentration of 250 mu g/mL were tested with human gingival cell to observe the change of gene expression. The DPPH assay showed that GD water extract at the concentration of 5000 mu g/mL could inhibit DPPH radical for 39.2%. The results showed that 5000 mu g of GD water extract contained total phenolic content equivalent to 310.9 mu g standard gallic acid. UHPLC-QTOF-MS/MS result found phenolic acids and flavonoids as the main components. Human gingival cells treated with 250 mu g/mL of GD water extract for 10 days showed upregulation of some neuronal differentiation markers. Staining with Cdr3 dye confirmed the presentation of neuronal progenitors. The extract at the concentration of 250 mu g/mL was also tested with apical papilla cells to screen for change of gene expression by RNA sequencing. The result also showed significant upregulation of alpha-internexin (INA). These results indicated that GD water extract might have an inductive effect for neural regeneration and could be used as functional food and supplementation for the prevention or treatment of diabetic neuropathy. This work provided the basic knowledge for further investigations into the benefits of GD for diabetic neuropathy.
C1 [Kantawong, Fahsai
      Saisuwan, Chanakarn
      Soeratanapant, Pirakorn
      Nan, Jiang] Chiang Mai Univ, Fac Associated Med Sci, Dept Med Technol, Chiang Mai 50200, Thailand
      [Wanachantararak, Phenphichar] Chiang Mai Univ, Dent Res Ctr, Fac Dent, Chiang Mai 50200, Thailand
      [Nan, Jiang
      Sch Pharm, Jianming] Southwest Med Univ, Wu, Luzhou 646000, Peoples R China
      Ctr Self Assembly & Complex, Young-Tae] Inst Basic Sci IBS, [Chang, Pohang 37673, South Korea
      Dept Chem, Young-Tae] Pohang Univ Sci & Technol POSTECH, [Chang, Pohang 37673, South Korea
NR 0
TC 0
SN 1741-427X
EI 
J9 
PD JUN 15
PY 2021
VL 2021
IS 
BP 12
EP 12
DI 
PG 1
UT CNKI:kantawong#2021#gynura #evidenc#2021#12
ER

PT J
AU Kang, S
   Zhong, Y
   Liu, D
   Li, W
AF Kang, S
   Zhong, Y
   Liu, D
   Li, W
TI Traditional Chinese medicine fumigation as auxiliary treatment of diabetic peripheral neuropathy: A protocol for systematic review and meta-analysis
SO Medicine (Baltimore)
LA Chinese
DT Article
DE Diabetes Mellitus/blood/physiopathology; Diabetic Neuropathies/blood/etiology/*therapy; Fumigation/*methods; Glycated Hemoglobin/analysis; Humans; Medicine, Chinese Traditional/*methods; Meta-Analysis as Topic; Neural Conduction; Peripheral Nervous System Diseases/blood/etiology/*therapy; Research Design; Systematic Reviews as Topic; Treatment Outcome
AB BACKGROUND: Diabetic peripheral neuropathy (DPN) is 1 of the most common clinical complications of diabetes, which seriously affects the quality of life of patients and causes a substantial economic burden on diabetes care. The pathogenesis of DPN is complex. There is no targeted treatment method, and mainstream treatment methods have low efficacy and large side effects. Traditional Chinese medicine has rich clinical experience in the prevention and treatment of diabetic peripheral neuropathy, which has dramatically improved the quality of life of patients. It is clinically proven that traditional Chinese medicine fumigants (TCMF) have apparent effects in treating diabetic peripheral neuropathy. Therefore, we aim to systematically review the effectiveness and safety of TCMF for DPN. METHODS: We will search the following databases: PubMed, Embase, Cochrane Library, MEDLINE, the China National Knowledge Infrastructure, the Chinese Biomedical Literature Database, Cqvip Database, and Wanfang Data. Besides, we will also search for clinical trial registrations, potential grey literature, relevant conference abstracts, and reference lists of established studies. The studies published from the inception of the database to November 2020 will be retrieved. The randomized controlled trials on TCMF for DPN will be included. Also, we will search for clinical trial registrations, potential grey literature, relevant conference abstracts, and reference lists of established studies. The main result is clinical efficacy and nerve conduction velocity. Fasting blood glucose, 2 hours postprandial blood glucose, blood lipid, glycosylated hemoglobin, and adverse events are secondary results. We will perform the analyses using RevMan V.5.3 software. RESULTS: This study will provide a high-quality comprehensive evaluation of the efficacy and safety of TCMF in the treatment of DPN. CONCLUSIONS: This systematic review will evaluate the effectiveness and safety of TCMF in the treatment of DPN, and provide the latest evidence for clinical application. INPLASY REGISTRATION NUMBER: INPLASY2020110137.
C1 School of Basic Medical Sciences, Chengdu University of Traditional Chinese Medicine.
NR 0
TC 0
SN 0025-7974 (Print)
EI 
J9 
PD JUN 15
PY 2021
VL 100
IS 4
BP e24200
EP e24200
DI 
PG 1
UT CNKI:kang#2021#traditi#medicin#100#e24200
ER

PT J
AU Liu, W
   Zhou, L
   Feng, L
   Zhang, D
   Zhang, C
   Gao, Y
AF Liu, W
   Zhou, L
   Feng, L
   Zhang, D
   Zhang, C
   Gao, Y
TI BuqiTongluo Granule for Ischemic Stroke, Stable Angina Pectoris, Diabetic Peripheral Neuropathy with Qi Deficiency and Blood Stasis Syndrome: Rationale and Novel Basket Design
SO Front Pharmacol
LA Chinese
DT Article
DE basket design; efficacy; herbal medicine; randomized controlled trial; commercial or financial relationships that could be construed as a potential; conflict of interest.
AB Background: BuqiTongluo (BQTL) granules are herbal phenotypic drugs for Qi deficiency and blood stasis (QDBS) syndrome. Its discovery relied primarily on knowledge of observable phenotypic changes associated with diseases. Although BQTL granules have been widely advocated by Chinese Medicine (CM) practitioners, its use lacks empirical support. Aim of the study: In this basket trial, the efficacy of BQTL granules in multiple diseases that have the QDBS syndrome in common will be compared with placebo. Materials and Methods: The BuqiTongluo granule for Qi deficiency and blood stasis syndrome (BOSS) study is a basket herbal trial (ClinicalTrials.gov, NCT04408261). It will be a double-blinded, randomized, placebo-controlled, parallel, multicenter, clinical trial. In total, 432 patients (1:1:1 ischemic stroke, stable angina pectoris, and diabetic peripheral neuropathy), who meet the operationalized diagnostic criteria for QDBS syndrome, have been recruited and randomized in a ratio of 1:1 to receive 6 weeks' treatment with BQTL granules or placebo. The primary outcome is the change in the QDBS syndrome score at week 6 from baseline. Secondary outcomes include objective outcome measures for the three diseases and adverse events. Omics will help to understand these responses by molecular events. Conclusion: QDBS syndrome is a common phenotypic marker that was hypothesized to predict whether patients with multiple diseases would respond to this targeted therapy. No previous basket trial has assessed the potential efficacy of an herbal intervention for multiple diseases. The unique promise of the trial is its ability to exploit a disease phenotype to discover novel treatments for three diseases for which the root cause is unknown, complex, or multifactorial, and for which scientific understanding is insufficient to provide valid molecular targets.
C1 Beijing University of Chinese Medicine, Dongzhimen Hospital, Beijing, China.
NR 0
TC 0
SN 1663-9812 (Print)
EI 
J9 
PD JUN 15
PY 2021
VL 12
IS 
BP 764669
EP 764669
DI 
PG 1
UT CNKI:liu#2021#buqiton#front p#12#764669
ER

PT J
AU Lin, Y
   Shen, C
   Wang, F
   Fang, Z
   Shen, G
AF Lin, Y
   Shen, C
   Wang, F
   Fang, Z
   Shen, G
TI Network Pharmacology and Molecular Docking Study on the Potential Mechanism of Yi-Qi-Huo-Xue-Tong-Luo Formula in Treating Diabetic Peripheral Neuropathy
SO J Diabetes Res
LA Chinese
DT Article
DE Astragalus Plant; Chrysanthemum; Diabetic Neuropathies/*drug therapy; Dioscorea; Drugs, Chinese Herbal/*pharmacology/*therapeutic use; Glycation End Products, Advanced/drug effects/metabolism; Humans; Mitogen-Activated Protein Kinase 1/drug effects/metabolism; Molecular Docking Simulation; Network Pharmacology; Proto-Oncogene Proteins c-jun/drug effects/metabolism; Pueraria; Receptor for Advanced Glycation End Products/drug effects/metabolism; STAT3 Transcription Factor/drug effects/metabolism; Signal Transduction; Tumor Suppressor Protein p53/drug effects/metabolism
AB OBJECTIVE: To investigate the potential mechanism of action of Yi-Qi-Huo-Xue-Tong-Luo formula (YQHXTLF) in the treatment of diabetic peripheral neuropathy (DPN). METHODS: Network pharmacology and molecular docking techniques were used in this study. Firstly, the active ingredients and the corresponding targets of YQHXTLF were retrieved using the Traditional Chinese Medicine Systems Pharmacology (TCMSP) platform; subsequently, the targets related to DPN were retrieved using GeneCards, Online Mendelian Inheritance in Man (OMIM), Pharmgkb, Therapeutic Target Database (TTD) and Drugbank databases; the common targets of YQHXTLF and DPN were obtained by Venn diagram; afterwards, the "YQHXTLF Pharmacodynamic Component-DPN Target" regulatory network was visualized using Cytoscape 3.6.1 software, and Gene Ontology (GO) enrichment analysis and Kyoto Encyclopedia of Genes and Genomes (KEGG) pathway analysis were performed on the potential targets using R 3.6.3 software. Finally, molecular docking of the main chemical components in the PPI network with the core targets was verified by Autodock Vina software. RESULTS: A total of 86 active ingredients and 229 targets in YQHXTLF were screened, and 81 active ingredients and 110 targets were identified to be closely related to diabetic peripheral neuropathy disease. PPI network mapping identified TP53, MAPK1, JUN, and STAT3 as possible core targets. KEGG pathway analysis showed that these targets are mostly involved in AGE-RAGE signaling pathway in diabetic complications, TNF signaling pathway, and MAPK signaling pathway. The molecular docking results showed that the main chemical components of YQHXTLF have a stable binding activity to the core pivotal targets. CONCLUSION: YQHXTLF may act on TP53, MAPK1, JUN, and STAT3 to regulate inflammatory response, apoptosis, or proliferation as a molecular mechanism for the treatment of diabetic peripheral neuropathy, reflecting its multitarget and multipathway action, and providing new ideas to further uncover its pharmacological basis and mechanism of action.
C1 Hefei, Graduate School of Anhui University of Chinese Medicine, Anhui, China.
NR 0
TC 0
SN 2314-6745 (Print)
EI 
J9 
PD JUN 15
PY 2021
VL 2021
IS 
BP 9941791
EP 9941791
DI 
PG 1
UT CNKI:lin#2021#network#j diabe#2021#9941791
ER

PT J
AU Zhang, Y
   Jin, D
   Duan, Y
   Hao, R
   Chen, K
   Yu, T
   Lian, F
   Tong, X
AF Zhang, Y
   Jin, D
   Duan, Y
   Hao, R
   Chen, K
   Yu, T
   Lian, F
   Tong, X
TI Efficacy of Mudan Granule (Combined With Methylcobalamin) on Type 2 Diabetic Peripheral Neuropathy: Study Protocol for a Double-Blind, Randomized, Placebo-Controlled, Parallel-Arm, Multi-Center Trial
SO Front Pharmacol
LA Chinese
DT Article
DE efficacy; mudan granule; study protocol; type 2 diabetic peripheral neuropathy; commercial or financial relationships that could be construed as a potential; conflict of interest.
AB Background: Diabetic peripheral neuropathy (DPN) characterized by nerve damage is a common and disabling chronic microvascular complication in patients with type 2 diabetic mellitus (T2DM), affecting at least half of patients diagnosed with T2DM. Unfortunately, the current treatment for DPN is not ideal. Traditional Chinese medicine (TCM), with a unique theoretical system, has made outstanding contributions in the treatment of T2DM and related complications. Mudan granule, a Chinese patent medicine, has been previously validated that could ameliorate the symptoms, promote nerve tissue repair, increase nerve conduction velocity (NCV) in patients with DPN. However, the previous studies are of variable quality, which limits the clinical application of Mudan granule. Therefore, we designed a double-blind, randomized, placebo-controlled, parallel-arm, multi-center trial to estimate the safety and efficacy of Mudan granule in conjunction with methylcobalamin in individuals suffering from type 2 diabetic peripheral neuropathy. Methods: This work is conducted as a 14-center, double-blind, randomized, placebo-controlled, parallel-arm trial. In all, 402 subjects (aged 30-70 years) will be recruited and randomized in a 1:1 ratio to an intervention group (n = 201; Mudan granule + methylcobalamin) and a control group (n = 201; placebo + methylcobalamin). Treatment is administered in 24 weeks cycles without any treatment interruption between cycles. Michigan Diabetic Neuropathy Score (MDNS) as the primary outcome will be evaluated at baseline, 12 weeks during the intervention period, and after 24 weeks of the intervention. Adverse events and safety assessments will be also documented. The analysis of all data will be carried out based on a predefined statistical analysis plan. Discussion: The outcomes from this study will offer important evidence regarding the safety and efficacy that Mudan granule can be used as an alternative and complementary therapeutic intervention in patients with type 2 diabetic peripheral neuropathy. Clinical trial registration: Registered at https://clinicaltrials.gov/. Trial registration number: NCT04711980. Registered January 2021.
C1 China Academy of Chinese Medical Sciences, Guang'anmen Hospital, Department of Endocrinology, Beijing, China.
NR 0
TC 0
SN 1663-9812 (Print)
EI 
J9 
PD JUN 15
PY 2021
VL 12
IS 
BP 676503
EP 676503
DI 
PG 1
UT CNKI:zhang#2021#efficac#front p#12#676503
ER

PT J
AU D, Liu W
   Zhou, L
   D, Feng L
   D, Zhang D
   Zhang, C
   Gao, Y
   Boss, Grp
AF D, Liu W
   Zhou, L
   D, Feng L
   D, Zhang D
   Zhang, C
   Gao, Y
   Boss, Grp
TI BuqiTongluo Granule for Ischemic Stroke, Stable Angina Pectoris, Diabetic Peripheral Neuropathy with Qi Deficiency and Blood Stasis Syndrome: Rationale and Novel Basket Design
SO Frontiers in Pharmacology
LA Chinese
DT Article
DE BuqiTongluo granule; efficacy; herbal medicine; randomized controlled trial; disease; system; scale; Pharmacology & Pharmacy
AB Background: BuqiTongluo (BQTL) granules are herbal phenotypic drugs for Qi deficiency and blood stasis (QDBS) syndrome. Its discovery relied primarily on knowledge of observable phenotypic changes associated with diseases. Although BQTL granules have been widely advocated by Chinese Medicine (CM) practitioners, its use lacks empirical support. Aim of the study: In this basket trial, the efficacy of BQTL granules in multiple diseases that have the QDBS syndrome in common will be compared with placebo. Materials and Methods: The BuqiTongluo granule for Qi deficiency and blood stasis syndrome (BOSS) study is a basket herbal trial (, NCT04408261). It will be a double-blinded, randomized, placebo-controlled, parallel, multicenter, clinical trial. In total, 432 patients (1:1:1 ischemic stroke, stable angina pectoris, and diabetic peripheral neuropathy), who meet the operationalized diagnostic criteria for QDBS syndrome, have been recruited and randomized in a ratio of 1:1 to receive 6 weeks' treatment with BQTL granules or placebo. The primary outcome is the change in the QDBS syndrome score at week 6 from baseline. Secondary outcomes include objective outcome measures for the three diseases and adverse events. Omics will help to understand these responses by molecular events. Conclusion: QDBS syndrome is a common phenotypic marker that was hypothesized to predict whether patients with multiple diseases would respond to this targeted therapy. No previous basket trial has assessed the potential efficacy of an herbal intervention for multiple diseases. The unique promise of the trial is its ability to exploit a disease phenotype to discover novel treatments for three diseases for which the root cause is unknown, complex, or multifactorial, and for which scientific understanding is insufficient to provide valid molecular targets.
C1 [Liu, Weidi
      Zhou, Li
      Feng, Luda
      Zhang, Dandan
      Zhang, Chi
      Dongzhimen Hosp, Ying] Beijing Univ Chinese Med, Gao, Beijing, Peoples R China
      [Liu, Weidi
      Zhang, Dandan
      Inst Brain Disorders, Ying] Beijing Univ Chinese Med, Gao, Beijing, Peoples R China
NR 0
TC 0
SN 
EI 
J9 
PD JUN 15
PY 2021
VL 12
IS 
BP 10
EP 10
DI 
PG 1
UT CNKI:liu w#2021#buqiton#frontie#12#10
ER

PT J
AU M, Adki K
   A, Kulkarni Y
AF M, Adki K
   A, Kulkarni Y
TI Neuroprotective effect of paeonol in streptozotocin-induced diabetes in rats
SO Life Sciences
LA Chinese
DT Article
DE NF-kappa B; MCP-1; Nerve conduction velocity; Allodynia; Hyperalgesia; monocyte chemoattractant protein-1; oxidative stress; neuropathy; hyperalgesia; encephalopathy; attenuation; mechanisms; expression; deficits; mcp-1; Research & Experimental Medicine; Pharmacology & Pharmacy
AB Background: Diabetic neuropathy is one of the most common microvascular complication of diabetes. It is associated with neuronal dysfunction and pain. Paeonol is an important natural product reported for its antioxidant, anti-inflammatory and antidiabetic activities. Aim: The present research was planned to study effect of paeonol in diabetic peripheral neuropathy in rats. Methods: Diabetes was induced in Sprague Dawley rats by using Streptozotocin (55 mg/kg, i.p.). After six weeks, diabetic animals were treated daily with paeonol at a dose of 50, 100 and 200 mg/kg for four weeks. At the end of the treatment, plasma glucose, mechanical allodynia, mechanical hyperalgesia, thermal hyperalgesia and nerve conduction velocities were recorded. Oxidative stress parameters were studied in sciatic nerve. Histopathology study of sciatic nerve, NF-kappa B and MCP-1 expression were also studied at the end of study. Key findings: Paeonol treatment significantly lowered the plasma glucose levels, mechanical allodynia, mechanical hyperalgesia and thermal hyperalgesia as compared to diabetic control group. Paeonol treatment also enhanced the motor and sensory nerve conduction velocity. Paeonol treated diabetic animals showed significant changes in oxidative stress parameters. Histopathology study indicated that paeonol treatment prevented the neuronal damage, lowered demyelination and leukocyte infiltration. NF-kappa B and MCP-1 expression was significantly decreased in sciatic nerve of diabetic animals treated with paeonol. Significance: Results of the present study indicate that paeonol may be considered as effective option for management of diabetic neuropathy.
C1 [Adki, Kaveri M.
      Kulkarni, Yogesh A.] SVKMs NMIMS, Shobhaben Pratapbhai Patel Sch Pharm & Technol Ma, VL Mehta Rd, Mumbai 400056, Maharashtra, India
NR 0
TC 0
SN 0024-3205
EI 
J9 
PD JUN 15
PY 2021
VL 271
IS 
BP 9
EP 9
DI 
PG 1
UT CNKI:adki k#2021#neuropr#life sc#271#9
ER
