# Supplementary material for: Mapping the evolution of botanical interventions for diabetic neuropathy: a two-database bibliometric landscape from 2005 to mid-2025
Source: Front Nutr. 2026 Jan 7;12:1727582. doi: 10.3389/fnut.2025.1727582 (PMC12819247; doi:10.3389/fnut.2025.1727582)
Supplement: Supplementary file 1 [file Data_Sheet_1.zip › Supplementary Material/merged and cleaned dataset/download2022u36.txt]

PT J
AU Qiao, Y
   Guo, G
   Zhao, J
AF Qiao, Y
   Guo, G
   Zhao, J
TI Comparative study of two integrated traditional Chinese and Western medicine treatment methods on treatment compliance of patients with diabetic peripheral neuropathy
SO Folia Neuropathol
LA Chinese
DT Article
DE China; *Diabetes Mellitus; *Diabetic Neuropathies/drug therapy; *Drugs, Chinese Herbal/therapeutic use; Patient Compliance; TDP therapeutic apparatus; diabetic peripheral neuropathy; mud moxibustion.; external medicinal liquid application with Tangbiling herbs
AB INTRODUCTION: This study aims to compare the treatment satisfaction and compliance of two integrated traditional Chinese and Western medicine methods for diabetic peripheral neuropathy (DPN) patients with cold coagulation and blood stasis. MATERIAL AND METHODS: A total of 120 patients with cold coagulation and blood stasis type of distal symmetric polyneuropathy (DSPN), the most common form of diabetic neuropathy, were selected from the urology department of a hospital and randomly divided into a control group (60 patients), who were given external medicinal liquid application with Tangbiling（Magic Diabetic Arthralgia Treating Paste) herbs, and an observation group (60 patients), who were treated with modified Tangbiling herbs (Tangbiling herbs mixed with mud moxibustion substrate) for external medicinal liquid application. Both groups were treated with a TDP therapeutic apparatus at the same time as the external medicinal liquid application. After three courses of treatment (14 days/course of treatment), the efficacy was evaluated by the score of traditional Chinese medicine (TCM), and the questionnaires were used to compare the treatment compliance of the two groups. RESULTS: After the external medicinal liquid application with modified traditional Chinese medicine, the moulding and cleaning degree of TCM and the symptoms of the two groups were improved. The effective rate of the observation group was 91.7%, which was higher than the control group (86.7%). The compliance of the observation group was higher than the control group, and the differences were statistically significant (p < 0.05). CONCLUSIONS: The external medicinal liquid application with modified Tangbiling herbs improved the treatment compliance and satisfaction of DPN patients and effectively improved the symptoms of pain and numbness in the lower limbs of patients, which is worth promoting.
C1 Shanxi University of Chinese Medicine, College of Nursing, Shanxi, China.
NR 0
TC 0
SN 1509-572x
EI 
J9 
PD JUN 15
PY 2022
VL 60
IS 3
BP 324
EP 328
DI 
PG 5
UT CNKI:qiao#2022#compara#folia n#60#324
ER

PT J
AU Lin, L
   Chen, Y
   Li, Y
   Cheng, K
   Deng, H
   Lu, J
   Zhao, L
   Shen, X
AF Lin, L
   Chen, Y
   Li, Y
   Cheng, K
   Deng, H
   Lu, J
   Zhao, L
   Shen, X
TI 10.6-μm infrared laser as adjuvant therapy for diabetic peripheral neuropathy: study protocol for a double-blind, randomized controlled trial
SO Trials
LA Chinese
DT Article
DE *Diabetic Neuropathies/diagnosis/therapy; Double-Blind Method; Humans; Lasers; *Moxibustion/adverse effects; Quality of Life; Randomized Controlled Trials as Topic; Treatment Outcome; Diabetic peripheral neuropathy; Laser moxibustion; Nerve conduction velocity; Traditional Chinese medicine; apparatus simulating the infrared radiation spectrum of traditional Chinese; moxibustion (China Invention Patent ZL 200910056991.4; issued December 1, 2010).
AB BACKGROUND: Diabetic peripheral neuropathy (DPN) is the most common chronic neurological complication. It is the main cause of disability in diabetes mellitus (DM) patients and seriously affects the quality of life of patients. Pharmacological treatments always associate with limited efficacy and adverse effects. Moxibustion has been recommended to treat DPN as an adjuvant therapy to conventional medical treatment to accelerate alleviation of the symptoms of DPN. 10.6-μm laser moxibustion (LM), whose wavelength is close to the peak of infrared radiation spectrum of the traditional moxibustion as well as human acupoints, produces the thermal effect similar with moxibustion but with no smoke or smell. The purpose of this sham controlled clinical trial is to determine the effect and safety of 10.6-μm LM as adjuvant therapy in patients with DPN. METHODS: This is a protocol for a randomized, double-blind, sham-controlled trial. One hundred fourteen patients meeting the inclusion and exclusion criteria will be recruited and randomly assigned to the LM group or the sham LM group with a 1:1 allocation ratio. Patients in both groups will receive a basic integrated treatment of Chinese and Western medicine and a total of 12 sessions of true or sham LM treatments over 4 weeks with 3 sessions a week. The primary outcome is nerve conduction velocity (NCV), and the secondary outcomes include Michigan Neuropathy Screening Instrument (MNSI) scores, Diabetes-Specific Quality of Life (DSQL) scores, blood rheology parameters, and assessments of safety and blinding. Outcome measures will be collected at baseline, 2 weeks after treatment, the end of LM treatments (4 weeks), and 4, 8 weeks after the end of LM treatment (8, 12weeks). DISCUSSION: This study will be conducted to compare the efficacy of LM versus sham LM combined with medical treatment. 10.6-μm LM may alleviate symptoms, improve quality of life, and reduce the dosage of drugs as well as avoid causing serious side effects. TRIAL REGISTRATION: Chinese Clinical Trial Registry ChiCTR2000029329 . Registered on 25 January 2020.
C1 School of Nursing, Shanghai University of Traditional Chinese Medicine, 1200 Cailun Road, Shanghai, 201203, China.
NR 0
TC 0
SN 1745-6215
EI 
J9 
PD JUN 15
PY 2022
VL 23
IS 1
BP 53
EP 53
DI 
PG 1
UT CNKI:lin#2022#10.6-μm#trials#23#53
ER

PT J
AU He, L
   Huan, P
   Xu, J
   Chen, Y
   Zhang, L
   Wang, J
   Wang, L
   Jin, Z
AF He, L
   Huan, P
   Xu, J
   Chen, Y
   Zhang, L
   Wang, J
   Wang, L
   Jin, Z
TI Hedysarum polysaccharide alleviates oxidative stress to protect against diabetic peripheral neuropathy via modulation of the keap1/Nrf2 signaling pathway
SO J Chem Neuroanat
LA Chinese
DT Article
DE Animals; Kelch-Like ECH-Associated Protein 1/metabolism; NF-E2-Related Factor 2/metabolism; *Diabetic Neuropathies/drug therapy/metabolism; Antioxidants/pharmacology/therapeutic use/metabolism; Oxidative Stress; Signal Transduction; Glucose; Polysaccharides/pharmacology/therapeutic use; *Diabetes Mellitus; Diabetic peripheral neuropathy; Hedysarum polysaccharide; Keap1/Nrf2 pathway
AB Diabetic peripheral neuropathy (DPN) is a chronic complication of diabetes mellitus. Oxidative stress is implicated in DPN progression, suggesting that antioxidant therapy could be a viable anti-DPN method. Hedysarum polysaccharide (HPS) is an active component of Radix Hedysari, a plant that has been widely used as food and a herb for treating multiple diseases. Here, we evaluated the mechanisms of action of anti-DPN effects of HPS in genetically obese (ob/ob) mice. Schwann cells (SCs) were exposed to glucose (100 mM) in vitro and then treated with HPS at concentrations of 30, 60, 120, and 240 mg/L. Notably, HPS significantly inhibited high glucose-mediated cytotoxicity and oxidative stress by reducing malondialdehyde (MDA) levels and upregulating the expression of antioxidant enzymes (γ-glutamate-cysteine ligase catalytic subunit (GCLC) and glutathione reductase (GR)) in SCs. Moreover, HPS increased the expression of nerve growth factor, stimulated Nrf2 signaling, and decreased Keap1 expression levels. Analysis of DPN mice models gavaged with HPS at 50, 100, and 200 mg/kg/d or lipoic acid (LA) at 30 mg/kg/d (positive control) for 8 weeks revealed that HPS markedly increased motor nerve conduction velocity (MNCV), shortened thermal withdrawal latency (TWL), and inhibited oxidative stress in serum and sciatic nerves of DPN mice models. Mechanistically, HPS suppressed Keap1 signaling and enhanced Nrf2 signaling in sciatic nerves. These findings imply that HPS ameliorates DPN via antioxidant mechanisms and by activating Keap1/Nrf2 signaling, suggesting that HPS is a potential treatment option for DPN.
C1 The Second Affiliated Hospital of Guizhou University of Traditional Chinese Medicine, Guiyang 550005, China
      Gansu University of Chinese Medicine, Lanzhou 730000, China.
NR 0
TC 0
SN 0891-0618
EI 
J9 
PD JUN 15
PY 2022
VL 126
IS 
BP 102182
EP 102182
DI 
PG 1
UT CNKI:he#2022#hedysar#j chem #126#102182
ER

PT J
AU Kashtoh, H
   H, Baek K
AF Kashtoh, H
   H, Baek K
TI Recent Updates on Phytoconstituent Alpha-Glucosidase Inhibitors: An Approach towards the Treatment of Type Two Diabetes
SO Plants-Basel
LA Chinese
DT Article
DE postprandial hyperglycemia; natural compounds; type 2 diabetes; intestinal maltase-glucoamylase; in-vitro; sucrase-isomaltase; starch digestion; structural-characterization; antihyperglycemic activity; bioactive compounds; pancreatic lipase; oxidative stress; a-glucosidase; Plant Sciences
AB Diabetes is a common metabolic disorder marked by unusually high plasma glucose levels, which can lead to serious consequences such as retinopathy, diabetic neuropathy and cardiovascular disease. One of the most efficient ways to reduce postprandial hyperglycemia (PPHG) in diabetes mellitus, especially insulin-independent diabetes mellitus, is to lower the amount of glucose that is absorbed by inhibiting carbohydrate hydrolyzing enzymes in the digestive system, such as alpha-glucosidase and alpha-amylase. alpha-Glucosidase is a crucial enzyme that catalyzes the final stage of carbohydrate digestion. As a result, alpha-glucosidase inhibitors can slow D-glucose release from complex carbohydrates and delay glucose absorption, resulting in lower postprandial plasma glucose levels and control of PPHG. Many attempts have been made in recent years to uncover efficient alpha-glucosidase inhibitors from natural sources to build a physiologic functional diet or lead compound for diabetes treatment. Many phytoconstituent alpha-glucosidase inhibitors have been identified from plants, including alkaloids, flavonoids, anthocyanins, terpenoids, phenolic compounds, glycosides and others. The current review focuses on the most recent updates on different traditional/medicinal plant extracts and isolated compounds' biological activity that can help in the development of potent therapeutic medications with greater efficacy and safety for the treatment of type 2 diabetes or to avoid PPHG. For this purpose, we provide a summary of the latest scientific literature findings on plant extracts as well as plant-derived bioactive compounds as potential alpha-glucosidase inhibitors with hypoglycemic effects. Moreover, the review elucidates structural insights of the key drug target, alpha-glucosidase enzymes, and its interaction with different inhibitors.
C1 [Kashtoh, Hamdy
      Dept Biotechnol, Kwang-Hyun] Yeungnam Univ, Baek, Gyongsan 38541, South Korea
NR 0
TC 0
SN 2223-7747
EI 
J9 
PD JUN 15
PY 2022
VL 11
IS 20
BP 25
EP 25
DI 
PG 1
UT CNKI:kashtoh#2022#recent #plants-#11#25
ER

PT J
AU He, L
   F, Huan P
   Xu, J
   X, Chen Y
   Zhang, L
   Wang, J
   Wang, L
   S, Jin Z
AF He, L
   F, Huan P
   Xu, J
   X, Chen Y
   Zhang, L
   Wang, J
   Wang, L
   S, Jin Z
TI Hedysarum polysaccharide alleviates oxidative stress to protect against diabetic peripheral neuropathy via modulation of the keap1/Nrf2 signaling pathway
SO Journal of Chemical Neuroanatomy
LA Chinese
DT Article
DE Hedysarum polysaccharide; Diabetic peripheral neuropathy; Keap1; Nrf2 pathway; nf-kappa-b; autophagy; model; Biochemistry & Molecular Biology; Neurosciences & Neurology
AB Diabetic peripheral neuropathy (DPN) is a chronic complication of diabetes mellitus. Oxidative stress is implicated in DPN progression, suggesting that antioxidant therapy could be a viable anti-DPN method. Hedysarum polysaccharide (HPS) is an active component of Radix Hedysari, a plant that has been widely used as food and a herb for treating multiple diseases. Here, we evaluated the mechanisms of action of anti-DPN effects of HPS in genetically obese (ob/ob) mice. Schwann cells (SCs) were exposed to glucose (100 mM) in vitro and then treated with HPS at concentrations of 30, 60, 120, and 240 mg/L. Notably, HPS significantly inhibited high glucosemediated cytotoxicity and oxidative stress by reducing malondialdehyde (MDA) levels and upregulating the expression of antioxidant enzymes (gamma-glutamate-cysteine ligase catalytic subunit (GCLC) and glutathione reductase (GR)) in SCs. Moreover, HPS increased the expression of nerve growth factor, stimulated Nrf2 signaling, and decreased Keap1 expression levels. Analysis of DPN mice models gavaged with HPS at 50, 100, and 200 mg/kg/d or lipoic acid (LA) at 30 mg/kg/d (positive control) for 8 weeks revealed that HPS markedly increased motor nerve conduction velocity (MNCV), shortened thermal withdrawal latency (TWL), and inhibited oxidative stress in serum and sciatic nerves of DPN mice models. Mechanistically, HPS suppressed Keap1 signaling and enhanced Nrf2 signaling in sciatic nerves. These findings imply that HPS ameliorates DPN via antioxidant mechanisms and by activating Keap1/Nrf2 signaling, suggesting that HPS is a potential treatment option for DPN.
C1 [He, Liu
      Xu, Jing
      Affiliated Hosp 2, Li] Guizhou Univ Tradit Chinese Med, Wang, Guiyang 550005, Peoples R China
      [Huan, Pengfei
      Wang, Li] Shanghai Univ Tradit Chinese Med, Sch Basic Med, Dept Diagnost Tradit Chinese Med, Shanghai 201203, Peoples R China
      [He, Liu
      Huan, Pengfei
      Chen, Yanxu
      Zhang, Lei
      Wang, Jun
      Zhisheng] Gansu Univ Chinese Med, Jin, Lanzhou 730000, Peoples R China
      [Wang, Li] Shanghai Univ Tradit Chinese Med, Shanghai Municipal Hosp Tradit Chinese Med, Expt Ctr, Shanghai 200071, Peoples R China
NR 0
TC 0
SN 0891-0618
EI 
J9 
PD JUN 15
PY 2022
VL 126
IS 
BP 12
EP 12
DI 
PG 1
UT CNKI:he#2022#hedysar#journal#126#12
ER

PT J
AU Xu, L
   Zang, D
   Li, H
   Sulitang, A
   Li, Y
   Ma, J
   Wang, K
   Ma, L
AF Xu, L
   Zang, D
   Li, H
   Sulitang, A
   Li, Y
   Ma, J
   Wang, K
   Ma, L
TI Five Traditional Chinese Medicine External Treatment Methods Combined with Mecobalamin for Diabetic Peripheral Neuropathy: A Network Meta-Analysis
SO Evid Based Complement Alternat Med
LA Chinese
DT Article
AB BACKGROUND: Diabetic peripheral neuropathy (DPN) is one of the most common chronic complications of diabetes. Traditional Chinese medicine (TCM) external treatment has been widely used in China as adjunctive treatment, and some small sample clinical studies have proved its effectiveness. However, due to the limited number of studies, we used network meta-analysis to compare the effectiveness of 5 commonly used external treatment methods of traditional Chinese medicine in the treatment of diabetic peripheral neuropathy. METHODS: We searched PubMed, EMBASE, The Cochrane Library, Web of Science, CNKI, CBM, WanFang Knowledge Service Platform, and VIP databases and collected and screened randomised controlled trials on the external treatment of traditional Chinese medicine combined with mecobalamin in the treatment of DPN according to the inclusion and exclusion criteria. The search period was from 2011 to May 2021. The quality of included studies was assessed using the revised Cochrane risk-of-bias tool for randomized trials. The outcome indicators are Toronto score, median nerve sensory conduction velocity, and median nerve motor conduction velocity. RESULTS: A total of 22 publications were included in the study. The results of the network meta-analysis showed that acupuncture combined with mecobalamin was superior to other TCM external treatments combined with mecobalamin in terms of decreasing the Toronto score (MD = -2.8, 95% CI: -5.2∼-0.49), improving median nerve sensory conduction velocity (MD = 3.6, 95% CI: 2.4∼4.9), and median nerve motor conduction velocity (MD = 4.5, 95% CI: 2.6∼6.5). The SUCRA value and probability ranking chart showed that among the three outcome indicators, acupuncture combined with mecobalamin was the best, followed by acupoint injection combined with mecobalamin. CONCLUSION: In this network meta-analysis, acupuncture combined with mecobalamin shows the best results in the treatment of DPN, followed by acupoint injection combined with mecobalamin.
C1 Traditional Chinese Medicine Hospital Affiliated to Xinjiang Medical University, Urumqi, China.
NR 0
TC 0
SN 1741-427X (Print)
EI 
J9 
PD JUN 15
PY 2022
VL 2022
IS 
BP 4251022
EP 4251022
DI 
PG 1
UT CNKI:xu#2022#five tr#evid ba#2022#4251022
ER

PT J
AU T, Zhao T
   Y, Li M
   Xiang, Q
   Lie, B
   Q, Chen D
   M, Wang W
   L, Li X
   C, Xu T
   Zhang, X
   T, Li Y
   X, Dong R
   W, Du X
   L, Wang Y
   Z, Yang J
   He, B
   Zhu, Q
   T, Duan T
   H, Li Z
   H, Xu Y
AF T, Zhao T
   Y, Li M
   Xiang, Q
   Lie, B
   Q, Chen D
   M, Wang W
   L, Li X
   C, Xu T
   Zhang, X
   T, Li Y
   X, Dong R
   W, Du X
   L, Wang Y
   Z, Yang J
   He, B
   Zhu, Q
   T, Duan T
   H, Li Z
   H, Xu Y
TI Yishen Huashi Granules Ameliorated the Development of Diabetic Nephropathy by Reducing the Damage of Glomerular Filtration Barrier
SO Frontiers in Pharmacology
LA Chinese
DT Article
DE proteinuria; Yishen Huashi; Chinese medicine; glomerular filtration barrier; inhibition; targets; vegf; Pharmacology & Pharmacy
AB Background: Diabetic nephropathy (DN) is one of the most common complications of diabetes and the primary cause of end-stage renal disease. At present, renin-angiotensin-aldosterone system (RAAS) blockers have been applied as first-class drugs to restrain development of DN; however, its long-term effect is limited. Recent evidence has shown definite effects of Chinese medicine on DN. Yishen Huashi (YSHS) granule is a traditional Chinese Medicine prescription that has been used in the clinic to treat DN, but its mechanism is not understood.Methods: In the present study, both in vitro and in vivo studies were carried out. The DN model was induced by STZ in Wistar rats, and GEnC and HPC cell lines were applied in the in vitro study. Quality of YSHS was evaluated by LC-MS/MS. A metabolomic study of urine was carried out by LC-MS; influence of YSHS on composition of DN was analyzed by network pharmacology. Mechanism of the YSHS on DN was analyzed by Q-PCR, Western Blot, and multi-immunological methods.Results: We found YSHS administration significantly reduced levels of HbA1c and mALB. Histopathological analysis found that YSHS preserved integrity of glomerular filtration barrier by preserving viability of glomerular endothelial cells and podocytes, inhibiting glomerular fibrosis, reducing oxidative stress damage, and enhancing cross-talk among glomerular endothelial cells and podocytes. Network pharmacology, differential metabolite analysis, as well as intracellular pathway experimental study demonstrated that the PI3K/AKT/mTOR signaling pathway played a pivotal role in it.Conclusion: Our present findings supplied new understanding toward the mechanism of YSHS on inhibiting DN.
C1 [Zhao, Tingting
      Xiang, Qian
      Wang, Weiming
      Li, Xuling
      Xu, Tiancheng
      Zhang, Xi
      Li, Yuntong
      Du, Xinwen
      Wang, Yilin
      Xu, Youhua] Macau Univ Sci & Technol, Fac Chinese Med, State Key Lab Qual Res Chinese Med, Macau, Peoples R China
      [Li, Minyi
      Lie, Beifeng
      Chen, Deqi
      Yang, Junzheng
      He, Bao
      Zhu, Quan
      Duan, Tingting
      Li, Zhenghai] Inst Consun Co, Guangdong Consun Pharmaceut Grp, Chinese Med Kidney Dis, Guangzhou, Peoples R China
      [Dong, Ruixue
      Xu, Youhua] Macau Univ Sci & Technol, Sch Pharm, State Key Lab Qual Res Chinese Med, Macau, Peoples R China
      [Wang, Yilin
      Dept Endocrinol, Youhua] Zhuhai Hosp Integrated Tradit Chinese & Western Me, Xu, Zhuhai, Peoples R China
      Technol Res Inst, Youhua] Macau Univ Sci & Technol Zhuhai MUST Sci, [Xu, Zhuhai, Peoples R China
NR 0
TC 0
SN 
EI 
J9 
PD JUN 15
PY 2022
VL 13
IS 
BP 16
EP 16
DI 
PG 1
UT CNKI:zhao t#2022#yishen #frontie#13#16
ER

PT J
AU W, Lee C
   S, Jin J
   Kwon, S
   Jin, C
   Y, Cho S
   U, Park S
   S, Jung W
   K, Moon S
   M, Park J
   N, Ko C
   H, Cho K
AF W, Lee C
   S, Jin J
   Kwon, S
   Jin, C
   Y, Cho S
   U, Park S
   S, Jung W
   K, Moon S
   M, Park J
   N, Ko C
   H, Cho K
TI Are herbal medicines alone or in combination for diabetic peripheral neuropathy more effective than methylcobalamin alone? A systematic review and meta-analysis
SO Complement Ther Clin Pract
LA Chinese
DT Article
DE *Diabetes Mellitus; *Diabetic Neuropathies/drug therapy; *Drugs, Chinese Herbal/therapeutic use; Neural Conduction/physiology; *Plants, Medicinal; Vitamin B 12/therapeutic use; Diabetic peripheral neuropathy; Herbal medicine; Meta-analysis; Nerve conduction velocity; Systematic review; competing financial interests or personal relationships that could have appeared; to influence the work reported in this paper.
AB BACKGROUND AND PURPOSE: In Asian countries, herbal medicines have been used to treat diabetic peripheral neuropathy (DPN) as an adjunctive therapy. This review aims to assess the effectiveness and safety of herbal medicines for the treatment of DPN. METHODS: A literature search was conducted on PubMed, Embase, CENTRAL, Scopus, CINAHL, CNKI, DBPIA, and OASIS for randomized controlled trials that evaluated the effects of herbal medicines on DPN. The oral methylcobalamin administered group was selected as the control. The primary outcome measure was nerve conduction velocity (NCV), and the secondary outcome measure was the total efficacy rate (TER). The methodological quality of the included studies was assessed using the Cochrane risk of bias tool. A meta-analysis was conducted using Review Manager 5.4.1 software. RESULTS: Seventy-two RCTs with a total of 6260 patients were included. The meta-analysis showed that herbal medicine and co-administration of herbal medicine and methylcobalamin (CHM) treatment for DPN significantly increased the sensory nerve conduction velocity (SNCV) and motor nerve conduction velocity (MNCV) of the median and common peroneal nerves than methylcobalamin treatment alone. Herbal medicine and CHM treatment for DPN also significantly improved the TER compared to the control group. Herbal medicine and CHM treatment was found to be relatively safe. CONCLUSION: Our study suggests that herbal medicine and CHM might be more effective than methylcobalamin alone in the management of DPN. Further rigorous studies should be conducted to make more definite conclusions.
C1 Kyung Hee University, Graduate School, Department of Korean Medicine Cardiology and Neurology, Seoul, Republic of Korea.
NR 0
TC 0
SN 1744-3881
EI 
J9 
PD JUN 15
PY 2022
VL 49
IS 
BP 101657
EP 101657
DI 
PG 1
UT CNKI:lee c#2022#are her#complem#49#101657
ER

PT J
AU M, Sivakumar P
   K, Prabhakar P
   Cetinel, S
   R, N
   Prabhawathi, V
AF M, Sivakumar P
   K, Prabhakar P
   Cetinel, S
   R, N
   Prabhawathi, V
TI Molecular Insights on the Therapeutic Effect of Selected Flavonoids on Diabetic Neuropathy
SO Mini Rev Med Chem
LA Chinese
DT Article
DE *Diabetes Mellitus, Type 2; *Diabetic Neuropathies/drug therapy; Flavonoids/pharmacology/therapeutic use; Humans; Rutin; Diabetic neuropathy; flavonoids; protein kinase C; reactive oxygen species; streptozotocin; tumor necrosis factor-α
AB One of the common clinical complications of diabetes is diabetic neuropathy affecting the nervous system. Painful diabetic neuropathy is widespread and highly prevalent. At least 50% of diabetes patients eventually develop diabetic neuropathy. The four main types of diabetic neuropathy are peripheral neuropathy, autonomic neuropathy, proximal neuropathy (diabetic polyradiculopathy), and mononeuropathy (Focal neuropathy). Glucose control remains the common therapy for diabetic neuropathy due to limited knowledge on early biomarkers that are expressed during nerve damage, thereby limiting the cure through pharmacotherapy. Glucose control dramatically reduces the onset of neuropathy in type 1 diabetes but proves to be less effective in type 2 diabetes. Therefore, the focus is on various herbal remedies for prevention and treatment. There is numerous research on the use of anticonvulsants and antidepressants for the management of pain in diabetic neuropathy. Extensive research is being conducted on natural products, including the isolation of pure compounds like flavonoids from plants and their effect on diabetic neuropathy. This review focuses on the use of important flavonoids such as flavanols (e.g., quercetin, rutin, kaempferol, and isorhamnetin), flavanones (e.g., hesperidin, naringenin and class eriodictyol), and flavones (e.g., apigenin, luteolin, tangeretin, chrysin, and diosmin) for the prevention and treatment of diabetic neuropathy. The mechanisms of action of flavonoids against diabetic neuropathy by their antioxidant, anti-inflammation, anti-glycation properties, etc., are also covered in this review article.
C1 Center for Molecular Biology, Institute of Research and Development, Duy Tan University, 03 Quang Trung, Da Nang, Vietnam.
NR 0
TC 0
SN 1389-5575
EI 
J9 
PD JUN 15
PY 2022
VL 22
IS 14
BP 1828
EP 1846
DI 
PG 19
UT CNKI:sivakumar p#2022#molecul#mini re#22#1828
ER

PT J
AU P, Karle P
   C, Dhawale S
   V, Navghare V
AF P, Karle P
   C, Dhawale S
   V, Navghare V
TI Amelioration of diabetes and its complications by Manilkara zapota (L) P. Royen fruit peel extract and its fractions in alloxan and STZ-NA induced diabetes in Wistar rats
SO J Diabetes Metab Disord
LA Chinese
DT Article
DE Cardiovascular risk indices; Diabetes mellitus; Diabetic Nephropathies; Diabetic complications; Diabetic neuropathy
AB PURPOSE: This study aims to evaluate the effects of Manilkara zapota (L) P. Royen fruit peel extract (EMZFP) and its fractions in ameliorating diabetes and its complications in alloxan and STZ-NA induced diabetes in Wistar rats. METHODS: Antidiabetic effects of EMZFP were assessed in alloxan (150 mg kg(-1)) induced diabetes in differently grouped rats (n=6). Diabetic rats were treated with EMZFP 150, 300, and 600 mg kg(-1) while, glimepiride (0.09 mg kg(-1)) was used as a reference standard. Treated animals were assessed for various biological parameters i.e. blood glucose, serum lipids, nephroprotective markers, cardiovascular risk indices, liver glycogen, neuropathy, body weight, and histopathology of kidneys. However, for evaluating antidiabetic effects of fractions (chloroform, acetone, ethyl acetate, and remaining ethanol fraction) of EMZFP, diabetes was induced by streptozotocin (60 mg kg(-1))-nicotinamide (120 mg kg(-1)/ml) in differently grouped male rats (n=6). Diabetic rats were treated with EMZFP fractions 200 mg kg(-1) however; glibenclamide (10 mg kg(-1)) was a reference standard and evaluated for blood glucose, serum lipids, cardiovascular risk indices, and diabetic neuropathy. RESULTS: EMZFP 300 and 600 mg kg(-1)/day demonstrated significant antihyperglycemic effects with augmentation in glycogen content, perfection in serum lipid profile, cardiovascular risk indices, body weight enhancement, nephroprotective effects, beneficial in peripheral neuropathy, and histopathological evidence of reversal of glomerulosclerosis. EMZFP-Et and EMZFP-EA fractions depicted a significant improvement in blood glucose, serum lipid profile, cardiovascular risk indices, and peripheral neuropathy. CONCLUSION: EMZFP and its Et and EA fractions ameliorated diabetes and its complications by improving glycemic control and associated biochemical alteration. HIGHLIGHTS: • Manilkara Zapota (L.) P. Royen fruit peel 70% ethanolic extract exert antidiabetic effects• EMZFP significantly ameliorated diabetic biochemical parameters and its complications.• EMZFP-Et and EMZFP-EA fractions exert potential antihyperglycemic, hypolipidemic effects and significantly improved cardiovascular risk indices, and peripheral neuropathy.• Studied MZFP can be used as promising natural herbal source of antidiabetic principles.
C1 S.R.T.M. University, School of Pharmacy, Department of Pharmacology, Nanded, 431606 MS India. GRID: grid.412747.3. ISNI: 0000 0000 8673 788X
NR 0
TC 0
SN 2251-6581 (Print)
EI 
J9 
PD JUN 15
PY 2022
VL 21
IS 1
BP 493
EP 510
DI 
PG 18
UT CNKI:karle p#2022#amelior#j diabe#21#493
ER

PT J
AU Chen, X
   F, Huang Z
   H, Liu Y
   H, Liu Y
   Chen, Y
   Y, Qin D
   H, Yi J
AF Chen, X
   F, Huang Z
   H, Liu Y
   H, Liu Y
   Chen, Y
   Y, Qin D
   H, Yi J
TI [Study on metabolites in vivo of Dangefentong Capsules based on UHPLC-Q/Orbitrap-MS/MS]
SO Zhongguo Zhong Yao Za Zhi
LA Chinese
DT Article
DE Acetonitriles; Alkenes; Animals; Capsules; Chromatography, High Pressure Liquid/methods; Dogs; *Drugs, Chinese Herbal/chemistry; Flavonoids; Formates; Male; Polyphenols; *Pueraria; Tandem Mass Spectrometry; Dangefentong Capsules; UHPLC-Q/Orbitrap-MS/MS; metabolites; prototype components
AB Dangefentong Capsules is a new traditional Chinese medicine preparation for the treatment of diabetic peripheral neuropathy. It is based on the Salviae Miltiorrhizae Radix et Rhizoma-Puerariae Lobatae Radix herb pair with salvianolic acids, tanshinones and pueraria flavonoids as main components. Studying the chemical composition in vivo of Dangefentong Capsules and its metabolites is of great significance for making clear its pharmacodynamic material basis and the action mechanism. The UHPLC-Q/Orbitrap-MS/MS was applied to rapidly analyze the metabolites and metabolic pathways of Dangefentong Capsules in Beagle dogs after gavage. Eclipse plus C_(18) column(2.1 mm×50 mm, 1.8 μm) was used, and gradient elution was performed with 0.1% formic acid aqueous solution(A)-formic acid acetonitrile solution(B). A heated electrospray ion source(HESI) was employed. The scanning mode was set as the positive and negative ion mode, and the mass scanning range was m/z 100-1 000. The plasma, urine and feces samples were collected after male Beagle dogs were administered with Dangefentong Capsules. The prototype components and metabolites were identified by UHPLC-Q/Orbitrap-MS/MS analysis combined with reference substances and references. The results showed that 107 chemical components were identified, including 58 prototype components and 49 metabolites. The identified prototype components included 42 components from Salviae Miltiorrhizae Radix et Rhizoma and 16 components from Puerariae Lobatae Radix. The metabolites consist of 21 and 28 metabolites of Salviae Miltiorrhizae Radix et Rhizoma and Puerariae Lobatae Radix, respectively. They are mainly derived from the methylation, hydroxylation, sulfation and glucuronidation of salvianolic acids, tanshinones and pueraria flavonoids. This research rapi-dly analyzes the chemical components in vivo of Beagle dogs administered with Dangefentong Capsules, laying a basis for illustrating the pharmacodynamic material basis and mechanism of Dangefentong Capsules.
C1 China School of Pharmacy, Sichuan Provincial Key Laboratory of Quality and Innovation Research of Chinese Materia Medica,Sichuan Academy of Chinese Medicine Sciences Chengdu 610041, Chengdu University of Traditional Chinese Medicine Chengdu 611130, China.
NR 0
TC 0
SN 1001-5302 (Print)
EI 
J9 
PD JUN 15
PY 2022
VL 47
IS 18
BP 5052
EP 5063
DI 
PG 12
UT CNKI:chen#2022#[study #zhonggu#47#5052
ER

PT J
AU Wang, L
   Guan, B
   Li, G
   Feng, L
   Sun, H
   Xu, J
AF Wang, L
   Guan, B
   Li, G
   Feng, L
   Sun, H
   Xu, J
TI The efficacy and safety of traditional Chinese medicine physiotherapy combined with acupoint injection on diabetic peripheral neuropathy: A protocol for systematic review and meta-analysis
SO Medicine (Baltimore)
LA Chinese
DT Article
DE Acupuncture Points; *Diabetes Mellitus; *Diabetic Neuropathies/therapy; *Drugs, Chinese Herbal/therapeutic use; Medicine, Chinese Traditional/methods; Meta-Analysis as Topic; Research Design; Systematic Reviews as Topic
AB BACKGROUND: The efficacy and safety of traditional Chinese medicine physiotherapy combined with acupoint injection in treating diabetic peripheral neuropathy remains unknown. As a result, we will conduct a systematic review and meta-analysis to assess the evidence. METHODS: We will look for pertinent randomized controlled trials in the following databases: China National Knowledge Infrastructure, WanFangData, Chinese biological medical database, Medline, Cochrane Library, PubMed, and Embase up to January 2022. Following the standards of Cochrane Review 6.2, 2 researchers independently evaluated the quality of the evidence in the relevant papers. Data analysis will be conducted by using Review Manager 5.4, including statistical analysis, subgroup analysis, making forest plot and funnel chart. RESULTS: The results will be submitted to a peer-reviewed journal. CONCLUSION: The research will verify the safety and efficacy of traditional Chinese medicine physiotherapy in combination with acupoint injection for diabetic peripheral neuropathy.
C1 Huai'an, Jinhu County People's Hospital, Department of Rehabilitation Medicine, Jiangsu Province, China.
NR 0
TC 0
SN 0025-7974 (Print)
EI 
J9 
PD JUN 15
PY 2022
VL 101
IS 50
BP e31467
EP e31467
DI 
PG 1
UT CNKI:wang#2022#the eff#medicin#101#e31467
ER

PT J
AU Faheem, M
   U, Khan A
   A, Shah F
   Li, S
AF Faheem, M
   U, Khan A
   A, Shah F
   Li, S
TI Investigation of Natural Compounds for Therapeutic Potential in Streptozotocin-induced Diabetic Neuroinflammation and Neuropathic Pain
SO Front Pharmacol
LA Chinese
DT Article
DE Pcr; diabetic neuroinflammation; molecular dynamic simulation; natural compounds; neuropathic pain; commercial or financial relationships that could be construed as a potential; conflict of interest.
AB Diabetic neuropathy (DN) is a serious microvascular complication of diabetes mellitus (DM) that impacts the nervous system. Several risk factors are involved in the progression and maintenance of DN-associated pain, such as higher expression of various inflammatory mediators, e.g., tumor necrotic factor-alpha (TNF-α), nuclear factor-kappa B (NF-κB), and cyclo-oxygenase-2 (COX-2). The present research explores the neuroprotective potential of natural isolates, including berbamine, bergapten, and carveol, on the DM-induced neuroinflammation and neurodegeneration that cause neuropathic pain. The study utilized computerized techniques, including computational analysis (a docking assay and a molecular dynamic simulation) before moving to in vivo protocols. Diabetic neuropathy was induced by intraperitonial injection (IP) of streptozotocin (65 mg/kg), and the animal subjects (rats) were kept for 4 weeks for the development of DN. Once diabetic neuropathy was confirmed, the subjects were treated with berbamine, bergapten, and carveol until the sixth week (i.e., 2 weeks of treatment). At the sixth week, the rats were sacrificed, and the sciatic nerve and spinal cord of each was collected for further molecular investigation. Docking and a molecular dynamic simulation (MDS) delivered the information that the natural compounds (berbamine, bergapten, and carveol) were interacting with the selected target protein (i.e., mitogen-activated protein kinase). After IP, it was found that berbamine, bergapten, and carveol had ameliorated mechanical allodynia and thermal hyperalgesia by the 28th day of the study (2 weeks after treatment) without affecting blood glucose levels. Berbamine, bergapten, and carveol markedly elevated the levels of glutathione (GSH) and glutathione s-transferase (GST), in both the sciatic nerve and spinal cord, and also reduced lipid peroxidase (LPO) and nitric oxide (NO). The abovementioned natural isolates reduced pathologic alterations provoked through DN, a finding confirmed through histopathological assays (hematoxylin and eosin staining and immuno-histochemical analysis). Treatment down regulated higher expressions of the inflammatory mediatorcyclooxygenase-2 (COX-2), tumor necrosis factor-α (TNF-α), and nuclear factor kappa B (NF-κB), as confirmed by ELISA and polymerase chain reaction (PCR). The outcomes of berbamine, bergapten, and carveol are compared with those of pregabalin as a positive control group. Compared to pregabalin, treatment with the aforementioned three natural compounds improved nociception and reduced hyperalgesic effects, and consequently reduced pain perception and inflammation. Our results suggest the mechanism for the neuro-protective impact of berbamine, bergapten, and carveol might possibly be arbitrated via COX-2, TNF-α, and NF-κB, and regulated by mitogen-activated protein kinase, ultimately ameliorating STZ-provoked, DM-induced neuroinflammation and neurodegeneration, and associated neuropathic pain.
C1 Riphah International University, Riphah Institute of Pharmaceutical Sciences, Islamabad, Pakistan.
NR 0
TC 0
SN 1663-9812 (Print)
EI 
J9 
PD JUN 15
PY 2022
VL 13
IS 
BP 1019033
EP 1019033
DI 
PG 1
UT CNKI:faheem#2022#investi#front p#13#1019033
ER

PT J
AU Luo, M
   Hu, Z
   Zhong, Z
   Liu, L
   Lin, C
   He, Q
AF Luo, M
   Hu, Z
   Zhong, Z
   Liu, L
   Lin, C
   He, Q
TI Chemical Structures and Pharmacological Properties of Typical Bioflavonoids in Polygonati Rhizoma (PGR)
SO J Environ Public Health
LA Chinese
DT Article
DE Kaempferols/pharmacology; *Catechin; Medicine, Chinese Traditional; China
AB Most medicines are coming with toxic and detrimental side effects. In addition, microbials are resisting the medicine. Therefore, alternative drugs with low toxic and side effects and low microbial resistance are needed. Plants offer good potential candidates due to a broad range of chemicals they contain. These chemicals have been studied, and research is still going on to probe chemical properties of plant chemicals. In China, traditional Chinese medicine is practised, whereby plant extracts are obtained, and then sold in packages for reasons like memory enhancement, cancer treatment, boosting immune system, and so on. Among the herbs cultivated in China is Polygonati rhizoma (PGR). This plant contains various bioflavonoids such as diosgenin, kaempferol, catechin, daidzein, and 3'-methoxydaidzein. In this review, we discussed the pharmacological effects of these chemicals, including luteolin antimicrobial activity in a manner that it circumvents antibiotic resistance; rutin antivenom property; kaempferol as an agent that mitigates neuropathic pain; genistein anticancer property; isorhamnetin's ability to alleviate chronic obstructive pulmonary diseases (COPD); proanthocyanidins' ability to deal with diabetic neuropathy and analgesic property of catechin.
C1 Huaihua, Hunan University of Medicine, Department of Rehabilitation Medicine and Health Care, 418000 Hunan Province, China.
NR 0
TC 0
SN 1687-9805 (Print)
EI 
J9 
PD JUN 15
PY 2022
VL 2022
IS 
BP 4649614
EP 4649614
DI 
PG 1
UT CNKI:luo#2022#chemica#j envir#2022#4649614
ER

PT J
AU Choudhary, S
   Silakari, O
AF Choudhary, S
   Silakari, O
TI Virtual screening of epalrestat mimicking selective ALR2 inhibitors from natural product database: auto pharmacophore, ADMET prediction and molecular dynamics approach
SO Journal of Biomolecular Structure & Dynamics
LA Chinese
DT Article
DE ALR2; auto-pharmacophore; molecular dynamics; InterBioScreen database; diabetic complications; Biochemistry & Molecular Biology; Biophysics
AB Epalrestat is the only effective aldose reductase (ALR2) inhibitor available in the market for the treatment of diabetic neuropathy. Clinical effectiveness of epalrestat in diabetic neuropathy encouraged us to develop some more ALR2 inhibitors with a better therapeutic profile. Herein, we utilized the pharmacophoric features of epalrestat to search some novel ALR2 inhibitors from an InterBioScreen database of natural compounds. ADME and PAINS filters were applied to provide drug-likeness and to remove toxicophores from the screened hits. The pharmacophoric features of 4-hydroxy-2-nonenal (HNE), a well-known substrate of ALR1, were also explored to identify selective ALR2 inhibitors. The structure-based analysis was then adopted to find out the molecules showing interactions with ALR2 which are crucial for their therapeutic activity. These interaction patterns and binding modes were compared with that of epalrestat. Molecular dynamics (MD) analysis was also carried out to get more insight into the interactions of screened hits in the catalytic domain of ALR2. Additionally, the top hits were docked and simulated with aldehyde reductase (ALR1) to determine their selectivity for ALR2 over ALR1. Overall, five hits including STOCKIN-44771, STOCKIN-46041, STOCKIN-59369, STOCKIN-69620 and STOCKIN-88220 were found to possess a good therapeutic profile in terms of key interactions, binding energies and drug-likeness. Two hits, STOCKIN-46041 and STOCKIN-59369, were identified as the most selective ALR2 inhibitors when assessed their selectivity profile. Communicated by Ramaswamy H. Sarma
C1 [Choudhary, Shalki
      Silakari, Om] Punjabi Univ, Dept Pharmaceut Sci & Drug Res, Mol Modeling Lab MML, Patiala 147002, Punjab, India
NR 0
TC 0
SN 0739-1102
EI 
J9 
PD JUN 15
PY 2022
VL 40
IS 13
BP 6052
EP 6070
DI 
PG 19
UT CNKI:choudhary#2022#virtual#journal#40#6052
ER

PT J
AU Saeed, M
   Tasleem, M
   Shoib, A
   A, Kausar M
   E, Sulieman A M
   M, Alabdallah N
   Z, El Asmar
   Abdelgadir, A
   Al-Shammary, A
   J, Alam M
   Badroui, R
   Zahin, M
AF Saeed, M
   Tasleem, M
   Shoib, A
   A, Kausar M
   E, Sulieman A M
   M, Alabdallah N
   Z, El Asmar
   Abdelgadir, A
   Al-Shammary, A
   J, Alam M
   Badroui, R
   Zahin, M
TI Identification of Putative Plant-Based ALR-2 Inhibitors to Treat Diabetic Peripheral Neuropathy
SO Current Issues in Molecular Biology
LA Chinese
DT Article
DE structure-based drug design; NuBBE(DB); ADMET; molecular docking; aldose reductase inhibitor; molecular docking; epalrestat; complications; powerful; biology; Biochemistry & Molecular Biology
AB Diabetic peripheral neuropathy (DPN) is a common diabetes complication (DM). Aldose reductase -2 (ALR-2) is an oxidoreductase enzyme that is most extensively studied therapeutic target for diabetes-related complications that can be inhibited by epalrestat, which has severe adverse effects; hence the discovery of potent natural inhibitors is desired. In response, a pharmacophore model based on the properties of eplarestat was generated. The specified pharmacophore model searched the NuBBE(DB) database of natural compounds for prospective lead candidates. To assess the drug-likeness and ADMET profile of the compounds, a series of in silico filtering procedures were applied. The compounds were then put through molecular docking and interaction analysis. In comparison to the reference drug, four compounds showed increased binding affinity and demonstrated critical residue interactions with greater stability and specificity. As a result, we have identified four potent inhibitors: ZINC000002895847, ZINC000002566593, ZINC000012447255, and ZINC000065074786, that could be used as pharmacological niches to develop novel ALR-2 inhibitors.
C1 [Saeed, Mohd
      Sulieman, Abdel Moneim E.
      El Asmar, Zeina
      Abdelgadir, Abdelmuhsin
      Alam, Md Jahoor
      Badroui, Riadh] Univ Hail, Coll Sci, Dept Biol, POB 2240, Hail 81451, Saudi Arabia
      Sch Elect Sci & Engn, Munazzah] Univ Elect Sci & Technol China, [Tasleem, Chengdu 610054, Peoples R China
      [Shoib, Ambreen] Jazan Univ, Coll Pharm, Dept Clin Pharm, POB 114, Jazan 45142, Saudi Arabia
      [Kausar, Mohd Adnan] Univ Hail, Coll Med, Dept Biochem, POB 2240, Hail 81451, Saudi Arabia
      [Alabdallah, Nadiyah M.] Imam Abdulrahman Bin Faisal Univ, Coll Sci, Dept Biol, POB 1982, Dammam 31441, Saudi Arabia
      [Al-Shammary, Asma] Univ Hail, Coll Publ Hlth & Hlth Informat, Dept Publ Hlth, POB 2240, Hail 81451, Saudi Arabia
      [Badroui, Riadh] Univ Tunis El Manar, Med Fac Tunis, Sect Histol Cytol, Tunis 1007, Tunisia
      James Graham Brown Canc Ctr, Maryam] Univ Louisville, [Zahin, Louisville, KY 40292 USA
NR 0
TC 0
SN 1467-3037
EI 
J9 
PD JUN 15
PY 2022
VL 44
IS 7
BP 2825
EP 2841
DI 
PG 17
UT CNKI:saeed#2022#identif#current#44#2825
ER

PT J
AU Y, Lu Q
   J, Chen B
   S, Liang Q
   Y, Wu L
   L, Luo L
   X, Li A
   W, Ouyang W
   H, Wen Z
   W, Liu Y
   Y, Lu J
   Y, Liu Y
   J, Fan G
   J, Liu Z
AF Y, Lu Q
   J, Chen B
   S, Liang Q
   Y, Wu L
   L, Luo L
   X, Li A
   W, Ouyang W
   H, Wen Z
   W, Liu Y
   Y, Lu J
   Y, Liu Y
   J, Fan G
   J, Liu Z
TI Xiaoketongbi Formula vs pregabalin for painful diabetic neuropathy: A single-center, randomized, single-blind, double-dummy, and parallel controlled clinical trial
SO Journal of Diabetes
LA Chinese
DT Article
DE painful diabetic neuropathy; pain therapy; pregabalin; peripheral neuropathy; efficacy; combination; monotherapy; diagnosis; medicine; safety; acid; Endocrinology & Metabolism
AB Background We assessed the efficacy and safety of the Xiaoketongbi Formula (XF) vs. pregabalin in patients with painful diabetic neuropathy (PDN). Methods Patients with PDN (n = 68) were included in a single-center, randomized, single-blind, double-dummy, parallel controlled clinical trial. The primary outcome was the change in the Brief Pain Inventory for Diabetic Peripheral Neuropathy (BPI-DPN). Secondary outcomes evaluated included the reduction of BPI-DPN >50%, changes in the numeric rating scale-11 (NRS-11) score for pain, Daily Sleep Interference Diary (DSID), Patient Global Impression of Change (PGIC), nerve conduction velocity (NCV), and adverse events. Results After 10 weeks of treatment, the BPI-DPN score reduced from 42.44 +/- 17.56 to 26.47 +/- 22.22 and from 52.03 +/- 14.30 to 37.85 +/- 17.23 in the XF and pregabalin group (P-s < 0.001), respectively. The difference in the absolute change in BPI-DPN score between both groups was -1.79 (95% CI: -9.09, 5.50; p = 0.625). In the XF and pregabalin groups, 44.1% (15/34) and 20.6% (7/34) of patients reported a BPI-DPN reduction >50% (p = 0.038), respectively. There were no significant differences between groups in NRS-11 and DSID (P-s > 0.05). A significantly greater number of patients in the XF group felt "significantly improved" or "improved" than in the pregabalin group (35.3% (12/34) vs. 11.8% (4/34), p = 0.045). The absolute change in motor nerve conduction velocity of the right median nerve was significantly different between both groups (XF group 0.7 +/- 2.3 vs. pregabalin group -2.2 +/- 4.1, p = 0.004). No serious adverse events were reported in either group. Conclusions XF is equivalent to pregabalin in reducing pain symptoms and improves the quality of life in patients with PDN. In addition, XF has the potential to improve nerve function by increasing NCV.
C1 [Lu, Qiyun
      Chen, Benjian
      Liang, Qingshun
      Wu, Liyan
      Luo, Lulu
      Li, Anxiang
      Ouyang, Wenwei
      Wen, Zehuai
      Fan, Guanjie
      Liu, Zhenjie] Guangdong Prov Hosp Chinese Med, 111 Dade Rd, Guangzhou, Guangdong, Peoples R China
      [Lu, Qiyun
      Chen, Benjian
      Liang, Qingshun
      Wu, Liyan
      Luo, Lulu
      Li, Anxiang
      Ouyang, Wenwei
      Wen, Zehuai
      Fan, Guanjie
      Affiliated Hosp 2, Zhenjie] Guangzhou Univ Chinese Med, Liu, Guangzhou, Peoples R China
      [Liu, Yunwei
      Jiayan] Guangzhou Univ Tradit Chinese Med, Lu, Guangzhou, Peoples R China
      Yunyi] Guangzhou Med Univ, [Liu, Guangzhou, Peoples R China
NR 0
TC 0
SN 1753-0393
EI 
J9 
PD JUN 15
PY 2022
VL 14
IS 8
BP 551
EP 561
DI 
PG 11
UT CNKI:lu q#2022#xiaoket#journal#14#551
ER

PT J
AU Lin, L
   Chen, Y
   X, Li Y
   Cheng, K
   P, Deng H
   P, Lu J
   Zhao, L
   Y, Shen X
AF Lin, L
   Chen, Y
   X, Li Y
   Cheng, K
   P, Deng H
   P, Lu J
   Zhao, L
   Y, Shen X
TI 10.6-μm infrared laser as adjuvant therapy for diabetic peripheral neuropathy: study protocol for a double-blind, randomized controlled trial
SO Trials
LA Chinese
DT Article
DE Traditional Chinese medicine; Laser moxibustion; Nerve conduction velocity; postherpetic neuralgia; knee osteoarthritis; moxibustion; pathogenesis; Research & Experimental Medicine
AB Background: Diabetic peripheral neuropathy (DPN) is the most common chronic neurological complication. It is the main cause of disability in diabetes mellitus (DM) patients and seriously affects the quality of life of patients. Pharmacological treatments always associate with limited efficacy and adverse effects. Moxibustion has been recommended to treat DPN as an adjuvant therapy to conventional medical treatment to accelerate alleviation of the symptoms of DPN. 10.6-mu m laser moxibustion (LM), whose wavelength is close to the peak of infrared radiation spectrum of the traditional moxibustion as well as human acupoints, produces the thermal effect similar with moxibustion but with no smoke or smell. The purpose of this sham controlled clinical trial is to determine the effect and safety of 10.6-mu m LM as adjuvant therapy in patients with DPN. Methods: This is a protocol for a randomized, double-blind, sham-controlled trial. One hundred fourteen patients meeting the inclusion and exclusion criteria will be recruited and randomly assigned to the LM group or the sham LM group with a 1:1 allocation ratio. Patients in both groups will receive a basic integrated treatment of Chinese and Western medicine and a total of 12 sessions of true or sham LM treatments over 4 weeks with 3 sessions a week. The primary outcome is nerve conduction velocity (NCV), and the secondary outcomes include Michigan Neuropathy Screening Instrument (MNSI) scores, Diabetes-Specific Quality of Life (DSQL) scores, blood rheology parameters, and assessments of safety and blinding. Outcome measures will be collected at baseline, 2 weeks after treatment, the end of LM treatments (4 weeks), and 4, 8 weeks after the end of LM treatment (8, 12weeks). Discussion: This study will be conducted to compare the efficacy of LM versus sham LM combined with medical treatment 10.6-mu m LM may alleviate symptoms, improve quality of life, and reduce the dosage of drugs as well as avoid causing serious side effects.
C1 [Lin, Lin
      Li, Yuxia] Shanghai Univ Tradit Chinese Med, Sch Nursing, 1200 Cailun Rd, Shanghai 201203, Peoples R China
      [Chen, Yi
      274 Zhijiang Middle Rd, Jianping] Shanghai Municipal Hosp Tradit Chinese Med, Lu, Shanghai 200071, Peoples R China
      [Cheng, Ke
      Deng, Haiping
      Zhao, Ling
      Shen, Xueyong] Shanghai Univ Tradit Chinese Med, Sch Acupuncture Moxibust & Tuina, 1200 Cailun Rd, Shanghai 201203, Peoples R China
      [Cheng, Ke
      274 Zhijiang Middle Rd, Xueyong] Shanghai Res Ctr Acupuncture & Meridians, Shen, Shanghai 201203, Peoples R China
NR 0
TC 0
SN 
EI 
J9 
PD JUN 15
PY 2022
VL 23
IS 1
BP 8
EP 8
DI 
PG 1
UT CNKI:lin#2022#10.6-μm#trials#23#8
ER

PT J
AU Lu, Q
   Chen, B
   Liang, Q
   Wu, L
   Luo, L
   Li, A
   Ouyang, W
   Wen, Z
   Liu, Y
   Lu, J
   Liu, Y
   Fan, G
   Liu, Z
AF Lu, Q
   Chen, B
   Liang, Q
   Wu, L
   Luo, L
   Li, A
   Ouyang, W
   Wen, Z
   Liu, Y
   Lu, J
   Liu, Y
   Fan, G
   Liu, Z
TI Xiaoketongbi Formula vs pregabalin for painful diabetic neuropathy: A single-center, randomized, single-blind, double-dummy, and parallel controlled clinical trial
SO J Diabetes
LA Chinese
DT Article
DE Analgesics/therapeutic use; *Diabetes Mellitus/drug therapy; *Diabetic Neuropathies; Double-Blind Method; gamma-Aminobutyric Acid/therapeutic use; Pain; Pain Measurement; Pregabalin/therapeutic use; Quality of Life; Single-Blind Method; Treatment Outcome; Chinese herbal medicine; pain therapy; painful diabetic neuropathy; pregabalin; 中草药; 普瑞巴林; 疼痛疗法; 痛性糖尿病神经病变
AB BACKGROUND: We assessed the efficacy and safety of the Xiaoketongbi Formula (XF) vs. pregabalin in patients with painful diabetic neuropathy (PDN). METHODS: Patients with PDN (n = 68) were included in a single-center, randomized, single-blind, double-dummy, parallel controlled clinical trial. The primary outcome was the change in the Brief Pain Inventory for Diabetic Peripheral Neuropathy (BPI-DPN). Secondary outcomes evaluated included the reduction of BPI-DPN >50%, changes in the numeric rating scale-11 (NRS-11) score for pain, Daily Sleep Interference Diary (DSID), Patient Global Impression of Change (PGIC), nerve conduction velocity (NCV), and adverse events. RESULTS: After 10 weeks of treatment, the BPI-DPN score reduced from 42.44 ± 17.56 to 26.47 ± 22.22 and from 52.03 ± 14.30 to 37.85 ± 17.23 in the XF and pregabalin group (P(s)  < 0.001), respectively. The difference in the absolute change in BPI-DPN score between both groups was -1.79 (95% CI: -9.09, 5.50; p = 0.625). In the XF and pregabalin groups, 44.1% (15/34) and 20.6% (7/34) of patients reported a BPI-DPN reduction >50% (p = 0.038), respectively. There were no significant differences between groups in NRS-11 and DSID (P(s)  > 0.05). A significantly greater number of patients in the XF group felt "significantly improved" or "improved" than in the pregabalin group (35.3% (12/34) vs. 11.8% (4/34), p = 0.045). The absolute change in motor nerve conduction velocity of the right median nerve was significantly different between both groups (XF group 0.7 ± 2.3 vs. pregabalin group -2.2 ± 4.1, p = 0.004). No serious adverse events were reported in either group. CONCLUSIONS: XF is equivalent to pregabalin in reducing pain symptoms and improves the quality of life in patients with PDN. In addition, XF has the potential to improve nerve function by increasing NCV.
C1 Guangdong Provincial Hospital of Chinese Medicine, Guangzhou, China.
NR 0
TC 0
SN 1753-0393 (Print)
EI 
J9 
PD JUN 15
PY 2022
VL 14
IS 8
BP 551
EP 561
DI 
PG 11
UT CNKI:lu#2022#xiaoket#j diabe#14#551
ER

PT J
AU Yang, K
   Wang, Y
   W, Li Y
   G, Chen Y
   Xing, N
   B, Lin H
   Zhou, P
   P, Yu X
AF Yang, K
   Wang, Y
   W, Li Y
   G, Chen Y
   Xing, N
   B, Lin H
   Zhou, P
   P, Yu X
TI Progress in the treatment of diabetic peripheral neuropathy
SO Biomedicine & Pharmacotherapy
LA Chinese
DT Article
DE Peripheral Nervous System Diseases; Chemical medicine; Traditional Chinese medicine; Acupuncture; traditional chinese medicine; double-blind; pain; protects; channels; extract; people; type-1; injury; acid; Research & Experimental Medicine; Pharmacology & Pharmacy
AB Diabetic peripheral neuropathy (DPN) is one of the most common chronic complications of diabetes. Symptoms of DPN mainly include spontaneous intractable pain that is diffuse and continuous and can last from several weeks to several months. DPN is associated with a high mortality rate and poor prognosis. Its pathogenesis is not fully understood, and clinical treatment is focused on relieving its clinical symptoms, as well as improving blood sugar control and cardiovascular risk factors. DPN and its clinically effective treatments need to be studied. This study discusses the treatment methods and pathogenesis of DPN, summarizes the related research progress, and attempts to provide a reference for DPN research.
C1 [Yang, Ke
      Wang, Yue
      Li, Yi-wei
      Yu, Xiao-ping] China Jiliang Univ, Coll Life Sci, Zhejiang Prov Key Lab Biometrol & Inspect & Quara, Hangzhou 310018, Peoples R China
      [Zhou, Ping] Peking Univ Third Hosp, Dept Obstet & Gynecol, Ctr Reprod Med, 49 Huayuan North Rd, Beijing 100191, Peoples R China
      [Yang, Ke
      Xing, Na
      Lin, Han-bin] Chinese Acad Sci, Shanghai Inst Mat Med, 555 Zu Chong Zhi Rd, Shanghai 201203, Peoples R China
      [Xing, Na] Chinese Acad Sci, Zhongshan Inst Drug Discovery, SIMM, Zhongshan 528400, Guangdong, Peoples R China
      Zhejiang Univ Technol, Collaborat Innovat Ctr Yangtze River Delta Reg Gr, 18 Chaowang Rd, Hangzhou 310014, Zhejiang, Peoples R China
NR 0
TC 0
SN 0753-3322
EI 
J9 
PD JUN 15
PY 2022
VL 148
IS 
BP 10
EP 10
DI 
PG 1
UT CNKI:yang#2022#progres#biomedi#148#10
ER

PT J
AU J, Xu L
   Zang, D
   Li, H
   Sulitang, A
   H, Li Y
   Ma, J
   Wang, K
   Ma, L
AF J, Xu L
   Zang, D
   Li, H
   Sulitang, A
   H, Li Y
   Ma, J
   Wang, K
   Ma, L
TI Five Traditional Chinese Medicine External Treatment Methods Combined with Mecobalamin for Diabetic Peripheral Neuropathy: A Network Meta-Analysis
SO Evidence-Based Complementary and Alternative Medicine
LA Chinese
DT Article
AB Background. Diabetic peripheral neuropathy (DPN) is one of the most common chronic complications of diabetes. Traditional Chinese medicine (TCM) external treatment has been widely used in China as adjunctive treatment, and some small sample clinical studies have proved its effectiveness. However, due to the limited number of studies, we used network meta-analysis to compare the effectiveness of 5 commonly used external treatment methods of traditional Chinese medicine in the treatment of diabetic peripheral neuropathy. Methods. We searched PubMed, EMBASE, The Cochrane Library, Web of Science, CNKI, CBM, WanFang Knowledge Service Platform, and VIP databases and collected and screened randomised controlled trials on the external treatment of traditional Chinese medicine combined with mecobalamin in the treatment of DPN according to the inclusion and exclusion criteria. The search period was from 2011 to May 2021. The quality of included studies was assessed using the revised Cochrane risk-of-bias tool for randomized trials. The outcome indicators are Toronto score, median nerve sensory conduction velocity, and median nerve motor conduction velocity. Results. A total of 22 publications were included in the study. The results of the network meta-analysis showed that acupuncture combined with mecobalamin was superior to other TCM external treatments combined with mecobalamin in terms of decreasing the Toronto score (MD = -2.8, 95% CI: -5.2 similar to-0.49), improving median nerve sensory conduction velocity (MD = 3.6, 95% CI: 2.4 similar to 4.9), and median nerve motor conduction velocity (MD = 4.5, 95% CI: 2.6 similar to 6.5). The SUCRA value and probability ranking chart showed that among the three outcome indicators, acupuncture combined with mecobalamin was the best, followed by acupoint injection combined with mecobalamin. Conclusion. In this network meta-analysis, acupuncture combined with mecobalamin shows the best results in the treatment of DPN, followed by acupoint injection combined with mecobalamin.
C1 [Xu, Lijuan
      Zang, Deng
      Li, Hui
      Sulitang, Amanguli
      Li, Yinhui
      Ma, Jing
      Tradit Chinese Med Hosp, Li] Xinjiang Med Univ, Ma, Urumqi, Peoples R China
      Coll Med Engn & Technol, Kai] Xinjiang Med Univ, [Wang, Urumqi, Peoples R China
NR 0
TC 0
SN 1741-427X
EI 
J9 
PD JUN 15
PY 2022
VL 2022
IS 
BP 9
EP 9
DI 
PG 1
UT CNKI:xu l#2022#five tr#evidenc#2022#9
ER

PT J
AU Wang, L
   G, Guan B
   R, Li G
   Q, Feng L
   Sun, H
   Xu, J
AF Wang, L
   G, Guan B
   R, Li G
   Q, Feng L
   Sun, H
   Xu, J
TI The efficacy and safety of traditional Chinese medicine physiotherapy combined with acupoint injection on diabetic peripheral neuropathy: A protocol for systematic review and meta-analysis
SO Medicine
LA Chinese
DT Article
DE diabetic peripheral neuropathy; protocol; Traditional Chinese medicine physiotherapy; potential risk-factors; prevalence; ulceration; General & Internal Medicine
AB Background:The efficacy and safety of traditional Chinese medicine physiotherapy combined with acupoint injection in treating diabetic peripheral neuropathy remains unknown. As a result, we will conduct a systematic review and meta-analysis to assess the evidence. Methods:We will look for pertinent randomized controlled trials in the following databases: China National Knowledge Infrastructure, WanFangData, Chinese biological medical database, Medline, Cochrane Library, PubMed, and Embase up to January 2022. Following the standards of Cochrane Review 6.2, 2 researchers independently evaluated the quality of the evidence in the relevant papers. Data analysis will be conducted by using Review Manager 5.4, including statistical analysis, subgroup analysis, making forest plot and funnel chart. Results:The results will be submitted to a peer-reviewed journal. Conclusion:The research will verify the safety and efficacy of traditional Chinese medicine physiotherapy in combination with acupoint injection for diabetic peripheral neuropathy.
C1 [Wang, Lin
      Guan, Bugao
      Li, Guangrun
      Feng, Liquan
      Sun, Hui
      Xu, Jin] Jinhu Cty Peoples Hosp, Dept Rehabil Med, Huaian, Jiangsu, Peoples R China
      [Xu, Jin] Jinhu Cty Peoples Hosp, Dept Rehabil Med, Huaian 211600, Jiangsu, Peoples R China
NR 0
TC 0
SN 0025-7974
EI 
J9 
PD JUN 15
PY 2022
VL 101
IS 50
BP 4
EP 4
DI 
PG 1
UT CNKI:wang#2022#the eff#medicin#101#4
ER

PT J
AU Yang, J
   Wei, Y
   Zhao, T
   Li, X
   Zhao, X
   Ouyang, X
   Zhou, L
   Zhan, X
   Qian, M
   Wang, J
   Shen, X
AF Yang, J
   Wei, Y
   Zhao, T
   Li, X
   Zhao, X
   Ouyang, X
   Zhou, L
   Zhan, X
   Qian, M
   Wang, J
   Shen, X
TI Magnolol effectively ameliorates diabetic peripheral neuropathy in mice
SO Phytomedicine
LA Chinese
DT Article
DE Male; Mice; AMP-Activated Protein Kinases/metabolism; Biological Products/pharmacology; *Biphenyl Compounds/pharmacology; *Diabetes Mellitus, Experimental/complications/drug therapy/metabolism; Diabetes Mellitus, Type 1/complications/drug therapy/metabolism; Diabetes Mellitus, Type 2/complications/drug therapy/metabolism; *Diabetic Neuropathies/drug therapy; Hypoglycemic Agents/pharmacology; *Lignans/pharmacology; NF-kappa B/metabolism; PPAR gamma/metabolism; Proto-Oncogene Proteins c-bcl-2/metabolism; Sciatic Nerve; Sirtuin 1/metabolism; Diabetic complication; Diabetic peripheral neuropathy; Dorsal root ganglion; Magnolol; Pparγ
AB BACKGROUND: Diabetic peripheral neuropathy (DPN) is a common complication of diabetes lacking efficient treatment. Magnolol (MG), a peroxisome proliferator-activated receptor γ (PPARγ) agonist, is a natural product derived from Magnolia officinalis and widely used to treat a variety of diseases as a traditional Chinese medicine and Japanese Kampo medicine. PURPOSE: Here, we aimed to investigate the potential of MG in ameliorating DPN-like pathology in mice and decipher the mechanism of MG in treating DPN. MATERIALS AND METHODS: 12-week-old male streptozotocin (STZ)-induced type 1 diabetic (T1DM) mice and 15-week-old male BKS Cg-m(+/+)Lepr db/J (db/db) type 2 diabetic mice (T2DM) were used as DPN mice. MG was administrated (i.p) daily for 4 weeks. Peripheral nerve functions of mice were evaluated by measuring mechanical response latency, thermal response latency and motor nerve conduction velocity (MNCV). The mechanisms underlying the amelioration of MG on DPN-like pathology were examined by qRT-PCR, western blot and immunohistochemistry assays, and verified in the DPN mice with PPARγ-specific knockdown in dorsal root ganglia (DRG) neuron and sciatic nerve tissues by injecting adeno-associated virus (AAV)8-PPARγ-RNAi. RESULTS: MG promoted DRG neuronal neurite outgrowth and effectively ameliorated neurological dysfunctions in both T1DM and T2DM diabetic mice, including improvement of paw withdrawal threshold, thermal response latency and MNCV. Additionally, MG promoted neurite outgrowth of DRG neurons, protected sciatic nerve myelin sheath structure, and ameliorated foot skin intraepidermal nerve fiber (IENF) density in DPN mice by targeting PPARγ. Mechanism research results indicated that MG improved mitochondrial dysfunction involving PPARγ/MKP-7/JNK/SIRT1/LKB1/AMPK/PGC-1α pathway in DRG neurons, repressed inflammation via PPARγ/NF-κB signaling and inhibited apoptosis through regulation of PPARγ-mediated Bcl-2 family proteins in DRG neurons and sciatic nerves. CONCLUSIONS: Our work has detailed the mechanism underlying the amelioration of PPARγ agonist on DPN-like pathology in mice with MG as a probe, and highlighted the potential of MG in the treatment of DPN.
C1 School of Medicine & Holistic Integrative Medicine, Nanjing University of Chinese Medicine, 138 Xianlin Avenue, Qixia, Nanjing 210023, China.
NR 0
TC 0
SN 0944-7113
EI 
J9 
PD JUN 15
PY 2022
VL 107
IS 
BP 154434
EP 154434
DI 
PG 1
UT CNKI:yang#2022#magnolo#phytome#107#154434
ER

PT J
AU B, Kale M
   Bajaj, K
   Umare, M
   L, Wankhede N
   G, Tak-sande B
   J, Umekar M
   Upaganlawar, A
AF B, Kale M
   Bajaj, K
   Umare, M
   L, Wankhede N
   G, Tak-sande B
   J, Umekar M
   Upaganlawar, A
TI Exercise and Nutraceuticals: Eminent Approach for Diabetic Neuropathy
SO Current Molecular Pharmacology
LA Chinese
DT Article
DE diabetic neuropathy; physical exercise; nutraceuticals; diabetic ketoacidosis; nonketotic hyperos-molar state; protein-kinase-c; glycation end-products; poly(adp-ribose) polymerase activation; nerve-conduction velocity; alpha-lipoic acid; tai chi exercise; peripheral neuropathy; double-blind; oxidative stress; nitrosative stress; Biochemistry & Molecular Biology; Pharmacology & Pharmacy
AB Diabetic neuropathy is an incapacitating chronic pathological condition that encompasses a large group of diseases and manifestations of nerve damage. It affects approximately 50% of patients with diabetes mellitus. Autonomic, sensory, and motor neurons are affected. Disabilities are severe, along with poor recovery and diverse pathophysiology. Physical exercise and herbal-based therapies have the potential to decrease the disabilities associated with diabetic neuropathy. Aerobic exercises like walking, weight lifting, the use of nutraceuticals and herbal extracts are found to be effective. Literature from the public domain was studied emphasizing various beneficial effects of different exercises, herbal and nutraceuticals for their therapeutic action in diabetic neuropathy. Routine exercises and administration of herbal and nutraceuticals, either the extract of plant material containing the active phytoconstituent or isolated phytoconstituent at safe concentration, have been shown to have promising positive action in the treatment of diabetic neuropathy. Exercise has shown promising effects on vascular and neuronal health. It has proven to be well effective in the treatment as well as prevention of diabetic neuropathy by various novel mechanisms, including Herbal and nutraceuticals therapy. They primarily show the anti-oxidant effect, secretagogue, anti-inflammatory, analgesic, and neuroprotective action. Severe adverse events are rare with these therapies. The current review investigates the benefits of exercise and nutraceutical therapies in the treatment of diabetic neuropathy.
C1 [Kale, Mayur Bhimrao
      Bajaj, Komal
      Umare, Mohit
      Wankhede, Nitu L.
      Tak-sande, Brijesh Gulabrao
      Nagpur 441002, Milind Janrao] Shrimati Kishoritai Bhoyar Coll Pharm, Umekar, Maharashtra, India
      [Upaganlawar, Aman] SNJBs Shriman Sureshdada Jain Coll Pharm, Neminagar, Nasik 42310, Maharashtra, India
NR 0
TC 0
SN 1874-4672
EI 
J9 
PD JUN 15
PY 2022
VL 15
IS 1
BP 108
EP 128
DI 
PG 21
UT CNKI:kale m#2022#exercis#current#15#108
ER

PT J
AU Faheem, M
   U, Khan A
   A, Shah F
   P, Li S
AF Faheem, M
   U, Khan A
   A, Shah F
   P, Li S
TI Investigation of Natural Compounds for Therapeutic Potential in Streptozotocin-induced Diabetic Neuroinflammation and Neuropathic Pain
SO Frontiers in Pharmacology
LA Chinese
DT Article
DE molecular dynamic simulation; diabetic neuroinflammation; neuropathic pain; ELISA; PCR; induced neurodegeneration; peripheral neuropathy; dysfunction; inhibition; target; model; nrf2; mice; Pharmacology & Pharmacy
AB Diabetic neuropathy (DN) is a serious microvascular complication of diabetes mellitus (DM) that impacts the nervous system. Several risk factors are involved in the progression and maintenance of DN-associated pain, such as higher expression of various inflammatory mediators, e.g., tumor necrotic factor-alpha (TNF-alpha), nuclear factor-kappa B (NF-kappa B), and cyclo-oxygenase-2 (COX-2). The present research explores the neuroprotective potential of natural isolates, including berbamine, bergapten, and carveol, on the DM-induced neuroinflammation and neurodegeneration that cause neuropathic pain. The study utilized computerized techniques, including computational analysis (a docking assay and a molecular dynamic simulation) before moving to in vivo protocols. Diabetic neuropathy was induced by intraperitonial injection (IP) of streptozotocin (65 mg/kg), and the animal subjects (rats) were kept for 4 weeks for the development of DN. Once diabetic neuropathy was confirmed, the subjects were treated with berbamine, bergapten, and carveol until the sixth week (i.e., 2 weeks of treatment). At the sixth week, the rats were sacrificed, and the sciatic nerve and spinal cord of each was collected for further molecular investigation. Docking and a molecular dynamic simulation (MDS) delivered the information that the natural compounds (berbamine, bergapten, and carveol) were interacting with the selected target protein (i.e., mitogen-activated protein kinase). After IP, it was found that berbamine, bergapten, and carveol had ameliorated mechanical allodynia and thermal hyperalgesia by the 28th day of the study (2 weeks after treatment) without affecting blood glucose levels. Berbamine, bergapten, and carveol markedly elevated the levels of glutathione (GSH) and glutathione s-transferase (GST), in both the sciatic nerve and spinal cord, and also reduced lipid peroxidase (LPO) and nitric oxide (NO). The abovementioned natural isolates reduced pathologic alterations provoked through DN, a finding confirmed through histopathological assays (hematoxylin and eosin staining and immuno-histochemical analysis). Treatment down regulated higher expressions of the inflammatory mediatorcyclooxygenase-2 (COX-2), tumor necrosis factor-alpha (TNF-alpha), and nuclear factor kappa B (NF-kappa B), as confirmed by ELISA and polymerase chain reaction (PCR). The outcomes of berbamine, bergapten, and carveol are compared with those of pregabalin as a positive control group. Compared to pregabalin, treatment with the aforementioned three natural compounds improved nociception and reduced hyperalgesic effects, and consequently reduced pain perception and inflammation. Our results suggest the mechanism for the neuro-protective impact of berbamine, bergapten, and carveol might possibly be arbitrated via COX-2, TNF-alpha, and NF-kappa B, and regulated by mitogen-activated protein kinase, ultimately ameliorating STZ-provoked, DM-induced neuroinflammation and neurodegeneration, and associated neuropathic pain.
C1 [Faheem, Muhammad
      Khan, Arif-ullah
      Riphah Inst Pharmaceut Sci, Fawad Ali] Riphah Int Univ, Shah, Islamabad, Pakistan
      [Li, Shupeng] Peking Univ, Sch Chem Biol & Biotechnol, Shenzhen Grad Sch, State Key Lab Oncogen, Shenzhen, Peoples R China
NR 0
TC 0
SN 
EI 
J9 
PD JUN 15
PY 2022
VL 13
IS 
BP 18
EP 18
DI 
PG 1
UT CNKI:faheem#2022#investi#frontie#13#18
ER

PT J
AU Zhao, T
   Li, M
   Xiang, Q
   Lie, B
   Chen, D
   Wang, W
   Li, X
   Xu, T
   Zhang, X
   Li, Y
   Dong, R
   Du, X
   Wang, Y
   Yang, J
   He, B
   Zhu, Q
   Duan, T
   Li, Z
   Xu, Y
AF Zhao, T
   Li, M
   Xiang, Q
   Lie, B
   Chen, D
   Wang, W
   Li, X
   Xu, T
   Zhang, X
   Li, Y
   Dong, R
   Du, X
   Wang, Y
   Yang, J
   He, B
   Zhu, Q
   Duan, T
   Li, Z
   Xu, Y
TI Yishen Huashi Granules Ameliorated the Development of Diabetic Nephropathy by Reducing the Damage of Glomerular Filtration Barrier
SO Front Pharmacol
LA Chinese
DT Article
DE Yishen Huashi; diabetic neuropathy; glomerular filtration barrier; proteinuria; Consun Co., for Chinese Medicine in Kidney Diseases, Guangdong Consun; Pharmaceutical Group. The remaining authors declare that the research was; conducted in the absence of any commercial or financial relationships that could; be construed as a potential conflict of interest.
AB Background: Diabetic nephropathy (DN) is one of the most common complications of diabetes and the primary cause of end-stage renal disease. At present, renin-angiotensin-aldosterone system (RAAS) blockers have been applied as first-class drugs to restrain development of DN; however, its long-term effect is limited. Recent evidence has shown definite effects of Chinese medicine on DN. Yishen Huashi (YSHS) granule is a traditional Chinese Medicine prescription that has been used in the clinic to treat DN, but its mechanism is not understood. Methods: In the present study, both in vitro and in vivo studies were carried out. The DN model was induced by STZ in Wistar rats, and GEnC and HPC cell lines were applied in the in vitro study. Quality of YSHS was evaluated by LC-MS/MS. A metabolomic study of urine was carried out by LC-MS; influence of YSHS on composition of DN was analyzed by network pharmacology. Mechanism of the YSHS on DN was analyzed by Q-PCR, Western Blot, and multi-immunological methods. Results: We found YSHS administration significantly reduced levels of HbA1c and mALB. Histopathological analysis found that YSHS preserved integrity of glomerular filtration barrier by preserving viability of glomerular endothelial cells and podocytes, inhibiting glomerular fibrosis, reducing oxidative stress damage, and enhancing cross-talk among glomerular endothelial cells and podocytes. Network pharmacology, differential metabolite analysis, as well as intracellular pathway experimental study demonstrated that the PI3K/AKT/mTOR signaling pathway played a pivotal role in it. Conclusion: Our present findings supplied new understanding toward the mechanism of YSHS on inhibiting DN.
C1 Macau University of Science and Technology, Faculty of Chinese Medicine, State Key Laboratory of Quality Research in Chinese Medicines, Macao, China.
NR 0
TC 0
SN 1663-9812 (Print)
EI 
J9 
PD JUN 15
PY 2022
VL 13
IS 
BP 872940
EP 872940
DI 
PG 1
UT CNKI:zhao#2022#yishen #front p#13#872940
ER

PT J
AU L, Qiao Y
   Y, Guo G
   H, Zhao J
AF L, Qiao Y
   Y, Guo G
   H, Zhao J
TI Comparative study of two integrated traditional Chinese and Western medicine treatment methods on treatment compliance of patients with diabetic peripheral neuropathy
SO Folia Neuropathologica
LA Chinese
DT Article
DE TDP therapeutic apparatus; diabetic peri-pheral neuropathy; mud moxibustion; Neurosciences & Neurology; Pathology
AB Introduction: This study aims to compare the treatment satisfaction and compliance of two integrated traditional Chinese and Western medicine methods for diabetic peripheral neuropathy (DPN) patients with cold coagulation and blood stasis. Material and methods: A total of 120 patients with cold coagulation and blood stasis type of distal symmetric poly-neuropathy (DSPN), the most common form of diabetic neuropathy, were selected from the urology department of a hospital and randomly divided into a control group (60 patients), who were given external medicinal liquid appli-cation with Tangbiling (Magic Diabetic Arthralgia Treating Paste) herbs, and an observation group (60 patients), who were treated with modified Tangbiling herbs (Tangbiling herbs mixed with mud moxibustion substrate) for exter-nal medicinal liquid application. Both groups were treated with a TDP therapeutic apparatus at the same time as the external medicinal liquid application. After three courses of treatment (14 days/course of treatment), the efficacy was evaluated by the score of traditional Chinese medicine (TCM), and the questionnaires were used to compare the treatment compliance of the two groups. Results: After the external medicinal liquid application with modified traditional Chinese medicine, the moulding and cleaning degree of TCM and the symptoms of the two groups were improved. The effective rate of the observation group was 91.7%, which was higher than the control group (86.7%). The compliance of the observation group was higher than the control group, and the differences were statistically significant (p < 0.05). Conclusions: The external medicinal liquid application with modified Tangbiling herbs improved the treatment compli-ance and satisfaction of DPN patients and effectively improved the symptoms of pain and numbness in the lower limbs of patients, which is worth promoting.
C1 [Qiao, Yongli] Shanxi Univ Chinese Med, Coll Nursing, Taiyuan, Shanxi, Peoples R China
      [Guo, Guiying
      Taiyuan, Jianhua] Shanxi Hosp Integrated Tradit Chinese & Western M, Zhao, Shanxi, Peoples R China
NR 0
TC 0
SN 1641-4640
EI 
J9 
PD JUN 15
PY 2022
VL 60
IS 3
BP 324
EP 328
DI 
PG 5
UT CNKI:qiao y#2022#compara#folia n#60#324
ER

PT J
AU F, Li Y
   J, Yao W
   B, Gao Y
AF F, Li Y
   J, Yao W
   B, Gao Y
TI Effects of Tang Luo Ning on diabetic peripheral neuropathy in rats revealed by LC-MS metabolomics approach
SO Biomedical Chromatography
LA Chinese
DT Article
DE metabolomics; pathway analysis; Tang Luo Ning; insulin-resistance; sciatic-nerve; dysfunction; expression; mice; Biochemistry & Molecular Biology; Chemistry; Pharmacology & Pharmacy
AB Diabetic peripheral neuropathy (DPN) is one of the most common complications of diabetes with limited therapies. Tang Luo Ning (TLN), a traditional Chinese medicine compound, has been proved to be effective in the treatment of DPN in clinical and experimental studies. However, the potential metabolic mechanism of TLN for the treatment of DPN is still unclear. Here the therapeutic effect of TLN on DPN was studied, and HPLC-IT-TOF/MS was used to explore the metabolic changes related to DPN and to explore the mechanism of TLN on DPN induced by high glucose. Furthermore, metabolic pathway analysis was used to explore the metabolic changes induced by DPN and TLN. As a result, TLN could improve the peripheral nerve function of DPN rats, and TLN could reduce the demyelination of the sciatic nerve in DPN rats. Metabolomics analysis showed that 14 potential biomarkers (citrate, creatine, fumarate, glyceric acid, glycine, succinate, etc.) of both DPN and TLN treatment were identified. Pathway analysis showed that the changes in these metabolites were mainly related to the citrate cycle (TCA cycle); glycine, serine, and threonine metabolism; and glyoxylate and dicarboxylate metabolism.
C1 Dept Tradit Chinese Med Beijing Friendship Hosp, Yangfan] Capital Med Univ, [Li, Beijing, Peoples R China
      [Yao, Weijie] Capital Med Univ, Dept Pharm, Beijing Matern Hosp, Beijing, Peoples R China
      [Gao, Yanbin] Capital Med Univ, Coll Tradit Chinese Med, 10 Youanmenwai Xitoutiao, Beijing 100069, Peoples R China
NR 0
TC 0
SN 0269-3879
EI 
J9 
PD JUN 15
PY 2022
VL 36
IS 7
BP 11
EP 11
DI 
PG 1
UT CNKI:li y#2022#effects#biomedi#36#11
ER

PT J
AU J, Wang F
   Y, Tang H
   L, Ma J
   Z, Cheng L
   X, Lin Y
   D, Zhao J
   M, Shen G
   H, Fang Z
   J, Jiang A
AF J, Wang F
   Y, Tang H
   L, Ma J
   Z, Cheng L
   X, Lin Y
   D, Zhao J
   M, Shen G
   H, Fang Z
   J, Jiang A
TI The Effect of Yiqi Huoxue Tongluo Decoction on Spinal Cord Microglia Activation and ASK1-MKK3-p38 Signal Pathway in Rats with Diabetic Neuropathic Pain
SO Evidence-Based Complementary and Alternative Medicine
LA Chinese
DT Article
DE apoptosis; p38; streptozotocin; hyperalgesia; mechanisms; mapk; glia; Integrative & Complementary Medicine
AB Diabetic neuropathic pain (DNP) is one of the most common chronic peripheral neuropathies in diabetes mellitus (DM). Objective. To observe the underlying mechanism of the effects of Yiqi Huoxue Tongluo Decoction (YQHX) on DNP rats. Methods. SD rats were intraperitoneally injected with 35 mg/kg streptozotocin (STZ) to prepare DNP models and were treated with YQHX for 8 weeks. Results. Studies have shown that the drug restores some levels of MWT, TWL, and MNCV, downregulates the levels of inflammatory factors IL-6, IL-1 beta, and TNF-alpha, downregulates the levels of ASK1-MKK3-p38, and weakens the level of OX42 activation. Conclusion. Yiqi Huoxue Tongluo Decoction can relieve DNP by affecting the activity of spinal cord microglia and the ASK1-MKK3-p38 signaling pathway, thereby reducing the central sensitization caused by the inflammatory response of DNP rats.
C1 [Wang, Fanjing
      Lin, Yixuan
      Zhao, Jindong
      Fang, Zhaohui] Anhui Univ Chinese Med, Dept Endocrine, Affiliated Hosp 1, Hefei 230031, Peoples R China
      [Tang, Heyong
      Cheng, Lianzhi
      Shen, Guoming
      Sch Integrated Chinese & Western Med, Aijuan] Anhui Univ Chinese Med, Jiang, Hefei 230012, Peoples R China
      Junlong] Anhui Jingan Hosp Integrated Tradit Chinese & Wes, [Ma, Hefei 230011, Peoples R China
      Diabet Inst, Zhaohui] Anhui Acad Chinese Med, [Fang, Hefei 230038, Peoples R China
      Key Lab Xinan Med, Zhaohui] Minist Educ, [Fang, Hefei 230038, Peoples R China
NR 0
TC 0
SN 1741-427X
EI 
J9 
PD JUN 15
PY 2022
VL 2022
IS 
BP 11
EP 11
DI 
PG 1
UT CNKI:wang f#2022#the eff#evidenc#2022#11
ER

PT J
AU M, Sivakumar P
   K, Prabhakar P
   Cetinel, S
   Neelakandan, R
   Prabhawathi, V
AF M, Sivakumar P
   K, Prabhakar P
   Cetinel, S
   Neelakandan, R
   Prabhawathi, V
TI Molecular Insights on the Therapeutic Effect of Selected Flavonoids on Diabetic Neuropathy
SO Mini-Reviews in Medicinal Chemistry
LA Chinese
DT Article
DE flavonoids; streptozotocin; protein kinase C; tumor necrosis factor-alpha; reactive oxygen species; protein-kinase-c; high-fat diet; extracellular-matrix accumulation; nf-kappa-b; high glucose; heme oxygenase-1; oxidative stress; antiinflammatory activity; biological-activities; antioxidant activity; Pharmacology & Pharmacy
AB One of the common clinical complications of diabetes is diabetic neuropathy affecting the nervous system. Painful diabetic neuropathy is widespread and highly prevalent. At least 50% of diabetes patients eventually develop diabetic neuropathy. The four main types of diabetic neuropathy are peripheral neuropathy, autonomic neuropathy, proximal neuropathy (diabetic polyradiculopathy), and mononeuropathy (Focal neuropathy). Glucose control remains the common therapy for diabetic neuropathy due to limited knowledge on early biomarkers that are expressed during nerve damage, thereby limiting the cure through pharmacotherapy. Glucose control dramatically reduces the onset of neuropathy in type 1 diabetes but proves to be less effective in type 2 diabetes. Therefore, the focus is on various herbal remedies for prevention and treatment. There is numerous research on the use of anticonvulsants and antidepressants for the management of pain in diabetic neuropathy. Extensive research is being conducted on natural products, including the isolation of pure compounds like flavonoids from plants and their effect on diabetic neuropathy. This review focuses on the use of important flavonoids such as flavanols (e.g., quercetin, rutin, kaempferol, and isorhamnetin), flavanones (e.g., hesperidin, naringenin and class eriodictyol), and flavones (e.g., apigenin, luteolin, tangeretin, chrysin, and diosmin) for the prevention and treatment of diabetic neuropathy. The mechanisms of action of flavonoids against diabetic neuropathy by their antioxidant, anti-inflammation, anti-glycation properties, etc., are also covered in this review article.
C1 [Sivakumar, Ponnurengam Malliappan] Duy Tan Univ, Ctr Mol Biol, Inst Res & Dev, 03 Quang Trung, Da Nang, Vietnam
      [Prabhakar, Pranav Kumar] Lovely Profess Univ, Sch Allied Med Sci, Phagwara 144411, Punjab, India
      [Sivakumar, Ponnurengam Malliappan
      Nanotechnol Res & Applicat Ctr SUNUM, Sibel] Sabanci Univ, Cetinel, TR-34956 Istanbul, Turkey
      Ctr Excellence Funct Surfaces & Interfaces Nano D, Sibel] Sabanci Univ, [Cetinel, TR-34956 Istanbul, Turkey
      [Neelakandan, R.] Anna Univ, Dept Text Technol, Chennai, Tamil Nadu, India
      [Prabhawathi, Veluchamy] Coimbatore Med Coll, Multidisciplinary Res Unit, Coimbatore 641014, Tamil Nadu, India
NR 0
TC 0
SN 1389-5575
EI 
J9 
PD JUN 15
PY 2022
VL 22
IS 14
BP 1828
EP 1846
DI 
PG 19
UT CNKI:sivakumar p#2022#molecul#mini-re#22#1828
ER

PT J
AU W, Lee C
   S, Jin J
   Kwon, S
   L, Jin C
   Y, Cho S
   U, Park S
   S, Jung W
   K, Moon S
   M, Park J
   N, Ko C
   H, Cho K
AF W, Lee C
   S, Jin J
   Kwon, S
   L, Jin C
   Y, Cho S
   U, Park S
   S, Jung W
   K, Moon S
   M, Park J
   N, Ko C
   H, Cho K
TI Are herbal medicines alone or in combination for diabetic peripheral neuropathy more effective than methylcobalamin alone? A systematic review and meta-analysis
SO Complementary Therapies in Clinical Practice
LA Chinese
DT Article
DE Herbal medicine; Meta -analysis; Nerve conduction velocity; Systematic review; danggui sini decoction; nerve-conduction; injury; tang; Integrative & Complementary Medicine
AB Background and purpose: In Asian countries, herbal medicines have been used to treat diabetic peripheral neuropathy (DPN) as an adjunctive therapy. This review aims to assess the effectiveness and safety of herbal medicines for the treatment of DPN.Methods: A literature search was conducted on PubMed, Embase, CENTRAL, Scopus, CINAHL, CNKI, DBPIA, and OASIS for randomized controlled trials that evaluated the effects of herbal medicines on DPN. The oral methylcobalamin administered group was selected as the control. The primary outcome measure was nerve conduction velocity (NCV), and the secondary outcome measure was the total efficacy rate (TER). The methodological quality of the included studies was assessed using the Cochrane risk of bias tool. A meta-analysis was conducted using Review Manager 5.4.1 software. Results: Seventy-two RCTs with a total of 6260 patients were included. The meta-analysis showed that herbal medicine and co-administration of herbal medicine and methylcobalamin (CHM) treatment for DPN significantly increased the sensory nerve conduction velocity (SNCV) and motor nerve conduction velocity (MNCV) of the median and common peroneal nerves than methylcobalamin treatment alone. Herbal medicine and CHM treatment for DPN also significantly improved the TER compared to the control group. Herbal medicine and CHM treatment was found to be relatively safe.Conclusion: Our study suggests that herbal medicine and CHM might be more effective than methylcobalamin alone in the management of DPN. Further rigorous studies should be conducted to make more definite conclusions.
C1 [Lee, Chang-Woo
      Jin, Joon -Soo
      Jin, Chul] Kyung Hee Univ, Grad Sch, Dept Korean Med Cardiol & Neurol, Seoul, South Korea
      [Kwon, Seungwon
      Cho, Seung-Yeon
      Park, Seong-Uk
      Jung, Woo-Sang
      Moon, Sang-Kwan
      Park, Jung-Mi
      Ko, Chang -Nam
      Cho, Ki-Ho] Kyung Hee Univ, Coll Korean Med, Dept Cardiol & Neurol, Seoul, South Korea
      [Kwon, Seungwon
      Park, Jung-Mi] Kyung Hee Univ, Coll Korean Med, Dept Cardiol & Neurol, 23 Kyungheedae Ro, Seoul 02447, South Korea
NR 0
TC 0
SN 1744-3881
EI 
J9 
PD JUN 15
PY 2022
VL 49
IS 
BP 21
EP 21
DI 
PG 1
UT CNKI:lee c#2022#are her#complem#49#21
ER

PT J
AU Li, Y
   Yao, W
   Gao, Y
AF Li, Y
   Yao, W
   Gao, Y
TI Effects of Tang Luo Ning on diabetic peripheral neuropathy in rats revealed by LC-MS metabolomics approach
SO Biomed Chromatogr
LA Chinese
DT Article
DE Rats; Chromatography, Liquid; Citrates; *Diabetes Mellitus; *Diabetic Neuropathies/drug therapy/metabolism; Glycine; Metabolomics; Rats, Sprague-Dawley; Tandem Mass Spectrometry; Tang Luo Ning; diabetic peripheral neuropathy; pathway analysis
AB Diabetic peripheral neuropathy (DPN) is one of the most common complications of diabetes with limited therapies. Tang Luo Ning (TLN), a traditional Chinese medicine compound, has been proved to be effective in the treatment of DPN in clinical and experimental studies. However, the potential metabolic mechanism of TLN for the treatment of DPN is still unclear. Here the therapeutic effect of TLN on DPN was studied, and HPLC-IT-TOF/MS was used to explore the metabolic changes related to DPN and to explore the mechanism of TLN on DPN induced by high glucose. Furthermore, metabolic pathway analysis was used to explore the metabolic changes induced by DPN and TLN. As a result, TLN could improve the peripheral nerve function of DPN rats, and TLN could reduce the demyelination of the sciatic nerve in DPN rats. Metabolomics analysis showed that 14 potential biomarkers (citrate, creatine, fumarate, glyceric acid, glycine, succinate, etc.) of both DPN and TLN treatment were identified. Pathway analysis showed that the changes in these metabolites were mainly related to the citrate cycle (TCA cycle); glycine, serine, and threonine metabolism; and glyoxylate and dicarboxylate metabolism.
C1 Capital Medical University, Beijing Friendship Hospital, Department of Traditional Chinese Medicine, Beijing, China.
NR 0
TC 0
SN 0269-3879
EI 
J9 
PD JUN 15
PY 2022
VL 36
IS 7
BP e5374
EP e5374
DI 
PG 1
UT CNKI:li#2022#effects#biomed #36#e5374
ER

PT J
AU Shoaib, A
   Azmi, L
   Pal, S
   S, Alqahtani S
   Rahamathulla, M
   Hani, U
   Alshehri, S
   M, Ghoneim M
   Shakeel, F
AF Shoaib, A
   Azmi, L
   Pal, S
   S, Alqahtani S
   Rahamathulla, M
   Hani, U
   Alshehri, S
   M, Ghoneim M
   Shakeel, F
TI Integrating nanotechnology with naturally occurring phytochemicals in neuropathy induced by diabetes
SO Journal of Molecular Liquids
LA Chinese
DT Article
DE Diabetic neuropathy; Nanoformulation; Phytomedicine; drug-delivery system; attenuates thermal hyperalgesia; cerium oxide nanoparticles; in-vivo evaluation; nf-kappa-b; oxidative stress; antidiabetic activity; oral bioavailability; rosmarinic acid; ferulic acid; Chemistry; Physics
AB Diabetic neuropathy is associated with a high rate of morbidity and death. The diabetic neuropathic syn-drome is the most prevalent neuropathic condition. It is a distal symmetric, mostly sensory type that is the primary cause of foot ulceration and infection. Neuropathic pain is often devastating, resulting in sig-nificant discomfort and loss of function, as well as a loss of sleep of 3-5 h. This review highlights the promising natural compounds, utilized for the treatment of diabetic neuropathic pain in conjunction with the implementation of advanced nano-engineering to surpass their clinical limitations. The processes that enhance body weight, insulin sensitivity, and cell function with a plant-based nanoformulations are described. The systematic literature search on nanotechnology-based phytopharmaceuticals for the treatment of diabetic neuropathy was performed using different serach engines. Several treatment tech-niques have been tried, but the occurrence and danger of the disease continue to rise. Several plant-derived small molecules have been hypothesized to be useful in the treatment of diabetes and its accom-panying vascular problems by working on a variety of therapeutic targets. Furthermore, the biocompat-ibility of these phytochemicals is raising interest in using them as therapeutic mediators. However, these phytochemicals' pharmacokinetic and biopharmaceutical properties limit their clinical use as therapeutic agents. By overcoming the pharmacokinetic and biopharmaceutical barriers associated with plant-derived antidiabetic drugs, nanotechnology is the best strategy for improving compliance and clinical effectiveness. Patients with diabetic neuropathy will benefit from practical factors such as education, adequate diet, and medication adjustments.(c) 2021 Elsevier B.V. All rights reserved.
C1 [Shoaib, Ambreen
      Alqahtani, Saad S.] Jazan Univ, Coll Pharm, Dept Clin Pharm, Jazan, Saudi Arabia
      Lucknow 226031, Lubna] CSIR Cent Drug Res Inst, [Azmi, Uttar Pradesh, India
      [Pal, Sampita] Natl Inst Pharmaceut Educ & Res, Dept Pharmaceut Chem, Kolkata 700032, W Bengal, India
      [Rahamathulla, Mohamed
      Hani, Umme] King Khalid Univ, Coll Pharm, Dept Pharmaceut, Abha 61421, Saudi Arabia
      [Alshehri, Sultan
      Shakeel, Faiyaz] King Saud Univ, Coll Pharm, Dept Pharmaceut, Riyadh 11451, Saudi Arabia
      [Ghoneim, Mohammed M.] AlMaarefa Univ, Coll Pharm, Dept Pharm Practice, Ad Diriyah 13713, Saudi Arabia
NR 0
TC 0
SN 0167-7322
EI 
J9 
PD JUN 15
PY 2022
VL 350
IS 
BP 10
EP 10
DI 
PG 1
UT CNKI:shoaib#2022#integra#journal#350#10
ER

PT J
AU B, Kale M
   Bajaj, K
   Umare, M
   L, Wankhede N
   G, Taksande B
   J, Umekar M
   Upaganlawar, A
AF B, Kale M
   Bajaj, K
   Umare, M
   L, Wankhede N
   G, Taksande B
   J, Umekar M
   Upaganlawar, A
TI Exercise and Nutraceuticals: Eminent Approach for Diabetic Neuropathy
SO Curr Mol Pharmacol
LA Chinese
DT Article
DE Antioxidants; *Diabetes Mellitus; *Diabetic Neuropathies/drug therapy; Dietary Supplements; Exercise/physiology; Humans; Diabetes Mellitus; diabetic ketoacidosis; diabetic neuropathy; nonketotic hyperosmolar state; nutraceuticals; physical exercise
AB Diabetic neuropathy is an incapacitating chronic pathological condition that encompasses a large group of diseases and manifestations of nerve damage. It affects approximately 50% of patients with diabetes mellitus. Autonomic, sensory, and motor neurons are affected. Disabilities are severe, along with poor recovery and diverse pathophysiology. Physical exercise and herbal- based therapies have the potential to decrease the disabilities associated with diabetic neuropathy. Aerobic exercises like walking, weight lifting, the use of nutraceuticals and herbal extracts are found to be effective. Literature from the public domain was studied emphasizing various beneficial effects of different exercises, herbal and nutraceuticals for their therapeutic action in diabetic neuropathy. Routine exercises and administration of herbal and nutraceuticals, either the extract of plant material containing the active phytoconstituent or isolated phytoconstituent at safe concentration, have been shown to have promising positive action in the treatment of diabetic neuropathy. Exercise has shown promising effects on vascular and neuronal health. It has proven to be well effective in the treatment as well as prevention of diabetic neuropathy by various novel mechanisms, including Herbal and nutraceuticals therapy. They primarily show the anti-oxidant effect, secretagogue, anti-inflammatory, analgesic, and neuroprotective action. Severe adverse events are rare with these therapies. The current review investigates the benefits of exercise and nutraceutical therapies in the treatment of diabetic neuropathy.
C1 New Kamptee, Shrimati Kishoritai Bhoyar College of Pharmacy, Nagpur 441002, Maharashtra,India.
NR 0
TC 0
SN 1874-4672
EI 
J9 
PD JUN 15
PY 2022
VL 15
IS 1
BP 108
EP 128
DI 
PG 21
UT CNKI:kale m#2022#exercis#curr mo#15#108
ER

PT J
AU V, Patel M
   M, Patel M
   B, Patel K
   V, Chhayani P
   Mittwede, M
   Scheidbach, D
   N, Gupta S
AF V, Patel M
   M, Patel M
   B, Patel K
   V, Chhayani P
   Mittwede, M
   Scheidbach, D
   N, Gupta S
TI A randomized placebo-compared study on the efficacy of classical ayurvedic pharmaceutical form versus aqueous alcoholic extracts of Phyllanthus niruri Linn. Plus Sida cordifolia Linn. in patients of diabetic sensory polyneuropathy
SO J Ayurveda Integr Med
LA Chinese
DT Article
DE Diabetic complications; Diabetic foot; Diabetic neuropathy; Herbal medicine; Polyneuropathy
AB BACKGROUND: In routine, Ayurveda practitioners prefer classical pharmaceutical form of herbal medicines in compare to modern extracts. OBJECTIVE: To explore the difference of efficiency between whole drug powder of Phyllanthus niruri plus root decoction of Sida cordifolia and modern extracts of the same in compared to placebo in patients of diabetic poly-neuropathy. MATERIAL AND METHODS: A randomized, partly-double-blinded, placebo-controlled trial evaluated the efficacy of two different pharmaceutical forms of herbal medicines over placebo in 90 patients (30 in each group) of diabetic sensory polyneuropathy for first three weeks period. After three weeks, active herbal medication groups were continued with their assigned medicaments for next 5 weeks period and all placebo-patients were randomized again into 2 groups of active medication and treated for next 8 weeks. Patients were assessed with Neuropathy Total Symptom Score 6 and sensation thresholds. RESULTS: Significant effect of both form of herbal medicines over placebo was found in aching pain [F (2, 49) = 6.79, p = 0.002], allodynia [F (2, 59) = 6.74, p = 0.002], burning pain [F (2, 82) = 14.66, p < 0.0001], numbness [F (2, 77) = 16.37, p < 0.0001] and pricking pain [F (2, 50) = 14.23, p < 0.0001]. After the 8 weeks period, no significant difference was identified between the effect of both the herbal treatment on aching pain (U = 220, p = 0.03), allodynia (U = 421.5, p = 0.29), burning pain (U = 881.5, p = 0.846), numbness (U = 778, p = 0.92) and pricking pain (U = 260, p = 0.15). CONCLUSION: Both herbal groups have significant effect to reduce NTSS-6 score in compare to placebo. No significant difference found between the effect of two different pharmaceutical forms of Phyllanthus niruri and S. cordifolia.
C1 J. S. Ayurved Mahavidyalaya, Department of Kayachikitsa, Nadiad, India. Electronic address: drmanish@nadiadayurveda.org.
NR 0
TC 0
SN 0975-9476 (Print)
EI 
J9 
PD JUN 15
PY 2022
VL 13
IS 3
BP 100619
EP 100619
DI 
PG 1
UT CNKI:patel m#2022#a rando#j ayurv#13#100619
ER

PT J
AU Z, Yang J
   X, Wei Y
   Zhao, T
   Q, Li X
   J, Zhao X
   N, Ouyang X
   H, Zhou L
   Q, Zhan X
   Y, Qian M
   Y, Wang J
   Shen, X
AF Z, Yang J
   X, Wei Y
   Zhao, T
   Q, Li X
   J, Zhao X
   N, Ouyang X
   H, Zhou L
   Q, Zhan X
   Y, Qian M
   Y, Wang J
   Shen, X
TI Magnolol effectively ameliorates diabetic peripheral neuropathy in mice
SO Phytomedicine
LA Chinese
DT Article
DE Diabetic peripheral neuropathy; Diabetic complication; PPAR gamma; Dorsal root ganglion; Sciatic nerve; gamma; apoptosis; troglitazone; inflammation; modulation; injury; sirt1; model; gene; Plant Sciences; Pharmacology & Pharmacy; Integrative & Complementary Medicine
AB Background: Diabetic peripheral neuropathy (DPN) is a common complication of diabetes lacking efficient treatment. Magnolol (MG), a peroxisome proliferator-activated receptor gamma (PPAR gamma) agonist, is a natural product derived from Magnolia officinalis and widely used to treat a variety of diseases as a traditional Chinese medicine and Japanese Kampo medicine. Purpose: Here, we aimed to investigate the potential of MG in ameliorating DPN-like pathology in mice and decipher the mechanism of MG in treating DPN. Materials and methods: 12-week-old male streptozotocin (STZ)-induced type 1 diabetic (T1DM) mice and 15 -week-old male BKS Cg-m(+/+)Lepr db/J (db/db) type 2 diabetic mice (T2DM) were used as DPN mice. MG was administrated (i.p) daily for 4 weeks. Peripheral nerve functions of mice were evaluated by measuring me-chanical response latency, thermal response latency and motor nerve conduction velocity (MNCV). The mech-anisms underlying the amelioration of MG on DPN-like pathology were examined by qRT-PCR, western blot and immunohistochemistry assays, and verified in the DPN mice with PPAR gamma-specific knockdown in dorsal root ganglia (DRG) neuron and sciatic nerve tissues by injecting adeno-associated virus (AAV)8-PPAR gamma-RNAi. Results: MG promoted DRG neuronal neurite outgrowth and effectively ameliorated neurological dysfunctions in both T1DM and T2DM diabetic mice, including improvement of paw withdrawal threshold, thermal response latency and MNCV. Additionally, MG promoted neurite outgrowth of DRG neurons, protected sciatic nerve myelin sheath structure, and ameliorated foot skin intraepidermal nerve fiber (IENF) density in DPN mice by targeting PPAR gamma. Mechanism research results indicated that MG improved mitochondrial dysfunction involving PPAR gamma/MKP-7/JNK/SIRT1/LKB1/AMPK/PGC-1 alpha pathway in DRG neurons, repressed inflammation via PPAR gamma/NF-kappa B signaling and inhibited apoptosis through regulation of PPAR gamma-mediated Bcl-2 family proteins in DRG neurons and sciatic nerves. Conclusions: Our work has detailed the mechanism underlying the amelioration of PPAR gamma agonist on DPN-like pathology in mice with MG as a probe, and highlighted the potential of MG in the treatment of DPN.
C1 [Yang, Juanzhen
      Wei, Yuxi
      Zhao, Tong
      Li, Xiaoqian
      Zhao, Xuejian
      Ouyang, Xingnan
      Zhou, Lihua
      Zhan, Xiuqin
      Qian, Minyi
      Wang, Jiaying
      Shen, Xu] Nanjing Univ Chinese Med, Sch Med & Holist Integrat Med, 138 Xianlin Ave, Nanjing 210023, Peoples R China
NR 0
TC 0
SN 0944-7113
EI 
J9 
PD JUN 15
PY 2022
VL 107
IS 
BP 16
EP 16
DI 
PG 1
UT CNKI:yang j#2022#magnolo#phytome#107#16
ER
