# Supplementary material for: Mapping the evolution of botanical interventions for diabetic neuropathy: a two-database bibliometric landscape from 2005 to mid-2025
Source: Front Nutr. 2026 Jan 7;12:1727582. doi: 10.3389/fnut.2025.1727582 (PMC12819247; doi:10.3389/fnut.2025.1727582)
Supplement: Supplementary file 1 [file Data_Sheet_1.zip › Supplementary Material/merged and cleaned dataset/download2023u37.txt]

PT J
AU R, Wang X
   Xu, G
   Y, Liu H
   T, Chen Z
   S, Huang S
   S, Yuan J
   G, Xie C
   Du, L
AF R, Wang X
   Xu, G
   Y, Liu H
   T, Chen Z
   S, Huang S
   S, Yuan J
   G, Xie C
   Du, L
TI Inhibiting apoptosis of Schwann cell under the high-glucose condition: A promising approach to treat diabetic peripheral neuropathy using Chinese herbal medicine
SO Biomedicine & Pharmacotherapy
LA Chinese
DT Article
DE Schwann cells; Chinese herbal medicine; Apoptosis; glycation end-products; endoplasmic-reticulum stress; induced DNA-damage; oxidative stress; glycyrrhizic acid; signaling pathway; er stress; in-vitro; injury; hyperglycemia; Research & Experimental Medicine; Pharmacology & Pharmacy
AB Diabetic peripheral neuropathy (DPN) is a common complication of diabetes. Glycemic control and lifestyle alterations cannot prevent the development of DPN; therefore, investigating effective treatments for DPN is crucial. Schwann cells (SCs) maintain the physiological function of peripheral nerves and promote the repair and regeneration of injured nerves. Inhibiting the apoptosis of SCs through various pathological pathways in a high -glucose environment plays an important role in developing DPN. Therefore, inhibiting the apoptosis of SCs can be a novel treatment strategy for DPN. Previous studies have indicated the potential of Chinese herbal medicine (CHM) in treating DPN. In this study, we have reviewed the effects of CHM (both monomers and extracts) on the apoptosis of SCs by interfering with the production of advanced glycation end products, oxidative stress, and endoplasmic reticulum stress pathological pathways. This review will demonstrate the potentialities of CHM in inhibiting apoptosis in SCs, providing new insights and perspectives for treating DPN.
C1 [Wang, Xueru
      Xu, Gang
      Liu, Hanyu
      Chen, Zhengtao
      Yuan, Jiushu
      Chengdu 610072, Chunguang] Hosp Chengdu Univ Tradit Chinese Med, Xie, Sichuan, Peoples R China
      [Huang, Susu
      Du, Lian] Chengdu Univ Tradit Chinese Med, Coll Basic Med, Chengdu 611137, Sichuan, Peoples R China
      [Wang, Xueru
      Xu, Gang
      Chengdu 610072, Chunguang] TCM Regulating Metab Dis Key Lab Sichuan Prov, Xie, Sichuan, Peoples R China
      Chengdu 610000, Chunguang] Hosp Chengdu Univ Tradit Chinese Med, [Xie, Sichuan, Peoples R China
NR 0
TC 0
SN 0753-3322
EI 
J9 
PD JUN 15
PY 2023
VL 157
IS 
BP 9
EP 9
DI 
PG 1
UT CNKI:wang x#2023#inhibit#biomedi#157#9
ER

PT J
AU Yang, M
   Hu, Z
   Yue, R
AF Yang, M
   Hu, Z
   Yue, R
TI Effects of Sheng-Mai Injection on Diabetes Mellitus: A Systematic Review and Meta-analysis
SO Endocr Metab Immune Disord Drug Targets
LA Chinese
DT Article
DE *Diabetic Neuropathies; Hypoglycemic Agents; Glycated Hemoglobin; Medicine, Chinese Traditional; China; *Diabetes Mellitus; Hplc; Sheng-Mai injection; diabetes; diabetes mellitus; diabetic nephropathy; metabolic disorder; obesity; pulse-engendering powder; traditional Chinese medicine
AB BACKGROUND: Diabetes mellitus (DM) is a metabolic disorder characterized by progressive β cell dysfunction. Sheng-Mai Injection (SMI), a Traditional Chinese medicine preparation, is widely used for DM and its related complications. OBJECTIVE: This meta-analysis aimed to summarize the applications of SMI in DM and related complications. METHODS: Eight databases were searched, and meta-analyses were performed. RESULTS: Fifteen studies, including 1273 participants, were included. All studies and participants included were from China. Pooled effects showed that SMI might reduce glycated hemoglobin (MD -0.46%; 95% CI -0.89 to -0.03; P < 0.01), fasting blood glucose (MD -0.83 mmol/L; 95% CI -1.30 to -0.36; P < 0.01), two-hour postprandial glucose (MD -1.27 mmol/L; 95% CI -1.96 to -0.58; P < 0.01), 24-hour urinary protein (MD -0.28 mg; 95% CI -0.51 to -0.06; P = 0.01), blood urea nitrogen (MD -1.31 mg; 95% CI -2.08 to -0.54; P < 0.05), Scr (MD -2.60; 95% CI -3.43 to -1.77; P < 0.05), ulnar nerve motor nerve conduction velocity (MNCV) (MD 1.45; 95% CI 0.03 to 2.87; P < 0.05), and tibial nerve sensory nerve conduction velocity (SNCV) (MD 1.84; 95% CI 0.1 to 3.58; P < 0.05). There was no evidence of an effect on common peroneal nervous MNCV and SNCV, tibial nerve MNCV, median nerve MNCV, and SNCV. Adverse effects included less frequent gastrointestinal reactions, elevated transaminase, leucopenia, fever, and rash. CONCLUSION: Combination use of SMI based on conventional hypoglycemic treatment can significantly improve HbA1c, FBG, and 2hPG in DM and reduce 24-hour urinary protein, Scr, and BUN in DM patients. SMI was found to have no effect on the neurological function of diabetic peripheral neuropathy.
C1 Chengdu, Hospital of Chengdu University of Traditional Chinese Medicine, Department of Clinical Medicine, 610072, China.
NR 0
TC 0
SN 1871-5303
EI 
J9 
PD JUN 15
PY 2023
VL 23
IS 8
BP 1051
EP 1067
DI 
PG 17
UT CNKI:yang#2023#effects#endocr #23#1051
ER

PT J
AU Y, Feng H
   Ding, R
   Zhou, Q
   C, Wu T
   Li, H
   T, Ma X
   S, Yue R
AF Y, Feng H
   Ding, R
   Zhou, Q
   C, Wu T
   Li, H
   T, Ma X
   S, Yue R
TI [Role of NLRP3 inflammasome in diabetic neuropathy and prevention and treatment with traditional Chinese medicine]
SO Zhongguo Zhong Yao Za Zhi
LA Chinese
DT Article
DE Inflammasomes/metabolism; NLR Family, Pyrin Domain-Containing 3 Protein/genetics/metabolism; *Diabetic Neuropathies/drug therapy; Medicine, Chinese Traditional; Neuroinflammatory Diseases; Inflammation; *Diabetes Mellitus; NLRP3 inflammasome; central nervous system; diabetic neuropathy; neuroinflammation; peripheral nervous system; traditional Chinese medicine
AB As one of the most frequent complications of diabetes, diabetic neuropathy often involves peripheral and central nervous systems. Neuroinflammation is the key pathogenic factor of secondary nerve injury in diabetes. NOD-like receptor pyrin domain-containing 3(NLRP3) inflammasome is a group of subcellular multiprotein complexes, including NLRP3, apoptosis associated speck-like protein(ASC), and pro-cysteinyl aspartate specific proteinase 1(pro-caspase-1). NLRP3 inflammasome is an inducer of innate immune responses. Its activation stimulates the inflammatory cascade reaction, promotes the release of inflammatory mediators, triggers cell death and uncontrolled autophagy, activates glial cells, facilitates peripheral immune cell infiltration, and initiates amyoid β(Aβ)-tau cascade reactions. As a result, it contributes to the central nerve, somatic nerve, autonomic nerve, and retinal nerve cell damage secondary to diabetes. Therefore, due to its key role in the neuroinflammation responses of the body, NLRP3 inflammasome may provide new targets for the treatment of diabetic neuropathy. With multi-target and low-toxicity advantages, traditional Chinese medicine plays a vital role in the treatment of diabetic neuropathy. Accumulating evidence has shown that traditional Chinese medicine exerts curative effects on diabetic neuropathy possibly through regulating NLRP3 inflammasome. Although the role of NLRP3 inflammasome in diabetes and related complications has been investigated in the literature, systematical studies on drugs and mechanism analysis for secondary neuropathy are still lacking. In this article, the role of NLRP3 inflammasome in diabetic neuropathy was explored, and the research progress on traditional Chinese medicine in the treatment of diabetic neuropathy through NLRP3 inflammasome was reviewed.
C1 Hospital of Chengdu University of Traditional Chinese Medicine Chengdu 610072, China.
NR 0
TC 0
SN 1001-5302 (Print)
EI 
J9 
PD JUN 15
PY 2023
VL 48
IS 2
BP 300
EP 310
DI 
PG 11
UT CNKI:feng h#2023#[role o#zhonggu#48#300
ER

PT J
AU L, Li R
   Zhang, W
   N, Yao M
   W, Wang J
AF L, Li R
   Zhang, W
   N, Yao M
   W, Wang J
TI Network Pharmacology-Based Prediction of Active Ingredient and Mechanisms of Astragalus membranaceus and Panax notoginseng Coupled-Herbs Against Diabetic Neuropathic Pain
SO Letters in Drug Design & Discovery
LA Chinese
DT Article
DE Panax notoginseng; diabetic neuropathic pain; network pharmacology; molecular docking; western blotting; plasminogen-activator; peripheral neuropathy; cancer; inhibitor; Pharmacology & Pharmacy
AB Background Diabetic neuropathic pain seriously affects the quality of a patient's life. To predict molecular mechanism based on network pharmacology and verify the interaction between the active ingredient of Astragalus membranaceus and Panax notoginseng coupled-herbs (AP) and target genes related to Diabetic neuropathic pain (DNP) molecular docking assay was performed. AP and their target genes related to DNP were analyzed based on network pharmacology followed by experimental validation. Methods TCMSP, PubMed and CNKI websites were used to acquire active components in AP. OMIM, DrugBank database and DisGeNET database were used to collect and analyze target genes related to DNP. Kyoto Encyclopedia of Genes and Genomes (KEGG) pathway and gene ontology (GO) analysis were conducted in the DAVID database. The protein-protein interaction (PPI) network model was constructed by introducing the selected components-disease common target into the string database. AutoDock Vina 1.1.2 was used to dock receptor proteins with small ligand molecules. VonFrey's statement was used to detect mechanical allodynia of DNP rats. Potential targets were detected by Western blot assay. Results We decided that 22 and 9 chemical compositions possessed the fair ability of absorption, distribution, metabolism and excretion in Astragalus membranaceus and Panax notoginseng, respectively. These active compositions act on 70 target genes related to DNP. The core gene in the protein-protein interaction network are CAT, ESR1, HMOX1, IL1 & beta;, IL6, NFE2L2, NOS2, PPARG, PTGS2 and TNF, etc. Furthermore, GO, and KEGG pathway enrichment analyses indicated that DNP related target genes regulated by AP exist in multiple signaling pathways, including insulin resistance, PI3K-Akt signaling, HIF-1 signaling pathway, Fluid shear stress and atherosclerosis, and AGE-RAGE signaling pathway etc. AP inhibited mechanical hyperalgesia and reduced SERPINE1, FN1, IL1 & beta;, and IL6 expression of diabetic neuropathic rats in a dose-dependent manner. Conclusion We first confirm that AP possess an anti-DNP effect through multiple signaling pathways based on network pharmacology. These results provide a theoretical basis for us to further research on the molecular mechanism of AP in the treatment of DNP.
C1 [Li, Ruili
      Zhang, Wei
      Yao, Minna
      Wang, Jingwen] Fourth Mil Med Univ, Xijing Hosp, Dept Pharm, Changle West St 15, Xian 710032, Shaanxi, Peoples R China
NR 0
TC 0
SN 1570-1808
EI 
J9 
PD JUN 15
PY 2023
VL 20
IS 11
BP 1830
EP 1845
DI 
PG 16
UT CNKI:li r#2023#network#letters#20#1830
ER

PT J
AU Y, Li Z
   Gan, Y
   Kang, T
   Zhao, Y
   G, Huang T
   H, Chen Y
   Liu, J
   W, Ke B
AF Y, Li Z
   Gan, Y
   Kang, T
   Zhao, Y
   G, Huang T
   H, Chen Y
   Liu, J
   W, Ke B
TI Camphor Attenuates Hyperalgesia in Neuropathic Pain Models in Mice
SO Journal of Pain Research
LA Chinese
DT Article
DE neuropathic pain; TRPA1; hyperalgesia; trpa1; activation; channel; nociceptors; mechanism; Neurosciences & Neurology
AB Background: The treatment of neuropathic pain is still a major troublesome clinical problem. The existing therapeutic drugs have limited analgesic effect and obvious adverse reactions, which presents opportunities and challenges for the development of new analgesic drugs. Camphor, a kind of monoterpene, has been shown anti-inflammatory and analgesic effects in traditional Chinese medicine. But we know little about its effect in neuropathic pain. In this article, We have verified the reliable analgesic effect of camphor in the neuropathic pain model caused by different predispositions. Methods: The nociceptive response of mice was induced by transient receptor potential A1 (TRPA1) agonist to verify the effect of camphor on the nociceptive response. Multiple paclitaxel (PTX) injection models, Single oxaliplatin (OXA) injection models, Chronic constriction injury (CCI) models and Streptozotocin-induced (STZ) diabetic neuropathic pain models were used in this study. We verified the analgesic effect of camphor in mice by acetone test and conditioned place aversion test. At the same time, comparing the adverse reaction of nervous system between camphor and pregabalin at equivalent dose in locomotor activity test and rotarod test. Using patch clamp to verify the effect of camphor on dorsal root ganglion (DRG) excitability. Results: In behavioral test, compared with vehicle group, camphor significantly reduced the spontaneous nociception caused by TRPA1 agonist-formalina and allyl isothiocyanate (AITC). Compared with vehicle group, camphor significantly reduced the flinching and licking time in neuropathic pain model mice, including PTX, OXA, STZ and CCI induced peripheral neuralgia models. Compared with vehicle group, pregabalin significantly increased the resting time and reduced the average speed without resting and distance in locomotor activity test, reduced the time stayed on rotarod in rotarod test. In patch clamp test, compared with vehicle group, camphor significantly reduced the action potential (AP) firing frequency of DRG.Conclusion: Camphor can alleviate the symptoms of hyperalgesia in various neuropathic pain models, and has no obvious adverse reactions compared with pregabalin. This effect is related to the down-regulation of DRG neuron excitability.
C1 [Li, Ziyuan
      Gan, Yu
      Kang, Ting
      Zhao, Yi
      Liu, Jin
      Ke, Bowen] Sichuan Univ, West China Hosp, Natl Local Joint Engn Res Ctr Translat Med Anesthe, Dept Anesthesiol,Lab Anesthesia & Crit Care Med, Chengdu, Sichuan, Peoples R China
      [Huang, Tianguang] Sichuan Univ, West China Hosp, Frontiers Sci Ctr Dis Related Mol Network, Chengdu, Sichuan, Peoples R China
      [Chen, Yuhao] Sichuan Univ, West China Sch Pharm, Chengdu, Sichuan, Peoples R China
      [Ke, Bowen] Sichuan Univ, West China Hosp, Natl Local Joint Engn Res Ctr Translat Med Anesthe, Lab Anesthesia & Crit Care Med,Dept Anesthesiol, 37 Guoxue Alley, Chengdu, Sichuan, Peoples R China
NR 0
TC 0
SN 1178-7090
EI 
J9 
PD JUN 15
PY 2023
VL 16
IS 
BP 785
EP 795
DI 
PG 11
UT CNKI:li z#2023#camphor#journal#16#785
ER

PT J
AU D, Zheng G
   X, Ren J
   Shang, L
   J, Bao Y
AF D, Zheng G
   X, Ren J
   Shang, L
   J, Bao Y
TI Role of autophagy in the pathogenesis and regulation of pain
SO European Journal of Pharmacology
LA Chinese
DT Article
DE Neuropathic pain; Postherpetic neuralgia; Cancer-related pain; diabetic peripheral neuropathy; foxo transcription factors; cb2 cannabinoid receptor; nucleus pulposus cells; bone cancer pain; gabaergic inhibition; sodium-channels; spinal-cord; 17-beta-estradiol protects; inflammatory response; Pharmacology & Pharmacy
AB Pain is a ubiquitous and highly concerned clinical symptom, usually caused by peripheral or central nervous injury, tissue damage, or other diseases. The long-term existence of pain can seriously affect daily physical function and quality of life and produce great torture on the physiological and psychological levels. However, the complex pathogenesis of pain involving molecular mechanisms and signaling pathways has not been fully elucidated, and managing pain remains highly challenging. As a result, finding new targets to pursue effective and long-term pain treatment strategies is required and urgent. Autophagy is an intracellular degradation and recycling process that maintains tissue homeostasis and energy supply, which can be cytoprotective and is vital in maintaining neural plasticity and proper nervous system function. Much evidence has shown that autophagy dysregulation is linked to the emergence of neuropathic pain, such as postherpetic neuralgia and cancer-related pain. Autophagy has also been connected to pain caused by osteoarthritis and lumbar disc degeneration. It is worth noting that in recent years, studies on traditional Chinese medicine have also proved that several tradi-tional Chinese medicine monomers involve autophagy in the mechanism of pain relief. Therefore, autophagy can serve as a potential regulatory target to provide new ideas and inspiration for pain management.
C1 [Zheng, Guangda
      Bao, Yanju] China Acad Chinese Med Sci, Guanganmen Hosp, Dept Oncol, Beijing 100053, Peoples R China
      [Ren, Juanxia
      Shenyang 110847, Lu] Liaoning Univ Tradit Chinese Med, Shang, Liaoning, Peoples R China
      [Bao, Yanju] China Acad Chinese Med Sci, Guanganmen Hosp, Dept Oncol, Beixiange 5, Beijing 100053, Peoples R China
NR 0
TC 0
SN 0014-2999
EI 
J9 
PD JUN 15
PY 2023
VL 955
IS 
BP 17
EP 17
DI 
PG 1
UT CNKI:zheng g#2023#role of#europea#955#17
ER

PT J
AU Liu, X
   Huang, R
   Wan, J
AF Liu, X
   Huang, R
   Wan, J
TI Puerarin: a potential natural neuroprotective agent for neurological disorders
SO Biomed Pharmacother
LA Chinese
DT Article
DE *Neuroprotective Agents/pharmacology; *Isoflavones/pharmacology; Oxidative Stress; Antioxidants/pharmacology; *Parkinson Disease/drug therapy; Multicenter Studies as Topic; Molecular targets; Neuroprotection; Phytomedicine; Pueraria lobata; Puerarin; interest associated with this publication, and there is no significant financial; support for this work that could influence its outcome.
AB Puerarin is an isoflavone compound derived from Pueraria lobata in traditional Chinese medicine. Accumulating evidence has indicated that puerarin demonstrates multiple pharmacological effects and exhibits treatment potential for various neurological disorders. Based on the latest research progress on puerarin as a neuroprotective agent, its pharmacological activity, molecular mechanism, and therapeutic application were systematically reviewed with emphasis on pre-clinical studies. The related information was extracted and compiled from major scientific databases, including PubMed, ScienceDirect, SpringerLink, and Chinese National Knowledge Infrastructure, using 'Puerarin', 'Neuroprotection', 'Apoptosis', 'Autophagy', 'Antioxidant', 'Mitochondria', 'Anti-inflammation' as keywords. This review complied with The Preferred Reporting Items for Systematic Reviews criteria. Forty-three articles met established inclusion and exclusion criteria. Puerarin has shown neuroprotective effects against a variety of neurological disorders, including ischemic cerebrovascular disease, subarachnoid hemorrhage, epilepsy, cognitive disorders, traumatic brain injury, Parkinson's disease, Alzheimer's disease, anxiety, depression, diabetic neuropathy, and neuroblastoma/glioblastoma. Puerarin demonstrates anti-apoptosis, proinflammatory mediator inhibitory, autophagy regulatory, anti-oxidative stress, mitochondria protection, Ca(2+) influx inhibitory, and anti-neurodegenerative activities. Puerarin exerts noticeable neuroprotective effects on various models of neurological disorders in vivo (animal). This review will contribute to the development of puerarin as a novel clinical drug candidate for the treatment of neurological disorders. However, well-designed, high-quality, large-scale, multicenter randomized clinical studies are needed to determine the safety and clinical utility of puerarin in patients with neurological disorders.
C1 Shenyang, Shengjing Hospital of China Medical University, Department of Cardiology, Liaoning, China.
NR 0
TC 0
SN 0753-3322
EI 
J9 
PD JUN 15
PY 2023
VL 162
IS 
BP 114581
EP 114581
DI 
PG 1
UT CNKI:liu#2023#puerari#biomed #162#114581
ER

PT J
AU Li, Z
   Gan, Y
   Kang, T
   Zhao, Y
   Huang, T
   Chen, Y
   Liu, J
   Ke, B
AF Li, Z
   Gan, Y
   Kang, T
   Zhao, Y
   Huang, T
   Chen, Y
   Liu, J
   Ke, B
TI Camphor Attenuates Hyperalgesia in Neuropathic Pain Models in Mice
SO J Pain Res
LA Chinese
DT Article
DE camphor; hyperalgesia; neuropathic pain
AB BACKGROUND: The treatment of neuropathic pain is still a major troublesome clinical problem. The existing therapeutic drugs have limited analgesic effect and obvious adverse reactions, which presents opportunities and challenges for the development of new analgesic drugs. Camphor, a kind of monoterpene, has been shown anti-inflammatory and analgesic effects in traditional Chinese medicine. But we know little about its effect in neuropathic pain. In this article, We have verified the reliable analgesic effect of camphor in the neuropathic pain model caused by different predispositions. METHODS: The nociceptive response of mice was induced by transient receptor potential A1 (TRPA1) agonist to verify the effect of camphor on the nociceptive response. Multiple paclitaxel (PTX) injection models, Single oxaliplatin (OXA) injection models, Chronic constriction injury (CCI) models and Streptozotocin-induced (STZ) diabetic neuropathic pain models were used in this study. We verified the analgesic effect of camphor in mice by acetone test and conditioned place aversion test. At the same time, comparing the adverse reaction of nervous system between camphor and pregabalin at equivalent dose in locomotor activity test and rotarod test. Using patch clamp to verify the effect of camphor on dorsal root ganglion (DRG) excitability. RESULTS: In behavioral test, compared with vehicle group, camphor significantly reduced the spontaneous nociception caused by TRPA1 agonist-formalina and allyl isothiocyanate (AITC). Compared with vehicle group, camphor significantly reduced the flinching and licking time in neuropathic pain model mice, including PTX, OXA, STZ and CCI induced peripheral neuralgia models. Compared with vehicle group, pregabalin significantly increased the resting time and reduced the average speed without resting and distance in locomotor activity test, reduced the time stayed on rotarod in rotarod test. In patch clamp test, compared with vehicle group, camphor significantly reduced the action potential (AP) firing frequency of DRG. CONCLUSION: Camphor can alleviate the symptoms of hyperalgesia in various neuropathic pain models, and has no obvious adverse reactions compared with pregabalin. This effect is related to the down-regulation of DRG neuron excitability.
C1 Department of Anesthesiology, Laboratory of Anesthesia and Critical Care Medicine, National-Local Joint Engineering Research Centre of Translational Medicine of Anesthesiology, West China Hospital, Sichuan University, Chengdu, Sichuan, People's Republic of China.
NR 0
TC 0
SN 1178-7090 (Print)
EI 
J9 
PD JUN 15
PY 2023
VL 16
IS 
BP 785
EP 795
DI 
PG 11
UT CNKI:li#2023#camphor#j pain #16#785
ER

PT J
AU Sharma, A
   Behl, T
   Sharma, L
   P, Shah O
   Yadav, S
   Sachdeva, M
   Rashid, S
   G, Bungau S
   Bustea, C
AF Sharma, A
   Behl, T
   Sharma, L
   P, Shah O
   Yadav, S
   Sachdeva, M
   Rashid, S
   G, Bungau S
   Bustea, C
TI Exploring the molecular pathways and therapeutic implications of angiogenesis in neuropathic pain
SO Biomedicine & Pharmacotherapy
LA Chinese
DT Article
DE Angiogenesis; Pain; Erythropoietin; Herbal medicine; endothelial growth-factor; blood-nerve barrier; induced peripheral neuropathy; experimental diabetic-neuropathy; photochemically-induced ischemia; reflex sympathetic dystrophy; potential vanilloid 1; dorsal-root ganglion; up-regulation; spinal-cord; Research & Experimental Medicine; Pharmacology & Pharmacy
AB Recently, much attention has been paid to chronic neuro-inflammatory condition underlying neuropathic pain. It is generally linked with thermal hyperalgesia and tactile allodynia. It results due to injury or infection in the nervous system. The neuropathic pain spectrum covers a variety of pathophysiological states, mostly involved are ischemic injury viral infections associated neuropathies, chemotherapy-induced peripheral neuropathies, autoimmune disorders, traumatic origin, hereditary neuropathies, inflammatory disorders, and channelopathies. In CNS, angiogenesis is evident in inflammation of neurons and pain in bone cancer. The role of chemokines and cytokines is dualistic; their aggressive secretion produces detrimental effects, leading to neuropathic pain. However, whether the angiogenesis contributes and exists in neuropathic pain remains doubtful. In the present review, we elucidated summary of diverse mechanisms of neuropathic pain associated with angiogenesis. Moreover, an overview of multiple targets that have provided insights on the VEGF signaling, signaling through Tie-1 and Tie-2 receptor, erythropoietin pathway promoting axonal growth are also discussed. Because angio-genesis as a result of these signaling, results in inflammation, we focused on the mechanisms of neuropathic pain. These factors are mainly responsible for the activation of post-traumatic regeneration of the PNS and CNS. Furthermore, we also reviewed synthetic and herbal treatments targeting angiogenesis in neuropathic pain.
C1 [Sharma, Aditi
      Sharma, Lalit
      Shah, Om Prakash] Shoolini Univ, Sch Pharmaceut Sci, Solan 173211, Himachal Prades, India
      [Behl, Tapan] Univ Petr & Energy Studies, Sch Hlth Sci & Technol, Dehra Dun 248007, Uttarakhand, India
      [Yadav, Shivam] Chhatrapati Shahu ji Maharaj Univ, Sch Pharmaceut Sci, Dept Pharmaceut Sci, Kanpur 208024, Uttar Pradesh, India
      Monika] Fatima Coll Hlth Sci, [Sachdeva, Al Ain, U Arab Emirates
      [Rashid, Summya] Prince Sattam Bin Abdulaziz Univ, Coll Pharm, Dept Pharmacol & Toxicol, Al Kharj 11942, Saudi Arabia
      [Bungau, Simona Gabriela] Univ Oradea, Fac Med & Pharm, Dept Pharm, Oradea 410028, Romania
      Doctoral Sch Biomed Sci, Simona Gabriela] Univ Oradea, [Bungau, Oradea 410028, Romania
      [Bustea, Cristiana] Univ Oradea, Fac Med & Pharm, Dept Preclin Disciplines, Oradea 410073, Romania
NR 0
TC 0
SN 0753-3322
EI 
J9 
PD JUN 15
PY 2023
VL 162
IS 
BP 20
EP 20
DI 
PG 1
UT CNKI:sharma#2023#explori#biomedi#162#20
ER

PT J
AU P, Akpoveso O O
   E, Ubah E
   Obasanmi, G
AF P, Akpoveso O O
   E, Ubah E
   Obasanmi, G
TI Antioxidant Phytochemicals as Potential Therapy for Diabetic Complications
SO Antioxidants
LA Chinese
DT Article
DE phytochemicals; polyphenols; oxidative stress; diabetic nephropathy; diabetic neuropathy; diabetic retinopathy; antioxidants; prevents cognitive impairment; oxidative stress; high-glucose; superoxide-dismutase; nitric-oxide; panretinal photocoagulation; glutathione-peroxidase; cardiac dysfunction; insulin-resistance; signaling pathway; Biochemistry & Molecular Biology; Pharmacology & Pharmacy; Food Science & Technology
AB The global prevalence of diabetes continues to increase partly due to rapid urbanization and an increase in the aging population. Consequently, this is associated with a parallel increase in the prevalence of diabetic vascular complications which significantly worsen the burden of diabetes. For these diabetic vascular complications, there is still an unmet need for safe and effective alternative/adjuvant therapeutic interventions. There is also an increasing urge for therapeutic options to come from natural products such as plants. Hyperglycemia-induced oxidative stress is central to the development of diabetes and diabetic complications. Furthermore, oxidative stress-induced inflammation and insulin resistance are central to endothelial damage and the progression of diabetic complications. Human and animal studies have shown that polyphenols could reduce oxidative stress, hyperglycemia, and prevent diabetic complications including diabetic retinopathy, diabetic nephropathy, and diabetic peripheral neuropathy. Part of the therapeutic effects of polyphenols is attributed to their modulatory effect on endogenous antioxidant systems. This review attempts to summarize the established effects of polyphenols on endogenous antioxidant systems from the literature. Moreover, potential therapeutic strategies for harnessing the potential benefits of polyphenols for diabetic vascular complications are also discussed.
C1 [Akpoveso, Oke-Oghene Philomena] All Amer Inst Med Sci, Sch Basic Sci, Black River, St Elizabeth Parish JMDEH03, Black River, Jamaica
      Dept Biochem, Emeka Emmanuel] Michael Okpara Univ Agr, [Ubah, Umudike 440109, Nigeria
      [Obasanmi, Gideon] Univ British Columbia, Dept Ophthalmol & Visual Sci, Vancouver, BC V5Z 0A6, Canada
NR 0
TC 0
SN 
EI 
J9 
PD JUN 15
PY 2023
VL 12
IS 1
BP 30
EP 30
DI 
PG 1
UT CNKI:akpoveso o o#2023#antioxi#antioxi#12#30
ER

PT J
AU W, Wang J
   Y, Mao Y
   Y, Jiang C
   Q, He M
   Y, Tan Q
   Zheng, W
AF W, Wang J
   Y, Mao Y
   Y, Jiang C
   Q, He M
   Y, Tan Q
   Zheng, W
TI Efficacy of combined application of traditional Chinese medicine foot bath and mild moxibustion in the treatment of limb pain in diabetic peripheral neuropathy patients
SO Tropical Journal of Pharmaceutical Research
LA Chinese
DT Article
DE Mild moxibustion; Diabetic peripheral neuropathy; Limb pain; Efficacy; Pharmacology & Pharmacy
AB Purpose: To determine the efficacy of the combination of traditional Chinese medicine (TCM) foot bath and mild moxibustion in the treatment of limb pain in patients with diabetic peripheral neuropathy (DPN).Methods: A total of 120 patients with symptoms of DPN-induced pain who were hospitalized at the Department of Endocrinology in the 903rd Hospital of PLA, from January 2020 to June 2021, were included in this study. They were randomly assigned to a study group and a control group, with 60 patients in each group. Patients in both groups received conventional treatments and nursing care, while those in study group were additionally treated with a combination of TCM foot bath and mild moxibustion. Treatment efficacy in the patients was evaluated using Short-Form McGill Pain Questionnaire (SF-MPQ), pain rating index (PRI), visual analogue scale (VAS), TCM symptom score (TCMSS), and Toronto Clinical Scoring System (TCSS). Results: Compared with control group, there were significant improvements in pain-related scores, namely, SF-MPQ, (p < 0.05); PRI, (p < 0.01); VAS, (p < 0.05); as well as overall efficacy (p < 0.05). Similar improvements were also observed with regard to TCMSS (p < 0.001) and TCSS (p < 0.001) in the study group. However, there were no significant changes in Adjusted Diabetes Quality of Life (A-DQOL) score and blood glucose control in both groups.Conclusion: Relative to the conventional treatment for DPN, limb pain and disease score of patients are significantly reduced by the combination of TCM foot bath and mild moxibustion treatments. Further clinical trials would be required prior to application in clinical practice.
C1 [Wang, Jiawei
      Tan, Qingying] 903rd Hosp PLA, Dept Endocrinol, 14 Lingyin Rd, Hangzhou 310013, Zhejiang, Peoples R China
      [Mao, Yuanyuan] 903rd Hosp PLA, Dept Nursing, 14 Lingyin Rd, Hangzhou 310013, Zhejiang, Peoples R China
      [Jiang, Chunyan] 903rd Hosp PLA, Dept Army Patient Adm, 14 Lingyin Rd, Hangzhou 310013, Zhejiang, Peoples R China
      [He, Mengqi] 903rd Hosp PLA, Dept Tradit Chinese Med, 14 Lingyin Rd, Hangzhou 310013, Zhejiang, Peoples R China
      [Zheng, Wei] 903rd Hosp PLA, Dept Geriatr, 14 Lingyin Rd, Hangzhou 310013, Zhejiang, Peoples R China
NR 0
TC 0
SN 1596-5996
EI 
J9 
PD JUN 15
PY 2023
VL 22
IS 1
BP 175
EP 181
DI 
PG 7
UT CNKI:wang j#2023#efficac#tropica#22#175
ER

PT J
AU M, Lin S
   Z, Shen Y
   W, Huang X
   F, Lin S
   N, Shi X
AF M, Lin S
   Z, Shen Y
   W, Huang X
   F, Lin S
   N, Shi X
TI Schefflera arboricola Tablets Relieve Diabetic Neuropathic Pain: Involvement of Oxidative Stress and Inflammation
SO Pharmacognosy Magazine
LA Chinese
DT Article
DE oxidative stress; inflammation; Schefflera arboricola; sciatic nerve; nf-kappa-b; natural-products; nrf2; contributes; mechanisms; focus; rats; Pharmacology & Pharmacy
AB Background: Diabetic neuropathic pain (DNP) is a serious chronic complication of diabetes mellitus. Oxidative stress and inflammation are considered the central mechanisms of its pathogenesis. Schefflera arboricola (SA) is a Schefflera plant of the Araliaceae family that has the effect of pain relief. In this study, the effect of SA on DNP was first investigated.Materials and Methods: Diabetic neuropathy in rats was induced by a single injection of streptozotocin (60 mg/kg). Three weeks later, SA (100 mg/kg, 300 mg/kg) or gabapentin (100 mg/kg) was given once a day for a week. Blood glucose, body weight, and thermal withdrawal latency in DNP rats were measured. The morphology of the sciatic nerve was observed by light microscopy and toluidine blue staining. Semiquantitative analysis of myelin basic protein (MBP) of the sciatic nerve was performed by immunohistochemistry. IL-1 beta, tumor necrosis factor-alpha (TNF-alpha), and IL-6 were detected by enzyme-linked immunosorbent assay. Commercial reagent kits were used to detect inducible nitric oxide synthase, superoxide dismutase (SOD), and malondialdehyde (MDA). The expression levels of nuclear factor erythroid-2-related factor 2 (Nrf2) and nuclear factor-kappa B (NF-kappa B) were detected by Western blot.Results: DNP rat model was successfully constructed. SA and gabapentin could alleviate the thermal sting pain of DNP rats, increase the expression of MBP and SOD, and decrease the expression of proinflammatory agents and MDA. Moreover, SA could reverse the upregulation of NF-kappa B and the downregulation of Nrf2.Conclusion: SA has a significant protective effect on DNP, manifesting in the improvement of allodynia and sciatic nerve pathology, inhibition of neuroinflammation, reduction of oxidative stress, enhancement of Nrf2, and inhibition of NF-kappa B.
C1 [Lin, Shaomei] Quanzhou Med Coll, Dept Pharm, Quanzhou, Fujian, Peoples R China
      [Shen, Yunzhu
      Shi, Xiaoning] Fujian Med Univ, Affiliated Hosp 2, Pharmaceut Dept, Quanzhou, Fujian, Peoples R China
      [Huang, Xiaowei] Fujian Med Univ, Quanzhou Hosp 1, Pharmaceut Dept, Quanzhou, Fujian, Peoples R China
      [Lin, Shifeng] Quanzhou Hosp Tradit Chinese Med, Nephrol Dept, Quanzhou, Fujian, Peoples R China
      [Shen, Yunzhu] Fujian Med Univ, Affiliated Hosp 2, Pharmaceut Dept, Quanzhou 362000, Fujian, Peoples R China
NR 0
TC 0
SN 0973-1296
EI 
J9 
PD JUN 15
PY 2023
VL 19
IS 4
BP 906
EP 916
DI 
PG 11
UT CNKI:lin s#2023#scheffl#pharmac#19#906
ER

PT J
AU G, Jo H
   Baek, E
   H, Lee D
AF G, Jo H
   Baek, E
   H, Lee D
TI Comparative Efficacy of East Asian Herbal Formulae Containing Astragali Radix-Cinnamomi Ramulus Herb-Pair against Diabetic Peripheral Neuropathy and Mechanism Prediction: A Bayesian Network Meta-Analysis Integrated with Network Pharmacology
SO Pharmaceutics
LA Chinese
DT Article
DE diabetic peripheral neuropathy; network meta-analysis; network pharmacology; herb-pair; traditional chinese medicine; guizhi wuwu decoction; streptozotocin; interventions; constituents; perspective; synergy; pathway; quality; Pharmacology & Pharmacy
AB The Astragali Radix-Cinnamomi Ramulus herb-pair (ACP) has been widely used in the treatment of diabetic peripheral neuropathy (DPN) as part of East Asian herbal medicine (EAHM). Eligible randomized controlled trials (RCTs) were identified by searching 10 databases. The outcomes investigated were response rate, sensory nerve conduction velocity (SNCV), and motor nerve conduction velocity (MNCV) in four regions of the body. The compounds in the ACP and their targets of action, disease targets, common targets, and other relevant information were filtered using network pharmacology. Forty-eight RCTs, with 4308 participants, and 16 different interventions were identified. Significant differences were observed in the response rate, MNCV, and SNCV, as all EAHM interventions were superior to conventional medicine or lifestyle modification. The EAHM formula containing the ACP ranked highest in more than half of the assessed outcomes. Furthermore, major compounds, such as quercetin, kaempferol, isorhamnetin, formononetin, and beta-sitosterol, were found to suppress the symptoms of DPN. The results of this study suggest that EAHM may increase therapeutic efficacy in DPN management, and EAHM formulations containing the ACP may be more suitable for improving treatment response rates to NCV and DPN therapy.
C1 [Jo, Hee-Geun
      Lee, Donghun] Gachon Univ, Coll Korean Med, Dept Herbal Pharmacol, 1342 Seongnamdae Ro, Seongnam 13120, South Korea
      6 Daewangpangyo Ro, Hee-Geun] Naturalis Inc, [Jo, Seongnam 13549, South Korea
      1 Gwanak Ro, Eunhye] RexSoft Inc, [Baek, Seoul 08826, South Korea
NR 0
TC 0
SN 
EI 
J9 
PD JUN 15
PY 2023
VL 15
IS 5
BP 45
EP 45
DI 
PG 1
UT CNKI:jo h#2023#compara#pharmac#15#45
ER

PT J
AU S, Huang S
   R, Wang X
   S, Yuan J
   Du, L
AF S, Huang S
   R, Wang X
   S, Yuan J
   Du, L
TI [Experimental research progress in traditional Chinese medicine prevention and treatment of diabetic peripheral neuropathy based on autophagy]
SO Zhongguo Zhong Yao Za Zhi
LA Chinese
DT Article
DE Autophagy; *Diabetes Mellitus; *Diabetic Neuropathies/drug therapy/prevention & control/complications; Medicine, Chinese Traditional; Oxidative Stress; Schwann Cells/metabolism/pathology; diabetic peripheral neuropathy; experimental research progress; traditional Chinese medicine
AB Diabetic peripheral neuropathy(DPN) is a chronic complication resulted from peripheral nerve injury in the late stage of diabetes. It involves a variety of pathological changes such as oxidative stress, endoplasmic reticulum stress, neuroinflammation, and apoptosis of Schwann cells(SCs). DPN is the main factor leading to lower limb disability or amputation in diabetic patients, with high incidence, long disease course, and poor prognosis. The modern medicine treatment of DPN mainly focuses on controlling blood glucose and improving microcirculation and nerve nutrition, which can only mitigate the clinical symptoms and not fundamentally reverse the pathological changes of peripheral nerves. Autophagy is a self-clearing mechanism that maintains cellular homeostasis by removing excess metabolites. Traditional Chinese medicine(TCM), featuring the holistic concept and syndrome differentiation, can treat chronic diseases in a multi-target, multi-pathway, and wide-range manner. Modern studies have shown that the occurrence and development of DPN are related to a variety of pathological changes, and autophagy is a key mechanism associated with DPN. The environment with persistent high glucose can lead to the inhibition or over-activation of peripheral nerve cells, which causes irreversible damage of nerve cells and the occurrence and development of DPN. Therefore, restoring autophagy balance and reducing nerve damage is one of the key ways to treat DPN. The recent studies have confirmed that some active ingredients in traditional Chinese medicines and TCM compound prescriptions can inhibit the oxidative stress, endoplasmic reticulum stress, mitochondrial damage, inflammation, and apoptosis of SCs in DPN by regulating the autophagy pathway, thus playing a role in the prevention and treatment of DPN. However, the systematic induction in this field remains to be carried out. This paper reviewed the relevant literature, explained the mechanism of TCM in the prevention and treatment of DPN by regulating autophagy, and summarized the potential targets of TCM in the treatment of DPN, with a view to providing new ideas for clinical research and drug development.
C1 School of Basic Medical Sciences, Chengdu University of Traditional Chinese Medicine Chengdu 611100, China.
NR 0
TC 0
SN 1001-5302 (Print)
EI 
J9 
PD JUN 15
PY 2023
VL 48
IS 23
BP 6315
EP 6323
DI 
PG 9
UT CNKI:huang s#2023#[experi#zhonggu#48#6315
ER

PT J
AU Zhang, X
   F, Liang Z
   Zhou, Y
   Wang, F
   Wei, S
   Tan, B
   J, Guo Y
AF Zhang, X
   F, Liang Z
   Zhou, Y
   Wang, F
   Wei, S
   Tan, B
   J, Guo Y
TI Artesunate Inhibits Apoptosis and Promotes Survival in Schwann Cells via the PI3K/AKT/mTOR Axis in Diabetic Peripheral Neuropathy
SO Biological & Pharmaceutical Bulletin
LA Chinese
DT Article
DE artesunate; Schwann cell; apoptosis; viability; sciatic-nerve block; growth-factor-i; proliferation; myelination; artemisinin; modulation; expression; bcl-2; Pharmacology & Pharmacy
AB Diabetic peripheral neuropathy (DPN) is an early developing complication of diabetes mellitus associated with nerve dysfunction. Artesunate (ART), a natural compound extracted from the herb Artemisia annua L., was reported to benefit neural injury. However, whether ART has a role in preventing DPN is still unknown. In this study, a rat model of DPN with a high fat diet feeding and streptozotocin (STZ) injection was established. The findings indicated that ART treatment significantly ameliorated hyperglycemia-induced hot plate reaction latency (HPRL) decline, cold sensitivity and mechanical allodynia, and nerve injury by inhibiting sciatic nerve apoptosis. Further, ART restored high glucose (HG)-induced elevated apoptosis and deficient survival in rat neuronal Schwann cells, RSC96 cells. We demonstrated that ART promoted protein kinase B (AKT) phosphorylation as well as its downstream factor mammalian target of rapamycin (mTOR) in vivo and in vitro. Of note, the protective effects of ART in RSC96 cells under HG condition could be counteracted by LY294002, a phosphatidylinositol 3-kinase (PI3K) inhibitor. Taken together, ART mitigated hyperglycemia-induced nerve injury by suppressing apoptosis and promoting the viability of Schwann cells via the PI3K/AKT/mTOR signaling pathway.
C1 [Zhang, Xin
      Wang, Fang] Guangxi Med Univ, Liuzhou Peoples Hosp, Dept Neurol, 8 Wenchang Rd, Liuzhou 545006, Guangxi, Peoples R China
      [Zhang, Xin] Guangxi Med Univ, Liuzhou Peoples Hosp, Guangxi Hlth Commiss Key Lab Clin Biotechnol, 8 Wenchang Rd, Liuzhou 545006, Guangxi, Peoples R China
      [Zhang, Xin] Guangxi Med Univ, Liuzhou Peoples Hosp, Guangxi Postdoctoral Innovat Practice Base, 8 Wenchang Rd, Liuzhou 545006, Guangxi, Peoples R China
      [Zhang, Xin
      Zhou, Ying
      Wei, Shan
      Tan, Bing
      Guo, Yujie] Guangxi Med Univ, Liuzhou Peoples Hosp, Dept Geriatr, 8 Wenchang Rd, Liuzhou 545006, Guangxi, Peoples R China
NR 0
TC 0
SN 0918-6158
EI 
J9 
PD JUN 15
PY 2023
VL 46
IS 6
BP 764
EP 772
DI 
PG 9
UT CNKI:zhang#2023#artesun#biologi#46#764
ER

PT J
AU Liu, Y
   X, An Z
   L, He Y
AF Liu, Y
   X, An Z
   L, He Y
TI The traditional uses, phytochemistry, pharmacology and toxicology of Bergenia purparescens: A review comments and suggestions
SO Heliyon
LA Chinese
DT Article
DE Phytochemistry; Pharmacology; Toxicology; Traditional uses; antibacterial activity; chemical-constituents; derivatives; antioxidant; components; roots; acid; Science & Technology - Other Topics
AB Bergenia purpurascens (B. purpurascens, Saxifragaceae) has been used to treat several diseases in different countries, such as lung diseases, stomach problems, rheumatic pains, boosting immunity etc. However, the information on phytochemistry, pharmacology and toxicology of this plant has rarely been comprehensively and critically reported. This paper aims to study and evaluate its therapeutic potential, including the traditional uses and all the latest information of phyto-chemistry, pharmacology and toxicology. The main components of this plant are phenols com-pounds and the characteristic substance is bergenin.The results about modern pharmacology have shown that its pharmacological effects include antibacterial, antiviral, cough relieving, anti-inflammatory and so on. In addition, it could inhibit diabetic neuropathy, restore insulin secre-tion, treat cancer, protect liver and prevent Alzheimer's disease (AD). Thus, its therapeutic fields may be cancer, diabetic and AD in the future. The information will help to further update and study pharmacologic effect and action mechanism of this herb, which is more widely, effectively, and safely used in clinic.
C1 Yi] Guizhou Univ Tradit Chinese Med, [Liu, Guiyang, Peoples R China
      [An, Zhenxiang
      Affiliated Hosp 1, Yuanli] Guizhou Univ Tradit Chinese Med, He, Guiyang, Peoples R China
      Yi] BiJie Med Coll, [Liu, Bijie, Peoples R China
NR 0
TC 0
SN 
EI 
J9 
PD JUN 15
PY 2023
VL 9
IS 11
BP 15
EP 15
DI 
PG 1
UT CNKI:liu#2023#the tra#heliyon#9#15
ER

PT J
AU R, Wang R
   Li, T
   Zhang, L
   Y, Hu Z
   Zhou, L
   T, Shan L
   W, Huang J
   Li, L
AF R, Wang R
   Li, T
   Zhang, L
   Y, Hu Z
   Zhou, L
   T, Shan L
   W, Huang J
   Li, L
TI Acute Developmental Toxicity of Panax notoginseng in Zebrafish Larvae
SO Chinese Journal of Integrative Medicine
LA Chinese
DT Article
DE zebrafish larvae; developmental toxicity; RNA sequencing; assays; r1; Integrative & Complementary Medicine
AB Objective To evaluate toxicity of raw extract of Panax notoginseng (rPN) and decocted extract of PN (dPN) by a toxicological assay using zebrafish larvae, and explore the mechanism by RNA sequencing assay. Methods Zebrafish larvae was used to evaluate acute toxicity of PN in two forms: rPN and dPN. Three doses (0.5, 1.5, and 5.0 mu g/mL) of dPN were used to treat zebrafishes for evaluating the developmental toxicity. Behavior abnormalities, body weight, body length and number of vertebral roots were used as specific phenotypic endpoints. RNA sequencing (RNA-seq) assay was applied to clarify the mechanism of acute toxicity, followed by real time PCR (qPCR) for verification. High performance liquid chromatography analysis was performed to determine the chemoprofile of this herb. Results The acute toxicity result showed that rPN exerted higher acute toxicity than dPN in inducing death of larval zebrafishes (P<0.01). After daily oral intake for 21 days, dPN at doses of 0.5, 1.5 and 5.0 mu g/mL decreased the body weight, body length, and vertebral number of larval zebrafishes, indicating developmental toxicity of dPN. No other adverse outcome was observed during the experimental period. RNA-seq data revealed 38 genes differentially expressed in dPN-treated zebrafishes, of which carboxypeptidase A1 (cpa1) and opioid growth factor receptor-like 2 (ogfrl2) were identified as functional genes in regulating body development of zebrafishes. qPCR data showed that dPN significantly down-regulated the mRNA expressions of cpa1 and ogfrl2 (both P<0.01), verifying cpa1 and ogfrl2 as target genes for dPN. Conclusion This report uncovers the developmental toxicity of dPN, suggesting potential risk of its clinical application in children.
C1 [Wang, Rong-rong
      Coll Pharm, Jia-wei] Zhejiang Chinese Med Univ, Huang, Hangzhou 310053, Peoples R China
      [Li, Ting] Zhejiang Univ, Coll Med, Affiliated Hosp 1, Dept Plast & Aesthet Ctr, Hangzhou 310003, Peoples R China
      Sch Biol & Chem Engn, Lei] Zhejiang Univ Sci & Technol, [Zhang, Hangzhou 310058, Peoples R China
      Zheng-yan] Ctr Dis Control & Prevent Zhejiang Prov, [Hu, Hangzhou 310051, Peoples R China
      [Zhou, Li
      Shan, Le-tian] Zhejiang Chinese Med Univ, Affiliated Hosp 1, Zhejiang Inst Orthoped & Traumatol, Hangzhou 310006, Peoples R China
      [Li, Lan] Zhejiang Chinese Med Univ, Affiliated Hosp 1, Dept Pediat, Hangzhou 310006, Peoples R China
NR 0
TC 0
SN 1672-0415
EI 
J9 
PD JUN 15
PY 2023
VL 29
IS 4
BP 333
EP 340
DI 
PG 8
UT CNKI:wang r#2023#acute d#chinese#29#333
ER

PT J
AU Song, G
   Zhuang, J
   Wang, X
AF Song, G
   Zhuang, J
   Wang, X
TI Clinical efficacy of Chinese herbal footbath plus traditional Chinese medicine decoction in diabetic peripheral neuropathy
SO Am J Transl Res
LA Chinese
DT Article
DE diabetic peripheral neuropathy; traditional Chinese medicine decoction
AB OBJECTIVE: To evaluate the clinical efficacy of Chinese herbal footbath plus traditional Chinese medicine (TCM) decoction in diabetic peripheral neuropathy. METHODS: This retrospective study enrolled 120 patients with diabetic peripheral neuropathy treated in Shanghai Jinshan TCM-Integrated Hospital from January 2019 to January 2021. The eligible patients received either routine treatment (control group) or Chinese herbal GuBu Decoction footbath plus oral Yiqi Huoxue Decoction (experimental group), with 60 patients in each group. The duration of treatment was one month. Outcome measures included motor nerve conduction velocity (MNCV) and sensory nerve conduction velocity (SNCV) of the common peroneal nerve, blood glucose, TCM symptom scores and clinical efficacy. RESULTS: TCM interventions resulted in significantly faster MNCV and SNCV versus routine treatment (P<0.05). Patients with TCM treatment exhibited lower fasting blood glucose, 2 h postprandial glucose and glycosylated hemoglobin than those with routine treatment (P<0.05). Remarkably lower TCM symptom scores were observed in the experimental group than in the control group (P<0.05). Chinese herbal GuBu Decoction footbath plus oral Yiqi Huoxue Decoction regimen was associated with a significantly higher clinical efficacy when comparing with routine treatment (P<0.05). The incidence of adverse events was not significantly different between the two groups (P>0.05). CONCLUSION: Chinese herbal GuBu Decoction footbath plus oral Yiqi Huoxue Decoction can provide promising blood glucose control, alleviate clinical symptoms, accelerate nerve conduction speed and enhance clinical efficacy.
C1 Department of Preventive Treatment, Shanghai Jinshan TCM-Integrated Hospital Shanghai 201501, China.
NR 0
TC 0
SN 1943-8141 (Print)
EI 
J9 
PD JUN 15
PY 2023
VL 15
IS 4
BP 2911
EP 2917
DI 
PG 7
UT CNKI:song#2023#clinica#am j tr#15#2911
ER

PT J
AU Osama, H
   O, Hamed E
   A, Mahmoud M
   A, Abdelrahim M E
AF Osama, H
   O, Hamed E
   A, Mahmoud M
   A, Abdelrahim M E
TI The Effect of Hesperidin and Diosmin Individually or in Combination on Metabolic Profile and Neuropathy among Diabetic Patients with Metabolic Syndrome: A Randomized Controlled Trial
SO J Diet Suppl
LA Chinese
DT Article
DE Blood Glucose; *Diabetes Mellitus, Type 2/complications/drug therapy; *Diabetic Neuropathies/drug therapy; *Diosmin/pharmacology; *Hesperidin/pharmacology; Hypoglycemic Agents; *Metabolic Syndrome/complications/drug therapy; Metabolome; citrus flavonoids; diabetic neuropathy; diosmin; hesperidin; integrative medicine; metabolic syndrome; phytotherapy
AB Current evidence supports the association of metabolic syndrome (MetS) with neuropathy. Limited data are available on proper strategies to control metabolic disorders and neuropathy among patients with type2 diabetes mellitus (T2DM). We aimed to determine hesperidin and diosmin efficacy individually and in combination among T2DM patients with neuropathy and meet MetS criteria. In this parallel-group designed trial, 129 T2DM patients with MetS and neuropathy were recruited and randomized to receive their oral hypoglycemics with either hesperidin (1g/day), or diosmin (1g/day), or combination of both or oral hypoglycemics without intervention for 12 weeks. Diabetic neuropathy was evaluated using Michigan Neuropathy Screening Instrument (MNSI) at baseline and after trial. Anthropometric parameters, blood glucose and lipid profile were also assessed before and after the intervention using paired student t-test within groups. The trial is registered at clinicaltrials.gov as NCT05243238. By completion of the trial duration, both hesperidin and diosmin groups showed significant reduction in blood glucose, triglycerides (TGs) and low density lipoprotein (LDL) from baseline (p<0.05). However, the magnitude of improvement in metabolic components significantly increased with hesperidin and diosmin combination. Although MNSI scores improved significantly in both groups, the reduction was more significant with the combination of hesperidin and diosmin. Moreover, the change in MNSI score was significantly correlated with the improvement in metabolic profile components including LDL, TGs and fasting blood glucose. Oral supplementation of hesperidin and diosmin was associated with improvement in metabolic syndrome and diabetic neuropathy and the combination of both was superior in efficacy.
C1 Beni-Suef University, Faculty of Pharmacy, Clinical Pharmacy Department, Beni-Suef, Egypt.
NR 0
TC 0
SN 1939-0211
EI 
J9 
PD JUN 15
PY 2023
VL 20
IS 5
BP 749
EP 762
DI 
PG 14
UT CNKI:osama#2023#the eff#j diet #20#749
ER

PT J
AU Y, Yang M
   P, Hu Z
   S, Yue R
AF Y, Yang M
   P, Hu Z
   S, Yue R
TI Effects of Sheng-Mai Injection on Diabetes Mellitus: A Systematic Review and Meta-analysis
SO Endocrine Metabolic & Immune Disorders-Drug Targets
LA Chinese
DT Article
DE traditional Chinese medicine; diabetes mellitus; metabolic disorder; obesity; diabetic nephropathy; diabetes; pulse-engendering powder; HPLC; constituents; epidemiology; disease; Endocrinology & Metabolism; Immunology; Pharmacology & Pharmacy
AB Background Diabetes mellitus (DM) is a metabolic disorder characterized by progressive & beta; cell dysfunction. Sheng-Mai Injection (SMI), a Traditional Chinese medicine preparation, is widely used for DM and its related complications. Objective This meta-analysis aimed to summarize the applications of SMI in DM and related complications. Methods Eight databases were searched, and meta-analyses were performed. Results Fifteen studies, including 1273 participants, were included. All studies and participants included were from China. Pooled effects showed that SMI might reduce glycated hemoglobin (MD -0.46%; 95% CI -0.89 to -0.03; P < 0.01), fasting blood glucose (MD -0.83 mmol/L; 95% CI -1.30 to -0.36; P < 0.01), two-hour postprandial glucose (MD -1.27 mmol/L; 95% CI -1.96 to -0.58; P < 0.01), 24-hour urinary protein (MD -0.28 mg; 95% CI -0.51 to -0.06; P = 0.01), blood urea nitrogen (MD -1.31 mg; 95% CI -2.08 to -0.54; P < 0.05), Scr (MD -2.60; 95% CI -3.43 to -1.77; P < 0.05), ulnar nerve motor nerve conduction velocity (MNCV) (MD 1.45; 95% CI 0.03 to 2.87; P < 0.05), and tibial nerve sensory nerve conduction velocity (SNCV) (MD 1.84; 95% CI 0.1 to 3.58; P < 0.05). There was no evidence of an effect on common peroneal nervous MNCV and SNCV, tibial nerve MNCV, median nerve MNCV, and SNCV. Adverse effects included less frequent gastrointestinal reactions, elevated transaminase, leucopenia, fever, and rash. Conclusion Combination use of SMI based on conventional hypoglycemic treatment can significantly improve HbA1c, FBG, and 2hPG in DM and reduce 24-hour urinary protein, Scr, and BUN in DM patients. SMI was found to have no effect on the neurological function of diabetic peripheral neuropathy.
C1 [Yang, Maoyi
      Hu, Zhipeng
      Dept Clin Med, Rensong] Hosp Chengdu Univ Tradit Chinese Med, Yue, Chengdu 610072, Peoples R China
NR 0
TC 0
SN 1871-5303
EI 
J9 
PD JUN 15
PY 2023
VL 23
IS 8
BP 1051
EP 1067
DI 
PG 17
UT CNKI:yang m#2023#effects#endocri#23#1051
ER

PT J
AU G, Jo H
   Baek, E
   Lee, D
AF G, Jo H
   Baek, E
   Lee, D
TI Comparative Efficacy of East Asian Herbal Formulae Containing Astragali Radix-Cinnamomi Ramulus Herb-Pair against Diabetic Peripheral Neuropathy and Mechanism Prediction: A Bayesian Network Meta-Analysis Integrated with Network Pharmacology
SO Pharmaceutics
LA Chinese
DT Article
DE herb-pair; herbal medicine; network meta-analysis; network pharmacology; design of the study; in the collection, analyses, or interpretation of data; in; the writing of the manuscript; or in the decision to publish the results.
AB The Astragali Radix-Cinnamomi Ramulus herb-pair (ACP) has been widely used in the treatment of diabetic peripheral neuropathy (DPN) as part of East Asian herbal medicine (EAHM). Eligible randomized controlled trials (RCTs) were identified by searching 10 databases. The outcomes investigated were response rate, sensory nerve conduction velocity (SNCV), and motor nerve conduction velocity (MNCV) in four regions of the body. The compounds in the ACP and their targets of action, disease targets, common targets, and other relevant information were filtered using network pharmacology. Forty-eight RCTs, with 4308 participants, and 16 different interventions were identified. Significant differences were observed in the response rate, MNCV, and SNCV, as all EAHM interventions were superior to conventional medicine or lifestyle modification. The EAHM formula containing the ACP ranked highest in more than half of the assessed outcomes. Furthermore, major compounds, such as quercetin, kaempferol, isorhamnetin, formononetin, and beta-sitosterol, were found to suppress the symptoms of DPN. The results of this study suggest that EAHM may increase therapeutic efficacy in DPN management, and EAHM formulations containing the ACP may be more suitable for improving treatment response rates to NCV and DPN therapy.
C1 Department of Herbal Pharmacology, College of Korean Medicine, Gachon University, 1342 Seongnamdae-ro, Sujeong-gu, Seongnam 13120, Republic of Korea.
NR 0
TC 0
SN 1999-4923 (Print)
EI 
J9 
PD JUN 15
PY 2023
VL 15
IS 5
BP 
EP 
DI 
PG 0
UT CNKI:jo h#2023#compara#pharmac#15#
ER

PT J
AU Liu, Y
   An, Z
   He, Y
AF Liu, Y
   An, Z
   He, Y
TI The traditional uses, phytochemistry, pharmacology and toxicology of Bergenia purparescens: A review comments and suggestions
SO Heliyon
LA Chinese
DT Article
DE Pharmacology; Phytochemistry; Toxicology; Traditional uses; personal relationships that could have appeared to influence the work reported in; this paper.
AB Bergenia purpurascens (B. purpurascens, Saxifragaceae) has been used to treat several diseases in different countries, such as lung diseases, stomach problems, rheumatic pains, boosting immunity etc. However, the information on phytochemistry, pharmacology and toxicology of this plant has rarely been comprehensively and critically reported. This paper aims to study and evaluate its therapeutic potential, including the traditional uses and all the latest information of phytochemistry, pharmacology and toxicology. The main components of this plant are phenols compounds and the characteristic substance is bergenin.The results about modern pharmacology have shown that its pharmacological effects include antibacterial, antiviral, cough relieving, anti-inflammatory and so on. In addition, it could inhibit diabetic neuropathy, restore insulin secretion, treat cancer, protect liver and prevent Alzheimer's disease (AD). Thus, its therapeutic fields may be cancer, diabetic and AD in the future. The information will help to further update and study pharmacologic effect and action mechanism of this herb, which is more widely, effectively, and safely used in clinic.
C1 Guizhou University of Traditional Chinese Medicine, China.
NR 0
TC 0
SN 2405-8440 (Print)
EI 
J9 
PD JUN 15
PY 2023
VL 9
IS 11
BP e22249
EP e22249
DI 
PG 1
UT CNKI:liu#2023#the tra#heliyon#9#e22249
ER

PT J
AU Zhang, X
   Liang, Z
   Zhou, Y
   Wang, F
   Wei, S
   Tan, B
   Guo, Y
AF Zhang, X
   Liang, Z
   Zhou, Y
   Wang, F
   Wei, S
   Tan, B
   Guo, Y
TI Artesunate Inhibits Apoptosis and Promotes Survival in Schwann Cells via the PI3K/AKT/mTOR Axis in Diabetic Peripheral Neuropathy
SO Biol Pharm Bull
LA Chinese
DT Article
DE Animals; Proto-Oncogene Proteins c-akt/metabolism; Artesunate/pharmacology/therapeutic use; Phosphatidylinositol 3-Kinases/metabolism; Phosphatidylinositol 3-Kinase/metabolism; *Diabetic Neuropathies/drug therapy/metabolism; Schwann Cells/metabolism; TOR Serine-Threonine Kinases/metabolism; *Hyperglycemia/metabolism; Apoptosis; Mammals/metabolism; *Diabetes Mellitus/metabolism; Schwann cell; artesunate; diabetic peripheral neuropathy; viability
AB Diabetic peripheral neuropathy (DPN) is an early developing complication of diabetes mellitus associated with nerve dysfunction. Artesunate (ART), a natural compound extracted from the herb Artemisia annua L., was reported to benefit neural injury. However, whether ART has a role in preventing DPN is still unknown. In this study, a rat model of DPN with a high fat diet feeding and streptozotocin (STZ) injection was established. The findings indicated that ART treatment significantly ameliorated hyperglycemia-induced hot plate reaction latency (HPRL) decline, cold sensitivity and mechanical allodynia, and nerve injury by inhibiting sciatic nerve apoptosis. Further, ART restored high glucose (HG)-induced elevated apoptosis and deficient survival in rat neuronal Schwann cells, RSC96 cells. We demonstrated that ART promoted protein kinase B (AKT) phosphorylation as well as its downstream factor mammalian target of rapamycin (mTOR) in vivo and in vitro. Of note, the protective effects of ART in RSC96 cells under HG condition could be counteracted by LY294002, a phosphatidylinositol 3-kinase (PI3K) inhibitor. Taken together, ART mitigated hyperglycemia-induced nerve injury by suppressing apoptosis and promoting the viability of Schwann cells via the PI3K/AKT/mTOR signaling pathway.
C1 Department of Neurology, Liuzhou People's Hospital Affiliated to Guangxi Medical University.
NR 0
TC 0
SN 0918-6158
EI 
J9 
PD JUN 15
PY 2023
VL 46
IS 6
BP 764
EP 772
DI 
PG 9
UT CNKI:zhang#2023#artesun#biol ph#46#764
ER

PT J
AU Tian, Z
   Fan, Y
   Sun, X
   Wang, D
   Guan, Y
   Zhang, Y
   Zhang, Z
   Guo, J
   Bu, H
   Wu, Z
   Wang, H
AF Tian, Z
   Fan, Y
   Sun, X
   Wang, D
   Guan, Y
   Zhang, Y
   Zhang, Z
   Guo, J
   Bu, H
   Wu, Z
   Wang, H
TI Predictive value of TCM clinical index for diabetic peripheral neuropathy among the type 2 diabetes mellitus population: A new observation and insight
SO Heliyon
LA Chinese
DT Article
DE Risk factor3; Symptoms of TCM4; Tongue features5; Type 2 diabetes mellitus2; personal relationships that could have appeared to influence the work reported in; this paper.Table S1Table S1Clinical characteristics N (%)T2DM (4430)DPN (293)P; valueAge0.00018～44256 (5.8)9 (3.1)45～591280 (28.9)66 (22.5)60～892687 (60.7)185; (63.1)>90207 (4.7)33 (11.3)BMI0.023<18.539 (0.9)6 (2)18.5～24.51806 (40.8)110; (37.5)25～281990 (44.9)124 (42.3)>28539 (13.4)53 (18.1)sex0.000male2028 (45.8)168; (57.3)female2402 (54.2)125 (42.7)smoke971 (21.9)130 (44.4)0.000fatigue2594; (58.6)169 (57.7)0.768irritable1739 (39.3)113 (38.6)0.815forgetfulness181 (4.1)9; (3.1)0.392insomnia2061 (46.5)108 (36.9)0.001sweating1199 (27.1)45; (15.4)0.000loose teeth1127 (25.4)108 (36.9)0.000dry skin717 (16.2)86; (29.4)0.000dry mouth1820 (41.1)120 (41)0.966polydipsia701 (15.8)54; (18.4)0.238thirst does not drink much114 (2.6)12 (4.1)0.117polyuria162 (3.7)20; (6.8)0.006frequency of urine562 (12.7)34 (11.6)0.589crimson tongue700 (15.8)55; (18.8)0.179purple tongue329 (7.4)44 (15)0.000Dark red tongue513 (11.6)3; (1)0.000enlarged tongue449 (10.1)21 (7.2)0.100spotted tongue285 (6.4)21; (7.2)0.621teeth marked tongue1119 (25.3)62 (21.2)0.117fissured tongue1658; (37.4)101 (34.5)0.311yellow coating1162 (26.2)103 (35.2)0.001less coating305; (6.8)23 (7.8)0.529thick coating1040 (23.5)55 (18.8)0.065greasy coating1149; (25.9)51 (17.4)0.001
AB AIMS: The objectives of this study were to identify clinical predictors of the Traditional Chinese medicine (TCM) clinical index for diabetic peripheral neuropathy (DPN) in type 2 diabetes mellitus (T2DM) patients, develop a clinical prediction model, and construct a nomogram. METHODS: We collected the TCM clinical index from 3590 T2DM recruited at the Second Affiliated Hospital of Tianjin University of Traditional Chinese Medicine from January 2019 to October 2020. The participants were randomly assigned to either the training group (n = 3297) or the validation group (n = 1426). TCM symptoms and tongue characteristics were used to assess the risk of developing DPN in T2DM patients. Through 5-fold cross-validation in the training group, the least absolute shrinkage and selection operator (LASSO) regression analysis method was used to optimize variable selection. In addition, using multifactor logistic regression analysis, a predictive model and nomogram were developed. RESULTS: A total of eight independent predictors were found to be associated with the DPN in multivariate logistic regression analyses: advanced age of grading (odds ratio/OR 1.575), smoke (OR 2.815), insomnia (OR 0.557), sweating (OR 0.535), loose teeth (OR 1.713), dry skin (OR 1.831), purple tongue (OR 2.278). And dark red tongue (OR 0.139). The model was constructed using these eight predictor's medium discriminative capabilities. The area under the curve (AUC) of the training set is 0.727, and the AUC of the validation set is 0.744 on the ROC curve. The calibration plot revealed that the model's goodness-of-fit is satisfactory. CONCLUSIONS: We established a TCM prediction model for DPN in patients with T2DM based on the TCM clinical index.
C1 Tianjin, Tianjin University of Traditional Chinese Medicine, School of Health Sciences and Engineering, 301617, China.
NR 0
TC 0
SN 2405-8440 (Print)
EI 
J9 
PD JUN 15
PY 2023
VL 9
IS 6
BP e17339
EP e17339
DI 
PG 1
UT CNKI:tian#2023#predict#heliyon#9#e17339
ER

PT J
AU K, Tian Z
   D, Fan Y
   Sun, X
   J, Wang D
   Y, Guan Y
   Zhang, Y
   H, Zhang Z
   Guo, J
   E, Bu H
   M, Wu Z
   W, Wang H
AF K, Tian Z
   D, Fan Y
   Sun, X
   J, Wang D
   Y, Guan Y
   Zhang, Y
   H, Zhang Z
   Guo, J
   E, Bu H
   M, Wu Z
   W, Wang H
TI Predictive value of TCM clinical index for diabetic peripheral neuropathy among the type 2 diabetes mellitus population: A new observation and insight
SO Heliyon
LA Chinese
DT Article
DE Type 2 diabetes mellitus 2; Risk factor 3; Symptoms of TCM 4; Tongue features 5; risk-factors; diagnostic-criteria; sudomotor function; foot ulceration; prevalence; periodontitis; association; polyneuropathy; medicine; china; Science & Technology - Other Topics
AB Aims: The objectives of this study were to identify clinical predictors of the Traditional Chinese medicine (TCM) clinical index for diabetic peripheral neuropathy (DPN) in type 2 diabetes mellitus (T2DM) patients, develop a clinical prediction model, and construct a nomogram.Methods: We collected the TCM clinical index from 3590 T2DM recruited at the Second Affiliated Hospital of Tianjin University of Traditional Chinese Medicine from January 2019 to October 2020. The participants were randomly assigned to either the training group (n = 3297) or the validation group (n = 1426). TCM symptoms and tongue characteristics were used to assess the risk of developing DPN in T2DM patients. Through 5-fold cross-validation in the training group, the least absolute shrinkage and selection operator (LASSO) regression analysis method was used to optimize variable selection. In addition, using multifactor logistic regression analysis, a predictive model and nomogram were developed. Results: A total of eight independent predictors were found to be associated with the DPN in multivariate logistic regression analyses: advanced age of grading (odds ratio/OR 1.575), smoke (OR 2.815), insomnia (OR 0.557), sweating (OR 0.535), loose teeth (OR 1.713), dry skin (OR 1.831), purple tongue (OR 2.278). And dark red tongue (OR 0.139). The model was constructed using these eight predictor's medium discriminative capabilities. The area under the curve (AUC) of the training set is 0.727, and the AUC of the validation set is 0.744 on the ROC curve. The calibration plot revealed that the model's goodness-of-fit is satisfactory.Conclusions: We established a TCM prediction model for DPN in patients with T2DM based on the TCM clinical index.
C1 [Tian, Zhikui
      Sun, Xuan
      Guan, Yuanyuan
      Bu, Huaien
      Sch Hlth Sci & Engn, Hongwu] Tianjin Univ Tradit Chinese Med, Wang, Tianjin 301617, Peoples R China
      Yadong] Nanjing Univ Chinese Med, [Fan, Nanjing 210023, Peoples R China
      Affiliated Hosp, Yadong] Nanjing Univ Chinese Med, [Fan, Nanjing 210004, Peoples R China
      Coll Tradit Chinese Med, Dongjun] North China Univ Sci & Technol, [Wang, Tangshan 063000, Peoples R China
      Ying] Fengnan Dist Hosp Tradit Chinese Med, [Zhang, Tangshan 063000, Peoples R China
      [Zhang, Zhaohui
      Guo, Jing] Tianjin Univ TCM, Surg TCM, Affiliated Hosp 2, Tianjin 301617, Peoples R China
      [Wu, Zhongming] Shandong First Med Univ, Dept Endocrinol, Shandong Prov Hosp, Jinan 250021, Shandong, Peoples R China
      Hongwu] Tianjin Univ Tradit Chinese Med, [Wang, Tianjin, Peoples R China
NR 0
TC 0
SN 
EI 
J9 
PD JUN 15
PY 2023
VL 9
IS 6
BP 13
EP 13
DI 
PG 1
UT CNKI:tian z#2023#predict#heliyon#9#13
ER

PT J
AU P, Akpoveso O
   E, Ubah E
   Obasanmi, G
AF P, Akpoveso O
   E, Ubah E
   Obasanmi, G
TI Antioxidant Phytochemicals as Potential Therapy for Diabetic Complications
SO Antioxidants (Basel)
LA Chinese
DT Article
DE diabetic complications; diabetic nephropathy; diabetic neuropathy; diabetic retinopathy; oxidative stress; phytochemicals; polyphenols
AB The global prevalence of diabetes continues to increase partly due to rapid urbanization and an increase in the aging population. Consequently, this is associated with a parallel increase in the prevalence of diabetic vascular complications which significantly worsen the burden of diabetes. For these diabetic vascular complications, there is still an unmet need for safe and effective alternative/adjuvant therapeutic interventions. There is also an increasing urge for therapeutic options to come from natural products such as plants. Hyperglycemia-induced oxidative stress is central to the development of diabetes and diabetic complications. Furthermore, oxidative stress-induced inflammation and insulin resistance are central to endothelial damage and the progression of diabetic complications. Human and animal studies have shown that polyphenols could reduce oxidative stress, hyperglycemia, and prevent diabetic complications including diabetic retinopathy, diabetic nephropathy, and diabetic peripheral neuropathy. Part of the therapeutic effects of polyphenols is attributed to their modulatory effect on endogenous antioxidant systems. This review attempts to summarize the established effects of polyphenols on endogenous antioxidant systems from the literature. Moreover, potential therapeutic strategies for harnessing the potential benefits of polyphenols for diabetic vascular complications are also discussed.
C1 Black River, All American Institute of Medical Sciences, School of Basic Sciences, Saint Elizabeth Parish JMDEH03, Jamaica.
NR 0
TC 0
SN 2076-3921 (Print)
EI 
J9 
PD JUN 15
PY 2023
VL 12
IS 1
BP 
EP 
DI 
PG 0
UT CNKI:akpoveso o#2023#antioxi#antioxi#12#
ER

PT J
AU P, Sun Y
   J, Li N
AF P, Sun Y
   J, Li N
TI Effect and mechanism of action of Rhodiola rosea L on diabetic peripheral neuropathy in rats based on Synapsin-I
SO Tropical Journal of Pharmaceutical Research
LA Chinese
DT Article
DE Diabetic gastroparesis; Synapsin-I; Synaptic plasticity; Diabetic peripheral neuropathy; salidroside; proteins; Pharmacology & Pharmacy
AB Purpose: To investigate the efficacy and underlying mechanism of action of Rhodiola rosea L. on diabetic gastroparesis (DGP) based on Synapsin-I. Methods: The extract of Rhodiola rosea L. was obtained by preparing the crude medicine of traditional Chinese medicine. The Sprague-Dawley (SD) rats were randomly allocated to three groups: normal, DGP, and DGP+Rhodiola rosea L. groups. Rats in DGP+Rhodiola rosea L. group were treated with Rhodiola rosea L. once daily for 5 weeks at a dose of 150 mg & BULL;kg-1 & BULL;day-1, while rats in DGP group received an equivalent volume of saline by oral gavage. Parameters were evaluated include body weight, fasting glucose level, gastric emptying rate and gastric acid secretion. Histopathological examination of the stomach was performed by hematoxylin-eosin (H & E) staining. Immunohistochemistry, cellular immunofluorescence, as well as western blot were employed to determine the expressions of Synapsin-I and protein gene product 9.5 (PGP9.5). Results: Compared normal group, the body weight or rats in DGP group decreased, blood glucose was elevated, gastric acid secretion level decreased, and gastric emptying rate increased (p < 0.05). Besides, they also showed signs of misalignment of gastric mucosal glands, enlarged intercellular space, and significantly reduced protein expressions of PGP9.5 and Synapsin-I. Administration of Rhodiola rosea L. extract reversed the above changes in DGP rats, and also elevated the protein expression of both PGP9.5 and synapsin-I. Conclusion: Rhodiola rosea L. extract exerts a protective effect in DGP by enhancing synaptic plasticity via upregulation of expression of synapsin-I. Thus, an experimental basis has been established for the potential clinical application of Rhodiola rosea L. extract in the management of diabetic peripheral neuropathy.
C1 [Sun, Yaping] Zhuji Peoples Hosp, Dept Endocrinol & Metab, 9 Jianmin Rd,Taozhu St, Shaoxing 311800, Zhejiang, Peoples R China
      [Li, Nengjuan] Zhejiang Chinese Med Univ, Dept Endocrinol, Affiliated Hosp 2, 318 Chaowang Rd, Hangzhou 310005, Zhejiang, Peoples R China
NR 0
TC 0
SN 1596-5996
EI 
J9 
PD JUN 15
PY 2023
VL 22
IS 6
BP 1211
EP 1218
DI 
PG 8
UT CNKI:sun y#2023#effect #tropica#22#1211
ER

PT J
AU Liu, X
   Huang, R
   Y, Wan J
AF Liu, X
   Huang, R
   Y, Wan J
TI Puerarin: a potential natural neuroprotective agent for neurological disorders
SO Biomedicine & Pharmacotherapy
LA Chinese
DT Article
DE Puerarin; Neuroprotection; Phytomedicine; Molecular targets; cerebral ischemia/reperfusion injury; attenuates neuronal degeneration; protects dopaminergic-neurons; amyloid-induced neurotoxicity; oxidative stress; parkinsons-disease; cognitive impairment; hippocampal-neurons; alzheimers-disease; substantia-nigra; Research & Experimental Medicine; Pharmacology & Pharmacy
AB Puerarin is an isoflavone compound derived from Pueraria lobata in traditional Chinese medicine. Accumulating evidence has indicated that puerarin demonstrates multiple pharmacological effects and exhibits treatment potential for various neurological disorders. Based on the latest research progress on puerarin as a neuro-protective agent, its pharmacological activity, molecular mechanism, and therapeutic application were sys-tematically reviewed with emphasis on pre-clinical studies. The related information was extracted and compiled from major scientific databases, including PubMed, ScienceDirect, SpringerLink, and Chinese National Knowl-edge Infrastructure, using 'Puerarin', 'Neuroprotection', 'Apoptosis', 'Autophagy', 'Antioxidant', 'Mitochon-dria', 'Anti-inflammation' as keywords. This review complied with The Preferred Reporting Items for Systematic Reviews criteria. Forty-three articles met established inclusion and exclusion criteria. Puerarin has shown neu-roprotective effects against a variety of neurological disorders, including ischemic cerebrovascular disease, subarachnoid hemorrhage, epilepsy, cognitive disorders, traumatic brain injury, Parkinson's disease, Alzheimer's disease, anxiety, depression, diabetic neuropathy, and neuroblastoma/glioblastoma. Puerarin demonstrates anti-apoptosis, proinflammatory mediator inhibitory, autophagy regulatory, anti-oxidative stress, mitochondria protection, Ca2+ influx inhibitory, and anti-neurodegenerative activities. Puerarin exerts noticeable neuro-protective effects on various models of neurological disorders in vivo (animal). This review will contribute to the
C1 [Liu, Xue
      Wan, Jiye] China Med Univ, Dept Cardiol, Shengjing Hosp, Shenyang, Liaoning, Peoples R China
      [Huang, Rui] China Med Univ, Dept Neurol, Shengjing Hosp, Shenyang, Liaoning, Peoples R China
      [Wan, Jiye] China Med Univ, Dept Cardiol, Shengjing Hosp, 36 Sanhao St, Shenyang 110000, Liaoning, Peoples R China
      [Liu, Xue] China Med Univ, Shengjing Hosp, Dept Cardiol, 39 Huaxiang Rd, Shenyang 110000, Liaoning, Peoples R China
NR 0
TC 0
SN 0753-3322
EI 
J9 
PD JUN 15
PY 2023
VL 162
IS 
BP 15
EP 15
DI 
PG 1
UT CNKI:liu#2023#puerari#biomedi#162#15
ER

PT J
AU J, Song G
   M, Zhuang J
   R, Wang X
AF J, Song G
   M, Zhuang J
   R, Wang X
TI Clinical efficacy of Chinese herbal footbath plus traditional Chinese medicine decoction in diabetic peripheral neuropathy
SO American Journal of Translational Research
LA Chinese
DT Article
DE traditional Chinese medicine decoction; diabetic peripheral neuropathy; protocol; Oncology; Research & Experimental Medicine
AB Objective: To evaluate the clinical efficacy of Chinese herbal footbath plus traditional Chinese medicine (TCM) decoction in diabetic peripheral neuropathy. Methods: This retrospective study enrolled 120 patients with diabetic peripheral neuropathy treated in Shanghai Jinshan TCM-Integrated Hospital from January 2019 to January 2021. The eligible patients received either routine treatment (control group) or Chinese herbal GuBu Decoction footbath plus oral Yiqi Huoxue Decoction (experimental group), with 60 patients in each group. The duration of treatment was one month. Outcome measures included motor nerve conduction velocity (MNCV) and sensory nerve conduction velocity (SNCV) of the common peroneal nerve, blood glucose, TCM symptom scores and clinical efficacy. Results: TCM interventions resulted in significantly faster MNCV and SNCV versus routine treatment (P<0.05). Patients with TCM treatment exhibited lower fasting blood glucose, 2 h postprandial glucose and glycosylated hemoglobin than those with routine treatment (P<0.05). Remarkably lower TCM symptom scores were observed in the experimental group than in the control group (P<0.05). Chinese herbal GuBu Decoction footbath plus oral Yiqi Huoxue Decoction regimen was associated with a significantly higher clinical efficacy when comparing with routine treatment (P<0.05). The incidence of adverse events was not significantly different between the two groups (P>0.05). Conclusion: Chinese herbal GuBu Decoction footbath plus oral Yiqi Huoxue Decoction can provide promising blood glucose control, alleviate clinical symptoms, accelerate nerve conduction speed and enhance clinical efficacy.
C1 Dept Prevent Treatment, Guangjun] Shanghai Jinshan TCM Integrated Hosp, [Song, Shanghai 201501, Peoples R China
      Dept Clin Nutr, Junmiao] Shanghai Jinshan TCM Integrated Hosp, [Zhuang, Shanghai 201501, Peoples R China
      Dept Cardiol, Xingrong] Shanghai Jinshan TCM Integrated Hosp, [Wang, Shanghai 201501, Peoples R China
      [Wang, Xingrong] Shanghai Jinshan TCM Integrated Hosp, Dept Cardiol, 219 Bainiu Rd, Fengjing Town, Shanghai 201501, Peoples R China
NR 0
TC 0
SN 1943-8141
EI 
J9 
PD JUN 15
PY 2023
VL 15
IS 4
BP 2911
EP 2917
DI 
PG 7
UT CNKI:song g#2023#clinica#america#15#2911
ER

PT J
AU X, Sun L
   Y, Li Y
   M, Xie Y
AF X, Sun L
   Y, Li Y
   M, Xie Y
TI Efficacy and safety of Tongmai Jiangtang capsule combined with conventional therapy in the treatment of diabetic peripheral neuropathy: a systematic review and meta-analysis
SO Frontiers in Neurology
LA Chinese
DT Article
DE Tongmai Jiangtang capsule; meta-analysis; system evaluation; traditional Chinese medicine; Neurosciences & Neurology
AB Background: Recently, more and more Chinese patent drugs have been proved to be effective in the treatment of diabetic peripheral neuropathy (DPN). Tongmai Jiangtang capsule (TJC) is one of the representative ones. The present meta-analysis integrated data from several independent studies to determine the efficacy and safety of TJCs combined with routine hypoglycemic therapy for DPN patients, and to evaluate the quality of evidence.Methods: SinoMed, Cochrane Library, PubMed, EMBASE, Web of Science, CNKI, Wanfang, VIP databases and registers were searched for randomized controlled trials (RCTs) involving TJC treatment of DPN up to February 18, 2023. Two researchers independently used the Cochrane risk bias tool and comprehensive reporting criteria for Chinese medicine trials to evaluate the methodological quality and reporting quality of the qualified studies. RevMan5.4 was used for Meta-analysis and evidence evaluation, with scores determined for recommendations, evaluation, development and GRADE. The Cochrane Collaboration ROB tool was used to evaluate the quality of the literature. The results of Meta-analysis were represented by forest plots.Results: A total of 8 studies were included involving a total sample size of 656 cases. TJCs combined with conventional treatment (CT) could significantly accelerate myoelectricity graphic nerve conduction velocity, including that median nerve motor conduction velocity was faster than those of CT alone [mean difference (MD) = 5.20, 95% confidence interval (CI): 4.31-6.10, P < 0.00001], peroneal nerve motor conduction velocity was faster than those of CT alone (MD = 2.66, 95% CI: 1.63-3.68; P < 0.00001), median nerve sensory conduction velocity was faster than those of CT alone (MD = 3.06, 95% CI: 2.32-3.81, P < 0.00001), and peroneal nerve sensory conduction velocity was faster than those of CT alone (MD = 4.23, 95% CI: 3.30-5.16, P < 0.00001). The total efficiency of the TJCs + CT group was higher than that of the CT group (RR = 1.41, 95% CI: 1.28-1.56, P < 0.00001). The HbA1c after treatment in the TJCs + CT group was lower than that in the CT group (P < 0.05). No adverse drug reactions (ADRs) were reported in the combined TJCs or CT groups.Conclusions: TJCs combined with CT reduced the severity of DPN symptoms and no treatment-associated ADRs were reported. However, these results should be considered with caution because there was marked heterogeneity in the research data. Therefore, more stringent RCTs should be designed to validate the efficacy of TJCs in DPN patients.
C1 [Sun, Lin-xi
      Li, Yuan-yuan
      Inst Basic Res Clin Med, Yan-ming] China Acad Chinese Med Sci, Xie, Beijing, Peoples R China
      Yueyang Hosp Integrated Tradit Chinese & Western M, Lin-xi] Shanghai Univ Tradit Chinese Med, [Sun, Shanghai, Peoples R China
NR 0
TC 0
SN 1664-2295
EI 
J9 
PD JUN 15
PY 2023
VL 14
IS 
BP 14
EP 14
DI 
PG 1
UT CNKI:sun l#2023#efficac#frontie#14#14
ER

PT J
AU Akram, R
   Anwar, H
   S, Javed M
   Imran, A
   Rasul, A
   A, Malik S
   Manzoor, M
   Islam, F
   U, Khan I
   Sajid, F
   Iman, T
   A, Shah M
   Sun, T
   Hussain, G
   A, Shah M
AF Akram, R
   Anwar, H
   S, Javed M
   Imran, A
   Rasul, A
   A, Malik S
   Manzoor, M
   Islam, F
   U, Khan I
   Sajid, F
   Iman, T
   A, Shah M
   Sun, T
   Hussain, G
   A, Shah M
TI Natural molecules as promising players against diabetic peripheral neuropathy: an emerging nutraceutical approach
SO International Journal of Food Properties
LA Chinese
DT Article
DE peripheral neuropathy; aldose reductase; regeneration; natural molecules; oxidative-nitrosative stress; aldose reductase inhibitor; artemisia-dracunculus l.; chlorogenic acid; skeletal-muscle; ginkgo-biloba; schwann-cells; ellagic acid; nitric-oxide; leaf extract; Food Science & Technology
AB Diabetic peripheral neuropathy is one of the most prevalent complications of diabetes mellitus. It is the most common type of neuropathy characterized by decreased sensory functions in the lower extremities and substantial neuropathic pain. Based on clinical characterization, it is classified into symmetric and asymmetric neuropathy. The pathological changes and neuronal function impairment during diabetes are associated with various pathways, including polyol pathway activation, advanced glycation end-products formation, oxidative stress, protein kinase C activation, poly ADP-ribose polymerase, and hexosamine pathways. Demyelination, axonal atrophy, nerve fibre loss, reduced regeneration, and loss of neurovascular interactions are hallmarks. Although some symptomatic and supportive therapies, such as tricyclic agents, antiarrhythmics, opioid analgesics, incretin, aldose reductase, and protein kinase C inhibitors, are in practice, the outcome is not promising. To fill this gap, natural product-based therapy can prove prodigious as an effective alternative. This review aims to comprehend the available literature on the role of various biological molecules in ameliorating diabetic peripheral neuropathy. These molecules play a key role in reducing oxidative-nitrosative stress, aldose reductase activity, and neuronal apoptosis. They control glucose and HbA1c% levels and improve nerve conduction velocity, axonal regeneration, and antioxidant species (catalase, superoxide dismutase, malondialdehyde). They are known for their attenuating thermal and mechanical hyperalgesia and tactile allodynia. Therefore, there is a need to evaluate these molecules at the pre-clinical and clinical levels for efficacy. Hence, natural molecules may act as promising players against diabetic peripheral neuropathy and are a ray of hope for suffering individuals.
C1 [Akram, Rabia
      Anwar, Haseeb
      Sajid, Faiqa
      Iman, Tehreem
      Hussain, Ghulam] Govt Coll Univ, Fac Life Sci, Dept Physiol, Neurochem Biol & Genet Lab NGL, Faisalabad, Pakistan
      Dept Physiol, Muhammad Shahid] Sargodha Med Coll, [Javed, Sargodhakebri Dehar, Pakistan
      Dept Food Sci, Fakhar] Govt Coll Univ, [Islam, Faisalabad, Pakistan
      [Rasul, Azhar] Govt Coll Univ, Fac Life Sci, Dept Zool, Faisalabad, Pakistan
      Dept Biochem, Shoaib Ahmad] Sargodha Med Coll, [Malik, Sargodha, Pakistan
      Inst Pharm, Mobina] Lahore Coll Women Univ, [Manzoor, Lahore, Pakistan
      [Khan, Ikram Ullah] Govt Coll Univ, Fac Pharmaceut Sci, Dept Pharmaceut, Faisalabad, Pakistan
      Dept Pharm, Muhammad Ajmal] Hazara Univ, [Shah, Mansehra, Pakistan
      [Sun, Tao] Huaqiao Univ, Ctr Precis Med, Sch Med, Sch Biomed Sci, Xiamen, Fujian, Peoples R China
      [Shah, Mohd Asif] Kebri Dehar Univ, Dept Econ, Somali 250, Kebri Dehar, Ethiopia
      [Shah, Mohd Asif] Chandigarh Univ, Univ Ctr Res & Dev, Univ Sch Business, Mohali, Punjab, India
      [Hussain, Ghulam] Govt Coll Univ, Fac Life Sci, Dept Physiol, Neurochem Biol & Genet Lab NGL, Faisalabad, Pakistan
NR 0
TC 0
SN 1094-2912
EI 
J9 
PD JUN 15
PY 2023
VL 26
IS 1
BP 894
EP 914
DI 
PG 21
UT CNKI:akram#2023#natural#interna#26#894
ER

PT J
AU Song, M
   Huai, B
   Shi, Z
   Li, W
   Xi, Y
   Liu, Z
   Zhang, J
   Zhou, J
   Qiao, Y
   Liu, D
AF Song, M
   Huai, B
   Shi, Z
   Li, W
   Xi, Y
   Liu, Z
   Zhang, J
   Zhou, J
   Qiao, Y
   Liu, D
TI The efficacy and safety of Chinese herbal medicine in the treatment of painful diabetic neuropathy: A systematic review and meta-analysis
SO Front Pharmacol
LA Chinese
DT Article
DE efficacy; meta-analysis; painful diabetic neuropathy; safety; systematic review; commercial or financial relationships that could be construed as a potential; conflict of interest.
AB Objective: The objective of this systematic review and meta-analysis is to assess the effectiveness and security of Chinese herbal medicine (CHM) in the therapy of painful diabetic neuropathy (PDN). Methods: We searched databases for randomized controlled trials (RCTs) of CHM in the treatment of PDN. Outcome indicators included nerve conduction velocity, clinical efficiency, pain score, TCM syndrome score, and adverse events. Stata 16.0 was used to carry out the Meta-analysis. Results: A total of 21 RCTs with 1,737 participants were included. This meta-analysis found that using CHM as adjuvant treatment or as monotherapy for PDN can improve SCV of median nerve [mean difference (MD) = 3.56, 95% Confidence interval (CI) (2.19, 4.92) ], MCV of median nerve [ MD = 3.82, 95% CI (2.51, 5.12) ], SCV of common peroneal nerve [ MD = 4.16, 95% CI (1.62, 6.70) ], MCV of common peroneal nerve [ MD = 4.37, 95% CI (1.82, 6.93) ], SCV of gastrocnemius nerve [ MD = 4.95, 95% CI (3.52, 6.37) ], SCV of tibial nerve [ MD = 3.17, 95% CI (-2.64, 8.99) ], MCV of tibial nerve [MD = 6.30, 95%CI (5.00, 7.60)] and clinical effective rate [ odds ratio (OR) = 4.00, 95% CI (2.89, 5.52) ] and reduce pain score [standardized mean difference (SMD) = -2.23, 95% CI (-3.04, -1.41) ], TCM syndrome score [ MD = -4.70, 95% CI (-6.61, -2.80) ]. In addition, compared to the control group, adverse events of Chinese medicine intervention occurred less. Conclusion: CHM as adjuvant therapy or single treatment has a good curative effect and is safe for patients with PDN, which is worthy of clinical promotion and use, however; higher quality clinical studies are still needed to prove. Systematic Review Registration: https://www.crd.york.ac.uk/, identifier CRD42022327967.
C1 Shandong University of Traditional Chinese Medicine, First Clinical Medical College, Jinan, China.
NR 0
TC 0
SN 1663-9812 (Print)
EI 
J9 
PD JUN 15
PY 2023
VL 14
IS 
BP 1072991
EP 1072991
DI 
PG 1
UT CNKI:song#2023#the eff#front p#14#1072991
ER

PT J
AU Santoso, P
   S, Simatupang A
   Fajria, A
   Rahayu, R
   Jannatan, R
AF Santoso, P
   S, Simatupang A
   Fajria, A
   Rahayu, R
   Jannatan, R
TI Andaliman (Zanthoxylum acanthopodium DC.) fruit ethanolic extract exerts attenuative effect on hyperglycemia, sensory and motoric function's disorders in alloxan-induced diabetic mice
SO J Adv Vet Anim Res
LA Chinese
DT Article
DE diabetes mellitus; diabetic neuropathy; herbal remedies; malondialdehyde
AB OBJECTIVE: Andaliman (Zanthoxylum acanthopodium) is a potent medicinal plant in Asia. This present study aimed to reveal the effectivity of Andaliman fruit extract in alleviating hyperglycemia, sensory and motoric balance disorders, histopathology of the cerebellum, and tissue oxidative stress in diabetic mice induced by alloxan. MATERIALS AND METHODS: Diabetes induction was performed by intraperitoneally injecting alloxan monohydrate [200 mg/kg body weight (BW)]. Subsequently, the mice were treated daily with an ethanolic extract of Andaliman fruit (0, 150, 300, 450 mg/kg BW per oral) for 28 days, followed by measurements of blood glucose, paw sensitivity, motoric balance, histopathology of the cerebellum, and malondialdehyde (MDA) levels. Moreover, the phytochemical constituents of the extract were elucidated by liquid chromatography. RESULTS: Higher doses of Andaliman fruit extract could significantly attenuate the elevation of random and fasting blood glucose (p < 0.05) and improve paw sensitivity responses (p < 0.05) and motoric balances (p < 0.05) in diabetic mice. Moreover, Andaliman fruit extract could significantly attenuate the degeneration of cerebellar Purkinje cells (p < 0.05) and suppress MDA levels in the blood (p < 0.05) while blunting the MDA in the brain tissue (p < 0.05). Phytochemical screening revealed 39 compounds in the Andaliman extract belonging to the groups of alkaloids (26 compounds), flavonoids (12 compounds), and terpenoids (1 compound). CONCLUSION: The ethanolic extract of Andaliman fruit is capable of ameliorating diabetic neuropathy, motor balance disorders, and Purkinje cell degeneration while also reducing oxidative stress in the peripheral system. Hence, Andaliman extract is a promising candidate for formulation as an herbal remedy against the detrimental outcomes of diabetes mellitus.
C1 Andalas University, Faculty of Mathematics and Natural Sciences, Biology Department, Padang, Indonesia.
NR 0
TC 0
SN 2311-7710
EI 
J9 
PD JUN 15
PY 2023
VL 10
IS 4
BP 608
EP 619
DI 
PG 12
UT CNKI:santoso#2023#andalim#j adv v#10#608
ER

PT J
AU Sajadimajd, S
   Deravi, N
   Forouhar, K
   Rahimi, R
   Kheirandish, A
   Bahramsoltani, R
AF Sajadimajd, S
   Deravi, N
   Forouhar, K
   Rahimi, R
   Kheirandish, A
   Bahramsoltani, R
TI Endoplasmic reticulum as a therapeutic target in type 2 diabetes: Role of phytochemicals
SO International Immunopharmacology
LA Chinese
DT Article
DE Endoplasmic reticulum; Stress; Phytochemical; unfolded protein response; pancreatic beta-cell; high-fat diet; thioredoxin-interacting protein; factor-kappa-b; er stress; endothelial dysfunction; nlrp3 inflammasome; insulin-secretion; antiinflammatory properties; Immunology; Pharmacology & Pharmacy
AB Type 2 diabetes mellitus (T2DM) is a metabolic disorders characterized by insulin resistance and beta-cell dysfunction with an increasing worldwide incidence. Several studies have revealed that long-term glucotoxicity results in beta-cell failure and death through induction of endoplasmic reticulum (ER) stress. Owing to the chronic progression of T2DM and the low effectiveness of antidiabetic drugs in long-term use, medicinal plants and their secondary metabolites seem to be the promising alternatives. Here we have provided a comprehensive review regarding the role of phytochemicals to alleviate ER stress in T2DM. Ginsenoside compound K, baicalein, quercetin, isopulegol, kaempferol, liquiritigenin, aspalathin, and tyrosol have demonstrated remarkable improvement of T2DM via modulation of ER stress. Arctigenin and total glycosides of peony have been shown to be effective in the treatment of diabetic retinopathy through modulation of ER stress. The effectiveness of grape seed proanthocyanidins and wolfberry is also shown in the relief of diabetic neuropathy and retinopathy. Resveratrol is involved in the prevention of atherosclerosis via ER stress modulation. Taken together, the data described herein revealed the capability of herbal constituents to prevent different complications of T2DM via a decrease in ER stress which open new doors to the treatment of diabetes.
C1 [Sajadimajd, Soraya] Razi Univ, Fac Sci, Dept Biol, Kermanshah, Iran
      [Deravi, Niloofar] Shahid Beheshti Univ Med Sci, Student Res Comm, Sch Med, Tehran, Iran
      Med Biol Res Ctr, Kimia] Kermanshah Univ Med Sci, [Forouhar, Kermanshah, Iran
      [Rahimi, Roja
      Bahramsoltani, Roodabeh] Univ Tehran Med Sci, Sch Persian Med, Dept Tradit Pharm, Tehran, Iran
      [Rahimi, Roja
      PhytoPharmacol Interest Grp PPIG, Roodabeh] Universal Sci Educ & Res Network USERN, Bahramsoltani, Tehran, Iran
      [Kheirandish, Ali] Mazandaran Univ Med Sci, Fac Pharm, Dept Pharmacol, Sari, Iran
      Roodabeh] 27 North Sarparast,Felestin Sq,POB 1417653761, [Bahramsoltani, Tehran, Iran
NR 0
TC 0
SN 1567-5769
EI 
J9 
PD JUN 15
PY 2023
VL 114
IS 
BP 13
EP 13
DI 
PG 1
UT CNKI:sajadimajd#2023#endopla#interna#114#13
ER

PT J
AU Liu, Q
   F, Chen Y
   Wang, B
   Y, Chen Y
   Li, B
   Guan, S
   H, Du K
   Y, Liu X
   A, Yu Y
   Liu, J
   Wang, Z
AF Liu, Q
   Chen, Y
   Wang, B
   Chen, Y
   Li, B
   Guan, S
   Du, K
   Liu, X
   Yu, Y
   Liu, J
   Wang, Z
TI Arginine Biosynthesis Pathway Found to Play a Key Role in the Neuroprotective Effect of Liu-Wei-Luo-Bi (LWLB) Granules in Diabetic db/ db Mice with Peripheral Neuropathy Using an Untargeted Metabolomics Strategy
SO Diabetes Metabolic Syndrome and Obesity
LA Chinese
DT Article
DE Traditional Chinese Medicine; Liu-Wei-Luo-Bi granules; untargeted metabolomics; arginine biosynthesis; nitric-oxide; metabolism; health; pain; Endocrinology & Metabolism
AB Aim: Liu-Wei-Luo-Bi (LWLB) granules was a Chinese compound prescription for treating diabetic peripheral neuropathy (DPN). The aim of this study was to investigate the effect of LWLB granules on diabetic mice with peripheral neuropathy and to elucidate the potential mechanism based on an untargeted metabolomics approach.Methods: One hundred forty db/db mice were randomly divided into seven groups: the Control group, DPN group, Mudan (MD) granules group, Epalrestat (Epa) group, and the LWLB low, medium, or high dose (LW-l, LW-m, or LW-h) group. After 12 weeks of treatment, body weight, blood glucose, mechanical pain threshold, motor conduction velocity (MCV), sensory conduction velocity (SCV), and Pathological Organization of the Sciatic and Caudal Nerves in mice were measured. Serum samples were collected for untargeted metabolomics analysis using liquid chromatography quadrupole time-of-flight mass spectrometry (LC-QTOF-MS) and multivariate statistics. Disease-related pathways were screened out with function enrichment analyses of candidate biomarkers.Results: LWLB granules can improve the peripheral neuropathy of type 2 diabetic mice with peripheral nerve conduction disorders, mainly through significantly improving the nerve conduction velocity (P < 0.05) and lowering the mechanical pain threshold (P < 0.05). A total of 43 metabolites were identified as potential biomarkers related to the therapeutic effect of LWLB granules. Fifty, 4, and 26; 23, 4, and 22; and 24, 1, and 16 biomarkers were discovered in the LW-l, LW-m, and LW-h groups at the 4th, 6th, and 12th weeks, respectively. Five, three, seven, five, and four metabolic pathways were found in MD, Epa, LW-l, LW-m, and LW-h groups, respectively. The arginine biosynthesis pathway is the overlapping pathway in LW-l, LW-m, and LW-h groups.Conclusion: LWLB granules have an obvious neuroprotective effect on diabetic peripheral neuropathy, and the metabolism mechanism of LWLB is mainly related to the arginine biosynthesis pathway on diabetic db/db mice with peripheral neuropathy.
C1 [Liu, Qiong
      Chen, Yafei
      Wang, Bo
      Guan, Shuang
      Yu, Yanan
      Liu, Jun
      Inst Basic Res Clin Med, Zhong] China Acad Chinese Med Sci, Wang, Beijing, Peoples R China
      Postdoctoral Res Stn, Qiong] China Acad Chinese Med Sci, [Liu, Beijing, Peoples R China
      Guanganmen Hosp, Yinying] China Acad Chinese Med Sci, [Chen, Beijing, Peoples R China
      Inst Chinese Mat Med, Bing] China Acad Chinese Med Sci, [Li, Beijing, Peoples R China
      [Du, Kehe
      iPhase Pharma Serv, Xiaoyang] Miyunxian Hosp, Liu, Beijing, Peoples R China
NR 0
TC 0
SN 1178-7007
EI 
J9 Diabetes Metabolic Syndrome and Obesity
PD JUN 15
PY 2023
VL 16
IS 
BP 4065
EP 4080
DI 
PG 16
UT CNKI:liu#2023#arginin#diabete#16#4065
ER

PT J
AU Song, M
   G, Huai B
   P, Shi Z
   Y, Li W
   T, Xi Y
   G, Liu Z
   H, Zhang J
   Y, Zhou J
   Qiao, Y
   S, Liu D
AF Song, M
   G, Huai B
   P, Shi Z
   Y, Li W
   T, Xi Y
   G, Liu Z
   H, Zhang J
   Y, Zhou J
   Qiao, Y
   S, Liu D
TI The efficacy and safety of Chinese herbal medicine in the treatment of painful diabetic neuropathy: A systematic review and meta-analysis
SO Frontiers in Pharmacology
LA Chinese
DT Article
DE Chinese herbal medicine; efficacy; safety; systematic review; meta-analysis; peripheral neuropathy; diagnosis; Pharmacology & Pharmacy
AB Objective: The objective of this systematic review and meta-analysis is to assess the effectiveness and security of Chinese herbal medicine (CHM) in the therapy of painful diabetic neuropathy (PDN). Methods: We searched databases for randomized controlled trials (RCTs) of CHM in the treatment of PDN. Outcome indicators included nerve conduction velocity, clinical efficiency, pain score, TCM syndrome score, and adverse events. Stata 16.0 was used to carry out the Meta-analysis. Results: A total of 21 RCTs with 1,737 participants were included. This metaanalysis found that using CHM as adjuvant treatment or as monotherapy for PDN can improve SCV of median nerve [mean difference (MD) = 3.56, 95% Confidence interval (CI) (2.19, 4.92)], MCV of median nerve [ MD = 3.82, 95% CI (2.51, 5.12)], SCV of common peroneal nerve [ MD= 4.16, 95% CI (1.62, 6.70)], MCV of common peroneal nerve [ MD = 4.37, 95% CI (1.82, 6.93)], SCV of gastrocnemius nerve [ MD= 4.95, 95% CI (3.52, 6.37)], SCV of tibial nerve [ MD = 3.17, 95% CI (-2.64, 8.99)], MCV of tibial nerve [MD = 6.30, 95%CI (5.00, 7.60)] and clinical effective rate [ odds ratio (OR) = 4.00, 95% CI (2.89, 5.52)] and reduce pain score [standardized mean difference (SMD) = -2.23, 95% CI (-3.04, -1.41)], TCM syndrome score [ MD = -4.70, 95% CI (-6.61, -2.80)]. In addition, compared to the control group, adverse events of Chinese medicine intervention occurred less. Conclusion: CHM as adjuvant therapy or single treatment has a good curative effect and is safe for patients with PDN, which is worthy of clinical promotion and use, however; higher quality clinical studies are still needed to prove. Systematic Review Registration: https:// www.crd. york.ac.uk/, identifier CRD42022327967
C1 [Song, Min
      Huai, Baogeng
      Shi, Zhenpeng
      Li, Wenyi
      Liu, Zhenguo
      Zhang, Jihang
      Clin Med Coll 1, Junyu] Shandong Univ Tradit Chinese Med, Zhou, Jinan, Peoples R China
      Lab Basic Med Sci, Min] Qilu Hosp Shandong Univ, [Song, Jinan, Peoples R China
      Dept Oncol, Yutan] Henan Prov Univ Tradit Chinese Med, [Xi, Zhengzhou, Peoples R China
      [Qiao, Yun
      Liu, Deshan] Shandong Univ, Qilu Hosp, Cheeloo Coll Med, Dept Tradit Chinese Med, Jinan, Peoples R China
NR 0
TC 0
SN 
EI 
J9 
PD JUN 15
PY 2023
VL 14
IS 
BP 20
EP 20
DI 
PG 1
UT CNKI:song#2023#the eff#frontie#14#20
ER

PT J
AU Wang, X
   Xu, G
   Liu, H
   Chen, Z
   Huang, S
   Yuan, J
   Xie, C
   Du, L
AF Wang, X
   Xu, G
   Liu, H
   Chen, Z
   Huang, S
   Yuan, J
   Xie, C
   Du, L
TI Inhibiting apoptosis of Schwann cell under the high-glucose condition: A promising approach to treat diabetic peripheral neuropathy using Chinese herbal medicine
SO Biomed Pharmacother
LA Chinese
DT Article
DE Apoptosis; *Diabetes Mellitus/metabolism; *Diabetic Neuropathies/complications; Glucose/metabolism; *Plant Extracts/pharmacology; Schwann Cells; *Drugs, Chinese Herbal/therapeutic use; Chinese herbal medicine; Diabetic peripheral neuropathy; Schwann cells; interest with respect to the research, authorship, and/or publication of this; article.
AB Diabetic peripheral neuropathy (DPN) is a common complication of diabetes. Glycemic control and lifestyle alterations cannot prevent the development of DPN; therefore, investigating effective treatments for DPN is crucial. Schwann cells (SCs) maintain the physiological function of peripheral nerves and promote the repair and regeneration of injured nerves. Inhibiting the apoptosis of SCs through various pathological pathways in a high-glucose environment plays an important role in developing DPN. Therefore, inhibiting the apoptosis of SCs can be a novel treatment strategy for DPN. Previous studies have indicated the potential of Chinese herbal medicine (CHM) in treating DPN. In this study, we have reviewed the effects of CHM (both monomers and extracts) on the apoptosis of SCs by interfering with the production of advanced glycation end products, oxidative stress, and endoplasmic reticulum stress pathological pathways. This review will demonstrate the potentialities of CHM in inhibiting apoptosis in SCs, providing new insights and perspectives for treating DPN.
C1 Chengdu610072, Hospital of Chengdu University of Traditional Chinese Medicine, Sichuan, China
      610072, Chengdu, TCM Regulating Metabolic Diseases Key Laboratory of Sichuan Province, Sichuan, China. Electronic address: wangxueru@stu.cdutcm.edu.cn.
NR 0
TC 0
SN 0753-3322
EI 
J9 
PD JUN 15
PY 2023
VL 157
IS 
BP 114059
EP 114059
DI 
PG 1
UT CNKI:wang#2023#inhibit#biomed #157#114059
ER
