# Supplementary material for: Mapping the evolution of botanical interventions for diabetic neuropathy: a two-database bibliometric landscape from 2005 to mid-2025
Source: Front Nutr. 2026 Jan 7;12:1727582. doi: 10.3389/fnut.2025.1727582 (PMC12819247; doi:10.3389/fnut.2025.1727582)
Supplement: Supplementary file 1 [file Data_Sheet_1.zip › Supplementary Material/merged and cleaned dataset/download2024u71.txt]

PT J
AU Wang, Q
   Pang, Y
   Yang, H
   Zhang, X
   Nie, W
   Zhou, J
   Chen, R
AF Wang, Q
   Pang, Y
   Yang, H
   Zhang, X
   Nie, W
   Zhou, J
   Chen, R
TI Investigating the mechanism of Fuling-Banxia-Dafupi in the treatment of diabetic kidney disease using network pharmacology and molecular docking
SO Nat Prod Res
LA Chinese
DT Article
DE Fuling-Banxia-Dafupi; molecular docking; network pharmacology
AB Go deeply into the molecular mechanism of Fuling-Banxia-Dafupi in the treatment of diabetic kidney disease (DKD) by network pharmacology and molecular docking. Fuling-Banxia-Dafupi is a pair of traditional Chinese medicine for diabetic kidney disease, which can slow down the development of diabetic kidney disease. Screening active components and targets of Fuling-Banxia-Dafupi using the TCMSP database. The Uniprot database was also used to identify effective drug targets. DKD-related Targets were retrieved from the Gene Cards database, and the overlap between these targets and Fuling-Banxia-Dafupi was obtained. GO and KEGG pathway concentration analyses were showed using Metascape, and the results were presented by the microcredit platform. A total of 616 active ingredients and targets were confrimed and intersected with 3,951 diabetic neuropathy-related targets, resulting in 306 common targets. Baicalein and cerevisterol are the core components of Fuling-Banxia-Dafupi, and the key targets are TP53, SRC, and STAT 3. PI3K-Akt signalling pathway is an important pathway. The molecular docking indicated that its main active components and target proteins have good binding activity.
C1 Changchun University of Traditional Chinese Medicine, College of Basic Medicine, Changchun, China.
NR 0
TC 0
SN 1478-6419
EI 
J9 
PD JUN 15
PY 2024
VL 0
IS 
BP 1
EP 6
DI 
PG 6
UT CNKI:wang#2024#investi#nat pro#0#1
ER

PT J
AU Y, Zhang X
   C, Zhong G
   Jiang, C
   Ha, X
   J, Yang Q
   K, Wu H
AF Y, Zhang X
   C, Zhong G
   Jiang, C
   Ha, X
   J, Yang Q
   K, Wu H
TI Exploring the potential anti-diabetic peripheral neuropathy mechanisms of Huangqi Guizhi Wuwu Decoction by network pharmacology and molecular docking
SO Metabolic Brain Disease
LA Chinese
DT Article
DE Diabetic peripheral neuropathy; Network pharmacology; Molecular docking; Traditional Chinese medicine; glycation end-products; necrosis-factor-alpha; pathogenesis; kaempferol; quercetin; cytoscape; receptor; pathway; injury; cells; Endocrinology & Metabolism; Neurosciences & Neurology
AB Diabetic peripheral neuropathy (DPN) is the most prevalent microvascular complication of diabetes and Huangqi Guizhi Wuwu Decoction (HGWD) is frequently employed in classical Chinese medicine for treating DPN. This study aims to investigate the potential therapeutic targets and mechanisms of HGWD for treating DPN using network pharmacology and molecular docking methodologies. The intersection targets of DPN and HGWD were retrieved from the databases, with the resulting intersection targets being imported into the STRING database to construct the protein-protein interaction (PPI) network. Cytoscape 3.9.1 was used to screen the core targets and plot the herb-active ingredient-target (H-A-T) network. To identify the pivotal signaling pathways, Gene Ontology (GO) and Kyoto Encyclopedia of Genes and Genomes (KEGG) enrichment analyses were performed on intersection targets. Molecular docking was subsequently conducted with AutoDock Vina to validate the binding energy between the core active ingredients and the core targets. 91 potential targets of HGWD were identified for the treatment of DPN. Topological analysis revealed core targets, including AKT1, TNF, PPARG, NFKB1, TP53, STAT3, PTGS2, HIF1A, ESR1, and GSK3B, alongside core active ingredients such as protoporphyrin, jaranol, kaempferol, quercetin, and isorhamnetin. GO and KEGG analyses indicated that PI3K/AKT, HIF-1, and AGE/RAGE signaling pathways could be crucial in treating DPN using HGWD. Furthermore, molecular docking results demonstrated robust binding activities between the active ingredients in HGWD and the identified core targets. The above results indicated that HGWD may exerting an anti-DPN effect by modulating the PI3K/AKT, HIF-1, and AGE/RAGE signaling pathways.
C1 [Zhang, Xueying
      Jiang, Chen
      Ha, Xiaojun
      Clin Med Coll 8, Qingjiang] Guangzhou Univ Chinese Med, Yang, Foshan, Peoples R China
      Sci & Technol Innovat Ctr, Guangcheng] Guangzhou Univ Chinese Med, [Zhong, Guangzhou, Peoples R China
      Dept Neurol, Haike] Foshan Hosp Tradit Chinese Med, [Wu, Foshan, Peoples R China
NR 0
TC 0
SN 0885-7490
EI 
J9 
PD JUN 15
PY 2024
VL 40
IS 1
BP 17
EP 17
DI 
PG 1
UT CNKI:zhang x#2024#explori#metabol#40#17
ER

PT J
AU Zhang, X
   Zhong, G
   Jiang, C
   Ha, X
   Yang, Q
   Wu, H
AF Zhang, X
   Zhong, G
   Jiang, C
   Ha, X
   Yang, Q
   Wu, H
TI Exploring the potential anti-diabetic peripheral neuropathy mechanisms of Huangqi Guizhi Wuwu Decoction by network pharmacology and molecular docking
SO Metab Brain Dis
LA Chinese
DT Article
DE *Drugs, Chinese Herbal/therapeutic use/pharmacology; *Network Pharmacology; Humans; *Diabetic Neuropathies/drug therapy/metabolism; *Protein Interaction Maps/drug effects; Signal Transduction/drug effects; Diabetic peripheral neuropathy; Huangqi Guizhi Wuwu Decoction; Molecular docking; Network pharmacology; Traditional Chinese medicine; studies with human participants or animals performed by any of the authors.; Consent to participate: Not applicable. Consent to publish: All the authors; listed have approved the manuscript that is enclosed. Competing interests: The; authors declare no competing interests.
AB Diabetic peripheral neuropathy (DPN) is the most prevalent microvascular complication of diabetes and Huangqi Guizhi Wuwu Decoction (HGWD) is frequently employed in classical Chinese medicine for treating DPN. This study aims to investigate the potential therapeutic targets and mechanisms of HGWD for treating DPN using network pharmacology and molecular docking methodologies. The intersection targets of DPN and HGWD were retrieved from the databases, with the resulting intersection targets being imported into the STRING database to construct the protein-protein interaction (PPI) network. Cytoscape 3.9.1 was used to screen the core targets and plot the herb-active ingredient-target (H-A-T) network. To identify the pivotal signaling pathways, Gene Ontology (GO) and Kyoto Encyclopedia of Genes and Genomes (KEGG) enrichment analyses were performed on intersection targets. Molecular docking was subsequently conducted with AutoDock Vina to validate the binding energy between the core active ingredients and the core targets. 91 potential targets of HGWD were identified for the treatment of DPN. Topological analysis revealed core targets, including AKT1, TNF, PPARG, NFKB1, TP53, STAT3, PTGS2, HIF1A, ESR1, and GSK3B, alongside core active ingredients such as protoporphyrin, jaranol, kaempferol, quercetin, and isorhamnetin. GO and KEGG analyses indicated that PI3K/AKT, HIF-1, and AGE/RAGE signaling pathways could be crucial in treating DPN using HGWD. Furthermore, molecular docking results demonstrated robust binding activities between the active ingredients in HGWD and the identified core targets. The above results indicated that HGWD may exerting an anti-DPN effect by modulating the PI3K/AKT, HIF-1, and AGE/RAGE signaling pathways.
C1 Guangzhou University of Chinese Medicine, The Eighth Clinical Medical College, Foshan, China.
NR 0
TC 0
SN 0885-7490
EI 
J9 
PD JUN 15
PY 2024
VL 40
IS 1
BP 20
EP 20
DI 
PG 1
UT CNKI:zhang#2024#explori#metab b#40#20
ER

PT J
AU Zhang, K
   Peng, P
   Huang, J
   Chen, M
   Liu, F
   Zhu, C
   Lu, Q
   Wang, M
   Lin, C
AF Zhang, K
   Peng, P
   Huang, J
   Chen, M
   Liu, F
   Zhu, C
   Lu, Q
   Wang, M
   Lin, C
TI Integrating plasma metabolomics and gut microbiome to reveal the mechanisms of Huangqi Guizhi Wuwu Decoction intervene diabetic peripheral neuropathy
SO J Ethnopharmacol
LA Chinese
DT Article
DE Mice; *Gastrointestinal Microbiome; *Diabetic Neuropathies/drug therapy; RNA, Ribosomal, 16S; Metabolomics; Lipids; *Diabetes Mellitus; Diabetic peripheral neuropathy; Gut microbiome; Huangqi Guizhi Wuwu Decoction; Metabolomics; competing financial interests or personal relationships that could have appeared; to influence the work reported in this paper.
AB ETHNOPHARMACOLOGICAL RELEVANCE: Huangqi Guizhi Wuwu Decoction (HGWD) is a classic traditional Chinese herbal formula from "Synopsis of Golden Chamber," which is used to treat blood stagnation and has been used for alleviating diabetic peripheral neuropathy (DPN) in the clinic. However, the mechanisms of HGWD intervention DPN are still to be discovered. AIM OF THE STUDY: This study aims to explore the mechanism of HGWD intervention DPN by integrating plasma metabolomics and gut microbiome. MATERIALS AND METHODS: BKS Cg-m(+/+)Lepr(db)/J (db/db) mice with DPN were at 16 weeks of age. The indices of DPN phenotypes in db/db mice, pathomorphology of the sciatic nerve, intraepithelial nerve fibers (IENF) of the foot pad, levels of blood lipids and oxidative stress, and inﬂammatory reaction were used to appraise the HGWD efficacy. Finally, the pharmacological mechanisms of HGWD intervening DPN were explored by metabolomics and 16S rRNA gene sequencing. RESULTS: HGWD reversed DPN phenotypes in db/db mice, improved peripheral nerve structure, ameliorated the level of blood lipids and nerve growth factor in plasma, enhanced antioxidant capacity, and alleviated inflammatory responses. Plasma metabolomics disclosed that HGWD remarkably regulated the unusual levels of thirty-seven metabolites involved in sphingolipid metabolism, biosynthesis of unsaturated fatty acids, arachidonic acid metabolism, and amino acid biosynthesis pathways. The gut microbiome showed that nine bacteria were highly correlated with the efficacy of HGWD in DPN. Integrating analysis of microbiome and metabolomics demonstrated that the interaction of four bacteria with four metabolic pathways might be the significant mechanism of HGWD intervention in DPN. CONCLUSIONS: The mediation of gut microbiota and plasma metabolism may be the potential mechanism of HGWD ameliorating DPN in db/db mice. The interaction of Lactobacillus, Alloprevotella, Bacteroides, and Desulfovibio with four metabolic pathways might be the critical mechanism for HGWD treating DPN.
C1 Guangzhou, Guangzhou University of Chinese Medicine, School of Pharmaceutical Sciences, 510006, PR China.
NR 0
TC 0
SN 0378-8741
EI 
J9 
PD JUN 15
PY 2024
VL 319
IS Pt 3
BP 117301
EP 117301
DI 
PG 1
UT CNKI:zhang#2024#integra#j ethno#319#117301
ER

PT J
AU A, Al Mamun
   Shao, C
   Geng, P
   Wang, S
   Xiao, J
AF A, Al Mamun
   Shao, C
   Geng, P
   Wang, S
   Xiao, J
TI Pyroptosis in Diabetic Peripheral Neuropathy and its Therapeutic Regulation
SO J Inflamm Res
LA Chinese
DT Article
DE Diabetes mellitus; Diabetic peripheral neuropathy; Gsdmd; IL-1β and IL-18; Inflammation; Nlrp3; Pyroptosis
AB Pyroptosis is a pro-inflammatory form of cell death resulting from the activation of gasdermins (GSDMs) pore-forming proteins and the release of several pro-inflammatory factors. However, inflammasomes are the intracellular protein complexes that cleave gasdermin D (GSDMD), leading to the formation of robust cell membrane pores and the initiation of pyroptosis. Inflammasome activation and gasdermin-mediated membrane pore formation are the important intrinsic processes in the classical pyroptotic signaling pathway. Overactivation of the NOD-like receptor thermal protein domain associated protein 3 (NLRP3) inflammasome triggers pyroptosis and amplifies inflammation. Current evidence suggests that the overactivation of inflammasomes and pyroptosis may further induce the progression of cancers, nerve injury, inflammatory disorders and metabolic dysfunctions. Current evidence also indicates that pyroptosis-dependent cell death accelerates the progression of diabetes and its frequent consequences including diabetic peripheral neuropathy (DPN). Pyroptosis-mediated inflammatory reaction further exacerbates DPN-mediated CNS injury. Accumulating evidence shows that several molecular signaling mechanisms trigger pyroptosis in insulin-producing cells, further leading to the development of DPN. Numerous studies have suggested that certain natural compounds or drugs may possess promising pharmacological properties by modulating inflammasomes and pyroptosis, thereby offering potential preventive and practical therapeutic approaches for the treatment and management of DPN. This review elaborates on the underlying molecular mechanisms of pyroptosis and explores possible therapeutic strategies for regulating pyroptosis-regulated cell death in the pharmacological treatment of DPN.
C1 Central Laboratory of The Lishui Hospital of Wenzhou Medical University, Lishui People's Hospital, Lishui, Zhejiang, 323000, People's Republic of China.
NR 0
TC 0
SN 1178-7031 (Print)
EI 
J9 
PD JUN 15
PY 2024
VL 17
IS 
BP 3839
EP 3864
DI 
PG 26
UT CNKI:al mamun#2024#pyropto#j infla#17#3839
ER

PT J
AU Fan, X
   Cao, J
   Yan, G
   Zhao, Y
   Wang, Y
   Wang, X
   Mi, J
AF Fan, X
   Cao, J
   Yan, G
   Zhao, Y
   Wang, Y
   Wang, X
   Mi, J
TI A protocol for research on the use of acupuncture in the management of diabetic peripheral neuropathy in individuals with type 2 diabetes: A systematic review and meta-analysis
SO PLoS One
LA Chinese
DT Article
DE *Acupuncture Therapy/methods; Blood Glucose/analysis; *Diabetes Mellitus, Type 2/complications/therapy; *Diabetic Neuropathies/therapy; Meta-Analysis as Topic; Quality of Life; Systematic Reviews as Topic
AB INTRODUCTION: Diabetic peripheral neuropathy (DPN), a prevalent complication among individuals diagnosed with type 2 diabetes, has a significant impact on both the well-being of patients and their financial situation. Acupuncture has been employed for thousands of years within China and is regarded as one of the primary characteristic therapies of traditional Chinese medicine. Research has indicated that acupuncture has the potential to enhance microcirculation, decrease the generation of free radicals, and augment nerve conduction velocity. There had been several meta-analyses of acupuncture on DPN. Nevertheless, there has been inadequate attention given to the assessment of blood glucose control, and scores related to quality of life. Hence, we get additional evidence by enhancing the quantity and quality of studies to draw more distinct findings. METHODS: We will conduct a comprehensive search for reports published from the beginning until June 2023 using various databases including Web of Science, Embase, Cochrane Library, PubMed, AMED, Wanfang database, VIP database, China National Knowledge Infrastructure, and Chinese Biomedical Literature database. Only randomized controlled trials will be considered, with no exclusion of quasi-randomized control trials. Articles in both English and Chinese will be taken into account without any limitations on publication dates. The data will be extracted, managed, and analyzed by two researchers working independently. The primary outcomes will include improvement of symptom scores, change of nerve conduction velocity, and quality of life scores. Additional outcomes will encompass blood glucose levels after fasting and 2 hours after eating, levels of glycosylated hemoglobin, and any adverse events associated with acupuncture. We plan to use the RevMan V.5.4 application and the random-effects model for conducting the meta-analysis. The assessment of potential prejudice can be conducted by Cochrane's 'risk of bias' 2 (RoB 2) tool. Registration: PROSPERO (registration number: CRD42023425203). DISCUSSION: Our goal is to perform a meta-analysis that offers an unbiased approach to treating individuals with type 2 DPN. At the same time, it also provides doctors with more choices in the treatment of diabetes peripheral neuropathy.
C1 Changchun University of Chinese Medicine, College of Traditional Chinese Medicine, Changchun, China.
NR 0
TC 0
SN 1932-6203
EI 
J9 
PD JUN 15
PY 2024
VL 19
IS 11
BP e0310732
EP e0310732
DI 
PG 1
UT CNKI:fan#2024#a proto#plos on#19#e0310732
ER

PT J
AU H, Zhang K
   Peng, P
   H, Huang J
   Chen, M
   L, Liu F
   C, Zhu C
   F, Lu Q
   Q, Wang M
   Z, Lin C
AF H, Zhang K
   Peng, P
   H, Huang J
   Chen, M
   L, Liu F
   C, Zhu C
   F, Lu Q
   Q, Wang M
   Z, Lin C
TI Integrating plasma metabolomics and gut microbiome to reveal the mechanisms of Huangqi Guizhi Wuwu Decoction intervene diabetic peripheral neuropathy
SO Journal of Ethnopharmacology
LA Chinese
DT Article
DE Gut microbiome; Metabolomics; Huangqi Guizhi Wuwu Decoction; rats; complications; dyslipidemia; inflammation; receptors; cells; serum; Plant Sciences; Pharmacology & Pharmacy; Integrative & Complementary Medicine
AB Ethnopharmacological relevance: Huangqi Guizhi Wuwu Decoction (HGWD) is a classic traditional Chinese herbal formula from "Synopsis of Golden Chamber," which is used to treat blood stagnation and has been used for alleviating diabetic peripheral neuropathy (DPN) in the clinic. However, the mechanisms of HGWD intervention DPN are still to be discovered.Aim of the study: This study aims to explore the mechanism of HGWD intervention DPN by integrating plasma metabolomics and gut microbiome.Materials and methods: BKS Cg-m+/+Leprdb/J (db/db) mice with DPN were at 16 weeks of age. The indices of DPN phenotypes in db/db mice, pathomorphology of the sciatic nerve, intraepithelial nerve fibers (IENF) of the foot pad, levels of blood lipids and oxidative stress, and inflammatory reaction were used to appraise the HGWD efficacy. Finally, the pharmacological mechanisms of HGWD intervening DPN were explored by metabolomics and 16S rRNA gene sequencing.Results: HGWD reversed DPN phenotypes in db/db mice, improved peripheral nerve structure, ameliorated the level of blood lipids and nerve growth factor in plasma, enhanced antioxidant capacity, and alleviated inflam-matory responses. Plasma metabolomics disclosed that HGWD remarkably regulated the unusual levels of thirty-seven metabolites involved in sphingolipid metabolism, biosynthesis of unsaturated fatty acids, arachidonic acid metabolism, and amino acid biosynthesis pathways. The gut microbiome showed that nine bacteria were highly correlated with the efficacy of HGWD in DPN. Integrating analysis of microbiome and metabolomics demon-strated that the interaction of four bacteria with four metabolic pathways might be the significant mechanism of HGWD intervention in DPN.Conclusions: The mediation of gut microbiota and plasma metabolism may be the potential mechanism of HGWD ameliorating DPN in db/db mice. The interaction of Lactobacillus, Alloprevotella, Bacteroides, and Desulfovibio with four metabolic pathways might be the critical mechanism for HGWD treating DPN.
C1 [Zhang, Kaihui
      Peng, Peng
      Huang, Jinhao
      Zhu, Chenchen
      Wang, Meiqi
      Sch Pharmaceut Sci, Chaozhan] Guangzhou Univ Chinese Med, Lin, Guangzhou 510006, Peoples R China
      [Chen, Ming
      Qifu] Guangzhou BaiYunShan PanGaoShou Pharmaceut Co Ltd, Lu, Guangzhou 511400, Peoples R China
      Affiliated Hosp 1, Fangle] Guangzhou Univ Tradit Chinese Med, [Liu, Guangzhou 510405, Peoples R China
NR 0
TC 0
SN 0378-8741
EI 
J9 
PD JUN 15
PY 2024
VL 319
IS 
BP 14
EP 14
DI 
PG 1
UT CNKI:zhang k#2024#integra#journal#319#14
ER

PT J
AU Y, Huang H
   P, Lin Y
   Wei, H
   Fu, Y
   H, Zhou Y
   H, Fang Z
   T, Qiu X
   Wang, M
   B, Li Q
   S, Li S
   D, Wang S
   Dai, F
   J, Liu Z
   Zhao, L
   X, Wen J
   Y, Wu L
   Y, Zeng H
   M, Zhang J
   Y, Lu Q
   He, L
   Song, W
   Sun, L
   L, Luo L
   L, He J
   W, Xie W
   S, Liang Q
   Huang, Y
   L, Zhu S
   E, Long J
   J, Gao Z
   H, Wen Z
   J, Li C
   W, Ouyang W
   Li, G
   H, Wu M
   X, Li A
   Z, Huang J
   K, Paul S
   Y, Tang X
   J, Fan G
AF Y, Huang H
   P, Lin Y
   Wei, H
   Fu, Y
   H, Zhou Y
   H, Fang Z
   T, Qiu X
   Wang, M
   B, Li Q
   S, Li S
   D, Wang S
   Dai, F
   J, Liu Z
   Zhao, L
   X, Wen J
   Y, Wu L
   Y, Zeng H
   M, Zhang J
   Y, Lu Q
   He, L
   Song, W
   Sun, L
   L, Luo L
   L, He J
   W, Xie W
   S, Liang Q
   Huang, Y
   L, Zhu S
   E, Long J
   J, Gao Z
   H, Wen Z
   J, Li C
   W, Ouyang W
   Li, G
   H, Wu M
   X, Li A
   Z, Huang J
   K, Paul S
   Y, Tang X
   J, Fan G
TI Effect and Safety of Herbal Medicine Foot Baths in Patients with Diabetic Peripheral Neuropathy: A Multicenter Double-Blind Randomized Controlled Trial
SO Chinese Journal of Integrative Medicine
LA Chinese
DT Article
DE herbal medicine foot baths; Chinese medicine; randomized controlled trial; Tangbi Waixi Decoction; Integrative & Complementary Medicine
AB Objective: To evaluate the effect and safety of foot baths with Tangbi Waixi Decoction (TW) in treating patients with diabetic peripheral neuropathy (DPN). Methods: It is a multicenter double-blinded randomized controlled trial. Participants with DPN were recruited between November 18, 2016 and May 30, 2018 from 8 hospitals in China. All patients received basic treatments for glycemic management. Patients received foot baths with TW herbal granules either 66.9 g (intervention group) or 6.69 g (control group) for 30 min once a day for 2 weeks and followed by a 2-week rest, as a therapeutic course. If the Toronto Clinical Scoring System total score (TCSS-TS) >= 6 points, the patients received a total of 3 therapeutic courses (for 12 weeks) and were followed up for 12 weeks. The primary outcome was change in TCSS-TS score at 12 and 24 weeks. Secondary outcomes included changes in bilateral motor nerve conduction velocity (MNCV) and sensory nerve conduction velocity (SNCV) of the median and common peroneal nerve. Safety was also assessed. Results: Totally 632 patients were enrolled, and 317 and 315 were randomized to the intervention and control groups, respectively. After the 12-week intervention, patients in both groups showed significant declines in TCSSTS scores, and significant increases in MNCV and SNCV of the median and common peroneal nerves compared with pre-treatment (P<0.05). The reduction of TCSS-TS score at 12 weeks and the increase of SNCV of median nerve at 24 weeks in the control group were greater than those in the intervention group (P<0.05). The number of adverse events did not differ significantly between groups (P>0.05), and no serious adverse event was related with treatment. Conclusion: Treatment of TW foot baths was safe and significantly benefitted patients with DPN. A low dose of TW appeared to be more effective than a high dose.
C1 [Huang, Hao-yue
      Lin, Yu-ping
      Wei, Hua
      Liu, Zhen-jie
      Zhao, Ling
      Wen, Jian-xuan
      Wu, Li-yan
      Zeng, Hui-yan
      Zhang, Jin-ming
      Lu, Qi-yun
      He, Liu
      Song, Wei
      Sun, Lu
      Luo, Lu-lu
      He, Jia-li
      Xie, Wen-wen
      Liang, Qing-shun
      Huang, Yuan
      Zhu, Sheng-ling
      Long, Jie-er
      Gao, Zhi-juan
      Wu, Ming-hui
      Li, An-xiang
      Tang, Xian-yu
      Dept Endocrinol, Guan-jie] Guangdong Prov Hosp Chinese Med, Fan, Guangzhou 510120, Peoples R China
      [Huang, Hao-yue
      Lin, Yu-ping
      Wei, Hua
      Liu, Zhen-jie
      Zhao, Ling
      Wen, Jian-xuan
      Wu, Li-yan
      Zeng, Hui-yan
      Zhang, Jin-ming
      Lu, Qi-yun
      He, Liu
      Song, Wei
      Sun, Lu
      Luo, Lu-lu
      He, Jia-li
      Xie, Wen-wen
      Liang, Qing-shun
      Huang, Yuan
      Zhu, Sheng-ling
      Long, Jie-er
      Gao, Zhi-juan
      Wen, Ze-huai
      Li, Chun-ji
      Ouyang, Wen-wei
      Li, Geng
      Wu, Ming-hui
      Li, An-xiang
      Huang, Jin-zhu
      Tang, Xian-yu
      Clin Coll 2, Guan-jie] Guangzhou Univ Chinese Med, Fan, Guangzhou 510120, Peoples R China
      [Huang, Hao-yue
      Lin, Yu-ping
      Wei, Hua
      Liu, Zhen-jie
      Zhao, Ling
      Wen, Jian-xuan
      Wu, Li-yan
      Zeng, Hui-yan
      Zhang, Jin-ming
      Lu, Qi-yun
      He, Liu
      Song, Wei
      Sun, Lu
      Luo, Lu-lu
      He, Jia-li
      Xie, Wen-wen
      Liang, Qing-shun
      Huang, Yuan
      Zhu, Sheng-ling
      Long, Jie-er
      Gao, Zhi-juan
      Wu, Ming-hui
      Li, An-xiang
      Tang, Xian-yu
      Fan, Guan-jie] Guangzhou Univ Chinese Med, Dept Endocrinol, Affiliated Hosp 2, Guangzhou 510120, Peoples R China
      [Huang, Hao-yue
      Lin, Yu-ping
      Wei, Hua
      Liu, Zhen-jie
      Zhao, Ling
      Wen, Jian-xuan
      Wu, Li-yan
      Zeng, Hui-yan
      Zhang, Jin-ming
      Lu, Qi-yun
      He, Liu
      Song, Wei
      Sun, Lu
      Luo, Lu-lu
      He, Jia-li
      Xie, Wen-wen
      Liang, Qing-shun
      Huang, Yuan
      Zhu, Sheng-ling
      Long, Jie-er
      Gao, Zhi-juan
      Wen, Ze-huai
      Li, Chun-ji
      Ouyang, Wen-wei
      Li, Geng
      Wu, Ming-hui
      Li, An-xiang
      Tang, Xian-yu
      Guan-jie] Guangdong Prov Acad Chinese Med Sci, Fan, Guangzhou 510120, Peoples R China
      [Fu, Yu] Henan Univ Chinese Med, Affiliated Hosp 1, Dept Endocrinol, Zhengzhou 450000, Peoples R China
      Dept Endocrinol, Yue-hong] Liuyang Hosp Chinese Med, [Zhou, Changsha 410000, Peoples R China
      [Fang, Zhao-hui] Anhui Univ Chinese Med, Dept Endocrinol, Affiliated Hosp 1, Hefei 230000, Peoples R China
      Dept Endocrinol, Xiao-tang] Hainan Prov Hosp Tradit Chinese Med, [Qiu, Haikou 570100, Peoples R China
      [Wang, Mei] Liaoning Univ Tradit Chinese Med, Affiliated Hosp, Dept Endocrinol, Shenyang 110000, Peoples R China
      [Li, Qing-bo] Luoyang 1 Hosp Tradit Chinese Med, Dept Geriatr, Luoyang 471000, Henan, Peoples R China
      [Li, Shan-shan] Guizhou Univ Tradit Chinese Med, Dept Endocrinol, Affiliated Hosp 2, Guiyang 550000, Peoples R China
      [Wang, Shi-dong] Beijing Univ Chinese Med, Dept Endocrinol, Dongzhimen Hosp, Beijing 100000, Peoples R China
      [Dai, Fang] Guizhou Univ Tradit Chinese Med, Dept Endocrinol, Affiliated Hosp 1, Guiyang 550000, Peoples R China
      Melbourne EpiCtr, Sanjoy K.] Univ Melbourne, [Paul, Melbourne 3013, Australia
      Sanjoy K.] Melbourne Hlth, [Paul, Melbourne 3013, Australia
NR 0
TC 0
SN 1672-0415
EI 
J9 
PD JUN 15
PY 2024
VL 30
IS 3
BP 195
EP 202
DI 
PG 8
UT CNKI:huang h#2024#effect #chinese#30#195
ER

PT J
AU Y, Li Y
   Q, Guan R
   B, Hong Z
   L, Wang Y
   M, Pan L
AF Y, Li Y
   Q, Guan R
   B, Hong Z
   L, Wang Y
   M, Pan L
TI Advances in the treatment of diabetic peripheral neuropathy by modulating gut microbiota with traditional Chinese medicine
SO World Journal of Diabetes
LA Chinese
DT Article
DE Peripheral neuropathy; Traditional Chinese medicine; Gut microbiota; Diabetic foot ulcer; Treatment; mellitus; Endocrinology & Metabolism
AB Diabetic peripheral neuropathy (DPN) is one of the strongest risk factors for diabetic foot ulcers (neuropathic ulcerations) and the existing ulcers may further deteriorate due to the damage to sensory neurons. Moreover, the resulting numbness in the limbs causes difficulty in discovering these ulcerations in a short time. DPN is associated with gut microbiota dysbiosis. Traditional Chinese medicine (TCM) compounds such as Shenqi Dihuang Decoction, Huangkui Capsules and Qidi Tangshen Granules can reduce the clinical symptoms of diabetic nephropathy by modulating gut microbiota. The current review discusses whether TCM compounds can reduce the risk of DPN by improving gut mic-robiota.
C1 [Li, Ye-Yao
      Hong, Zhi-Bo
      Wang, Yao-Lei
      Pan, Li-Min] Heilongjiang Univ Chinese Med, Affiliated Hosp 2, Dept Endocrinol, 411 Guogeli Ave, Harbin 150001, Heilongjiang, Peoples R China
      [Guan, Rui-Qian] Heilongjiang Univ Chinese Med, Affiliated Hosp 2, Dept Tuina, Harbin 150001, Heilongjiang, Peoples R China
NR 0
TC 0
SN 
EI 
J9 
PD JUN 15
PY 2024
VL 15
IS 8
BP 6
EP 6
DI 
PG 1
UT CNKI:li y#2024#advance#world j#15#6
ER

PT J
AU G, Jr Rivera R
   S, Regidor P J
   C, Ruamero E
   R, Delos Santos C D
   B, Gomez C
   V, Allanigue E J
   V, Salinas M
AF G, Jr Rivera R
   S, Regidor P J
   C, Ruamero E
   R, Delos Santos C D
   B, Gomez C
   V, Allanigue E J
   V, Salinas M
TI Applying Network Pharmacology and Molecular Docking in the Screening for Molecular Mechanisms of Ampalaya (Momordica charantia L.) and Banaba (Lagerstroemia speciosa L.) against Type 2 Diabetes Mellitus
SO Acta Med Philipp
LA Chinese
DT Article
DE Momordica charantia; T2dm; molecular docking; network pharmacology
AB BACKGROUND AND OBJECTIVES: Type 2 diabetes mellitus (T2DM) is a global health concern affecting more than 400 million people worldwide. Diabetic neuropathy, nephropathy, retinopathy, and cardiovascular complications lead to debilitating effects to patients. To prevent these, the treatment goal is to lower the blood sugar levels and maintain at a normal range which is achieved through conventional treatments like insulin and oral hypoglycemic agents. However, the high cost of these medications implicates patient treatment outcomes. Hence, alternatives are sought for including the use of herbal medicines. Momordica charantia (MC) and Lagerstroemia speciosa (LS) are common herbal medicines used to manage T2DM. In the Philippines, these herbal preparations are validated for their glucose lowering effects and are commonly found in combination in food supplements. The study aims to screen the possible mechanisms of compounds present in these herbal medicines which can offer possible explanations for their synergistic effects and rationalization of their combination in preparations. METHODS: Network pharmacology was employed to determine pivotal proteins that are targeted by MC and LS compounds. Molecular docking was then done to evaluate the favorability of the binding of these compounds toward their target proteins. RESULTS: Our results showed that TNF, HSP90AA1, MAPK3, ALDH2, GCK, AKR1B1, TTR and RBP4 are the possible pivotal targets of MC and LS compounds in T2DM. CONCLUSION: Terpenoids from MC and decanoic acid from LS are the compounds which showed favorable binding towards pivotal protein targets in T2DM. By binding towards the different key proteins in T2DM, they may exhibit their synergistic effects. However, the results of this study are bound to the limitations of computational methods and experimental validation are needed to verify our findings.
C1 University of the Philippines Manila, College of Pharmacy, Department of Pharmaceutical Chemistry, Manila, Philippines.
NR 0
TC 0
SN 0001-6071 (Print)
EI 
J9 
PD JUN 15
PY 2024
VL 58
IS 8
BP 108
EP 124
DI 
PG 17
UT CNKI:jr rivera r#2024#applyin#acta me#58#108
ER

PT J
AU Qian, R
   Zhang, Y
   J, Wei Z
   Ma, D
   Yan, J
   Q, Chen Y
   Liu, Y
   Y, Liu H
AF Qian, R
   Zhang, Y
   J, Wei Z
   Ma, D
   Yan, J
   Q, Chen Y
   Liu, Y
   Y, Liu H
TI Dantongding Formulation Alleviates Nerve Damage in Diabetic Peripheral Neuropathy Rats by Reducing Oxidative Stress Through Nrf2/Ho-1 Signaling Pathway
SO International Journal of Pharmacology
LA Chinese
DT Article
DE dantongding; Nrf-2/HO-1 pathway; oxidative stress; Pharmacology & Pharmacy
AB Background and Objective: Diabetic peripheral neuropathy (DPN), affecting over 50% of diabetic patients, is a major cause of ulcers and amputation, severely impacting quality of life. Despite extensive research, DPN's mechanisms remain elusive. This study aims to explore the Traditional Chinese Medicine of Dantongding, particularly through the Nrf2/HO-1-mediated oxidative stress pathway, to advance DPN treatment strategies. Materials and Methods: A rat model of DPN was induced using a high-fat diet and streptozotocin (STZ) comprised of six groups. Histopathological changes in the sciatic nerves of rats were observed by Hematoxylin & Eosin (H&E) and Weil staining. The changes in sciatic nerve conduction velocity were measured. Serum malondialdehyde (MDA), superoxide dismutase (SOD), Tumor Necrosis Factor-alpha (TNF-alpha) and Interleukin-6 (IL-6) levels were measured. The mRNA and protein expression of Nrf2, HO-1 and p65 in the sciatic nerve was assessed using qRT-PCR and western blotting. Results: Compared to the control group, DPN rats exhibited characteristic changes in sciatic nerve tissue, including nerve fiber loss, vacuolar defects, axonal atrophy and myelin dissolution. Pathological damage to the sciatic nerve in the low-, medium- and high-dose dantongding formulation groups, as well as in the capsaicin group, showed varying degrees of improvement. Compared to the DPN group, the high-dose dantongding and capsaicin groups showed significant increases in sciatic nerve conduction velocity, serum SOD levels, Nrf2, HO-1 mRNA and protein levels, along with significant decreases in serum TNF-alpha, IL-6 and p65 mRNA and protein levels. Conclusion: The therapeutic effects of the Dantongding formulation on DPN in rats may be associated with the inhibition of oxidative stress, activation of the Nrf-2/HO-1 pathway and suppression of the Nuclear Factor kappa-B (NF-.B) pathway.
C1 [Qian, Rui
      Zhang, Yun
      Wei, Zhangjin
      Ma, Di
      Yan, Jie
      Chen, Yueqi
      Liu, Yao
      Liu, Hongyi] Yunnan Prov Hosp Tradit Chinese Med, Dept Endocrinol, Kunming, Yunnan, Peoples R China
NR 0
TC 0
SN 1811-7775
EI 
J9 
PD JUN 15
PY 2024
VL 20
IS 2
BP 186
EP 193
DI 
PG 8
UT CNKI:qian#2024#dantong#interna#20#186
ER

PT J
AU M, Ahmadzadeh A
   Pourali, G
   B, Mirheidari S
   Shirazinia, M
   Hamedi, M
   Mehri, A
   Amirbeik, H
   Saghebdoust, S
   Tayarani-Najaran, Z
   Sathyapalan, T
   Forouzanfar, F
   Sahebkar, A
AF M, Ahmadzadeh A
   Pourali, G
   B, Mirheidari S
   Shirazinia, M
   Hamedi, M
   Mehri, A
   Amirbeik, H
   Saghebdoust, S
   Tayarani-Najaran, Z
   Sathyapalan, T
   Forouzanfar, F
   Sahebkar, A
TI Medicinal Plants for the Treatment of Neuropathic Pain: A Review of Randomized Controlled Trials
SO Current Pharmaceutical Biotechnology
LA Chinese
DT Article
DE herbal; medicinal plants; neuroprotective; phytochemical; phytomedicines; induced peripheral neuropathy; st-johns-wort; capsaicin 8-percent patch; placebo-controlled trial; carpal-tunnel-syndrome; tea camellia-sinensis; double-blind; diabetic-neuropathy; postherpetic neuralgia; multiple-sclerosis; Biochemistry & Molecular Biology; Pharmacology & Pharmacy
AB Neuropathic pain is a disabling condition caused by various diseases and can profoundly impact the quality of life. Unfortunately, current treatments often do not produce complete amelioration and can be associated with potential side effects. Recently, herbal drugs have garnered more attention as an alternative or a complementary treatment. In this article, we summarized the results of randomized clinical trials to evaluate the effects of various phytomedicines on neuropathic pain. In addition, we discussed their main bioactive components and potential mechanisms of action to provide a better view of the application of herbal drugs for treating neuropathic pain.
C1 [Ahmadzadeh, Amir Mahmoud] Mashhad Univ Med Sci, Clin Res Inst, Transplant Res Ctr, Mashhad, Iran
      [Ahmadzadeh, Amir Mahmoud] Mashhad Univ Med Sci, Sch Med, Dept Radiol, Mashhad, Iran
      Metab Syndrome Res Ctr, Ghazaleh] Mashhad Univ Med Sci, [Pourali, Mashhad, Iran
      Dept Med, Seyed Behzad] Golestan Univ Med Sci, [Mirheidari, Golestan, Iran
      [Shirazinia, Matin
      Hamedi, Mahdieh
      Fac Med, Hesam] Mashhad Univ Med Sci, Amirbeik, Mashhad, Iran
      [Mehri, Ali] Mashhad Univ Med Sci, Ghaem Hosp, Endoscop & Minimally Invas Surg Res Ctr, Mashhad, Iran
      Dept Neurosurg, Sajjad] Razavi Hosp, [Saghebdoust, Mashhad, Iran
      [Tayarani-Najaran, Zahra] Mashhad Univ Med Sci, Pharmaceut Technol Inst, Targeted Drug Delivery Res Ctr, Mashhad, Iran
      [Tayarani-Najaran, Zahra] Mashhad Univ Med Sci, Pharmaceut Technol Inst, Med Toxicol Res Ctr, Mashhad, Iran
      [Sathyapalan, Thozhukat] Hull Royal Infirm, Acad Diabet Endocrinol & Metab, Allam Diabet Ctr, Anlaby Rd, Kingston Upon Hull HU3 2JZ, England
      Neurosci Res Ctr, Fatemeh] Mashhad Univ Med Sci, [Forouzanfar, Mashhad, Iran
      [Forouzanfar, Fatemeh] Mashhad Univ Med Sci, Fac Med, Dept Neurosci, Mashhad, Iran
      [Sahebkar, Amirhossein] Mashhad Univ Med Sci, Pharmaceut Technol Inst, Biotechnol Res Ctr, Mashhad, Iran
      Appl Biomed Res Ctr, Amirhossein] Mashhad Univ Med Sci, [Sahebkar, Mashhad, Iran
NR 0
TC 0
SN 1389-2010
EI 
J9 
PD JUN 15
PY 2024
VL 25
IS 5
BP 534
EP 562
DI 
PG 29
UT CNKI:ahmadzadeh a#2024#medicin#current#25#534
ER

PT J
AU Zhao, B
   Zhang, Q
   He, Y
   Cao, W
   Song, W
   Liang, X
AF Zhao, B
   Zhang, Q
   He, Y
   Cao, W
   Song, W
   Liang, X
TI Corrigendum to "Targeted metabolomics reveals the aberrant energy status in diabetic peripheral neuropathy and the neuroprotective mechanism of traditional Chinese medicine JinMaiTong" [J. Pharm. Anal. 14 (2024) 225-243]
SO J Pharm Anal
LA Chinese
DT Article
AB [This corrects the article DOI: 10.1016/j.jpha.2023.09.007.].
C1 Department of Traditional Chinese Medicine, Peking Union Medical College Hospital, Peking Union Medical College, Chinese Academy of Medical Sciences, Beijing, 100730, China.
NR 0
TC 0
SN 2095-1779 (Print)
EI 
J9 
PD JUN 15
PY 2024
VL 14
IS 4
BP 100980
EP 100980
DI 
PG 1
UT CNKI:zhao#2024#corrige#j pharm#14#100980
ER

PT J
AU Y, You Z
   H, Lu J
   F, Xu Y
   Q, Wang Y
   M, Hao Y
AF Y, You Z
   H, Lu J
   F, Xu Y
   Q, Wang Y
   M, Hao Y
TI A Review of Traditional Chinese Medicine Syndrome Research on Type 2 Diabetes Mellitus and Its Common Chronic Complications
SO Pharmacognosy Magazine
LA Chinese
DT Article
DE Review; Syndrome type; Type 2 diabetes mellitus; disease; Pharmacology & Pharmacy
AB Type 2 diabetes mellitus is the leading cause of diabetes complications in China, threatening people's health and quality of life seriously. Over the past few years, with the change in lifestyle and dietary habits, the course of diabetes mellitus is gradually prolonged, and complications in diabetic patients are becoming increasingly common, so scholars have studied the syndrome associated with this disease, which has led to certain research findings. The purpose of this article is to summarise the research progress of diabetes mellitus, diabetic nephropathy, diabetic retinopathy, diabetes mellitus with heart disease, diabetic peripheral neuropathy, and other chronic complications of diabetes mellitus from two aspects of literature and clinical research, present directions and strategies for standardising syndrome types of diabetes mellitus and its common chronic complications.
C1 [You, Zhiyuan
      Lu, Junhong
      Xu, Yifeng
      Wang, Yiqin
      Hao, Yiming] Shanghai Univ Tradit Chinese Med, Shanghai Key Lab Hlth Identificat & Assessment, Lab TCM Four Diagnost Informat, Shanghai, Peoples R China
      [Hao, Yiming] Shanghai Univ Tradit Chinese Med, Shanghai Key Lab Hlth Identificat & Assessment, Lab TCM Four Diagnost Informat, 1200 Cailun Rd,Pudong New Area, Shanghai 201203, Peoples R China
NR 0
TC 0
SN 0973-1296
EI 
J9 
PD JUN 15
PY 2024
VL 20
IS 3
BP 712
EP 720
DI 
PG 9
UT CNKI:you z#2024#a revie#pharmac#20#712
ER

PT J
AU Özyurt, B
   Camcioglu, S
   Oturan, N
   Portehault, D
   Trellu, C
   A, Oturan M
AF Özyurt, B
   Camcioglu, S
   Oturan, N
   Portehault, D
   Trellu, C
   A, Oturan M
TI Reduced graphene oxide-Fe3O4-TiO2 nanocomposite catalyst for the mineralization of herbicide dalapon by heterogeneous photoelectro-Fenton process
SO Journal of Environmental Chemical Engineering
LA Chinese
DT Article
DE Advanced oxidation processes; Herbicides; Magnetic nanocomposite; Reduced graphene oxide; Titanium dioxide; electro-fenton; photocatalytic degradation; hydrogen-peroxide; oxygen reduction; rhodamine-b; water; removal; oxidation; felt; carbon; Engineering
AB Fast degradation and complete mineralization of herbicide dalapon (DPN) as the target pollutant has been investigated for the first time by the heterogeneous photoelectro-Fenton (hPEF) process using a nitrogen doped reduced graphene oxide (NrGO) modified carbon felt (CF) cathode (NrGO@CF) and a ternary nanocomposite catalyst (TNC) based on reduced graphene oxide (rGO), Fe3O4, and TiO2 to maintain high yield generation of H2O2 and center dot OH. The effects of main variables, including the catalyst composition and amount, applied current, and initial pH of the solution, were investigated. The as-synthesized nanomaterials exhibit significant improvements thanks to their high specific surface area, increased H2O2 production, catalytic activity, and the possibility to work in a wide pH range. This system also promotes photoreduction and photooxidation reactions by increasing photon absorption. By combining highly conductive carbon materials and the photoexcited electrons from TiO2, redox cycling between - FeII and - FeIII was facilitated, thus improving the process performance. Catalytic stability measurements show that the use of a NrGO@CF cathode, an equimass rGO-Fe3O4-TiO2 TNC and boron doped diamond (BDD) anode trio resulted in the fast degradation and complete mineralization of DPN within 30 and 60 minutes, respectively, after five consecutive cycles under UV light irradiation, 500 mA current intensity, 0.1 g L- 1 catalyst concentration and pH 6 conditions. Moreover, intermediate products of DPN oxidation were identified. Therefore, this study highlights an efficient and stable cathode and catalyst duo for the removal of a short chain halogenated aliphatic herbicide from aqueous media.
C1 [Ozyurt, Baran
      Camcioglu, Sule] Ankara Univ, Fac Engn, Dept Chem Engn, TR-06100 Ankara, Turkiye
      [Ozyurt, Baran
      Camcioglu, Sule
      Oturan, Nihal
      Trellu, Clement
      Oturan, Mehmet A.] Univ Gustave Eiffel, Lab Geomat & Environm, EA 4508, F-77454 Marne La Vallee 2, France
      [Portehault, David] Sorbonne Univ, CNRS, Lab Chim Matiere Condensee Paris CMCP, 4 Pl Jussieu, Paris, France
NR 0
TC 0
SN 2213-2929
EI 
J9 
PD JUN 15
PY 2024
VL 12
IS 5
BP 13
EP 13
DI 
PG 1
UT CNKI:özyurt#2024#reduced#journal#12#13
ER

PT J
AU Zhang, Y
   Wu, X
   Yao, W
   Ni, Y
   Ding, X
AF Zhang, Y
   Wu, X
   Yao, W
   Ni, Y
   Ding, X
TI Advances of traditional Chinese medicine preclinical mechanisms and clinical studies on diabetic peripheral neuropathy
SO Pharm Biol
LA Chinese
DT Article
DE *Diabetic Neuropathies/drug therapy; *Medicine, Chinese Traditional/methods; *Drugs, Chinese Herbal/therapeutic use/pharmacology; Animals; Quality of Life; Oxidative Stress/drug effects; Drug Evaluation, Preclinical/methods; Chinese patent medicine; Diabetes mellitus; inflammatory reaction; peripheral nervous system diseases; self-composed Chinese herbal compound prescription; single herbs
AB CONTEXT: Diabetic peripheral neuropathy (DPN) results in an enormous burden and reduces the quality of life for patients. Considering there is no specific drug for the management of DPN, traditional Chinese medicine (TCM) has increasingly drawn attention of clinicians and researchers around the world due to its characteristics of multiple targets, active components, and exemplary safety. OBJECTIVE: To summarize the current status of TCM in the treatment of DPN and provide directions for novel drug development, the clinical effects and potential mechanisms of TCM used in treating DPN were comprehensively reviewed. METHODS: Existing evidence on TCM interventions for DPN was screened from databases such as PubMed, the Cochrane Neuromuscular Disease Group Specialized Register (CENTRAL), and the Chinese National Knowledge Infrastructure Database (CNKI). The focus was on summarizing and analyzing representative preclinical and clinical TCM studies published before 2023. RESULTS: This review identified the ameliorative effects of about 22 single herbal extracts, more than 30 herbal compound prescriptions, and four Chinese patent medicines on DPN in preclinical and clinical research. The latest advances in the mechanism highlight that TCM exerts its beneficial effects on DPN by inhibiting inflammation, oxidative stress and apoptosis, endoplasmic reticulum stress and improving mitochondrial function. CONCLUSIONS: TCM has shown the power latent capacity in treating DPN. It is proposed that more large-scale and multi-center randomized controlled clinical trials and fundamental experiments should be conducted to further verify these findings.
C1 China Pharmaceutical University, School of Basic Medicine and Clinical Pharmacy, Nanjing, China.
NR 0
TC 0
SN 1388-0209 (Print)
EI 
J9 
PD JUN 15
PY 2024
VL 62
IS 1
BP 544
EP 561
DI 
PG 18
UT CNKI:zhang#2024#advance#pharm b#62#544
ER

PT J
AU Zhao, B
   Zhang, Q
   He, Y
   Cao, W
   Song, W
   Liang, X
AF Zhao, B
   Zhang, Q
   He, Y
   Cao, W
   Song, W
   Liang, X
TI Targeted metabolomics reveals the aberrant energy status in diabetic peripheral neuropathy and the neuroprotective mechanism of traditional Chinese medicine JinMaiTong
SO J Pharm Anal
LA Chinese
DT Article
DE Diabetic peripheral neuropathy; Energy metabolism; JinMaiTong; Targeted metabolomics
AB Diabetic peripheral neuropathy (DPN) is a common and devastating complication of diabetes, for which effective therapies are currently lacking. Disturbed energy status plays a crucial role in DPN pathogenesis. However, the integrated profile of energy metabolism, especially the central carbohydrate metabolism, remains unclear in DPN. Here, we developed a metabolomics approach by targeting 56 metabolites using high-performance ion chromatography-tandem mass spectrometry (HPIC-MS/MS) to illustrate the integrative characteristics of central carbohydrate metabolism in patients with DPN and streptozotocin-induced DPN rats. Furthermore, JinMaiTong (JMT), a traditional Chinese medicine (TCM) formula, was found to be effective for DPN, improving the peripheral neurological function and alleviating the neuropathology of DPN rats even after demyelination and axonal degeneration. JMT ameliorated DPN by regulating the aberrant energy balance and mitochondrial functions, including excessive glycolysis restoration, tricarboxylic acid cycle improvement, and increased adenosine triphosphate (ATP) generation. Bioenergetic profile was aberrant in cultured rat Schwann cells under high-glucose conditions, which was remarkably corrected by JMT treatment. In-vivo and in-vitro studies revealed that these effects of JMT were mainly attributed to the activation of adenosine monophosphate (AMP)-activated protein kinase (AMPK) and downstream peroxisome proliferator-activated receptor gamma coactivator 1-alpha (PGC-1α). Our results expand the therapeutic framework for DPN and suggest the integrative modulation of energy metabolism using TCMs, such as JMT, as an effective strategy for its treatment.
C1 Department of Traditional Chinese Medicine, Peking Union Medical College Hospital, Peking Union Medical College, Chinese Academy of Medical Sciences, Beijing, 100730, China.
NR 0
TC 0
SN 2095-1779 (Print)
EI 
J9 
PD JUN 15
PY 2024
VL 14
IS 2
BP 225
EP 243
DI 
PG 19
UT CNKI:zhao#2024#targete#j pharm#14#225
ER

PT J
AU Jing, P
   Hongzheng, H
   U, Zhenqi W
   Meijuan, Z
   I, Zuojing L
   Gang, C
AF Jing, P
   Hongzheng, H
   U, Zhenqi W
   Meijuan, Z
   I, Zuojing L
   Gang, C
TI Long-term efficacy and safety of Huangqi ()-based Traditional Chinese Medicine in diabetic peripheral neuropathy: a Meta-analysis of randomized controlled trials
SO J Tradit Chin Med
LA Chinese
DT Article
DE Medicine, Chinese Traditional/methods; *Diabetic Neuropathies/drug therapy/etiology; Randomized Controlled Trials as Topic; *Drugs, Chinese Herbal/adverse effects; *Diabetes Mellitus/drug therapy; *Astragalus propinquus; Huangqi (); Meta-analysis; diabetic peripheral neuropathy; medicine, Chinese traditional
AB OBJECTIVE: To assess the long-term effectiveness of Huangqi (Radix Astragali Mongolici, HQ)-based Traditional Chinese Medicine (TCM) in the treatment of diabetic peripheral neuropathy (DPN). METHODS: Nine databases were searched to retrieve available randomized controlled trials that compared HQ-based TCM and Western Medicines in the treatment of DPN. The methodological quality of the included studies was assessed using the Cochrane bias risk tool, and RevMan 5.4 was used for data analysis. The effect estimates of interest were risk ratio (RR), mean difference (MD) or standardized mean difference (SMD) with 95% confidence interval (CI). RESULTS: The results from 48 available studies assessing 3759 patients demonstrated that cases administered HQ-based TCM [RR = 1.30, 95% CI (1.21, 1.40), P < 0.000 01] or HQ-based TCM combined with Western Medicines [RR = 1.25, 95% CI (1.19, 1.31), P < 0.000 01] exhibited higher total efficacy rates than individuals who received Western Medicine alone. The results showed that the HQ-based TCM group had decreased Toronto Clinical Scoring System scores [MD =－1.50, 95% CI (－1.83, －1.17), P < 0.000 01], and reduced serum interleukin 6 [SMD = －0.57, 95% CI (－0.87, －0.27), P = 0.0002] and tumor necrosis factors-α levels [SMD = －0.60, 95% CI (－0.95, －0.25), P = 0.0009]. In addition, both HQ-based TCM and HQ-based TCM combined with Western Medicine increased nerve conduction velocity and decreased glycaemia compared with Western Medicine alone. In terms of blood lipids, oxidative stress and adverse drug reactions, there were no significant differences between the HQ-based TCM groups and the Western Medicine control group. CONCLUSION: The current Meta-analysis revealed that HQ-based TCM yields higher efficacy and safety than Western Medicine alone for the treatment of DPN, although further well-designed RCTs are required to validate these findings.
C1 Shenyang Pharmaceutical University, School of Life Sciences and Biopharmaceutics, Shenyang 110000, China.
NR 0
TC 0
SN 0255-2922 (Print)
EI 
J9 
PD JUN 15
PY 2024
VL 44
IS 2
BP 229
EP 242
DI 
PG 14
UT CNKI:jing#2024#long-te#j tradi#44#229
ER

PT J
AU L, Tian L
   Q, Yang M
   J, Tu S
   X, Chang K
   Y, Jiang H
   W, Jiang Y
   Ding, L
   W, Weng Z
   Q, Wang Y
   L, Tan X
   X, Zong C
   Y, Chen B
   B, Dou X
   G, Wang X
   C, Qi X
AF L, Tian L
   Q, Yang M
   J, Tu S
   X, Chang K
   Y, Jiang H
   W, Jiang Y
   Ding, L
   W, Weng Z
   Q, Wang Y
   L, Tan X
   X, Zong C
   Y, Chen B
   B, Dou X
   G, Wang X
   C, Qi X
TI Xiaoke Bitong capsule alleviates inflammatory impairment via inhibition of the TNF signaling pathway to against diabetic peripheral neuropathy
SO Phytomedicine
LA Chinese
DT Article
DE Xiaoke Bitong capsule; Network pharmacology; TNF signaling pathway; Experimental validation; streptozotocin; dysfunction; models; nerve; Plant Sciences; Pharmacology & Pharmacy; Integrative & Complementary Medicine
AB Background: Xiaoke Bitong capsule (XBC) is a crude herbal compound believed to tonify qi, improve blood circulation, and alleviate blood stasis. It has been used as an herbal formula for the prevention and treatment of diabetic peripheral neuropathy (DPN) under the guidance of traditional Chinese medicine (TCM). However, the pharmacological mechanisms by which XBC ameliorates DPN remain poorly understood. The interaction between pro-inflammatory factors and the activation of tumor necrosis factor (TNF) plays a critical role in the underlying mechanisms of DPN. XBC may protect against DPN through the regulation of the TNF pathway. Purpose: Many studies show the association between DPN and nerve dysfunction, however, treatment options are limited. To identify specific therapeutic targets and active components of XBC that contribute to its anti-DPN effects, our study aimed to investigate the potential mechanism of action of XBC during the progression of DPN using a system pharmacology approach. Methods: An approach involving UPLC-Q-TOF/MS and network pharmacology was used to analyze the compositions, potential targets, and active pathways of XBC. Further, models of streptozocin (STZ) induced mouse and glucose induced RSC96 cells were established to explore the therapeutic effects of XBC. High glucose induced RSC96 cells were pretreated with small interfering RNA (siRNA) to identify potential therapeutic targets of DPN. Results: Seventy-one active compositions of XBC and five potential targets, including mitogen-activated protein kinase 8 (MAPK), interleukin-6 (IL-6), poly-ADP-ribose polymerase-1 (PARP1), vascular endothelial growth factor A (VEGFA), and transcription factor p65 (NF-kappa B), were considered as the potential regulators of DPN. In addition, the results revealed that the TNF signaling pathway was closely related to DPN. Moreover, DPN contributed to the decreased expressions of PI3K and AKT, increased TNF-alpha and IL-1 beta in RSC96 cells, which were both reversed by XBC or TNF-alpha siRNA. Conclusion: XBC could protect against DPN by inhibiting the release of pro-inflammatory cytokines and regu- lating the activation of the TNF signaling pathway, further accelerating neurogenesis, and alleviating peripheral nerve lesions. Therefore, this study highlights the therapeutic value of XBC for DPN.
C1 [Tian, Lulu
      Tu, Shanjie
      Chang, Kaixin
      Jiang, Huanyu
      Jiang, Yuwei
      Weng, Zhiwei
      Wang, Yueqiang
      Tan, Xiaolong
      Zong, Chunxiao
      Chen, Buyang
      Dou, Xiaobing] Zhejiang Chinese Med Univ, Sch Life Sci, Hangzhou, Zhejiang, Peoples R China
      [Yang, Meiqi] Liaoning Univ Tradit Chinese Med, Xinglin Coll, Shenyang, Liaoning, Peoples R China
      [Ding, Lu
      Wang, Xiuge] Changchun Univ Chinese Med, Coll Chinese Med, Changchun, Jilin, Peoples R China
      [Qi, Xuchen] Zhejiang Univ, Sir Run Run Shaw Hosp, Sch Med, Dept Neurosurg, Hangzhou, Zhejiang, Peoples R China
      [Qi, Xuchen] Shaoxing Peoples Hosp, Dept Neurosurg, Shaoxing, Zhejiang, Peoples R China
NR 0
TC 0
SN 0944-7113
EI 
J9 
PD JUN 15
PY 2024
VL 132
IS 
BP 16
EP 16
DI 
PG 1
UT CNKI:tian l#2024#xiaoke #phytome#132#16
ER

PT J
AU Shivam
   K, Gupta A
   Kumar, S
AF Shivam
   K, Gupta A
   Kumar, S
TI Current Concepts in the Molecular Mechanisms and Management of Diabetic Neuropathy by Pharmacotherapeutics and Natural Compounds
SO Cent Nerv Syst Agents Med Chem
LA Chinese
DT Article
DE *Diabetic Neuropathies/drug therapy/metabolism; Animals; Biological Products/therapeutic use; Oxidative Stress/drug effects/physiology; Hypoglycemic Agents/therapeutic use; Diabetic neuropathy; diabetes.; hyperglycemia; molecular mechanisms; pharmacotherapeutics; phytochemicals
AB One of the most crippling effects of diabetes mellitus is diabetic neuropathy, which can cause discomfort, loss of movement, and even amputation. Diabetic neuropathy manifests in a variety of ways, ranging from pain to death. Diagnosing diabetic neuropathy can be challenging since it often goes unnoticed for many years following the onset of diabetes. In addition to oxidative stress in neurons, hyperglycemia activates a number of metabolic pathways that are important sources of damage and possible targets for treatment in diabetic neuropathy. Downstream metabolic cascades caused by prolonged hyperglycemia include activation of protein kinase C, increased production of advanced glycation end products, excessive release of cytokines, increased oxidative stress, and injury to peripheral nerves. Despite the fact that these metabolic anomalies are considered the main cause of diabetes-related microvascular issues, the diverse mechanistic processes of neuropathy are characterized by organ-specific histological and biochemical features. Although the symptoms of diabetic neuropathy can be treated, there are few options to correct the underlying problem. Diabetic neuropathy exerts a tremendous financial, psychological, and physical burden on society, emphasizing the need for efficient and focused treatment. The major goal of this review is to shed light on the multiple mechanisms and pathways that contribute to the onset of diabetic neuropathy and to provide readers with a comprehensive understanding of emerging therapeutic strategies to postpone or reverse various forms of diabetic neuropathy. The article discusses available medications and provides the latest guidelines for the treatment of pain and distal symmetric polyneuropathy, including diabetic autonomic neuropathy, which may help the patients control pain well and assess alternatives for treatment that might be more successful in preventing or delaying the course of a disease.
C1 Faculty of Pharmacy, School of Pharmaceutical Sciences, IFTM University, Uttar Pradesh, 244102, India.
NR 0
TC 0
SN 1871-5249
EI 
J9 
PD JUN 15
PY 2024
VL 24
IS 3
BP 264
EP 280
DI 
PG 17
UT CNKI:shivam#2024#current#cent ne#24#264
ER

PT J
AU Liu, Y
   Yu, R
   Wang, X
   Chen, Y
   Yin, T
   Gao, Q
   Sun, L
   Zheng, Z
AF Liu, Y
   Yu, R
   Wang, X
   Chen, Y
   Yin, T
   Gao, Q
   Sun, L
   Zheng, Z
TI Research progress of the effective active ingredients of Astragalus mongholicus in the treatment of diabetic peripheral neuropathy
SO Biomed Pharmacother
LA Chinese
DT Article
DE *Diabetic Neuropathies/drug therapy; *Astragalus Plant; *Drugs, Chinese Herbal/pharmacology/therapeutic use; *Diabetes Mellitus; Active Ingredient of Astragalus Mongholicus; Astragalus flavone; Astragalus mongholicus; Astragalus polysaccharides; Astragalus saponin; Diabetic peripheral neuropathy; Pharmacological mechanism
AB Diabetic peripheral neuropathy (DPN) is one of the most prevalent consequences of diabetes, with a high incidence and disability rate. The DPN's pathogenesis is extremely complex and yet to be fully understood. Persistent high glucose metabolism, nerve growth factor deficiency, microvascular disease, oxidative stress, peripheral nerve cell apoptosis, immune factors, and other factors have been implicated in the pathogenesis of DPN. Astragalus mongholicus is a commonly used plant used to treat DPN in clinical settings. Its rich chemical components mainly include Astragalus polysaccharide, Astragalus saponins, Astragalus flavones, etc., which play a vital role in the treatment of DPN. This review aimed to summarize the pathogenesis of DPN and the studies on the mechanism of the effective components of Astragalus mongholicus in treating DPN. This is of great significance for the effective use of Chinese herbal medicine and the promotion of its status and influence on the world.
C1 Department of Rehabilitation Medicine,The Affiliated Taian City Central Hospital of Qingdao University, Taian 271000, China.
NR 0
TC 0
SN 0753-3322
EI 
J9 
PD JUN 15
PY 2024
VL 173
IS 
BP 116350
EP 116350
DI 
PG 1
UT CNKI:liu#2024#researc#biomed #173#116350
ER

PT J
AU Hu, F
   Lin, J
   Xiong, L
   Li, Z
   K, Liu W
   J, Zheng Y
AF Hu, F
   Lin, J
   Xiong, L
   Li, Z
   K, Liu W
   J, Zheng Y
TI Exploring the molecular mechanism of Xuebifang in the treatment of diabetic peripheral neuropathy based on bioinformatics and network pharmacology
SO Front Endocrinol (Lausanne)
LA Chinese
DT Article
DE Computational Biology; *Diabetes Mellitus; *Diabetic Neuropathies/drug therapy/genetics; Molecular Docking Simulation; Network Pharmacology; *Drugs, Chinese Herbal/pharmacology; Xuebifang; bioinformatics; diabetic peripheral neuropathy; traditional Chinese medicine; commercial or financial relationships that could be construed as a potential; conflict of interest.
AB BACKGROUND: Xuebifang (XBF), a potent Chinese herbal formula, has been employed in managing diabetic peripheral neuropathy (DPN). Nevertheless, the precise mechanism of its action remains enigmatic. PURPOSE: The primary objective of this investigation is to employ a bioinformatics-driven approach combined with network pharmacology to comprehensively explore the therapeutic mechanism of XBF in the context of DPN. STUDY DESIGN AND METHODS: The active chemicals and their respective targets of XBF were sourced from the TCMSP and BATMAN databases. Differentially expressed genes (DEGs) related to DPN were obtained from the GEO database. The targets associated with DPN were compiled from the OMIM, GeneCards, and DrugBank databases. The analysis of GO, KEGG pathway enrichment, as well as immuno-infiltration analysis, was conducted using the R language. The investigation focused on the distribution of therapeutic targets of XBF within human organs or cells. Subsequently, molecular docking was employed to evaluate the interactions between potential targets and active compounds of XBF concerning the treatment of DPN. RESULTS: The study successfully identified a total of 122 active compounds and 272 targets associated with XBF. 5 core targets of XBF for DPN were discovered by building PPI network. According to GO and KEGG pathway enrichment analysis, the mechanisms of XBF for DPN could be related to inflammation, immune regulation, and pivotal signalling pathways such as the TNF, TLR, CLR, and NOD-like receptor signalling pathways. These findings were further supported by immune infiltration analysis and localization of immune organs and cells. Moreover, the molecular docking simulations demonstrated a strong binding affinity between the active chemicals and the carefully selected targets. CONCLUSION: In summary, this study proposes a novel treatment model for XBF in DPN, and it also offers a new perspective for exploring the principles of traditional Chinese medicine (TCM) in the clinical management of DPN.
C1 Anhui University of Chinese Medicine, College of Traditional Chinese Medicine, Hefei, China.
NR 0
TC 0
SN 1664-2392 (Print)
EI 
J9 
PD JUN 15
PY 2024
VL 15
IS 
BP 1275816
EP 1275816
DI 
PG 1
UT CNKI:hu#2024#explori#front e#15#1275816
ER

PT J
AU Xiaoqin, S
   Yi, T
   Xiaoyu, L
   Ya, B
   Jingwen, S
   Yin, L
AF Xiaoqin, S
   Yi, T
   Xiaoyu, L
   Ya, B
   Jingwen, S
   Yin, L
TI Research progress of traditional Chinese medicine monomer in treating diabetic peripheral neuropathy: A review
SO Medicine (Baltimore)
LA Chinese
DT Article
DE Medicine, Chinese Traditional; *Diabetic Neuropathies/drug therapy; Blood Glucose; *Drugs, Chinese Herbal/therapeutic use/pharmacology; Sciatic Nerve/pathology; *Diabetes Mellitus
AB Diabetes peripheral neuropathy is one of the most common complications of diabetes. Early symptoms are insidious, while late symptoms mainly include numbness, pain, swelling, and loss of sensation in the limbs, which can lead to disability, foot ulcers, amputation, and so on. At present, the pathogenesis is also complex and diverse, and it is not yet clear. Western medicine treatment mainly focuses on controlling blood sugar and nourishing nerves, but the effect is not ideal. In recent years, it has been found that many drug monomers have shown good therapeutic and prognostic effects in the prevention and treatment of diabetes peripheral neuropathy, and related research has become a hot topic. To understand the specific mechanism of action of traditional Chinese medicine monomers in treatment, this article provides a review of their mechanism research and key roles. It mainly includes flavonoids, phenols, terpenes, saponins, alkaloids, polysaccharides, etc. By nuclear factor-κB (NF-κB), the signaling pathways of adenosine monophosphate-activated protein kinase (AMPK), Nrf2/ARE, SIRT1/p53, etc, can play a role in lowering blood sugar, antioxidant, anti-inflammatory, inhibiting cell apoptosis, and autophagy, promoting sciatic nerve regeneration, and have great potential in the prevention and treatment of this disease. A systematic summary of its related mechanisms of action was conducted, providing ideas for in-depth research and exploration of richer traditional Chinese medicine components, and also providing a relatively complete theoretical reference for clinical research on diabetes peripheral neuropathy treatment.
C1 Chengdu University of Traditional Chinese Medicine, Sichuan, China.
NR 0
TC 0
SN 0025-7974 (Print)
EI 
J9 
PD JUN 15
PY 2024
VL 103
IS 13
BP e37767
EP e37767
DI 
PG 1
UT CNKI:xiaoqin#2024#researc#medicin#103#e37767
ER

PT J
AU C, Fan X
   S, Cao J
   C, Yan G
   Y, Zhao Y
   Wang, Y
   G, Wang X
   Mi, J
AF C, Fan X
   S, Cao J
   C, Yan G
   Y, Zhao Y
   Wang, Y
   G, Wang X
   Mi, J
TI A protocol for research on the use of acupuncture in the management of diabetic peripheral neuropathy in individuals with type 2 diabetes: A systematic review and meta-analysis
SO Plos One
LA Chinese
DT Article
AB Introduction Diabetic peripheral neuropathy (DPN), a prevalent complication among individuals diagnosed with type 2 diabetes, has a significant impact on both the well-being of patients and their financial situation. Acupuncture has been employed for thousands of years within China and is regarded as one of the primary characteristic therapies of traditional Chinese medicine. Research has indicated that acupuncture has the potential to enhance microcirculation, decrease the generation of free radicals, and augment nerve conduction velocity. There had been several meta-analyses of acupuncture on DPN. Nevertheless, there has been inadequate attention given to the assessment of blood glucose control, and scores related to quality of life. Hence, we get additional evidence by enhancing the quantity and quality of studies to draw more distinct findings.Methods We will conduct a comprehensive search for reports published from the beginning until June 2023 using various databases including Web of Science, Embase, Cochrane Library, PubMed, AMED, Wanfang database, VIP database, China National Knowledge Infrastructure, and Chinese Biomedical Literature database. Only randomized controlled trials will be considered, with no exclusion of quasi-randomized control trials. Articles in both English and Chinese will be taken into account without any limitations on publication dates. The data will be extracted, managed, and analyzed by two researchers working independently. The primary outcomes will include improvement of symptom scores, change of nerve conduction velocity, and quality of life scores. Additional outcomes will encompass blood glucose levels after fasting and 2 hours after eating, levels of glycosylated hemoglobin, and any adverse events associated with acupuncture. We plan to use the RevMan V.5.4 application and the random-effects model for conducting the meta-analysis. The assessment of potential prejudice can be conducted by Cochrane's 'risk of bias' 2 (RoB 2) tool. Registration: PROSPERO (registration number: CRD42023425203).Discussion Our goal is to perform a meta-analysis that offers an unbiased approach to treating individuals with type 2 DPN. At the same time, it also provides doctors with more choices in the treatment of diabetes peripheral neuropathy.
C1 [Fan, Xuechun
      Cao, Jingsi
      Coll Tradit Chinese Med, Ying] Changchun Univ Chinese Med, Wang, Changchun, Peoples R China
      [Yan, Guanchi
      Zhao, Yunyun
      Wang, Xiuge
      Mi, Jia] Changchun Univ Chinese Med, Affiliated Hosp 1, Dept Endocrinol, Changchun, Peoples R China
NR 0
TC 0
SN 1932-6203
EI 
J9 
PD JUN 15
PY 2024
VL 19
IS 11
BP 9
EP 9
DI 
PG 1
UT CNKI:fan x#2024#a proto#plos on#19#9
ER

PT J
AU Y, Wang S
   Taledaohan, A
   Tuohan, M
   Y, Zhang J
   Y, Li Y
   Song, W
   J, Wang Y
   C, Liang X
   L, Wu Q
AF Y, Wang S
   Taledaohan, A
   Tuohan, M
   Y, Zhang J
   Y, Li Y
   Song, W
   J, Wang Y
   C, Liang X
   L, Wu Q
TI Jinmaitong alleviates diabetic neuropathic pain by inhibiting JAK2/STAT3 signaling in microglia of diabetic rats
SO Journal of Ethnopharmacology
LA Chinese
DT Article
DE Jinmaitong; Microglia; JAK2/STAT3 signaling pathway; Neuroinflammation; Traditional Chinese medicine; peripheral neuropathy; astragaloside-iv; spinal microglia; chlorogenic acid; animal-models; activation; pathogenesis; contributes; pathway; protein; Plant Sciences; Pharmacology & Pharmacy; Integrative & Complementary Medicine
AB Ethnopharmacological relevance: Jinmaitong (JMT) is a prescription of Traditional Chinese Medicine that is composed of 12 crude drugs. It has been used in the treatment of diabetic neuropathic pain (DNP) for more than 30 years. Aim of study: Microglia are thought to play an important role in neuropathic pain. This study aimed to evaluate the protective effect of JMT against DNP and to investigate the underlying mechanisms in which the microglia and JAK2/STAT3 signaling pathway were mainly involved. Materials and methods: The chemical composition of JMT was analyzed using liquid chromatography tandem mass spectrometry. The diabetes model was constructed using 11 to 12 -week-old male Zucker diabetic fatty (ZDF) rat (fa/fa). The model rats were divided into 5 groups and were given JMT at three dosages (11.6, 23.2, and 46.4 g/kg, respectively, calculated as the crude drug materials), JAK inhibitor AG490 (positive drug, 10 mu g/ day), and placebo (deionized water), respectively, for eight weeks (n = 6). Meanwhile, Zucker lean controls (fa/ +) were given a placebo (n = 6). Body weight was tested weekly and blood glucose was monitored every 2 weeks. The mechanical allodynia and heat hyperalgesia were assessed using mechanical withdrawal threshold (MWT) and thermal withdrawal latency (TWL) tests. After treatment, the microglia activation marker Iba-1, CD11B, CD68, neuroinflammatory mediators, and mediators of the JAK2/STAT3 signaling pathway were compared between different groups. The mRNA and protein levels of target genes were assessed by quantitative real-time PCR and Western Blot, respectively. Results: We found that JMT significantly inhibited the overactivation of microglia in spinal cords, and suppressed neuroinflammation of DNP model rats, thereby ameliorating neurological dysfunction and injuries. Furthermore, these effects of JMT could be attributed to the inhibition of the JAK2/STAT3 signaling pathway. Conclusions: Our findings suggested that JMT effectively ameliorated DNP by modulating microglia activation via inhibition of the JAK2/STAT3 signaling pathway. The present study provided a basis for further research on the therapeutic strategies of DNP.
C1 [Wang, Shuyu
      Li, Yaoyang
      Liang, Xiaochun
      Wu, Qunli] Chinese Acad Med Sci & Peking Union Med Coll, Peking Union Med Coll Hosp, Dept Tradit Chinese Med, Beijing 100730, Peoples R China
      [Taledaohan, Ayijiang
      Tuohan, Maermaer
      Zhang, Jiyi
      Wang, Yuji] Capital Med Univ, Minist Educ China, Sch Pharmaceut Sci, Dept Med Chem,Beijing Lab Biomed Mat,Beijing Area, Beijing 100069, Peoples R China
      [Song, Wei] Chinese Acad Med Sci & Peking Union Med Coll, Peking Union Med Coll Hosp, Inst Clin Med, Natl Infrastructures Translat Med, Beijing 100730, Peoples R China
NR 0
TC 0
SN 0378-8741
EI 
J9 
PD JUN 15
PY 2024
VL 333
IS 
BP 12
EP 12
DI 
PG 1
UT CNKI:wang s#2024#jinmait#journal#333#12
ER

PT J
AU M, Liu J
   Q, Lin Y
   H, Huang Y
   Y, Yang Q
   J, Li X
   L, Ye Y
   H, Zheng B
   Song, W
AF M, Liu J
   Q, Lin Y
   H, Huang Y
   Y, Yang Q
   J, Li X
   L, Ye Y
   H, Zheng B
   Song, W
TI Efficacy and safety of acupuncture for painful diabetic neuropathy: a systematic review and meta-analysis
SO Frontiers in Neurology
LA Chinese
DT Article
DE painful diabetic neuropathy; efficacy; meta-analysis; safety; traditional chinese medicine; peripheral neuropathy; stimulation; mechanisms; electroacupuncture; therapy; Neurosciences & Neurology
AB Background: Painful diabetic neuropathy (PDN) is a common chronic neurological complication of diabetes mellitus. Medications are often used to relieve pain, but with significant side effects. Acupuncture is now a component of pragmatic and integrative treatment for PDN. An increasing number of relevant randomized controlled trials have been published in recent years, but a comprehensive meta-analysis has not yet been performed. The aim of this paper is to verify the effectiveness and safety of acupuncture for PDN by meta-analysis and trial sequential analysis (TSA). Methods: All participants in this study should have had a PDN diagnosis and the trial group was treated with acupuncture. Eight databases, including EMbase, PubMed, Web of science, Cochrane Library, China Biology Medicine disc (CBM), China National Knowledge Infrastructure (CNKI), Wanfang and Chongqing VIP (CQVIP) were retrieved from inception to 5 April 2023. Meta-analysis was conducted utilizing RevMan 5.3 and Stata 15.0. TSA was performed to assess the adequacy of sample size for the outcomes. Results: A total of 36 studies, comprising 2,739 PDN patients, were included. Among them, 1,393 patients were assigned to the trial group and 1,346 patients were treated in the control group. Outcomes covers the primary indicator Total effective rate (RR = 1.42, 95%CI [1.34, 1.52], p < 0.00001), with 21 studies reported, Pain intensity (SMD = -1.27, 95%CI [-1.58, -0.95], p < 0.00001), with 23 studies reported, and other outcomes, including motor nerve conduction velocity (MCV; MD = 3.58, 95%CI [2.77, 4.38], p < 0.00001), sensory nerve conduction velocity (SCV; MD = 3.62, 95%CI [2.75, 4.49], p < 0.00001), Depression score (SMD = -1.02, 95%CI [1.58, 0.46]), Toronto clinical scoring system (TCSS; MD = -2.41, 95%CI [-3.37, -1.45], p < 0.00001), Quality of life (SMD = 1.06, 95%CI [0.66, 1.46]), traditional Chinese medicine (TCM) syndrome score (MD = -4.99, 95%CI [-6.79, -3.18], p < 0.00001), suggesting that acupuncture have an ameliorating effect on PDN in various respect. Egger's test revealed publication bias for four outcomes. TSA showed that as for Total effective rate, Pain Intensity, MCV and SCV, the number of included studies was sufficient to support the conclusions. Conclusion: Acupuncture demonstrates significant effectiveness in improving PDN outcomes, including Total effective rate, Pain intensity, MCV, SCV, Depression score, TCSS, Quality of life, TCM syndrome score. But the Adverse events rate is no different in trail group and control group. The publication bias presented in Total effective rate, Pain intensity, MCV and SCV can be remedied by Trim and filling method.
C1 [Liu, Jiaming
      Lin, Yueqi
      Huang, Yuheng
      Yang, Qingyi
      Li, Xiaojie
      Ye, Yinglan
      Zheng, Bohui] Guangzhou Univ Chinese Med, Clin Med Sch 2, Guangzhou, Guangdong, Peoples R China
      [Song, Wei] Guangzhou Univ Chinese Med, Guangdong Prov Hosp Chinese Med, Clin Coll 2, Guangzhou, Guangdong, Peoples R China
NR 0
TC 0
SN 1664-2295
EI 
J9 
PD JUN 15
PY 2024
VL 15
IS 
BP 16
EP 16
DI 
PG 1
UT CNKI:liu j#2024#efficac#frontie#15#16
ER

PT J
AU J, Jiang A
   J, Li J
   J, Wang L
   S, Zha W
   X, Lin Y
   D, Zhao J
   H, Fang Z
   M, Shen G
AF J, Jiang A
   J, Li J
   J, Wang L
   S, Zha W
   X, Lin Y
   D, Zhao J
   H, Fang Z
   M, Shen G
TI Multi-feature, Chinese-Western medicine-integrated prediction model for diabetic peripheral neuropathy based on machine learning and SHAP
SO Diabetes-Metabolism Research and Reviews
LA Chinese
DT Article
DE diabetic peripheral neuropathy (DPN); machine learning; prediction model; Endocrinology & Metabolism
AB Background: Clinical studies have shown that diabetic peripheral neuropathy (DPN) has been on the rise, with most patients presenting with severe and progressive symptoms. Currently, most of the available prediction models for DPN are derived from general clinical information and laboratory indicators. Several Traditional Chinese medicine (TCM) indicators have been utilised to construct prediction models. In this study, we established a novel machine learning-based multi-featured Chinese-Western medicine-integrated prediction model for DPN using clinical features of TCM. Materials and Methods: The clinical data of 1581 patients with Type 2 diabetes mellitus (T2DM) treated at the Department of Endocrinology of the First Affiliated Hospital of Anhui University of Chinese Medicine were collected. The data (including general information, laboratory parameters and TCM features) of 1142 patients with T2DM were selected after data cleaning. After baseline description analysis of the variables, the data were divided into training and validation sets. Four prediction models were established and their performance was evaluated using validation sets. Meanwhile, the accuracy, precision, recall, F1 score and area under the curve (AUC) of ROC were calculated using ten-fold cross-validation to further assess the performance of the models. An explanatory analysis of the results of the DPN prediction model was carried out using the SHAP framework based on machine learning-based prediction models. Results: Of the 1142 patients with T2DM, 681 had a comorbidity of DPN, while 461 did not. There was a significant difference between the two groups in terms of age, cause of disease, systolic pressure, HbA1c, ALT, RBC, Cr, BUN, red blood cells in the urine, glucose in the urine, and protein in the urine (p < 0.05). T2DM patients with a comorbidity of DPN exhibited diverse TCM symptoms, including limb numbness, limb pain, hypodynamia, thirst with desire for drinks, dry mouth and throat, blurred vision, gloomy complexion, and unsmooth pulse, with statistically significant differences (p < 0.05). Our results showed that the proposed multi-featured Chinese-Western medicine-integrated prediction model was superior to conventional models without characteristic TCM indicators. The model showed the best performance (accuracy = 0.8109, precision = 0.8029, recall = 0.9060, F1 score = 0.8511, and AUC = 0.9002). SHAP analysis revealed that the dominant risk factors that caused DPN were TCM symptoms (limb numbness, thirst with desire for drinks, blurred vision), age, cause of disease, and glycosylated haemoglobin. These risk factors were exerted positive effects on the DPN prediction models. Conclusions: A multi-feature, Chinese-Western medicine-integrated prediction model for DPN was established and validated. The model improves early-stage identification of high-risk groups for DPN in the diagnosis and treatment of T2DM, while also providing informative support for the intelligent management of chronic conditions such as diabetes.
C1 [Jiang, Aijuan
      Li, Jiajie
      Wang, Lujie
      Guoming] Anhui Univ Chinese Med, Shen, Hefei 230012, Peoples R China
      Wenshu] Hefei Univ Technol, [Zha, Hefei, Peoples R China
      [Lin, Yixuan
      Zhao, Jindong
      Affiliated Hosp 1, Zhaohui] Anhui Univ Chinese Med, Fang, Hefei, Peoples R China
NR 0
TC 0
SN 1520-7552
EI 
J9 
PD JUN 15
PY 2024
VL 40
IS 4
BP 12
EP 12
DI 
PG 1
UT CNKI:jiang a#2024#multi-f#diabete#40#12
ER

PT J
AU Q, Shi Y
   R, Li H
   G, Lin Y
   F, Wang S
   F, Shen G
AF Q, Shi Y
   R, Li H
   G, Lin Y
   F, Wang S
   F, Shen G
TI Effective constituents and protective effect of Mudan granules against Schwann cell injury
SO Journal of Ethnopharmacology
LA Chinese
DT Article
DE Diabetic peripheral neuropathy; Schwann cell; Protective pathways; Effective constituents; stress; identification; dysfunction; networking; discovery; apoptosis; glucose; tang; acid; mice; Plant Sciences; Pharmacology & Pharmacy; Integrative & Complementary Medicine
AB Ethnopharmacological relevance: Diabetic peripheral neuropathy (DPN) is the most common complication of diabetes. Mudan granules (MD) is a Chinese patent medicine for treating DPN, which is composed of nine Chinese medicinal herbs, including the radix of Astragalus membranaceus (Fisch.) Bge. var. mongholicus (Bge.) Hsiao or Astragalus membranaceus (Fisch.) Bge. (Huangqi in Chinese), rhizome of Corydalis yousuo W.T. Wang (Yanhusuo), radix and rhizome of Panax notoginseng (Burk.) F. H. Chen (Sanqi), radix of Paeonia lactiflora Pall. or Paeonia veitchii Lynch (Chishao), radix and rhizome of Salvia miltiorrhiza Bge. (Danshen), rhizome of Ligusticum chuanxiong Hort. (Chuanxiong), flowers of Carthamus tinctorius L. (Honghua), lignum of Caesalpinia sappan L. (Sumu), and caulis of Spatholobus suberectus Dunn (Jixueteng). MD was reported to have a protective effect on Schwann cell (SC) that is considered as an important therapeutic target of DPN. However, the constituents of MD have not been reported, and the effective constituents and protective pathways for MD against SC injury remain unclear. Aim of the study: This study aimed to identify the constituents in MD, and to investigate the effective constituents and protective pathways of MD against high-glucose/lipid injury in SC. Materials and methods: The chemical constituents of MD were identified using ultra -performance liquid chromatography-quadrupole time -of -flight mass spectrometry (UPLC-QTOF-MS). Protective effect and effective constituents screening were performed in an in vitro SC injury model induced by high glucose and lipid levels. The protective pathways of MD and its effective constituents were investigated by western blotting assay of related proteins. Results: A total of 136 constituents were identified in MD. MD downregulated the phosphorylation of extracellular-regulated protein kinases 1/2 (ERK1/2) and expression of cyclooxygenase-2 (COX -2) and upregulated the expression of sirtuin 2 (SIRT2). Seven effective constituents were screened out, including three from Sanqi [20(R)-ginsenoside Rh2, 20(S)-ginsenoside Rh2, and ginsenoside Rk3], one from Huangqi (astragaloside II), one from Danshen (danshensu), and two from Chuanxiong (chlorogenic and cryptochlorogenic acid). Six of the seven compounds, excluding danshensu, inhibited the phosphorylation of ERK1/2. Both astragaloside II and chlorogenic acid upregulated the expression of SIRT2, and cryptochlorogenic acid and danshensu downregulated the expression of COX -2. Conclusions: The constituents of MD were firstly identified, and seven effective constituents were found. MD can protect SC against high-glucose and -lipid injury by downregulating ERK1/2 phosphorylation and COX -2 expression and upregulating SIRT2 expression. Seven effective constituents regulated the expression of these proteins. This study presented an important advance toward elucidating the chemical constituents, and the effective constituents and protective pathways of MD against high-glucose/lipid injury in SC, which is very helpful for investigating the action mechanism of MD on treating DPN, and could ultimately inform the development of effective quality control procedures for MD production.
C1 [Shi, Yingqiu
      Li, Haoran
      Lin, Yugang
      Wang, Shufang] Zhejiang Univ, Coll Pharmaceut Sci, 866 Yuhangtang Rd, Hangzhou 310058, Peoples R China
      [Wang, Shufang] Zhejiang Univ, Innovat Ctr Translat Pharm, Jinhua Inst, Jinhua 321016, Peoples R China
      Guofang] Hangzhou Inst Food & Drug Control, [Shen, Hangzhou 310022, Peoples R China
NR 0
TC 0
SN 0378-8741
EI 
J9 
PD JUN 15
PY 2024
VL 323
IS 
BP 10
EP 10
DI 
PG 1
UT CNKI:shi y#2024#effecti#journal#323#10
ER

PT J
AU Jing, P
   Hongzheng, H
   Zhenqi, W
   Meijuan, Z
   Zuojing, L
   Gang, C
AF Jing, P
   Hongzheng, H
   Zhenqi, W
   Meijuan, Z
   Zuojing, L
   Gang, C
TI Long-term efficacy and safety of Huangqi (Radix Astragali Mongolici)-based Traditional Chinese Medicine in diabetic peripheral neuropathy: a Meta-analysis of randomized controlled trials
SO Journal of Traditional Chinese Medicine
LA Chinese
DT Article
DE medicine; Chinese traditional; diabetic peripheral neuropathy; Meta- analysis; prevention; Integrative & Complementary Medicine
AB OBJECTIVE: To assess the long-term effectiveness of Huangqi (Radix Astragali Mongolici, HQ)-based Traditional Chinese Medicine (TCM) in the treatment of diabetic peripheral neuropathy (DPN). METHODS: Nine databases were searched to retrieve available randomized controlled trials that compared HQbased TCM and Western Medicines in the treatment of DPN. The methodological quality of the included studies was assessed using the Cochrane bias risk tool, and RevMan 5.4 was used for data analysis. The effect estimates of interest were risk ratio (RR), mean difference (MD) or standardized mean difference (SMD) with 95% confidence interval (CI). RESULTS: The results from 48 available studies assessing 3759 patients demonstrated that cases administered HQ-based TCM [RR = 1.30, 95% CI (1.21, 1.40), P < 0.000 01] or HQ-based TCM combined with Western Medicines [RR = 1.25, 95% CI (1.19, 1.31), P < 0.000 01] exhibited higher total efficacy rates than individuals who received Western Medicine alone. The results showed that the HQ-based TCM group had decreased Toronto Clinical Scoring System scores [MD = -1.50, 95% CI (-1.83,-1.17), P < 0.000 01], and reduced serum interleukin 6 [SMD = -0.57, 95% CI( - 0.87, - 0.27), P = 0.0002] and tumor necrosis factors-alpha levels [SMD = -0.60, 95% CI (-0.95,-0.25), P = 0.0009]. In addition, both HQ-based TCM and HQbased TCM combined with Western Medicine increased nerve conduction velocity and decreased glycaemia compared with Western Medicine alone. In terms of blood lipids, oxidative stress and adverse drug reactions, there were no significant differences between the HQ-based TCM groups and the Western Medicine control group. CONCLUSION: The current Meta-analysis revealed that HQ-based TCM yields higher efficacy and safety than Western Medicine alone for the treatment of DPN, although further well-designed RCTs are required to validate these findings. (c) 2024 JTCM. All rights reserved.
C1 Sch Life Sci & Biopharmaceut, Ping] Shenyang Pharmaceut Univ, [Jing, Shenyang 110000, Peoples R China
      [Hongzheng, Hao] Liaoning Univ Tradit Chinese Med, Affiliated Hosp, Dept Endocrinol, Shenyang 110000, Peoples R China
      [Zhenqi, Wu] Liaoning Univ Tradit Chinese Med, Dept Res Adm, Affiliated Hosp, Shenyang 110000, Peoples R China
      [Meijuan, Zou
      Zuojing, Li
      Sch Pharm, Cheng] Shenyang Pharmaceut Univ, Gang, Shenyang 110000, Peoples R China
NR 0
TC 0
SN 0255-2922
EI 
J9 
PD JUN 15
PY 2024
VL 44
IS 2
BP 229
EP 242
DI 
PG 14
UT CNKI:jing#2024#long-te#journal#44#229
ER

PT J
AU Wiegand, V
   Gao, Y
   Teusch, N
AF Wiegand, V
   Gao, Y
   Teusch, N
TI Pharmacological Effects of Paeonia lactiflora Focusing on Painful Diabetic Neuropathy
SO Planta Medica
LA Chinese
DT Article
DE Paeoniaceae; painful diabetic neuropathy; nociception; neuroprotection; neuroinflammation; oxidative stress; peripheral neuropathy; network pharmacology; hydrolyzable tannins; paeoniflorin; mechanisms; constituents; activation; paclitaxel; pregabalin; palbinone; Plant Sciences; Pharmacology & Pharmacy; Integrative & Complementary Medicine
AB Painful diabetic neuropathy (PDN) is a highly prevalent complication in patients suffering from diabetes mellitus. Given the inadequate pain-relieving effect of current therapies for PDN, there is a high unmet medical need for specialized therapeutic options. In traditional Chinese medicine (TCM), various herbal formulations have been implemented for centuries to relieve pain, and one commonly used plant in this context is Paeonia lactiflora ( P. lactiflora ). Here, we summarize the chemical constituents of P. lactiflora including their pharmacological mechanisms-of-action and discuss potential benefits for the treatment of PDN. For this, in silico data, as well as preclinical and clinical studies, were critically reviewed and comprehensively compiled. Our findings reveal that P. lactiflora and its individual constituents exhibit a variety of pharmacological properties relevant for PDN, including antinociceptive, anti-inflammatory, antioxidant, and antiapoptotic activities. Through this multifaceted and complex combination of various pharmacological effects, relevant hallmarks of PDN are specifically addressed, suggesting that P. lactiflora may represent a promising source for novel therapeutic approaches for PDN.
C1 [Wiegand, Vanessa
      Gao, Ying
      Teusch, Nicole] Heinrich Heine Univ Dusseldorf, Inst Pharmaceut Biol & Biotechnol, Univ Str 1, D-40225 Dusseldorf, Germany
NR 0
TC 0
SN 0032-0943
EI 
J9 
PD JUN 15
PY 2024
VL 90
IS 15
BP 1115
EP 1129
DI 
PG 15
UT CNKI:wiegand#2024#pharmac#planta #90#1115
ER

PT J
AU Petrikonis, K
   Bernatoniene, J
   M, Kopustinskiene D
   Casale, R
   Davinelli, S
   Saso, L
AF Petrikonis, K
   Bernatoniene, J
   M, Kopustinskiene D
   Casale, R
   Davinelli, S
   Saso, L
TI The Antinociceptive Role of Nrf2 in Neuropathic Pain: From Mechanisms to Clinical Perspectives
SO Pharmaceutics
LA Chinese
DT Article
DE Nrf2; oxidative stress; inflammation; mitochondria; spinal-cord-injury; oxidative stress; n-acetylcysteine; proteasomal degradation; antioxidant; pathway; mitochondria; modulation; activation; antidepressants; Pharmacology & Pharmacy
AB Neuropathic pain, a chronic condition resulting from nerve injury or dysfunction, presents significant therapeutic challenges and is closely associated with oxidative stress and inflammation, both of which can lead to mitochondrial dysfunction. The nuclear factor erythroid 2-related factor 2 (Nrf2) pathway, a critical cellular defense mechanism against oxidative stress, has emerged as a promising target for neuropathic pain management. Nrf2 modulators enhance the expression of antioxidant and cytoprotective genes, thereby reducing oxidative damage, inflammation, and mitochondrial impairment. This review explores the antinociceptive effects of Nrf2, highlighting how pharmacological agents and natural compounds may be used as potential therapeutic strategies against neuropathic pain. Although preclinical studies demonstrate significant pain reduction and improved nerve function through Nrf2 activation, several clinical challenges need to be addressed. However, emerging clinical evidence suggests potential benefits of Nrf2 modulators in several conditions, such as diabetic neuropathy and multiple sclerosis. Future research should focus on further elucidating the molecular role of Nrf2 in neuropathic pain to optimize its modulation efficacy and maximize clinical utility.
C1 [Petrikonis, Kestutis] Lithuanian Univ Hlth Sci, Dept Neurol, Eiveniu Str 2, LT-50009 Kaunas, Lithuania
      [Bernatoniene, Jurga] Lithuanian Univ Hlth Sci, Med Acad, Fac Pharm, Dept Drug Technol & Social Pharm, Sukileliu Pr 13, LT-50161 Kaunas, Lithuania
      [Bernatoniene, Jurga
      Kopustinskiene, Dalia M.] Lithuanian Univ Hlth Sci, Inst Pharmaceut Technol, Med Acad, Fac Pharm, Sukileliu pr 13, LT-50161 Kaunas, Lithuania
      Opusmed Persons Care & Res, Roberto] NPO, [Casale, I-29121 Piacenza, Italy
      Dept Med & Hlth Sci V Tiberio, Sergio] Univ Molise, [Davinelli, I-86100 Campobasso, Italy
      Dept Physiol & Pharmacol Vittorio Erspamer, Luciano] Univ Roma La Sapienza, [Saso, I-00185 Rome, Italy
NR 0
TC 0
SN 
EI 
J9 
PD JUN 15
PY 2024
VL 16
IS 8
BP 28
EP 28
DI 
PG 1
UT CNKI:petrikonis#2024#the ant#pharmac#16#28
ER

PT J
AU Khan, M
   Riaz, H
   H, Jatala F
   Noor, A
   Mumtaz, S
   Zafar, S
AF Khan, M
   Riaz, H
   H, Jatala F
   Noor, A
   Mumtaz, S
   Zafar, S
TI Prevention of Chronic Diabetic Neuropathy and Diabetes-Associated Cognitive Impairment Using Medicinal Herbs (Cassia Angustifolia and Nigella Sativa)
SO Yale Journal of Biology and Medicine
LA Chinese
DT Article
DE Diabetic Neuropathy; Cognitive Impairment; Cassia Angustifolia; Nigella Sativa; rat model; thymoquinone; maze; Life Sciences & Biomedicine - Other Topics; General & Internal Medicine; Research & Experimental Medicine
AB Nodal regions, areas of intensive contact between Schwann cells and axons, may be exceptionally vulnerable to diabetes-induced changes because they are exposed to and impacted by the metabolic implications of diabetes. Insulin receptors, glucose transporters, Na+ and K+ channels, and mitochondria are abundant in nodes, all of which have been linked to the development and progression of Diabetic Peripheral Neuropathy (DPN) and Type 1 Diabetes Mellitus (T1DM)-associated cognitive impairment. Our study aimed to evaluate if the administration of Nigella sativa (NS) and Cassia angustifolia (CA) prevented diabetes-associated nervous system deficits in hyperglycemic mice. We developed T1DM mice through Streptozotocin (STZ) injections and validated the elevations in blood glucose levels. NS and CA were administered immediately upon the induction of diabetes. Behavioral analysis, histopathological evaluations, and assessment of molecular biomarkers (NR2A, MPZ, NfL) were performed to assess neuropathy and cognitive impairment. Improvements in memory, myelin loss, and the expression of synaptic proteins, even with the retention of hyperglycemia, were evident in the mice who were given a dose of herbal products upon the detection of hyperglycemia. NS was more beneficial in preventing memory impairments, demyelination, and synaptic dysfunction. The findings indicate that including these herbs in the diets of diabetic as well as pre-diabetic patients can reduce complications associated with T1DM, notably diabetic peripheral neuropathy and cognitive deficits associated with T1DM.
C1 [Khan, Mahum
      Riaz, Hibba
      Jatala, Faria Hasan
      Noor, Aneeqa
      Sch Mech & Mfg Engn SMME, Saima] Natl Univ Sci & Technol NUST, Zafar, Islamabad, Pakistan
      Dept Biol Sci, Sara] Natl Univ Med Sci, [Mumtaz, Rawalpindi, Pakistan
      Clin Dept Neurol, Saima] Univ Med Ctr Gottingen, [Zafar, Gottingen, Germany
      Saima] German Ctr Neurodegenerat Dis DZNE, [Zafar, Gottingen, Germany
NR 0
TC 0
SN 0044-0086
EI 
J9 
PD JUN 15
PY 2024
VL 97
IS 2
BP 141
EP 152
DI 
PG 12
UT CNKI:khan#2024#prevent#yale jo#97#141
ER

PT J
AU R, Lin Q
   Q, Jia L
   Lei, M
   Gao, D
   Zhang, N
   Sha, L
   H, Liu X
   D, Liu Y
AF R, Lin Q
   Q, Jia L
   Lei, M
   Gao, D
   Zhang, N
   Sha, L
   H, Liu X
   D, Liu Y
TI Natural products as pharmacological modulators of mitochondrial dysfunctions for the treatment of diabetes and its complications: An update since 2010
SO Pharmacological Research
LA Chinese
DT Article
DE Diabetic cardiomyopathy; Diabetic neuropathy; Diabetic nephropathy; Mitochondrion; Diabetes; nf-kappa-b; seed procyanidin b2; salvianolic acid b; nlrp3 inflammasome activation; oxidative stress; in-vitro; insulin-resistance; ursodeoxycholic acid; cell apoptosis; kidney damage; Pharmacology & Pharmacy
AB Diabetes, characterized as a well-known chronic metabolic syndrome, with its associated complications pose a substantial and escalating health and healthcare challenge on a global scale. Current strategies addressing diabetes are mainly symptomatic and there are fewer available curative pharmaceuticals for diabetic complications. Thus, there is an urgent need to identify novel pharmacological targets and agents. The impaired mitochondria have been associated with the etiology of diabetes and its complications, and the intervention of mitochondrial dysfunction represents an attractive breakthrough point for the treatments of diabetes and its complications. Natural products (NPs), with multicenter characteristics, multi-pharmacological activities and lower toxicity, have been caught attentions as the modulators of mitochondrial functions in the therapeutical filed of diabetes and its complications. This review mainly summarizes the recent progresses on the potential of 39 NPs and 2 plant-extracted mixtures to improve mitochondrial dysfunction against diabetes and its complications. It is expected that this work may be useful to accelerate the development of innovative drugs originated from NPs and improve upcoming therapeutics in diabetes and its complications.
C1 [Lin, Qian-Ru
      Gao, Di
      Zhang, Nan
      Sha, Lei
      Liu, Yu-Dan] China Med Univ, Sch Pharm, Dept Neuroendocrine Pharmacol, Shenyang 110122, Liaoning, Peoples R China
      [Jia, Lian-Qun] Liaoning Univ Tradit Chinese Med, Key Lab, Minist Educ TCM Viscera State Theory & Applicat, Shenyang 116600, Liaoning, Peoples R China
      [Lei, Ming] Southwest Med Univ, Inst Cardiovasc Res, Minist Educ, Key Lab Med Electrophysiol, Luzhou 646000, Peoples R China
      [Lei, Ming] Southwest Med Univ, Inst Cardiovasc Res, Med Electrophysiol Key Lab Sichuan Prov, Luzhou 646000, Peoples R China
      [Liu, Xu-Han] Dalian Municipal Cent Hosp, Dept Endocrinol, Dalian 116033, Liaoning, Peoples R China
NR 0
TC 0
SN 1043-6618
EI 
J9 
PD JUN 15
PY 2024
VL 200
IS 
BP 37
EP 37
DI 
PG 1
UT CNKI:lin q#2024#natural#pharmac#200#37
ER

PT J
AU Wang, Q
   L, Xie Y
   C, Ma S
   L, Luo H
   Qiu, Y
AF Wang, Q
   L, Xie Y
   C, Ma S
   L, Luo H
   Qiu, Y
TI Role of microglia in diabetic neuropathic pain
SO Frontiers in Cell and Developmental Biology
LA Chinese
DT Article
DE neuropathic pain; microglia; mechanism; treatment; central-nervous-system; toxin type-a; peripheral neuropathy; inflammasome activation; pattern-recognition; herbal medicine; spinal-cord; tnf-alpha; mechanisms; insulin; Cell Biology; Developmental Biology
AB Approximately one-third of the patients with diabetes worldwide suffer from neuropathic pain, mainly categorized by spontaneous and stimulus-induced pain. Microglia are a class of immune effector cells residing in the central nervous system and play a pivotal role in diabetic neuropathic pain (DNP). Microglia specifically respond to hyperglycemia along with inflammatory cytokines and adenosine triphosphate produced during hyperglycemic damage to nerve fibers. Because of the presence of multiple receptors on the microglial surface, microglia are dynamically and highly responsive to their immediate environment. Following peripheral sensitization caused by hyperglycemia, microglia are affected by the cascade of inflammatory factors and other substances and respond accordingly, resulting in a change in their functional state for DNP pathogenesis. Inhibition of receptors such as P2X reporters, reducing cytokine expression levels in the microglial reactivity mechanisms, and inhibiting their intracellular signaling pathways can effectively alleviate DNP. A variety of drugs attenuate DNP by inhibiting the aforementioned processes induced by microglial reactivity. In this review, we summarize the pathological mechanisms by which microglia promote and maintain DNP, the drugs and therapeutic techniques available, and the latest advances in this field.
C1 [Wang, Qian
      Qiu, Yue] Jiujiang Hosp Tradit Chinese Med, Dept Endocrinol & Metab, Jiujiang, Jiangxi, Peoples R China
      [Wang, Qian
      Xie, Yilin
      Ma, Shichao] Nanchang Univ, Jiangxi Med Coll, Sch Ophthalmol & Optometry, Nanchang, Jiangxi, Peoples R China
      [Luo, Hongliang] Nanchang Univ, Affiliated Hosp 2, Jiangxi Med Coll, Dept Gastrointestinal Surg, Nanchang, Jiangxi, Peoples R China
NR 0
TC 0
SN 2296-634X
EI 
J9 
PD JUN 15
PY 2024
VL 12
IS 
BP 16
EP 16
DI 
PG 1
UT CNKI:wang#2024#role of#frontie#12#16
ER

PT J
AU J, Fu Y
   M, Wang Y
   H, Li Z
   Huang, K
   T, Gao Y
   Q, Xu S
   N, Li Q
   F, Liu X
   D, Zhang G
AF J, Fu Y
   M, Wang Y
   H, Li Z
   Huang, K
   T, Gao Y
   Q, Xu S
   N, Li Q
   F, Liu X
   D, Zhang G
TI Evidence mapping of traditional Chinese medicine in diabetic peripheral neuropathy treatment
SO Frontiers in Pharmacology
LA Chinese
DT Article
DE diabetes; complications; traditional Chinese medicine; randomized controlled trial; systematic review; evidence mapping; alpha-lipoic acid; united-states; prevalence; polyneuropathy; metaanalysis; severity; efficacy; safety; risk; Pharmacology & Pharmacy
AB Objective: Diabetic peripheral neuropathy (DPN) stands as a crucial complication of diabetes, significantly affecting patients' quality of life. This study aims to elucidate the evidence distribution from clinical randomized controlled trials (RCTs) on DPN treatment with traditional Chinese medicine (TCM) through evidence mapping. Methods: A comprehensive search was conducted from January 2017 to October 2022 in databases such as Wanfang (China Online Journals), CNKI (China National Knowledge Infrastructure), VIP (China Science and Technology Journal Database), SinoMed (Chinese Biomedical Literature Database), PubMed, Web of Science, and Cochrane Library. Literature related to the treatment of DPN with TCM was selected. From the 1,229 RCTs identified over the past 6 years, relevant data were extracted. The evidence mapping approach was utilized, and trends in publications, study scales, intervention types, and evaluation indicators were analyzed using descriptive text combined with tables and bubble charts. Results: Research on the treatment of DPN with TCM is extensive. The publication trend remains relatively stable with predominantly smaller sample sizes. The main treatments encompass oral Chinese medicine and traditional external treatments. The most common evaluation indicators are neurophysiological, efficiency rate, symptom signs, neuropathy scores, and traditional Chinese symptoms, with less focus on psychological status and the ankle-brachial index (ABI). Conclusion: Shedding light on contemporary research, this study explores the current RCTs evaluating TCM's efficacy in treating DPN. The findings not only highlight the potential role of TCM in addressing diabetic complications but also underscore areas that could benefit from refined research approaches, expanded intervention methods, and broader assessment criteria. Our observations aim to inform and inspire future research directions and clinical practices concerning TCM's role in managing diabetes-associated complications.
C1 [Fu, Yujie
      Gao, Yating
      Grad Sch, Shanqiong] Beijing Univ Chinese Med, Xu, Beijing, Peoples R China
      Grad Sch, Yiming] China Acad Chinese Med Sci, [Wang, Beijing, Peoples R China
      [Li, Zhenghong
      Res Dept, Xingfang] Swiss Univ Tradit Chinese Med, Liu, Bad Zurzach, Switzerland
      [Huang, Ke
      Zhang, Guangde] China Acad Chinese Med Sci, Xiyuan Hosp, Inst Endocrinol, Beijing, Peoples R China
      [Li, Qingna] China Acad Chinese Med Sci, Xiyuan Hosp, Inst Clin Pharmacol, Beijing, Peoples R China
NR 0
TC 0
SN 
EI 
J9 
PD JUN 15
PY 2024
VL 15
IS 
BP 13
EP 13
DI 
PG 1
UT CNKI:fu y#2024#evidenc#frontie#15#13
ER

PT J
AU Hashim, M
   Badruddeen
   Akhtar, J
   I, Khan M
   Ahmad, M
   Islam, A
   Ahmad, A
AF Hashim, M
   Badruddeen
   Akhtar, J
   I, Khan M
   Ahmad, M
   Islam, A
   Ahmad, A
TI Diabetic Neuropathy: An Overview of Molecular Pathways and Protective Mechanisms of Phytobioactives
SO Endocrine Metabolic & Immune Disorders-Drug Targets
LA Chinese
DT Article
DE neuropathy; inflammation; phytochemicals; flavonoids; alkaloids; nitric-oxide synthase; protein-kinase-c; oxidative-nitrosative stress; glycation end-products; peripheral neuropathy; poly(adp-ribose) polymerase; mouse model; epigallocatechin-gallate; fatty-acids; tnf-alpha; Endocrinology & Metabolism; Immunology; Pharmacology & Pharmacy
AB Diabetic neuropathy (DN) is a common and debilitating complication of diabetes mellitus that affects the peripheral nerves and causes pain, numbness, and impaired function. The pathogenesis of DN involves multiple molecular mechanisms, such as oxidative stress, inflammation, and pathways of advanced glycation end products, polyol, hexosamine, and protein kinase C. Phytochemicals are natural compounds derived from plants that have various biological activities and therapeutic potential. Flavonoids, terpenes, alkaloids, stilbenes, and tannins are some of the phytochemicals that have been identified as having protective potential for diabetic neuropathy. These compounds can modulate various cellular pathways involved in the development and progression of neuropathy, including reducing oxidative stress and inflammation and promoting nerve growth and repair. In this review, the current evidence on the effects of phytochemicals on DN by focusing on five major classes, flavonoids, terpenes, alkaloids, stilbenes, and tannins, are summarized. This compilation also discusses the possible molecular targets of numerous pathways of DN that these phytochemicals modulate. These phytochemicals may offer a promising alternative or complementary approach to conventional drugs for DN management by modulating multiple pathological pathways and restoring nerve function.
C1 [Hashim, Mohd
      Badruddeen
      Akhtar, Juber
      Khan, Mohammad Irfan
      Ahmad, Mohammad
      Islam, Anas
      Ahmad, Asad] Integral Univ, Fac Pharm, Lucknow, Uttar Pradesh, India
NR 0
TC 0
SN 1871-5303
EI 
J9 
PD JUN 15
PY 2024
VL 24
IS 7
BP 758
EP 776
DI 
PG 19
UT CNKI:hashim#2024#diabeti#endocri#24#758
ER

PT J
AU Yue, W
   Sun, N
   Zhang, J
   Zhang, W
   Wu, Y
   Qu, X
   Zong, J
   Xu, G
AF Yue, W
   Sun, N
   Zhang, J
   Zhang, W
   Wu, Y
   Qu, X
   Zong, J
   Xu, G
TI Alleviated diabetic osteoporosis and peripheral neuropathic pain by Rehmannia glutinosa Libosch polysaccharide via increasing regulatory T cells
SO Int J Biol Macromol
LA Chinese
DT Article
DE *Rehmannia/chemistry; *Polysaccharides/pharmacology/chemistry/therapeutic use; Mice; *Osteoporosis/drug therapy/etiology; *Diabetic Neuropathies/drug therapy; *T-Lymphocytes, Regulatory/drug effects; *Diabetes Mellitus, Experimental/drug therapy/complications; Male; Neuralgia/drug therapy/etiology; Diabetic osteoporosis; Diabetic peripheral neuropathy; Regulatory T cells; Rehmannia glutinosa Libosch polysaccharide; conflicts of interest associated with this publication and there has been no; significant financial support for this work that could have influenced its; outcome.
AB Diabetic peripheral neuropathy (DPN) and diabetic osteoporosis (DOP) are conditions that significantly impact the quality of life of patients worldwide. Rehmanniae Radix Preparata, a component of traditional Chinese medicine with a history spanning thousands of years, has been utilized in the treatment of osteoporosis and diabetes. Specifically, Rehmannia glutinosa Libosch polysaccharide (RGP), a key bioactive compound of Rehmanniae Radix Preparata, has demonstrated immune-modulating properties and beneficial effects on hyperglycemia, hyperlipidemia, and vascular inflammation in diabetic mice. Despite these known actions, the precise mechanisms of RGP in addressing DOP and DPN remain unclear. Our study aimed to explore the impact of RGP on osteoporosis and peripheral neuropathic pain in diabetic mice induced by streptozotocin (STZ). The findings revealed that RGP not only improved hyperglycemia and osteoporosis in STZ-induced diabetic mice but also enhanced osteogenesis, insulin production, and nerve health. Specifically, RGP alleviated distal pain, improved nerve conduction velocity, nerve fiber integrity, and immune cell balance in the spleen. Mechanistically, RGP was found to upregulate HDAC6 mRNA expression in regulatory T cells, potentially shedding light on novel pathways for preventing DOP and DPN. These results offer promising insights for the development of new therapeutic approaches for diabetic complications.
C1 The First Affiliated Hospital of Dalian Medical University, Department of Orthopaedics, Dalian 116011, China.
NR 0
TC 0
SN 0141-8130
EI 
J9 
PD JUN 15
PY 2024
VL 277
IS Pt 4
BP 134241
EP 134241
DI 
PG 1
UT CNKI:yue#2024#allevia#int j b#277#134241
ER

PT J
AU Jiang, A
   Li, J
   Wang, L
   Zha, W
   Lin, Y
   Zhao, J
   Fang, Z
   Shen, G
AF Jiang, A
   Li, J
   Wang, L
   Zha, W
   Lin, Y
   Zhao, J
   Fang, Z
   Shen, G
TI Multi-feature, Chinese-Western medicine-integrated prediction model for diabetic peripheral neuropathy based on machine learning and SHAP
SO Diabetes Metab Res Rev
LA Chinese
DT Article
DE *Diabetes Mellitus, Type 2/complications; *Diabetic Neuropathies/diagnosis/epidemiology/etiology; Hypesthesia; Medicine, Chinese Traditional; Risk Factors; Chinese and Western medicine; diabetic peripheral neuropathy (DPN); machine learning; prediction model
AB BACKGROUND: Clinical studies have shown that diabetic peripheral neuropathy (DPN) has been on the rise, with most patients presenting with severe and progressive symptoms. Currently, most of the available prediction models for DPN are derived from general clinical information and laboratory indicators. Several Traditional Chinese medicine (TCM) indicators have been utilised to construct prediction models. In this study, we established a novel machine learning-based multi-featured Chinese-Western medicine-integrated prediction model for DPN using clinical features of TCM. MATERIALS AND METHODS: The clinical data of 1581 patients with Type 2 diabetes mellitus (T2DM) treated at the Department of Endocrinology of the First Affiliated Hospital of Anhui University of Chinese Medicine were collected. The data (including general information, laboratory parameters and TCM features) of 1142 patients with T2DM were selected after data cleaning. After baseline description analysis of the variables, the data were divided into training and validation sets. Four prediction models were established and their performance was evaluated using validation sets. Meanwhile, the accuracy, precision, recall, F1 score and area under the curve (AUC) of ROC were calculated using ten-fold cross-validation to further assess the performance of the models. An explanatory analysis of the results of the DPN prediction model was carried out using the SHAP framework based on machine learning-based prediction models. RESULTS: Of the 1142 patients with T2DM, 681 had a comorbidity of DPN, while 461 did not. There was a significant difference between the two groups in terms of age, cause of disease, systolic pressure, HbA1c, ALT, RBC, Cr, BUN, red blood cells in the urine, glucose in the urine, and protein in the urine (p < 0.05). T2DM patients with a comorbidity of DPN exhibited diverse TCM symptoms, including limb numbness, limb pain, hypodynamia, thirst with desire for drinks, dry mouth and throat, blurred vision, gloomy complexion, and unsmooth pulse, with statistically significant differences (p < 0.05). Our results showed that the proposed multi-featured Chinese-Western medicine-integrated prediction model was superior to conventional models without characteristic TCM indicators. The model showed the best performance (accuracy = 0.8109, precision = 0.8029, recall = 0.9060, F1 score = 0.8511, and AUC = 0.9002). SHAP analysis revealed that the dominant risk factors that caused DPN were TCM symptoms (limb numbness, thirst with desire for drinks, blurred vision), age, cause of disease, and glycosylated haemoglobin. These risk factors were exerted positive effects on the DPN prediction models. CONCLUSIONS: A multi-feature, Chinese-Western medicine-integrated prediction model for DPN was established and validated. The model improves early-stage identification of high-risk groups for DPN in the diagnosis and treatment of T2DM, while also providing informative support for the intelligent management of chronic conditions such as diabetes.
C1 Anhui University of Chinese Medicine, Hefei, China.
NR 0
TC 0
SN 1520-7552
EI 
J9 
PD JUN 15
PY 2024
VL 40
IS 4
BP e3801
EP e3801
DI 
PG 1
UT CNKI:jiang#2024#multi-f#diabete#40#e3801
ER

PT J
AU A, Khodaie S
   Razavi, R
   Nikkhah, H
   Namiranian, N
   Kamalinejad, M
AF A, Khodaie S
   Razavi, R
   Nikkhah, H
   Namiranian, N
   Kamalinejad, M
TI Nigellasativa L. and its bioactive and nutraceutical components in the management of diabetic peripheral neuropathy
SO Inflammopharmacology
LA Chinese
DT Article
DE Black cumin; Thymoquinone; Diabetes; Neuropathy; nerve growth-factor; dietary magnesium intake; oxidative-stress; sativa oil; in-vitro; alpha-terpineol; carbohydrate-metabolism; lipid-peroxidation; sensory neurons; nitric-oxide; Immunology; Pharmacology & Pharmacy; Toxicology
AB Diabetes-induced hyperglycemia leads to excessive production of oxygen free radicals, inflammatory cytokines, and oxidative stress, which initiates diabetic peripheral neuropathy (DPN). Currently, this condition affects 20% of adults with diabetes. Despite significant advances in the treatment of diabetes, the incidence of its complications, including DPN, is still high. Thus, there is a growing research interest in developing more effective and treatment approaches with less side effects for diabetes and its complications. Nigellasativa L. (NS) has received much research attention as an antioxidant, anti-yperglycemic factor, and anti-inflammatory agent. This natural compound demonstrates its antidiabetic neuropathy effect through various pathways, including the reduction of lipid peroxidation, the enhancement of catalase and superoxide dismutase enzyme activity, and the decrease in inflammatory cytokine levels. The present review focuses on the bioactive and nutraceutical components of black cumin (Nigella sativa L.) and their effects on DPN. In addition, we have also summarized the findings obtained from several experimental and clinical studies regarding the antidiabetic neuropathy effect of NS in animal models and human subjects.
C1 [Khodaie, Seyed-Ali
      Razavi, Roghaye
      Diabet Res Ctr, Haniyeh] Shahid Sadoughi Univ Med Sci, Nikkhah, Yazd, Iran
      [Namiranian, Nasim] Shahid Sadoughi Univ Med Sci, Yazd Diabet Res Ctr, Community & Prevent Med, Yazd, Iran
      Sch Pharm, Mohammad] Shahid Beheshti Univ Med Sci, [Kamalinejad, Tehran, Iran
      Mohammad] Behdane Baran Salem Abi Co, [Kamalinejad, Tehran, Iran
      [Kamalinejad, Mohammad] AB Pharm inc, 267 Esplanade West, N Vancouver, BC, Canada
NR 0
TC 0
SN 0925-4692
EI 
J9 
PD JUN 15
PY 2024
VL 32
IS 5
BP 2897
EP 2920
DI 
PG 24
UT CNKI:khodaie s#2024#nigella#inflamm#32#2897
ER

PT J
AU García-Gutiérrez, C
   Pérez-Victoria, I
   Montero, I
   J, Fernández-De La Hoz
   G, Malmierca M
   Martín, J
   A, Salas J
   Olano, C
   Reyes, F
   Méndez, C
AF García-Gutiérrez, C
   Pérez-Victoria, I
   Montero, I
   J, Fernández-De La Hoz
   G, Malmierca M
   Martín, J
   A, Salas J
   Olano, C
   Reyes, F
   Méndez, C
TI Unearthing a Cryptic Biosynthetic Gene Cluster for the Piperazic Acid-Bearing Depsipeptide Diperamycin in the Ant-Dweller Streptomyces sp. CS113
SO Int J Mol Sci
LA Chinese
DT Article
DE Antimicrobial Cationic Peptides/metabolism; Polyketide Synthases/genetics/metabolism; Multigene Family; *Depsipeptides/genetics/metabolism; Amino Acids/metabolism; *Pyridazines; N-N bond; Nrps; Pks; Streptomyces; azinothricin; depsipeptide; diperamycin; genome mining; hydrazine; natural products; piperazate; secondary metabolites; design of the study; in the collection, analyses, or interpretation of data; in; the writing of the manuscript; or in the decision to publish the results.
AB Piperazic acid is a cyclic nonproteinogenic amino acid that contains a hydrazine N-N bond formed by a piperazate synthase (KtzT-like). This amino acid, found in bioactive natural products synthesized by non-ribosomal peptide synthetases (NRPSs), confers conformational constraint to peptides, an important feature for their biological activities. Genome mining of Streptomyces strains has been revealed as a strategy to identify biosynthetic gene clusters (BGCs) for potentially active compounds. Moreover, the isolation of new strains from underexplored habitats or associated with other organisms has allowed to uncover new BGCs for unknown compounds. The in-house "Carlos Sialer (CS)" strain collection consists of seventy-one Streptomyces strains isolated from the cuticle of leaf-cutting ants of the tribe Attini. Genomes from twelve of these strains have been sequenced and mined using bioinformatics tools, highlighting their potential to encode secondary metabolites. In this work, we have screened in silico those genomes, using KtzT as a hook to identify BGCs encoding piperazic acid-containing compounds. This resulted in uncovering the new BGC dpn in Streptomyces sp. CS113, which encodes the biosynthesis of the hybrid polyketide-depsipeptide diperamycin. Analysis of the diperamycin polyketide synthase (PKS) and NRPS reveals their functional similarity to those from the aurantimycin A biosynthetic pathway. Experimental proof linking the dpn BGC to its encoded compound was achieved by determining the growth conditions for the expression of the cluster and by inactivating the NRPS encoding gene dpnS2 and the piperazate synthase gene dpnZ. The identity of diperamycin was confirmed by High-Resolution Mass Spectrometry (HRMS) and Nuclear Magnetic Resonance (NMR) and by analysis of the domain composition of modules from the DpnP PKS and DpnS NRPS. The identification of the dpn BGC expands the number of BGCs that have been confirmed to encode the relatively scarcely represented BGCs for depsipeptides of the azinothricin family of compounds and will facilitate the generation of new-to-nature analogues by combinatorial biosynthesis.
C1 Universidad de Oviedo, Departamento de Biología Funcional e Instituto Universitario de Oncología del Principado de Asturias (I.U.O.P.A), 33006 Oviedo, Spain.
NR 0
TC 0
SN 1422-0067
EI 
J9 
PD JUN 15
PY 2024
VL 25
IS 4
BP 
EP 
DI 
PG 0
UT CNKI:garcía-gutiérrez#2024#unearth#int j m#25#
ER

PT J
AU Liu, J
   Lin, Y
   Huang, Y
   Yang, Q
   Li, X
   Ye, Y
   Zheng, B
   Song, W
AF Liu, J
   Lin, Y
   Huang, Y
   Yang, Q
   Li, X
   Ye, Y
   Zheng, B
   Song, W
TI Efficacy and safety of acupuncture for painful diabetic neuropathy: a systematic review and meta-analysis
SO Front Neurol
LA Chinese
DT Article
DE efficacy; meta-analysis; painful diabetic neuropathy; safety; commercial or financial relationships that could be construed as a potential; conflict of interest.
AB BACKGROUND: Painful diabetic neuropathy (PDN) is a common chronic neurological complication of diabetes mellitus. Medications are often used to relieve pain, but with significant side effects. Acupuncture is now a component of pragmatic and integrative treatment for PDN. An increasing number of relevant randomized controlled trials have been published in recent years, but a comprehensive meta-analysis has not yet been performed. The aim of this paper is to verify the effectiveness and safety of acupuncture for PDN by meta-analysis and trial sequential analysis (TSA). METHODS: All participants in this study should have had a PDN diagnosis and the trial group was treated with acupuncture. Eight databases, including EMbase, PubMed, Web of science, Cochrane Library, China Biology Medicine disc (CBM), China National Knowledge Infrastructure (CNKI), Wanfang and Chongqing VIP (CQVIP) were retrieved from inception to 5 April 2023. Meta-analysis was conducted utilizing RevMan 5.3 and Stata 15.0. TSA was performed to assess the adequacy of sample size for the outcomes. RESULTS: A total of 36 studies, comprising 2,739 PDN patients, were included. Among them, 1,393 patients were assigned to the trial group and 1,346 patients were treated in the control group. Outcomes covers the primary indicator Total effective rate (RR = 1.42, 95%CI [1.34, 1.52], p < 0.00001), with 21 studies reported, Pain intensity (SMD = -1.27, 95%CI [-1.58, -0.95], p < 0.00001), with 23 studies reported, and other outcomes, including motor nerve conduction velocity (MCV; MD = 3.58, 95%CI [2.77, 4.38], p < 0.00001), sensory nerve conduction velocity (SCV; MD = 3.62, 95%CI [2.75, 4.49], p < 0.00001), Depression score (SMD = -1.02, 95%CI [1.58, 0.46]), Toronto clinical scoring system (TCSS; MD = -2.41, 95%CI [-3.37, -1.45], p < 0.00001), Quality of life (SMD = 1.06, 95%CI [0.66, 1.46]), traditional Chinese medicine (TCM) syndrome score (MD = -4.99, 95%CI [-6.79, -3.18], p < 0.00001), suggesting that acupuncture have an ameliorating effect on PDN in various respect. Egger's test revealed publication bias for four outcomes. TSA showed that as for Total effective rate, Pain Intensity, MCV and SCV, the number of included studies was sufficient to support the conclusions. CONCLUSION: Acupuncture demonstrates significant effectiveness in improving PDN outcomes, including Total effective rate, Pain intensity, MCV, SCV, Depression score, TCSS, Quality of life, TCM syndrome score. But the Adverse events rate is no different in trail group and control group. The publication bias presented in Total effective rate, Pain intensity, MCV and SCV can be remedied by Trim and filling method. SYSTEMATIC REVIEW REGISTRATION: Prospero, https://www.crd.york.ac.uk/prospero/display_record.php?RecordID=477295.
C1 Guangzhou, The Second Clinical Medical School of Guangzhou University of Chinese Medicine, Guangdong, China.
NR 0
TC 0
SN 1664-2295 (Print)
EI 
J9 
PD JUN 15
PY 2024
VL 15
IS 
BP 1402458
EP 1402458
DI 
PG 1
UT CNKI:liu#2024#efficac#front n#15#1402458
ER

PT J
AU García-Gutiérrez, C
   Pérez-Victoria, I
   Montero, I
   F, Fernández-De La Hoz J
   G, Malmierca M
   Martín, J
   A, Salas J
   Olano, C
   Reyes, F
   Méndez, C
AF García-Gutiérrez, C
   Pérez-Victoria, I
   Montero, I
   F, Fernández-De La Hoz J
   G, Malmierca M
   Martín, J
   A, Salas J
   Olano, C
   Reyes, F
   Méndez, C
TI Unearthing a Cryptic Biosynthetic Gene Cluster for the Piperazic Acid-Bearing Depsipeptide Diperamycin in the Ant-Dweller Streptomyces sp. CS113
SO International Journal of Molecular Sciences
LA Chinese
DT Article
DE diperamycin; piperazate; depsipeptide; azinothricin; N-N bond; hydrazine; genome mining; secondary metabolites; natural products; NRPS; PKS; nonribosomal peptide; polyketide; identification; domains; DNA; stereochemistry; prediction; reveals; genome; Biochemistry & Molecular Biology; Chemistry
AB Piperazic acid is a cyclic nonproteinogenic amino acid that contains a hydrazine N-N bond formed by a piperazate synthase (KtzT-like). This amino acid, found in bioactive natural products synthesized by non-ribosomal peptide synthetases (NRPSs), confers conformational constraint to peptides, an important feature for their biological activities. Genome mining of Streptomyces strains has been revealed as a strategy to identify biosynthetic gene clusters (BGCs) for potentially active compounds. Moreover, the isolation of new strains from underexplored habitats or associated with other organisms has allowed to uncover new BGCs for unknown compounds. The in-house "Carlos Sialer (CS)" strain collection consists of seventy-one Streptomyces strains isolated from the cuticle of leaf-cutting ants of the tribe Attini. Genomes from twelve of these strains have been sequenced and mined using bioinformatics tools, highlighting their potential to encode secondary metabolites. In this work, we have screened in silico those genomes, using KtzT as a hook to identify BGCs encoding piperazic acid-containing compounds. This resulted in uncovering the new BGC dpn in Streptomyces sp. CS113, which encodes the biosynthesis of the hybrid polyketide-depsipeptide diperamycin. Analysis of the diperamycin polyketide synthase (PKS) and NRPS reveals their functional similarity to those from the aurantimycin A biosynthetic pathway. Experimental proof linking the dpn BGC to its encoded compound was achieved by determining the growth conditions for the expression of the cluster and by inactivating the NRPS encoding gene dpnS2 and the piperazate synthase gene dpnZ. The identity of diperamycin was confirmed by High-Resolution Mass Spectrometry (HRMS) and Nuclear Magnetic Resonance (NMR) and by analysis of the domain composition of modules from the DpnP PKS and DpnS NRPS. The identification of the dpn BGC expands the number of BGCs that have been confirmed to encode the relatively scarcely represented BGCs for depsipeptides of the azinothricin family of compounds and will facilitate the generation of new-to-nature analogues by combinatorial biosynthesis.
C1 [Garcia-Gutierrez, Coral
      Montero, Ignacio
      Fernandez-De la Hoz, Jorge
      Malmierca, Monica G.
      Salas, Jose A.
      Olano, Carlos
      Dept Biol Func, Carmen] Univ Oviedo, Mendez, Oviedo 33006, Spain
      [Garcia-Gutierrez, Coral
      Montero, Ignacio
      Fernandez-De la Hoz, Jorge
      Malmierca, Monica G.
      Salas, Jose A.
      Olano, Carlos
      Inst Univ Oncol Principado Asturias IUOPA, Carmen] Univ Oviedo, Mendez, Oviedo 33006, Spain
      [Garcia-Gutierrez, Coral
      Montero, Ignacio
      Salas, Jose A.
      Olano, Carlos
      Carmen] Inst Invest Sanitaria Principado Asturias ISPA, Mendez, Oviedo 33011, Spain
      [Perez-Victoria, Ignacio
      Martin, Jesus
      Ctr Excelencia Invest Medicamentos Innovadores And, Fernando] Fdn MEDINA, Reyes, Granada 18016, Spain
NR 0
TC 0
SN 1661-6596
EI 
J9 
PD JUN 15
PY 2024
VL 25
IS 4
BP 16
EP 16
DI 
PG 1
UT CNKI:garcía-gutiérrez#2024#unearth#interna#25#16
ER

PT J
AU Ping, J
   Z, Hao H
   Q, Wu Z
   J, Yang Y
   S, Yu H
AF Ping, J
   Z, Hao H
   Q, Wu Z
   J, Yang Y
   S, Yu H
TI Integrating data mining and network pharmacology for traditional Chinese medicine for drug discovery of diabetic peripheral neuropathy
SO Slas Technology
LA Chinese
DT Article
DE Network pharmacology; Diabetic peripheral neuropathy; Traditional Chinese medicine; mechanisms; efficacy; receptor; rage; Biochemistry & Molecular Biology; Chemistry
AB The purpose of this study was to examine the therapeutic potential of core traditional Chinese medicine (CTCM) in the treatment of diabetic peripheral neuropathy (DPN) through the use of a data-driven approach that combined network pharmacology and data mining. Important components of traditional Chinese medicine (TCM) and the targets that correspond with them were found through the examination of numerous databases and clinical prescriptions. The possible therapeutic pathways were investigated, with an emphasis on the AGERAGE pathway that was discovered via network pharmacology analysis. By evaluating histopathological alterations, inflammatory and apoptotic markers, microcirculation, and blood hypercoagulability in a rat model of DPN, the effectiveness of CTCM was confirmed.Through experimental validation in DPN rats, it was shown that CTCM improved histopathology, decreased inflammation and apoptosis, improved microcirculation, and corrected coagulation abnormalities in addition to alleviating neuropathic pain. These studies show the value of data-driven approaches in advancing traditional medicine research for drug development and offer a mechanistic basis for CTCM's therapeutic potential in DPN.
C1 [Ping, Jing
      Yu, He-Shan] Liaoning Univ Tradit Chinese Med, Med Lab, Affiliated Hosp, Shenyang 110000, Liaoning, Peoples R China
      [Hao, Hong-Zheng] Liaoning Univ Tradit Chinese Med, Affiliated Hosp, Dept Endocrinol, Shenyang 110000, Liaoning, Peoples R China
      [Wu, Zhen-Qi] Liaoning Univ Tradit Chinese Med, Deans Off, Affiliated Hosp 2, Shenyang 110000, Liaoning, Peoples R China
      [Yang, Yong-Ju] Liaoning Univ Tradit Chinese Med, Affiliated Hosp, Dept Rehabil, Shenyang 110000, Liaoning, Peoples R China
NR 0
TC 0
SN 2472-6303
EI 
J9 
PD JUN 15
PY 2024
VL 29
IS 6
BP 19
EP 19
DI 
PG 1
UT CNKI:ping#2024#integra#slas te#29#19
ER

PT J
AU K, Jia Y
   Li, Y
AF K, Jia Y
   Li, Y
TI Analysis of MDA, SOD, TAOC, MNCV, SNCV, and TSS scores in patients with diabetes peripheral neuropathy
SO Open Life Sciences
LA Chinese
DT Article
DE red light irradiation; lipoic acid; DPN; TSS score; MNCV; SNCV; MDA; SOD; TAOC; traditional chinese medicine; irradiation; Life Sciences & Biomedicine - Other Topics
AB To explore the impact of score in patients with diabetes peripheral neuropathy (DPN) treated with traditional Chinese medicine package (TCMP) plus red light therapy and lipoic acid on malondialdehyde (MDA), erythrocyte superoxide dismutase (SOD), total antioxidant capacity (TAOC), motor nerve conduction velocity (MNCV), sensory nerve conduction velocity (SNCV), and Toronto Clinical Scoring System (TSS). A total of 108 patients with DPN hospitalized in the hospital were chosen and divided into groups with the random number table. In the control group (CG) 54 patients were treated with conventional lipoic acid, and 54 patients in the experimental group (EG) accepted TCMP plus red light on the basis of the CG. The MDA, SOD, TAOC, MNCV, SNCV, and TSS scores before treatment and after treatment were compared between the two groups. Before treatment, there was no statistically significant difference in the levels of oxidation indicators, nerve conduction velocity, and symptom scores between the two groups (P > 0.05). After treatment, the MDA in the EG was lower than that in the CG, with a statistical significance difference (P < 0.05). The SOD and TAOC in the EG were higher than those in the CG, and the difference was statistically significant (P < 0.05). The MNCV and SNCV of median nerve, common peroneal nerve, and tibial nerve in the EG were significantly higher than those in the CG (P < 0.05). The TSS score of the EG was lower than that of the CG, and the difference was statistically significant (P < 0.05). The treatment of patients with DPN with lipoic acid plus TCMP and red light therapy can improve the symptoms and signs of disease, promote the recovery of motor and sensory conduction velocity, and optimize the body oxidation indicators.
C1 [Jia, Yukun
      Dept Endocrinol, Yan] Tangshan Gongren Hosp, Li, Tangshan 063000, Peoples R China
NR 0
TC 0
SN 2391-5412
EI 
J9 
PD JUN 15
PY 2024
VL 19
IS 1
BP 8
EP 8
DI 
PG 1
UT CNKI:jia y#2024#analysi#open li#19#8
ER

PT J
AU Jia, Y
   Li, Y
AF Jia, Y
   Li, Y
TI Analysis of MDA, SOD, TAOC, MNCV, SNCV, and TSS scores in patients with diabetes peripheral neuropathy
SO Open Life Sci
LA Chinese
DT Article
DE Mda; Mncv; Sncv; Sod; Taoc; TSS score; lipoic acid; red light irradiation; traditional Chinese medicine package
AB To explore the impact of score in patients with diabetes peripheral neuropathy (DPN) treated with traditional Chinese medicine package (TCMP) plus red light therapy and lipoic acid on malondialdehyde (MDA), erythrocyte superoxide dismutase (SOD), total antioxidant capacity (TAOC), motor nerve conduction velocity (MNCV), sensory nerve conduction velocity (SNCV), and Toronto Clinical Scoring System (TSS). A total of 108 patients with DPN hospitalized in the hospital were chosen and divided into groups with the random number table. In the control group (CG) 54 patients were treated with conventional lipoic acid, and 54 patients in the experimental group (EG) accepted TCMP plus red light on the basis of the CG. The MDA, SOD, TAOC, MNCV, SNCV, and TSS scores before treatment and after treatment were compared between the two groups. Before treatment, there was no statistically significant difference in the levels of oxidation indicators, nerve conduction velocity, and symptom scores between the two groups (P > 0.05). After treatment, the MDA in the EG was lower than that in the CG, with a statistical significance difference (P < 0.05). The SOD and TAOC in the EG were higher than those in the CG, and the difference was statistically significant (P < 0.05). The MNCV and SNCV of median nerve, common peroneal nerve, and tibial nerve in the EG were significantly higher than those in the CG (P < 0.05). The TSS score of the EG was lower than that of the CG, and the difference was statistically significant (P < 0.05). The treatment of patients with DPN with lipoic acid plus TCMP and red light therapy can improve the symptoms and signs of disease, promote the recovery of motor and sensory conduction velocity, and optimize the body oxidation indicators.
C1 Tangshan, Tangshan Gongren Hospital, Department of Endocrinology, 063000, China.
NR 0
TC 0
SN 2391-5412
EI 
J9 
PD JUN 15
PY 2024
VL 19
IS 1
BP 20220945
EP 20220945
DI 
PG 1
UT CNKI:jia#2024#analysi#open li#19#20220945
ER

PT J
AU A, Al Mamun
   X, Shao C
   W, Geng P
   H, Wang S
   Xiao, J
AF A, Al Mamun
   X, Shao C
   W, Geng P
   H, Wang S
   Xiao, J
TI Pyroptosis in Diabetic Peripheral Neuropathy and its Therapeutic Regulation
SO Journal of Inflammation Research
LA Chinese
DT Article
DE Diabetic peripheral neuropathy; Inflammation; Pyroptosis; NLRP3; Caspase-1; GSDMD; IL-1 beta and IL-18; nlrp3 inflammasome activation; glucagon-like peptide-1; cell-death; insulin-resistance; molecular-mechanisms; kappa-b; gasdermin-d; macrophage apoptosis; induce pyroptosis; oxidative stress; Immunology
AB Pyroptosis is a pro-inflammatory form of cell death resulting from the activation of gasdermins (GSDMs) pore-forming proteins and the release of several pro-inflammatory factors. However, inflammasomes are the intracellular protein complexes that cleave gasdermin D (GSDMD), leading to the formation of robust cell membrane pores and the initiation of pyroptosis. Inflammasome activation and gasdermin-mediated membrane pore formation are the important intrinsic processes in the classical pyroptotic signaling pathway. Overactivation of the NOD-like receptor thermal protein domain associated protein 3 (NLRP3) inflammasome triggers pyroptosis and amplifies inflammation. Current evidence suggests that the overactivation of inflammasomes and pyroptosis may further induce the progression of cancers, nerve injury, inflammatory disorders and metabolic dysfunctions. Current evidence also indicates that pyroptosis-dependent cell death accelerates the progression of diabetes and its frequent consequences including diabetic peripheral neuropathy (DPN). Pyroptosis-mediated inflammatory reaction further exacerbates DPN-mediated CNS injury. Accumulating evidence shows that several molecular signaling mechanisms trigger pyroptosis in insulin-producing cells, further leading to the development of DPN. Numerous studies have suggested that certain natural compounds or drugs may possess promising pharmacological properties by modulating inflammasomes and pyroptosis, thereby offering potential preventive and practical therapeutic approaches for the treatment and management of DPN. This review elaborates on the underlying molecular mechanisms of pyroptosis and explores possible therapeutic strategies for regulating pyroptosis-regulated cell death in the pharmacological treatment of DPN.
C1 [Al Mamun, Abdullah
      Shao, Chuxiao
      Geng, Peiwu
      Wang, Shuanghu
      Xiao, Jian] Wenzhou Med Univ, Cent Lab Lishui Hosp, Lishui Peoples Hosp, Clin Lab, Lishui 323000, Zhejiang, Peoples R China
      [Al Mamun, Abdullah
      Xiao, Jian] Wenzhou Med Univ, Mol Pharmacol Res Ctr, Sch Pharmaceut Sci, Wenzhou 325000, Zhejiang, Peoples R China
      [Xiao, Jian] Wenzhou Med Univ, Affiliated Hosp 1, Dept Wound Healing, Wenzhou 325000, Zhejiang, Peoples R China
NR 0
TC 0
SN 
EI 
J9 
PD JUN 15
PY 2024
VL 17
IS 
BP 3839
EP 3864
DI 
PG 26
UT CNKI:al mamun#2024#pyropto#journal#17#3839
ER

PT J
AU Wang, S
   Taledaohan, A
   Tuohan, M
   Zhang, J
   Li, Y
   Song, W
   Wang, Y
   Liang, X
   Wu, Q
AF Wang, S
   Taledaohan, A
   Tuohan, M
   Zhang, J
   Li, Y
   Song, W
   Wang, Y
   Liang, X
   Wu, Q
TI Jinmaitong alleviates diabetic neuropathic pain by inhibiting JAK2/STAT3 signaling in microglia of diabetic rats
SO J Ethnopharmacol
LA Chinese
DT Article
DE Male; Rats; *Diabetes Mellitus, Experimental/drug therapy/complications; *Diabetic Neuropathies/drug therapy/metabolism; *Drugs, Chinese Herbal/pharmacology/therapeutic use; *Janus Kinase 2/metabolism; *Microglia/drug effects/metabolism; Neuralgia/drug therapy/metabolism; Rats, Zucker; *Signal Transduction/drug effects; *STAT3 Transcription Factor/metabolism; Diabetic neuropathic pain; JAK2/STAT3 signaling pathway; Jinmaitong; Microglia; Neuroinflammation; Traditional Chinese medicine; competing financial interests or personal relationships that could have appeared; to influence the work reported in this paper.
AB ETHNOPHARMACOLOGICAL RELEVANCE: Jinmaitong (JMT) is a prescription of Traditional Chinese Medicine that is composed of 12 crude drugs. It has been used in the treatment of diabetic neuropathic pain (DNP) for more than 30 years. AIM OF STUDY: Microglia are thought to play an important role in neuropathic pain. This study aimed to evaluate the protective effect of JMT against DNP and to investigate the underlying mechanisms in which the microglia and JAK2/STAT3 signaling pathway were mainly involved. MATERIALS AND METHODS: The chemical composition of JMT was analyzed using liquid chromatography tandem mass spectrometry. The diabetes model was constructed using 11 to 12-week-old male Zucker diabetic fatty (ZDF) rat (fa/fa). The model rats were divided into 5 groups and were given JMT at three dosages (11.6, 23.2, and 46.4 g/kg, respectively, calculated as the crude drug materials), JAK inhibitor AG490 (positive drug, 10 μg/day), and placebo (deionized water), respectively, for eight weeks (n = 6). Meanwhile, Zucker lean controls (fa/+) were given a placebo (n = 6). Body weight was tested weekly and blood glucose was monitored every 2 weeks. The mechanical allodynia and heat hyperalgesia were assessed using mechanical withdrawal threshold (MWT) and thermal withdrawal latency (TWL) tests. After treatment, the microglia activation marker Iba-1, CD11B, CD68, neuroinflammatory mediators, and mediators of the JAK2/STAT3 signaling pathway were compared between different groups. The mRNA and protein levels of target genes were assessed by quantitative real-time PCR and Western Blot, respectively. RESULTS: We found that JMT significantly inhibited the overactivation of microglia in spinal cords, and suppressed neuroinflammation of DNP model rats, thereby ameliorating neurological dysfunction and injuries. Furthermore, these effects of JMT could be attributed to the inhibition of the JAK2/STAT3 signaling pathway. CONCLUSIONS: Our findings suggested that JMT effectively ameliorated DNP by modulating microglia activation via inhibition of the JAK2/STAT3 signaling pathway. The present study provided a basis for further research on the therapeutic strategies of DNP.
C1 Department of Traditional Chinese Medicine, Peking Union Medical College Hospital, Chinese Academy of Medical Sciences & Peking Union Medical College, Beijing, 100730, China. Electronic address: pumc_wangshuyu@student.pumc.edu.cn.
NR 0
TC 0
SN 0378-8741
EI 
J9 
PD JUN 15
PY 2024
VL 333
IS 
BP 118442
EP 118442
DI 
PG 1
UT CNKI:wang#2024#jinmait#j ethno#333#118442
ER

PT J
AU H, Cao Y
   M, Zhou Y
   Y, Wang S
   Guo, J
   S, Cen L
AF H, Cao Y
   M, Zhou Y
   Y, Wang S
   Guo, J
   S, Cen L
TI Promise of the gut microbiota in prevention and traditional Chinese medicine treatment of diabetic peripheral neuropathy
SO World J Diabetes
LA Chinese
DT Article
DE Early detection; Gut microbiota; Management; Therapeutic mechanism; Traditional Chinese medicine
AB The pathogenesis of diabetic peripheral neuropathy (DPN) has not been fully elucidated, and treatment options are limited. Currently, the main strategies for treating DPN are strict glycemic control and symptomatic pain relief. In this editorial, we comment on an article by Li et al, which suggested that modulating the gut microbiota using traditional Chinese medicine (TCM) may be a promising strategy for alleviating DPN symptoms. The regulation of the gut microbiota has received widespread attention in the study of various diseases. TCM can participate in the regulation of gut microbiota through multiple mechanisms, and this regulatory effect can alleviate the clinical symptoms of DPN. We briefly analyzed the promise of the gut microbiota in the early diagnosis, treatment, and clinical efficacy of TCM for DPN. The gut microbiota has potential value at multiple nodes in the occurrence and progression of DPN.
C1 Hangzhou 310053, Zhejiang Chinese Medical University, The First Clinical Medical College, Zhejiang Province, China.
NR 0
TC 0
SN 1948-9358 (Print)
EI 
J9 
PD JUN 15
PY 2024
VL 15
IS 12
BP 2387
EP 2393
DI 
PG 7
UT CNKI:cao y#2024#promise#world j#15#2387
ER

PT J
AU F, Chen P
   X, Huang G
   T, Gu W
   D, Zhuang G
   Chen, C
   M, Wang S
   Tang, D
AF F, Chen P
   X, Huang G
   T, Gu W
   D, Zhuang G
   Chen, C
   M, Wang S
   Tang, D
TI Exploration of the Mechanisms of Bu-Yang-Huan-Wu Decoction in the Treatment of Diabetic Peripheral Neuropathy by Integrating of Serum Pharmacochemistry and Network Pharmacology
SO Chemistry & Biodiversity
LA Chinese
DT Article
DE Bu-Yang-Huan-Wu decoction; UPLC-Q-Orbitrap HRMS/MS; Network pharmacology; cells; Biochemistry & Molecular Biology; Chemistry
AB Diabetic peripheral neuropathy (DPN) is a significant and frequent complication of diabetes. Bu-Yang-Huan-Wu Decoction (BHD) is a classic traditional Chinese herbal prescription that is commonly used in modern clinical practice for the effective treatment of DPN, but the underlying mechanism is not yet clearly defined. The chemical constituents of BHD were characterized by UPLC-Q-Orbitrap HR MS/MS, and a total of 101 chemical components were identified, including 30 components absorbed into blood. An interaction network of "compound-target-disease" interactions was constructed based on the compounds detected absorbed in blood and their corresponding targets of diabetic neuropathy acquired from disease gene databases, and the possible biological targets and potential signalling pathways of BHD were predicted via network pharmacology analysis. Subsequently, methylglyoxal-induced (MGO-induced) Schwann cells (SCs) were used to identify the active ingredients in blood components of BHD and verify the molecular mechanisms of BHD. Through network topological analysis, 30 shared targets strongly implicated in the anti-DPN effects of BHD were identifed. Combined network pharmacology and in vitro cellular analysis, we found that the active ingredient of BHD may treat DPN by modulating the AGEs/RAGE pathway. This study provides valuable evidence for future mechanistic studies and potential therapeutic applications for patients with DPN. image
C1 [Chen, Peng-Fei
      Huang, Guang-Xiao
      Gu, Wen-Ting
      Zhuang, Guo-Dong
      Chen, Chong
      Wang, Shu-Mei
      Tang, Dan] Guangdong Pharmaceut Univ, Key Lab Digital Qual Evaluat, Chinese Mat Med State Adm, TCM & Engn & Technol Res Ctr Chinese Mat Med Qual, Guangzhou 510006, Peoples R China
NR 0
TC 0
SN 1612-1872
EI 
J9 
PD JUN 15
PY 2024
VL 21
IS 9
BP 15
EP 15
DI 
PG 1
UT CNKI:chen p#2024#explora#chemist#21#15
ER

PT J
AU Xiaoqin, S
   Yi, T
   Xiaoyu, L
   Ya, B
   Jingwen, S
   P, Yin L
AF Xiaoqin, S
   Yi, T
   Xiaoyu, L
   Ya, B
   Jingwen, S
   P, Yin L
TI Research progress of traditional Chinese medicine monomer in treating diabetic peripheral neuropathy: A review
SO Medicine
LA Chinese
DT Article
DE compound prescription; diabetic peripheral neuropathy; traditional Chinese medicine monomer; sciatic-nerve injury; oxidative stress; astragaloside iv; apoptosis; modulation; curcumin; rats; pain; andrographolide; resveratrol; General & Internal Medicine
AB Diabetes peripheral neuropathy is one of the most common complications of diabetes. Early symptoms are insidious, while late symptoms mainly include numbness, pain, swelling, and loss of sensation in the limbs, which can lead to disability, foot ulcers, amputation, and so on. At present, the pathogenesis is also complex and diverse, and it is not yet clear. Western medicine treatment mainly focuses on controlling blood sugar and nourishing nerves, but the effect is not ideal. In recent years, it has been found that many drug monomers have shown good therapeutic and prognostic effects in the prevention and treatment of diabetes peripheral neuropathy, and related research has become a hot topic. To understand the specific mechanism of action of traditional Chinese medicine monomers in treatment, this article provides a review of their mechanism research and key roles. It mainly includes flavonoids, phenols, terpenes, saponins, alkaloids, polysaccharides, etc. By nuclear factor-kappa B (NF-kappa B), the signaling pathways of adenosine monophosphate-activated protein kinase (AMPK), Nrf2/ARE, SIRT1/p53, etc, can play a role in lowering blood sugar, antioxidant, anti-inflammatory, inhibiting cell apoptosis, and autophagy, promoting sciatic nerve regeneration, and have great potential in the prevention and treatment of this disease. A systematic summary of its related mechanisms of action was conducted, providing ideas for in-depth research and exploration of richer traditional Chinese medicine components, and also providing a relatively complete theoretical reference for clinical research on diabetes peripheral neuropathy treatment.
C1 [Xiaoqin, Shi
      Yi, Tian
      Xiaoyu, Liu
      Ya, Bu
      Shui] Chengdu Univ Tradit Chinese Med, Jingwen, Sichuan, Peoples R China
      Affiliated Hosp, Liping] Chengdu Univ Tradit Chinese Med, [Yin, Sichuan, Peoples R China
NR 0
TC 0
SN 0025-7974
EI 
J9 
PD JUN 15
PY 2024
VL 103
IS 13
BP 6
EP 6
DI 
PG 1
UT CNKI:xiaoqin#2024#researc#medicin#103#6
ER

PT J
AU Ai, B
   Zhang, W
   Li, G
AF Ai, B
   Zhang, W
   Li, G
TI Study on the mechanism of Huangqi Guizhi Wuwu Decoction in treating diabetes peripheral neuropathy based on network pharmacology and molecular docking
SO Cell Mol Biol (Noisy-le-grand)
LA Chinese
DT Article
DE *Molecular Docking Simulation; *Diabetic Neuropathies/drug therapy/metabolism; Humans; *Network Pharmacology; Protein Interaction Maps/drug effects; Signal Transduction/drug effects
AB This study aimed to explore the effective substances and mechanism network of Huangqi Guizhi Wuwu Decoction in treating diabetes peripheral neuropathy. Based on the TCM systemic pharmacological analysis platform (TCMP) and UniProt database, the database of active Huqarqu Decoction was constructed, and the related targets of diabetic peripheral neuropathy were collected through the OMIM, CTD, DisGeNET, TTD and GeneCards databases. The intersection targets were obtained to construct the network diagram of Huangqi dis Guizhi Wuwu Decoction-Active Through the String database, the interaction between target proteins was analyzed, and molecular docking between active components and potential targets was carried out. Combined with the DAVID v6.8 database, GO function analysis and KEGG pathway analysis were performed on the targets. Guizhi Wuwu Decoction mainly acts on core targets such as IL6, MAPK3, VE GFA, JUN and ESR1 through quercetin, kaempferol and naringin and regulates the TNF signaling pathway, estrogen signaling pathway and MAPK signaling pathway, thus achieving the effect of treating diabetes peripheral neuropathy. Huangqi Guizhi Wu has multiple targets and regulates multiple signaling pathways in neuropathy, which lays a foundation for future pharmacological research.
C1 Hunan University of Chinese Medicine, College of Chinese Medicine, Changsha, China. 003626@hnucm.edu.cn.
NR 0
TC 0
SN 0145-5680
EI 
J9 
PD JUN 15
PY 2024
VL 70
IS 5
BP 119
EP 126
DI 
PG 8
UT CNKI:ai#2024#study o#cell mo#70#119
ER

PT J
AU Q, Hu F
   R, Lin J
   Y, Xiong L
   P, Li Z
   K, Liu W
   J, Zheng Y
AF Q, Hu F
   R, Lin J
   Y, Xiong L
   P, Li Z
   K, Liu W
   J, Zheng Y
TI Exploring the molecular mechanism of Xuebifang in the treatment of diabetic peripheral neuropathy based on bioinformatics and network pharmacology
SO Frontiers in Endocrinology
LA Chinese
DT Article
DE diabetic peripheral neuropathy; bioinformatics; network pharmacology; traditional Chinese medicine; spinal dorsal-horn; up-regulation; signaling pathway; lectin receptors; tnf-alpha; activation; pathogenesis; inflammation; calycosin; rats; Endocrinology & Metabolism
AB Background Xuebifang (XBF), a potent Chinese herbal formula, has been employed in managing diabetic peripheral neuropathy (DPN). Nevertheless, the precise mechanism of its action remains enigmatic.Purpose The primary objective of this investigation is to employ a bioinformatics-driven approach combined with network pharmacology to comprehensively explore the therapeutic mechanism of XBF in the context of DPN.Study design and Methods The active chemicals and their respective targets of XBF were sourced from the TCMSP and BATMAN databases. Differentially expressed genes (DEGs) related to DPN were obtained from the GEO database. The targets associated with DPN were compiled from the OMIM, GeneCards, and DrugBank databases. The analysis of GO, KEGG pathway enrichment, as well as immuno-infiltration analysis, was conducted using the R language. The investigation focused on the distribution of therapeutic targets of XBF within human organs or cells. Subsequently, molecular docking was employed to evaluate the interactions between potential targets and active compounds of XBF concerning the treatment of DPN.Results The study successfully identified a total of 122 active compounds and 272 targets associated with XBF. 5 core targets of XBF for DPN were discovered by building PPI network. According to GO and KEGG pathway enrichment analysis, the mechanisms of XBF for DPN could be related to inflammation, immune regulation, and pivotal signalling pathways such as the TNF, TLR, CLR, and NOD-like receptor signalling pathways. These findings were further supported by immune infiltration analysis and localization of immune organs and cells. Moreover, the molecular docking simulations demonstrated a strong binding affinity between the active chemicals and the carefully selected targets.Conclusion In summary, this study proposes a novel treatment model for XBF in DPN, and it also offers a new perspective for exploring the principles of traditional Chinese medicine (TCM) in the clinical management of DPN.
C1 [Hu, Faquan
      Xiong, Liyuan
      Li, Zhengpin
      Coll Tradit Chinese Med, Yu-jiao] Anhui Univ Chinese Med, Zheng, Hefei, Peoples R China
      [Lin, Jiaran
      Liu, Wen-ke] Guanganmen Hosp, China Acad Chinese Med Sci, Affiliated Dept Endocrinol, Beijing, Peoples R China
NR 0
TC 0
SN 1664-2392
EI 
J9 
PD JUN 15
PY 2024
VL 15
IS 
BP 13
EP 13
DI 
PG 1
UT CNKI:hu f#2024#explori#frontie#15#13
ER

PT J
AU Z, Liu F
   J, Zhao L
   Wu, T
   F, Yu W
   X, Li J
   R, Wang W
   C, Huang C
   H, Diao Z
   S, Xu Y
AF Z, Liu F
   J, Zhao L
   Wu, T
   F, Yu W
   X, Li J
   R, Wang W
   C, Huang C
   H, Diao Z
   S, Xu Y
TI Targeting autophagy with natural products as a potential therapeutic approach for diabetic microangiopathy
SO Frontiers in Pharmacology
LA Chinese
DT Article
DE natural products; diabetic microangiopathy; diabetic kidney disease; diabetic retinopathy; diabetic cardiomyopathy; diabetic peripheral neuropathy; glucose-induced autophagy; induced podocyte injury; enhancing autophagy; peripheral neuropathy; oxidative stress; selective autophagy; insulin-resistance; induced apoptosis; cell autophagy; rat model; Pharmacology & Pharmacy
AB As the quality of life improves, the incidence of diabetes mellitus and its microvascular complications (DMC) continues to increase, posing a threat to people's health and wellbeing. Given the limitations of existing treatment, there is an urgent need for novel approaches to prevent and treat DMC. Autophagy, a pivotal mechanism governing metabolic regulation in organisms, facilitates the removal of dysfunctional proteins and organelles, thereby sustaining cellular homeostasis and energy generation. Anomalous states in pancreatic beta-cells, podocytes, M & uuml;ller cells, cardiomyocytes, and Schwann cells in DMC are closely linked to autophagic dysregulation. Natural products have the property of being multi-targeted and can affect autophagy and hence DMC progression in terms of nutrient perception, oxidative stress, endoplasmic reticulum stress, inflammation, and apoptosis. This review consolidates recent advancements in understanding DMC pathogenesis via autophagy and proposes novel perspectives on treating DMC by either stimulating or inhibiting autophagy using natural products.
C1 [Liu, Fengzhao
      Zhao, Lijuan
      Clin Med Coll 1, Wenfei] Shandong Univ Tradit Chinese Med, Yu, Jinan, Peoples R China
      Coll Tradit Chinese Med, Tao] Shandong Univ Tradit Chinese Med, [Wu, Jinan, Peoples R China
      [Li, Jixin
      Xi Yuan Hosp, Wenru] China Acad Chinese Med Sci, Wang, Beijing, Peoples R China
      [Huang, Chengcheng] Shandong Univ Tradit Chinese Med, Affiliated Hosp, Dept Endocrinol, Jinan, Peoples R China
      Coll Acupuncture & Massage, Zhihao] Shandong Univ Tradit Chinese Med, [Diao, Jinan, Peoples R China
      [Xu, Yunsheng] Shandong Univ Tradit Chinese Med, Affiliated Hosp 2, Dept Endocrinol, Jinan, Peoples R China
NR 0
TC 0
SN 
EI 
J9 
PD JUN 15
PY 2024
VL 15
IS 
BP 36
EP 36
DI 
PG 1
UT CNKI:liu f#2024#targeti#frontie#15#36
ER

PT J
AU Wang, Q
   R, Pang Y
   Yang, H
   Zhang, X
   C, Nie W
   H, Zhou J
   Chen, R
AF Wang, Q
   R, Pang Y
   Yang, H
   Zhang, X
   C, Nie W
   H, Zhou J
   Chen, R
TI Investigating the mechanism of Fuling-Banxia-Dafupi in the treatment of diabetic kidney disease using network pharmacology and molecular docking
SO Natural Product Research
LA Chinese
DT Article
DE Fuling-Banxia-Dafupi; network pharmacology; molecular docking; Chemistry; Pharmacology & Pharmacy
AB Go deeply into the molecular mechanism of Fuling-Banxia-Dafupi in the treatment of diabetic kidney disease (DKD) by network pharmacology and molecular docking. Fuling-Banxia-Dafupi is a pair of traditional Chinese medicine for diabetic kidney disease, which can slow down the development of diabetic kidney disease. Screening active components and targets of Fuling-Banxia-Dafupi using the TCMSP database. The Uniprot database was also used to identify effective drug targets. DKD-related Targets were retrieved from the Gene Cards database, and the overlap between these targets and Fuling-Banxia-Dafupi was obtained. GO and KEGG pathway concentration analyses were showed using Metascape, and the results were presented by the microcredit platform. A total of 616 active ingredients and targets were confrimed and intersected with 3,951 diabetic neuropathy-related targets, resulting in 306 common targets. Baicalein and cerevisterol are the core components of Fuling-Banxia-Dafupi, and the key targets are TP53, SRC, and STAT 3. PI3K-Akt signalling pathway is an important pathway. The molecular docking indicated that its main active components and target proteins have good binding activity. Graphical Abstract
C1 [Wang, Qi
      Pang, Yiran
      Zhou, Jiahui
      Coll Basic Med, Rui] Changchun Univ Tradit Chinese Med, Chen, Changchun, Peoples R China
      [Yang, Han
      Zhang, Xin
      Affiliated Hosp, Weichen] Changchun Univ Tradit Chinese Med, Nie, Changchun, Peoples R China
NR 0
TC 0
SN 1478-6419
EI 
J9 
PD JUN 15
PY 2024
VL 0
IS 
BP 6
EP 6
DI 
PG 1
UT CNKI:wang#2024#investi#natural#0#6
ER

PT J
AU L, Liu Y
   Y, Yu R
   Y, Wang X
   X, Chen Y
   Yin, T
   Gao, Q
   M, Sun L
   C, Zheng Z
AF L, Liu Y
   Y, Yu R
   Y, Wang X
   X, Chen Y
   Yin, T
   Gao, Q
   M, Sun L
   C, Zheng Z
TI Research progress of the effective active ingredients of Astragalus mongholicus in the treatment of diabetic peripheral neuropathy
SO Biomedicine & Pharmacotherapy
LA Chinese
DT Article
DE Active Ingredient of Astragalus Mongholicus; Diabetic peripheral neuropathy; Astragalus polysaccharides; Astragalus saponin; Astragalus flavone; Pharmacological mechanism; anti-gm1 antibodies; rats; iv; polysaccharide; nephropathy; dysfunction; receptor; Research & Experimental Medicine; Pharmacology & Pharmacy
AB Diabetic peripheral neuropathy (DPN) is one of the most prevalent consequences of diabetes, with a high incidence and disability rate. The DPN's pathogenesis is extremely complex and yet to be fully understood. Persistent high glucose metabolism, nerve growth factor deficiency, microvascular disease, oxidative stress, peripheral nerve cell apoptosis, immune factors, and other factors have been implicated in the pathogenesis of DPN. Astragalus mongholicus is a commonly used plant used to treat DPN in clinical settings. Its rich chemical components mainly include Astragalus polysaccharide, Astragalus saponins, Astragalus flavones, etc., which play a vital role in the treatment of DPN. This review aimed to summarize the pathogenesis of DPN and the studies on the mechanism of the effective components of Astragalus mongholicus in treating DPN. This is of great significance for the effective use of Chinese herbal medicine and the promotion of its status and influence on the world.
C1 [Liu, Yulian
      Yu, Runyuan
      Wang, Xiaoyu
      Yin, Tao
      Gao, Qiang
      Sun, Limin
      Zheng, Zuncheng] Qingdao Univ, Taian City Cent Hosp, Dept Rehabil Med, Tai An 271000, Peoples R China
      [Chen, Yuexia] Qingdao Univ, Taian City Cent Hosp, Dept Skills Training Ctr, Tai An 271000, Peoples R China
NR 0
TC 0
SN 0753-3322
EI 
J9 
PD JUN 15
PY 2024
VL 173
IS 
BP 12
EP 12
DI 
PG 1
UT CNKI:liu y#2024#researc#biomedi#173#12
ER

PT J
AU Q, Ma S
   P, Huang H
   Y, Xue F
   Wang, Q
   Yu, S
   Y, Hou Q
   Y, Li M
   F, Wang H
AF Q, Ma S
   P, Huang H
   Y, Xue F
   Wang, Q
   Yu, S
   Y, Hou Q
   Y, Li M
   F, Wang H
TI Acupoint prescriptions, treatment protocol and outcome evidence for acupuncture in diabetic peripheral neuropathy: A scoping review of clinical studies
SO European Journal of Integrative Medicine
LA Chinese
DT Article
DE Acupuncture; Scoping review; Complementary and alternative medicine; Outcome evidence; Acupoint prescriptions; aldose reductase inhibitor; multicenter; efficacy; Integrative & Complementary Medicine
AB Introduction: Acupuncture is a complementary therapy for diabetic peripheral neuropathy (DPN). This scoping review systematically collect clinical studies using acupuncture for the treatment of DPN to analyze and summarize acupuncture point prescriptions, treatment protocols, and outcome indicators regarding clinical trials of acupuncture for DPN. The results will help guide the selection of future clinical protocols. Methods: Eight databases were searched from their inception to March 1, 2023, including PubMed, Excerpt Medica Database (EMBASE), Web of Science, Cochrane Library, Google Scholar, China National Knowledge Infrastructure (CNKI), China Biology Medicine disk (CBM disk), Wan Fang, and Chinese Scientific Journal Database (VIP). Demographic characteristics of study participants, patients, treatment details, acupuncture prescriptions, and outcome indicators were screened and extracted. Results: A total of 219 clinical studies were included, and the number of published studies showed a year-on-year increase. Two hundred eleven studies (96.34%) were conducted in China. One hundred fifty one (68.95%) were conducted in Traditional Chinese Medicine (TCM) hospitals. Two hundred and six (94.06%) studies were randomized controlled trials (RCTs) that treated patients with different clinical symptoms of DPN in 17,945 patients. The primary intervention was manual acupuncture treatment, most commonly with stainless steel needles (phi 0.35 mm x 40 mm) left in place for more than 30 minutes. Acupuncture points SP6 and ST36 combined were applied most frequently, and the five points with frequencies over 100 were ST36, SP6, LI11, LI4, and GB34. The outcome indicators of acupuncture for DPN were mainly nerve conduction velocity, effectiveness rating scale, and efficiency. Adverse events were reported in only a few studies and mainly included nausea, pain, and diarrhea. Conclusions: This review provides evidence on treatment protocols, point prescriptions, and outcome metrics for acupuncture for DPN. However, the low quality of the study designs included in the clinical literature resulted in a degree of selection bias in the findings, which still needs to be validated by high-quality clinical trials. Future studies should be designed as more rigorous multicenter, large-sample randomized controlled trials to improve the accuracy and consistency of the effectiveness evaluation of acupuncture for DPN and enrich the standardized clinical treatment protocols for DPN.
C1 [Ma, Shiqi
      Huang, Haipeng
      Wang, Qi
      Yu, Shuo
      Hou, Qingyu] Changchun Univ Chinese Med, Coll Acupuncture & Massage, Changchun, Jilin, Peoples R China
      [Li, Mengyuan
      Wang, Hongfeng] Changchun Univ Chinese Med, Northeast Asian Inst Tradit Chinese Med, Changchun, Jilin, Peoples R China
      [Xue, Fuyu] Changchun Univ Chinese Med, Affiliated Hosp 3, Acupuncture & Tuina Ctr, Changchun, Jilin, Peoples R China
NR 0
TC 0
SN 1876-3820
EI 
J9 
PD JUN 15
PY 2024
VL 69
IS 
BP 11
EP 11
DI 
PG 1
UT CNKI:ma s#2024#acupoin#europea#69#11
ER

PT J
AU Kajikawa, Y
   Yokomi, H
   Narasaki, S
   Kamiya, S
   Miyoshi, H
   Kato, T
   M, Tsutsumi Y
AF Kajikawa, Y
   Yokomi, H
   Narasaki, S
   Kamiya, S
   Miyoshi, H
   Kato, T
   M, Tsutsumi Y
TI Serotonin-Mediated Anti-Allodynic Effect of Yokukansan on Diabetes-Induced Neuropathic Pain
SO Journal of Clinical Medicine
LA Chinese
DT Article
DE diabetes mellitus; 5-HT receptor; neuropathic pain; traditional japanese medicine; kampo medicine; ginkgo-biloba; pathogenesis; General & Internal Medicine
AB Background: Diabetic neuropathic pain is a known complication of diabetes mellitus (DM) and results from the complex interaction of various factors affecting the nervous system. Yokuansan (YKS) is a versatile traditional Japanese herbal medicine with a wide range of applications, especially in pain management and neurological manifestations. YKS has analgesic properties for nerve damage and is a potential treatment for DM-induced neuropathic pain, especially in patients with diabetic neuropathy. Thus, we examined the anti-allodynic effect of YKS on DM-induced neuropathic pain. Methods: All experiments were performed on 6-week-old male Sprague-Dawley rats. DM and diabetic neuropathy were induced in rats with streptozotocin. Mechanical allodynia was assessed using dynamic plantar esthesiometry. Additionally, we conducted an immunological assessment of microglia cell changes in the spinal cord and an experiment to clarify the involvement of serotonin. Results: Diabetes significantly reduced withdrawal thresholds in rats during the initial two weeks of the experiment, which stabilized thereafter. However, this effect was not investigated in the control group. We assessed, using the dynamic plantar test, the anti-allodynic effects of orally administered YKS (1 g/kg). Daily YKS administration significantly increased the withdrawal threshold in DM animals. Additionally, oral YKS reduced the expression of Ibal-1-positive microglia. To elucidate the mechanism of action of YKS, we explored the involvement of serotonin (5-hydroxytryptamine [5-HT]) receptors in mediating its effects. Intrathecal administration of 5-HT receptor antagonists (WAY-100635, ketanserin, and ondansetron) inhibited the protective effects of YKS. Conclusions: YKS exhibited an anti-allodynic effect, suggesting that YKS may activate 5-HT receptors in the spinal cord, thereby alleviating diabetic neuropathic pain.
C1 [Kajikawa, Yoko
      Yokomi, Hiroshi
      Narasaki, Soshi
      Kamiya, Satoshi
      Miyoshi, Hirotsugu
      Kato, Takahiro
      Dept Anesthesiol & Crit Care, Yasuo M.] Hiroshima Univ Hosp, Tsutsumi, Hiroshima 7348551, Japan
NR 0
TC 0
SN 
EI 
J9 
PD JUN 15
PY 2024
VL 13
IS 14
BP 11
EP 11
DI 
PG 1
UT CNKI:kajikawa#2024#seroton#journal#13#11
ER

PT J
AU Chang, C
   Chen, Q
   Zuo, K
   L, Yuan H
   J, Wang L
   J, Jiang A
   Q, Wang Y
AF Chang, C
   Chen, Q
   Zuo, K
   L, Yuan H
   J, Wang L
   J, Jiang A
   Q, Wang Y
TI Yiqi Huoxue Tongluo formula-containing serum attenuates high glucose-induced injury in microglia via MAPK pathways: Network pharmacology-based analysis and biological validation
SO European Journal of Integrative Medicine
LA Chinese
DT Article
DE DNP; Microglia activation; MAPK pathways; Network pharmacology; neuropathic pain; Integrative & Complementary Medicine
AB Introduction: The Yiqi Huoxue Tongluo formula (YQHX), containing Astragalus mongholicus Bunge, Angelica sinensis (Oliv.) Diels, Rehmannia glutinosa Libosch., Pueraria lobata (Willd.) Ohwi, Corydalis yanhusuo W.T.Wang, Spatholobus suberectus Dunn, Clematis chinensis Osbeck, is a proprietary formula of the First Affiliated Hospital of Anhui University of Chinese Medicine, and can attenuate diabetic neuropathy pain (DNP). This study aimed to explore the mechanisms underlying YQHX-mediated DNP alleviation. Additionally, the effects of YQHX on BV2 microglia injured by high glucose via the mitogen-activated protein kinase (MAPK) signaling pathways were investigated. Methods: Liquid chromatography tandem mass spectroscopy (LC-MS/MS) was performed to identify the chemical compounds in YQHX. The potential mechanism of YQHX for treating DNP was explored through network pharmacology analysis. The established glucose-induced BV2 cell injury model was treated with varying concentrations of YQHX-containing serum. The effects of YQHX-containing serum and MAPK pathway inhibitors on microglial cells were assessed by Cell Counting Kit-8 and enzyme-linked immunosorbent assays. The messenger RNA (mRNA) and protein levels of microglial marker OX42 were measured. Additionally, phosphorylated-p38, -c-Jun-terminal kinase, and -extracellular signal-regulated kinase and downstream nuclear factor-kappa B/p65 and phosphorylated-activating transcription factor 2 (ATF2) proteins were detected by western blotting. Results: In total, 503 chemical components were identified in YQHX by LC-MS/MS analysis. Network pharmacology results showed 203 active ingredients and 363 overlapping targets, respectively, as potential therapeutic candidates for YQHX-mediated DNP treatment. Additionally, the Kyoto Encyclopedia of Genes and Genomes pathway enrichment analysis yielded a total of 105 signal pathways. Notably, YQHX considerably improved the cell viability of BV2 cells (P < 0.01), remarkably reduced the production of proinflammatory factors (P < 0.01), significantly increased the production of anti-inflammatory factors (P < 0.01), and markedly inhibited the mRNA and protein levels of OX42 (P < 0.01). Furthermore, YQHX treatment inhibited MAPK activation and ATF2 expression. Conclusions: YQHX may protect against high-glucose-induced BV2 microglial cell injury by inhibiting the activation of MAPKs and downstream ATF2, thus, reducing microglial activation and proinflammatory cytokine release. These results provide a foundational theoretical basis for exploring the further mechanism of YQHX in treating DNP, and they provide a novel target for the application of traditional Chinese medicine.
C1 [Chang, Chang
      Chen, Qian
      Yuan, Huilun
      Wang, Lujie
      Jiang, Aijuan
      Sch Integrated Chinese & Western Med, Yuqing] Anhui Univ Chinese Med, Wang, Hefei 230012, Peoples R China
      Sch Pharm, Ke] Anhui Univ Chinese Med, [Zuo, Hefei 230012, Peoples R China
      [Jiang, Aijuan
      Yuqing] Anhui Prov Key Lab Chinese Med Formula, Wang, Hefei 230012, Peoples R China
NR 0
TC 0
SN 1876-3820
EI 
J9 
PD JUN 15
PY 2024
VL 71
IS 
BP 13
EP 13
DI 
PG 1
UT CNKI:chang#2024#yiqi hu#europea#71#13
ER

PT J
AU N, Zhang Y
   L, Wu X
   H, Yao W
   D, Ni Y
   S, Ding X
AF N, Zhang Y
   L, Wu X
   H, Yao W
   D, Ni Y
   S, Ding X
TI Advances of traditional Chinese medicine preclinical mechanisms and clinical studies on diabetic peripheral neuropathy
SO Pharmaceutical Biology
LA Chinese
DT Article
DE peripheral nervous system diseases; single herbs; self-composed Chinese herbal compound prescription; Chinese patent medicine; inflammatory reaction; endoplasmic-reticulum stress; oxidative stress; schwann-cells; double-blind; glucose; curcumin; pathway; polyneuropathy; inflammation; resveratrol; Plant Sciences; Medical Laboratory Technology; Pharmacology & Pharmacy
AB ContextDiabetic peripheral neuropathy (DPN) results in an enormous burden and reduces the quality of life for patients. Considering there is no specific drug for the management of DPN, traditional Chinese medicine (TCM) has increasingly drawn attention of clinicians and researchers around the world due to its characteristics of multiple targets, active components, and exemplary safety.ObjectiveTo summarize the current status of TCM in the treatment of DPN and provide directions for novel drug development, the clinical effects and potential mechanisms of TCM used in treating DPN were comprehensively reviewed.MethodsExisting evidence on TCM interventions for DPN was screened from databases such as PubMed, the Cochrane Neuromuscular Disease Group Specialized Register (CENTRAL), and the Chinese National Knowledge Infrastructure Database (CNKI). The focus was on summarizing and analyzing representative preclinical and clinical TCM studies published before 2023.ResultsThis review identified the ameliorative effects of about 22 single herbal extracts, more than 30 herbal compound prescriptions, and four Chinese patent medicines on DPN in preclinical and clinical research. The latest advances in the mechanism highlight that TCM exerts its beneficial effects on DPN by inhibiting inflammation, oxidative stress and apoptosis, endoplasmic reticulum stress and improving mitochondrial function.ConclusionsTCM has shown the power latent capacity in treating DPN. It is proposed that more large-scale and multi-center randomized controlled clinical trials and fundamental experiments should be conducted to further verify these findings.
C1 [Zhang, Yuna
      Wu, Xianglong
      Yao, Wenhui
      Ni, Yadong
      Sch Basic Med & Clin Pharm, Xuansheng] China Pharmaceut Univ, Ding, Nanjing 211198, Peoples R China
      [Ding, Xuansheng] China Pharmaceut Univ, Sch Basic Med & Clin Pharm, Precis Med Lab, Nanjing, Peoples R China
NR 0
TC 0
SN 1388-0209
EI 
J9 
PD JUN 15
PY 2024
VL 62
IS 1
BP 544
EP 561
DI 
PG 18
UT CNKI:zhang y#2024#advance#pharmac#62#544
ER

PT J
AU M, Abd El-Emam M
   Behairy, A
   Mostafa, M
   Khamis, T
   S, Osman N M
   E, Alsemeh A
   F, Mansour M
AF M, Abd El-Emam M
   Behairy, A
   Mostafa, M
   Khamis, T
   S, Osman N M
   E, Alsemeh A
   F, Mansour M
TI Chrysin-loaded PEGylated liposomes protect against alloxan-induced diabetic neuropathy in rats: the interplay between endoplasmic reticulum stress and autophagy
SO Biological Research
LA Chinese
DT Article
DE Neuropathy; Chrysin PEGylated liposomes; Endoplasmic reticulum stress; Autophagy; unfolded protein; er stress; pathway; inhibition; homeostasis; mechanisms; apoptosis; glucose; cells; Life Sciences & Biomedicine - Other Topics
AB BackgroundDiabetic neuropathy (DN) is recognized as a significant complication arising from diabetes mellitus (DM). Pathogenesis of DN is accelerated by endoplasmic reticulum (ER) stress, which inhibits autophagy and contributes to disease progression. Autophagy is a highly conserved mechanism crucial in mitigating cell death induced by ER stress. Chrysin, a naturally occurring flavonoid, can be found abundantly in honey, propolis, and various plant extracts. Despite possessing advantageous attributes such as being an antioxidant, anti-allergic, anti-inflammatory, anti-fibrotic, and anticancer agent, chrysin exhibits limited bioavailability. The current study aimed to produce a more bioavailable form of chrysin and discover how administering chrysin could alter the neuropathy induced by Alloxan in male rats.MethodsChrysin was formulated using PEGylated liposomes to boost its bioavailability and formulation. Chrysin PEGylated liposomes (Chr-PLs) were characterized for particle size diameter, zeta potential, polydispersity index, transmission electron microscopy, and in vitro drug release. Rats were divided into four groups: control, Alloxan, metformin, and Chr-PLs. In order to determine Chr- PLs' antidiabetic activity and, by extension, its capacity to ameliorate DN, several experiments were carried out. These included measuring acetylcholinesterase, fasting blood glucose, insulin, genes dependent on autophagy or stress in the endoplasmic reticulum, and histopathological analysis.ResultsAccording to the results, the prepared Chr-PLs exhibited an average particle size of approximately 134 nm. They displayed even distribution of particle sizes. The maximum entrapment efficiency of 90.48 +/- 7.75% was achieved. Chr-PLs effectively decreased blood glucose levels by 67.7% and elevated serum acetylcholinesterase levels by 40% compared to diabetic rats. Additionally, Chr-PLs suppressed the expression of ER stress-related genes (ATF-6, CHOP, XBP-1, BiP, JNK, PI3K, Akt, and mTOR by 33%, 39.5%, 32.2%, 44.4%, 40.4%, 39.2%, 39%, and 35.9%, respectively). They also upregulated the miR-301a-5p expression levels by 513% and downregulated miR-301a-5p expression levels by 65%. They also boosted the expression of autophagic markers (AMPK, ULK1, Beclin 1, and LC3-II by 90.3%, 181%, 109%, and 78%, respectively) in the sciatic nerve. The histopathological analysis also showed that Chr-PLs inhibited sciatic nerve degeneration.ConclusionThe findings suggest that Chr-PLs may be helpful in the protection against DN via regulation of ER stress and autophagy.
C1 [Abd El-Emam, Mahran Mohamed
      Dept Biochem & Mol Biol, Mohamed Fouad] Zagazig Univ, Mansour, Zagazig 44511, Egypt
      Dept Physiol, Amany] Zagazig Univ, [Behairy, Zagazig 44511, Egypt
      [Mostafa, Mahmoud] Minia Univ, Fac Pharm, Dept Pharmaceut, Al Minya 61519, Egypt
      [Khamis, Tarek] Zagazig Univ, Fac Vet Med, Dept Pharmacol, Zagazig 44519, Egypt
      [Khamis, Tarek] Zagazig Univ, Fac Vet Med, Lab Biotechnol, Zagazig 44519, Egypt
      [Osman, Noura M. S.] Port Said Univ, Fac Med, Dept Human Anat & Embryol, Port Said, Egypt
      [Alsemeh, Amira Ebrahim] Zagazig Univ Egypt, Fac Med, Human Anat & Embryol Dept, Zagazig, Egypt
NR 0
TC 0
SN 0716-9760
EI 
J9 
PD JUN 15
PY 2024
VL 57
IS 1
BP 19
EP 19
DI 
PG 1
UT CNKI:abd el-emam m#2024#chrysin#biologi#57#19
ER

PT J
AU Fu, Y
   Wang, Y
   Li, Z
   Huang, K
   Gao, Y
   Xu, S
   Li, Q
   Liu, X
   Zhang, G
AF Fu, Y
   Wang, Y
   Li, Z
   Huang, K
   Gao, Y
   Xu, S
   Li, Q
   Liu, X
   Zhang, G
TI Evidence mapping of traditional Chinese medicine in diabetic peripheral neuropathy treatment
SO Front Pharmacol
LA Chinese
DT Article
DE diabetes; diabetic peripheral neuropathy; evidence mapping; randomized controlled trial; systematic review; traditional Chinese medicine; commercial or financial relationships that could be construed as a potential; conflict of interest. The reviewer XG declared a shared parent affiliation with; the author(s) YF, YG, and SX to the handling editor at the time of review.
AB Objective: Diabetic peripheral neuropathy (DPN) stands as a crucial complication of diabetes, significantly affecting patients' quality of life. This study aims to elucidate the evidence distribution from clinical randomized controlled trials (RCTs) on DPN treatment with traditional Chinese medicine (TCM) through evidence mapping. Methods: A comprehensive search was conducted from January 2017 to October 2022 in databases such as Wanfang (China Online Journals), CNKI (China National Knowledge Infrastructure), VIP (China Science and Technology Journal Database), SinoMed (Chinese Biomedical Literature Database), PubMed, Web of Science, and Cochrane Library. Literature related to the treatment of DPN with TCM was selected. From the 1,229 RCTs identified over the past 6 years, relevant data were extracted. The evidence mapping approach was utilized, and trends in publications, study scales, intervention types, and evaluation indicators were analyzed using descriptive text combined with tables and bubble charts. Results: Research on the treatment of DPN with TCM is extensive. The publication trend remains relatively stable with predominantly smaller sample sizes. The main treatments encompass oral Chinese medicine and traditional external treatments. The most common evaluation indicators are neurophysiological, efficiency rate, symptom signs, neuropathy scores, and traditional Chinese symptoms, with less focus on psychological status and the ankle-brachial index (ABI). Conclusion: Shedding light on contemporary research, this study explores the current RCTs evaluating TCM's efficacy in treating DPN. The findings not only highlight the potential role of TCM in addressing diabetic complications but also underscore areas that could benefit from refined research approaches, expanded intervention methods, and broader assessment criteria. Our observations aim to inform and inspire future research directions and clinical practices concerning TCM's role in managing diabetes-associated complications.
C1 Beijing University of Chinese Medicine, Graduate School, Beijing, China.
NR 0
TC 0
SN 1663-9812 (Print)
EI 
J9 
PD JUN 15
PY 2024
VL 15
IS 
BP 1325607
EP 1325607
DI 
PG 1
UT CNKI:fu#2024#evidenc#front p#15#1325607
ER

PT J
AU Shi, Y
   Li, H
   Lin, Y
   Wang, S
   Shen, G
AF Shi, Y
   Li, H
   Lin, Y
   Wang, S
   Shen, G
TI Effective constituents and protective effect of Mudan granules against Schwann cell injury
SO J Ethnopharmacol
LA Chinese
DT Article
DE Cyclooxygenase 2; Sirtuin 2; *Drugs, Chinese Herbal/pharmacology/therapeutic use/chemistry; Glucose; Lipids; *Lactates; Diabetic peripheral neuropathy; Effective constituents; Mudan granules; Protective pathways; Schwann cell
AB ETHNOPHARMACOLOGICAL RELEVANCE: Diabetic peripheral neuropathy (DPN) is the most common complication of diabetes. Mudan granules (MD) is a Chinese patent medicine for treating DPN, which is composed of nine Chinese medicinal herbs, including the radix of Astragalus membranaceus (Fisch.) Bge. var. mongholicus (Bge.) Hsiao or Astragalus membranaceus (Fisch.) Bge. (Huangqi in Chinese), rhizome of Corydalis yanhusuo W.T. Wang (Yanhusuo), radix and rhizome of Panax notoginseng (Burk.) F. H. Chen (Sanqi), radix of Paeonia lactiflora Pall. or Paeonia veitchii Lynch (Chishao), radix and rhizome of Salvia miltiorrhiza Bge. (Danshen), rhizome of Ligusticum chuanxiong Hort. (Chuanxiong), flowers of Carthamus tinctorius L. (Honghua), lignum of Caesalpinia sappan L. (Sumu), and caulis of Spatholobus suberectus Dunn (Jixueteng). MD was reported to have a protective effect on Schwann cell (SC) that is considered as an important therapeutic target of DPN. However, the constituents of MD have not been reported, and the effective constituents and protective pathways for MD against SC injury remain unclear. AIM OF THE STUDY: This study aimed to identify the constituents in MD, and to investigate the effective constituents and protective pathways of MD against high-glucose/lipid injury in SC. MATERIALS AND METHODS: The chemical constituents of MD were identified using ultra-performance liquid chromatography-quadrupole time-of-flight mass spectrometry (UPLC-QTOF-MS). Protective effect and effective constituents screening were performed in an in vitro SC injury model induced by high glucose and lipid levels. The protective pathways of MD and its effective constituents were investigated by western blotting assay of related proteins. RESULTS: A total of 136 constituents were identified in MD. MD downregulated the phosphorylation of extracellular-regulated protein kinases 1/2 (ERK1/2) and expression of cyclooxygenase-2 (COX-2) and upregulated the expression of sirtuin 2 (SIRT2). Seven effective constituents were screened out, including three from Sanqi [20(R)-ginsenoside Rh(2), 20(S)-ginsenoside Rh(2), and ginsenoside Rk(3)], one from Huangqi (astragaloside II), one from Danshen (danshensu), and two from Chuanxiong (chlorogenic and cryptochlorogenic acid). Six of the seven compounds, excluding danshensu, inhibited the phosphorylation of ERK1/2. Both astragaloside II and chlorogenic acid upregulated the expression of SIRT2, and cryptochlorogenic acid and danshensu downregulated the expression of COX-2. CONCLUSIONS: The constituents of MD were firstly identified, and seven effective constituents were found. MD can protect SC against high-glucose and -lipid injury by downregulating ERK1/2 phosphorylation and COX-2 expression and upregulating SIRT2 expression. Seven effective constituents regulated the expression of these proteins. This study presented an important advance toward elucidating the chemical constituents, and the effective constituents and protective pathways of MD against high-glucose/lipid injury in SC, which is very helpful for investigating the action mechanism of MD on treating DPN, and could ultimately inform the development of effective quality control procedures for MD production.
C1 Hangzhou, Zhejiang University, College of Pharmaceutical Sciences, 310058, China.
NR 0
TC 0
SN 0378-8741
EI 
J9 
PD JUN 15
PY 2024
VL 323
IS 
BP 117692
EP 117692
DI 
PG 1
UT CNKI:shi#2024#effecti#j ethno#323#117692
ER

PT J
AU J, Yue W
   Sun, N
   Zhang, J
   H, Zhang W
   S, Wu Y
   C, Qu X
   W, Zong J
   Xu, G
AF J, Yue W
   Sun, N
   Zhang, J
   H, Zhang W
   S, Wu Y
   C, Qu X
   W, Zong J
   Xu, G
TI Alleviated diabetic osteoporosis and peripheral neuropathic pain by Rehmannia glutinosa Libosch polysaccharide via increasing regulatory T cells
SO International Journal of Biological Macromolecules
LA Chinese
DT Article
DE Diabetic peripheral neuropathy; Diabetic osteoporosis; Regulatory T cells; bone; streptozotocin; expression; Biochemistry & Molecular Biology; Chemistry; Polymer Science
AB Diabetic peripheral neuropathy (DPN) and diabetic osteoporosis (DOP) are conditions that significantly impact the quality of life of patients worldwide. Rehmanniae Radix Preparata, a component of traditional Chinese medicine with a history spanning thousands of years, has been utilized in the treatment of osteoporosis and diabetes. Specifically, Rehmannia glutinosa Libosch polysaccharide (RGP), a key bioactive compound of Rehmanniae Radix Preparata, has demonstrated immune-modulating properties and beneficial effects on hyperglycemia, hyperlipidemia, and vascular inflammation in diabetic mice. Despite these known actions, the precise mechanisms of RGP in addressing DOP and DPN remain unclear. Our study aimed to explore the impact of RGP on osteoporosis and peripheral neuropathic pain in diabetic mice induced by streptozotocin (STZ). The findings revealed that RGP not only improved hyperglycemia and osteoporosis in STZ-induced diabetic mice but also enhanced osteogenesis, insulin production, and nerve health. Specifically, RGP alleviated distal pain, improved nerve conduction velocity, nerve fiber integrity, and immune cell balance in the spleen. Mechanistically, RGP was found to upregulate HDAC6 mRNA expression in regulatory T cells, potentially shedding light on novel pathways for preventing DOP and DPN. These results offer promising insights for the development of new therapeutic approaches for diabetic complications.
C1 [Yue, Wenjie
      Zhang, Jing
      Zhang, Wanhao
      Wu, Yueshu
      Qu, Xiaochen
      Zong, Junwei
      Xu, Gang] Dalian Med Univ, Affiliated Hosp 1, Dept Orthopaed, Dalian 116011, Peoples R China
      Dept Pharm, Na] Third Peoples Hosp Dalian, [Sun, Dalian 116091, Peoples R China
      [Qu, Xiaochen
      Zong, Junwei
      Dalian 116011, Gang] Key Lab Mol Mech Repair & Remodeling Orthopaed Dis, Xu, Liaoning, Peoples R China
NR 0
TC 0
SN 0141-8130
EI 
J9 
PD JUN 15
PY 2024
VL 277
IS 
BP 9
EP 9
DI 
PG 1
UT CNKI:yue w#2024#allevia#interna#277#9
ER

PT J
AU L, Zhan G
   H, Zheng Y
   S, Li D
   M, Zhang H
AF L, Zhan G
   H, Zheng Y
   S, Li D
   M, Zhang H
TI Clinical Effect of Yiqi Huoxue Tongmai Decoction in the Treatment of Diabetic Peripheral Neuropathy
SO Pakistan Journal of Zoology
LA Chinese
DT Article
DE Traditional Chinese medicine preparations; Diabetic peripheral Neuropathy; Hemorheology; Clinical effect; pain; Zoology
AB The objective of this study was verify the effects of Yiqi Huoxue Tongmai Decoction on patients with diabetic peripheral neuropathy (DPN). A total of 130 patients with DPN who were treated in our hospital from January 2015 to July 2016 were selected and randomly divided into a control group and a treatment group, with 65 cases in each group. The control group was treated with conventional western medicine, and the treatment group was treated with self-made Yiqi Huoxue Tongmai Decoction. The efficacy of both strategies was evaluated with clinical symptoms, nerve reflex, electromyography, nerve conduction velocity, and hemodynamics. We found that the number of markedly effective cases in the treatment group was higher than that in the control group. The total effective rate was 89.23% in the treatment group and 72.31% in the control group. The total effective rate in the treatment group was higher than that in the control group (P<0.05). The whole blood high shear viscosity, whole blood low shear viscosity, plasma viscosity, as well as erythrocyte aggregation index of both groups decreased after treatment compared with the pre-treatment baseline. The hemorheological indexes of the Yiqi Huoxue Tongmai decoction group were lower than those of the control group. To conclude Yiqi Huoxue Tongmai Decoction has significant clinical effect in the treatment of DPN, can effectively improve the blood rheology of patients, and has the advantages of simplicity and high safety.
C1 [Zhan, Genlong] Zhejiang Quhua Hosp, Quzhou Hosp, Dept Tradit Chinese Med, Zhejiang Med & Hlth Grp, Quzhou 324000, Peoples R China
      [Zheng, Yunhua] Zhejiang Quhua Hosp, Quzhou Hosp, Dept Nat Med, Zhejiang Med & Hlth Grp, Quzhou 324000, Peoples R China
      Dept Wound Treatment Ctr, Hongmei] Zhejiang Quzhou Peoples Hosp, [Zhang, Quzhou 324000, Peoples R China
      [Li, Desheng] Quzhou Hosp Zhejiang, Quhua Hosp, Dept Resp Med, Zhejiang Med & Hlth Grp, Quzhou, Peoples R China
NR 0
TC 0
SN 0030-9923
EI 
J9 
PD JUN 15
PY 2024
VL 56
IS 2
BP 861
EP 866
DI 
PG 6
UT CNKI:zhan g#2024#clinica#pakista#56#861
ER

PT J
AU Tian, L
   Yang, M
   Tu, S
   Chang, K
   Jiang, H
   Jiang, Y
   Ding, L
   Weng, Z
   Wang, Y
   Tan, X
   Zong, C
   Chen, B
   Dou, X
   Wang, X
   Qi, X
AF Tian, L
   Yang, M
   Tu, S
   Chang, K
   Jiang, H
   Jiang, Y
   Ding, L
   Weng, Z
   Wang, Y
   Tan, X
   Zong, C
   Chen, B
   Dou, X
   Wang, X
   Qi, X
TI Xiaoke Bitong capsule alleviates inflammatory impairment via inhibition of the TNF signaling pathway to against diabetic peripheral neuropathy
SO Phytomedicine
LA Chinese
DT Article
DE *Drugs, Chinese Herbal/pharmacology; *Diabetic Neuropathies/drug therapy; *Signal Transduction/drug effects; Mice; *Tumor Necrosis Factor-alpha/metabolism; Male; Diabetes Mellitus, Experimental/drug therapy; Interleukin-6/metabolism; Interleukin-1beta/metabolism; Network Pharmacology; Mice, Inbred C57BL; Capsules; Diabetic peripheral neuropathy; Experimental validation; TNF signaling pathway; Xiaoke Bitong capsule; conflicts of interest regarding the publication of this paper.
AB BACKGROUND: Xiaoke Bitong capsule (XBC) is a crude herbal compound believed to tonify qi, improve blood circulation, and alleviate blood stasis. It has been used as an herbal formula for the prevention and treatment of diabetic peripheral neuropathy (DPN) under the guidance of traditional Chinese medicine (TCM). However, the pharmacological mechanisms by which XBC ameliorates DPN remain poorly understood. The interaction between pro-inflammatory factors and the activation of tumor necrosis factor (TNF) plays a critical role in the underlying mechanisms of DPN. XBC may protect against DPN through the regulation of the TNF pathway. PURPOSE: Many studies show the association between DPN and nerve dysfunction, however, treatment options are limited. To identify specific therapeutic targets and active components of XBC that contribute to its anti-DPN effects, our study aimed to investigate the potential mechanism of action of XBC during the progression of DPN using a system pharmacology approach. METHODS: An approach involving UPLC-Q-TOF/MS and network pharmacology was used to analyze the compositions, potential targets, and active pathways of XBC. Further, models of streptozocin (STZ) induced mouse and glucose induced RSC96 cells were established to explore the therapeutic effects of XBC. High glucose induced RSC96 cells were pretreated with small interfering RNA (siRNA) to identify potential therapeutic targets of DPN. RESULTS: Seventy-one active compositions of XBC and five potential targets, including mitogen-activated protein kinase 8 (MAPK), interleukin-6 (IL-6), poly-ADP-ribose polymerase-1 (PARP1), vascular endothelial growth factor A (VEGFA), and transcription factor p65 (NF-κB), were considered as the potential regulators of DPN. In addition, the results revealed that the TNF signaling pathway was closely related to DPN. Moreover, DPN contributed to the decreased expressions of PI3K and AKT, increased TNF-α and IL-1β in RSC96 cells, which were both reversed by XBC or TNF-α siRNA. CONCLUSION: XBC could protect against DPN by inhibiting the release of pro-inflammatory cytokines and regulating the activation of the TNF signaling pathway, further accelerating neurogenesis, and alleviating peripheral nerve lesions. Therefore, this study highlights the therapeutic value of XBC for DPN.
C1 Hangzhou, Zhejiang Chinese Medical University, School of Life Science, Zhejiang, PR China.
NR 0
TC 0
SN 0944-7113
EI 
J9 
PD JUN 15
PY 2024
VL 132
IS 
BP 155867
EP 155867
DI 
PG 1
UT CNKI:tian#2024#xiaoke #phytome#132#155867
ER

PT J
AU Liu, F
   Zhao, L
   Wu, T
   Yu, W
   Li, J
   Wang, W
   Huang, C
   Diao, Z
   Xu, Y
AF Liu, F
   Zhao, L
   Wu, T
   Yu, W
   Li, J
   Wang, W
   Huang, C
   Diao, Z
   Xu, Y
TI Targeting autophagy with natural products as a potential therapeutic approach for diabetic microangiopathy
SO Front Pharmacol
LA Chinese
DT Article
DE diabetic cardiomyopathy; diabetic kidney disease; diabetic microangiopathy; diabetic peripheral neuropathy; diabetic retinopathy; natural products; commercial or financial relationships that could be construed as a potential; conflict of interest.
AB As the quality of life improves, the incidence of diabetes mellitus and its microvascular complications (DMC) continues to increase, posing a threat to people's health and wellbeing. Given the limitations of existing treatment, there is an urgent need for novel approaches to prevent and treat DMC. Autophagy, a pivotal mechanism governing metabolic regulation in organisms, facilitates the removal of dysfunctional proteins and organelles, thereby sustaining cellular homeostasis and energy generation. Anomalous states in pancreatic β-cells, podocytes, Müller cells, cardiomyocytes, and Schwann cells in DMC are closely linked to autophagic dysregulation. Natural products have the property of being multi-targeted and can affect autophagy and hence DMC progression in terms of nutrient perception, oxidative stress, endoplasmic reticulum stress, inflammation, and apoptosis. This review consolidates recent advancements in understanding DMC pathogenesis via autophagy and proposes novel perspectives on treating DMC by either stimulating or inhibiting autophagy using natural products.
C1 Shandong University of Traditional Chinese Medicine, First Clinical Medical College, Jinan, China.
NR 0
TC 0
SN 1663-9812 (Print)
EI 
J9 
PD JUN 15
PY 2024
VL 15
IS 
BP 1364616
EP 1364616
DI 
PG 1
UT CNKI:liu#2024#targeti#front p#15#1364616
ER

PT J
AU Luo, N
   C, Zeng Y
   T, Fu B
   W, Low J
   Q, Fang J
AF Luo, N
   C, Zeng Y
   T, Fu B
   W, Low J
   Q, Fang J
TI Investigating the Effectiveness of Electroacupuncture for Diabetic Peripheral Neuropathy and Exploring the Feasibility of Infrared Thermography as an Efficacy Assessment Tool: Study Protocol for a Randomized Controlled Trial
SO Journal of Pain Research
LA Chinese
DT Article
DE waiting-list; diabetic peripheral neuropathy; clinical trial; infrared thermography; acupuncture; statement; pain; Neurosciences & Neurology
AB Introduction: Diabetic peripheral neuropathy (DPN) affects patients' quality of life significantly. To date, selecting the appropriate treatment remains challenging. While electroacupuncture (EA) has shown promise as an effective adjunct therapy for DPN, and infrared thermography (IRT) has been considered as a potential predictor of treatment efficacy, the evidence for both remains inconclusive. As such, the objectives of this trial are twofold: to ascertain the efficacy of EA for DPN, and to explore the feasibility of IRT as an adjunctive objective tool for efficacy assessment. Methods: The study was designed as a randomized, parallel, controlled trial. It spanned over 6 weeks of treatment and an additional 4 weeks of follow-up. 104 eligible participants will be stratified for severity of disease: mild with Toronto clinical scoring system(TCSS) score 6-8, moderate (TCSS score 9-11), and severe (TCSS score 12-19), and each level will be randomised in a 1:1 ratio into a EA group and waiting-list group. The waiting-list group received only the current conventional medication, while the EA group received an additional 12 EA sessions on top of the conventional medication. The primary outcome indicators is nerve conduction velocity (NCV), which will be tested at the baseline and week 6. Total clinical efficiency, TCSS, Clinical symptoms score of Traditional Chinese Medicine (TCM), Patient global impression of change(PGIC), Temperature of regions of interest (ROIs), and Physico chemical examination will be used as secondary outcome indicators. In addition, safety assessment will be determined based on adverse events during the trial. Conclusion: The expected results of this study will determine whether EA improves efficacy in the treatment of DPN with an acceptable safety profile, and investigating variations in the efficacy of EA across different levels of DPN severity. Furthermore, it will explore the viability of IRT as an objective measure for evaluating treatment effectiveness for DPN.
C1 [Luo, Ning
      Zeng, Yi-Chen
      Fu, Bai-Tian
      Fang, Jian-Qiao] Zhejiang Chinese Med Univ, Clin Med Coll 3, Hangzhou, Zhejiang, Peoples R China
      [Low, Je Wie] Zhejiang Chinese Med Univ, Inst Int Educ, Hangzhou, Zhejiang, Peoples R China
NR 0
TC 0
SN 1178-7090
EI 
J9 
PD JUN 15
PY 2024
VL 17
IS 
BP 2727
EP 2739
DI 
PG 13
UT CNKI:luo#2024#investi#journal#17#2727
ER

PT J
AU M, Amin G S
   H, Marouf B
   S, Namiq H
   M, Salih J
AF M, Amin G S
   H, Marouf B
   S, Namiq H
   M, Salih J
TI Impact of Resveratrol and Pharmaceutical Care on Type 2 Diabetes Mellitus and Its Neuropathic Complication: A Randomized Placebo Controlled Clinical Trial
SO Journal of Clinical Pharmacy and Therapeutics
LA Chinese
DT Article
DE oxidative stress; peripheral neuropathy; pharmacist; nerve; health; pain; supplementation; interventions; antioxidant; Pharmacology & Pharmacy
AB Background. Management of diabetic neuropathy (DN) is a challenging issue. Therefore, integration of pharmaceutical care provided by the clinical pharmacists with pharmacotherapy may provide multifaceted approach to target the management of hyperglycemia and diabetic neuropathic complication. This study aimed to evaluate the effects of resveratrol (Resv) and/or pharmaceutical care (PC) on glycemic control and amelioration of diabetes-associated neuropathic complications. Patients and Methods. A four-arm randomized placebo-controlled clinical trial assigned 120 patients from the Diabetes and Endocrinology Center in Sulaymaniyah City, Iraq. The patients were divided into four groups. The Resv group (n = 30) received 500 mg Resv capsules once daily. The Placebo group (n = 30) received placebo capsules. Resv + PC (n = 30) received Resv 500 mg capsules with PC. Placebo + PC (n = 30) received placebo capsule plus PC. The duration of the intervention was 90 days. Drug therapy problems (DTPs) have been utilized as an important domain in PC. Clinical signs, symptoms, and neuropathic abnormalities were assessed using the Michigan Neuropathy Screening Instrument (MNSI), Douleur Neuropathique 4 (DN4) questions, and nerve conduction studies (NCSs) of the lower-limb sensory and motor nerves. Results. 97 patients from all the groups completed the study. At baseline, 84% of the Resv, 87% of the Placebo, and 92% of each of Resv + PC and Placebo + PC groups, respectively, had at least one DTP. The provision of PC resulted in a dramatic reduction in the number of DTP. Resveratrol with PC significantly ameliorated hyperglycemic status, neuropathic signs, and symptoms, as evidenced by a decrease in MNSI and DN4 scores and improvement in electroneurographic parameters. Conclusion. These findings support the integration of the PC concept into a pharmacotherapy intervention; they also encourage supplementation of Resv with conventional diabetes therapy to emphasize on the importance of this herbal medicine with the provision of PC in the management of diabetes and its neuropathic complications. This trial is registered with NCT05172947.
C1 [Amin, Gulabakh Sabir M.] Univ Sulaimani, Coll Pharm, Dept Clin Pharm, Sulaymaniyah, Kurdistan Reg, Iraq
      [Marouf, Bushra Hassan
      Namiq, Hiwa Shafiq] Univ Sulaimani, Coll Pharm, Dept Pharmacol & Toxicol, Sulaimani, Kurdistan Reg, Iraq
      [Salih, Jamal Mahmood] Univ Sulaimani, Coll Med, Dept Physiol, Sulaymaniyah, Kurdistan Reg, Iraq
      Directorate Hlth, Jamal Mahmood] Diabet & Endocrinol Ctr, [Salih, Sulaymaniyah, Iraq
NR 0
TC 0
SN 0269-4727
EI 
J9 
PD JUN 15
PY 2024
VL 2024
IS 
BP 18
EP 18
DI 
PG 1
UT CNKI:amin g s#2024#impact #journal#2024#18
ER

PT J
AU J, Zhao B
   Zhang, Q
   Q, He Y
   F, Cao W
   Song, W
   C, Liang X
AF J, Zhao B
   Zhang, Q
   Q, He Y
   F, Cao W
   Song, W
   C, Liang X
TI Targeted metabolomics reveals the aberrant energy status in diabetic peripheral neuropathy and the neuroprotective mechanism of traditional Chinese medicine JinMaiTong
SO Journal of Pharmaceutical Analysis
LA Chinese
DT Article
DE JinMaiTong; Energy metabolism; Targeted metabolomics; Adenosine monophosphate-activated; protein kinase; respiratory-chain dysfunction; dorsal-root ganglia; mitochondrial dysfunction; ion chromatography; protein; neurons; injury; bioenergetics; pgc-1-alpha; metabolites; Pharmacology & Pharmacy
AB Diabetic peripheral neuropathy (DPN) is a common and devastating complication of diabetes, for which effective therapies are currently lacking. Disturbed energy status plays a crucial role in DPN pathogenesis. However, the integrated profile of energy metabolism, especially the central carbohydrate metabolism, remains unclear in DPN. Here, we developed a metabolomics approach by targeting 56 metabolites using high-performance ion chromatography-tandem mass spectrometry (HPIC-MS/ MS) to illustrate the integrative characteristics of central carbohydrate metabolism in patients with DPN and streptozotocin-induced DPN rats. Furthermore, JinMaiTong (JMT), a traditional Chinese medicine (TCM) formula, was found to be effective for DPN, improving the peripheral neurological function and alleviating the neuropathology of DPN rats even after demyelination and axonal degeneration. JMT ameliorated DPN by regulating the aberrant energy balance and mitochondrial functions, including excessive glycolysis restoration, tricarboxylic acid cycle improvement, and increased adenosine triphosphate (ATP) generation. Bioenergetic profile was aberrant in cultured rat Schwann cells under high-glucose conditions, which was remarkably corrected by JMT treatment. Invivo and in-vitro studies revealed that these effects of JMT were mainly attributed to the activation of adenosine monophosphate (AMP)-activated protein kinase (AMPK) and downstream peroxisome proliferator-activated receptor gamma coactivator 1-alpha (PGC-1a). Our results expand the therapeutic framework for DPN and suggest the integrative modulation of energy metabolism using TCMs, such as JMT, as an effective strategy for its treatment. (c) 2023 The Author(s). Published by Elsevier B.V. on behalf of Xi'an Jiaotong University. This is an open access article under the CC BY-NC-ND license (http://creativecommons.org/licenses/by-nc-nd/4.0/).
C1 [Zhao, Bingjia
      Zhang, Qian
      He, Yiqian
      Liang, Xiaochun] Chinese Acad Med Sci, Peking Union Med Coll, Peking Union Med Coll Hosp, Dept Tradit Chinese Med, Beijing 100730, Peoples R China
      Inst Basic Med Sci, Weifang] Chinese Acad Med Sci, [Cao, Beijing 100005, Peoples R China
      [Song, Wei] Chinese Acad Med Sci, Peking Union Med Coll, Peking Union Med Coll Hosp, Med Res Ctr, Beijing 100730, Peoples R China
NR 0
TC 0
SN 2095-1779
EI 
J9 
PD JUN 15
PY 2024
VL 14
IS 2
BP 225
EP 243
DI 
PG 19
UT CNKI:zhao b#2024#targete#journal#14#225
ER

PT J
AU Wang, B
   M, Jiang H
   M, Qi L
   Li, X
   Huang, Q
   Xie, X
   Xia, Q
AF Wang, B
   M, Jiang H
   M, Qi L
   Li, X
   Huang, Q
   Xie, X
   Xia, Q
TI Deciphering resveratrol's role in modulating pathological pain: From molecular mechanisms to clinical relevance
SO Phytotherapy Research
LA Chinese
DT Article
DE natural product; pathological pain; resveratrol; toxicity; induced neuropathic pain; diabetic-neuropathy; kappa-b; inflammatory hyperalgesia; cold allodynia; nitric-oxide; activation; expression; nerve; nrf2; Pharmacology & Pharmacy
AB Pathological pain, a multifaceted and debilitating ailment originating from injury or post-injury inflammation of the somatosensory system, poses a global health challenge. Despite its ubiquity, reliable therapeutic strategies remain elusive. To solve this problem, resveratrol, a naturally occurring nonflavonoid polyphenol, has emerged as a potential beacon of hope owing to its anti-inflammatory, antioxidant, and immunomodulatory capabilities. These properties potentially position resveratrol as an efficacious candidate for the management of pathological pain. This concise review summaries current experimental and clinical findings to underscore the therapeutic potential of resveratrol in pathological pain, casting light on the complex underlying pathophysiology. Our exploration suggests that resveratrol may exert its analgesic effect by the modulating pivotal signaling pathways, including PI3K/Akt/mTOR, TNFR1/NF-kappa B, MAPKs, and Nrf2. Moreover, resveratrol appears to attenuate spinal microglia activation, regulate primary receptors in dorsal root sensory neurons, inhibit pertinent voltage-gated ion channels, and curb the expression of inflammatory mediators and oxidative stress responses. The objective of this review is to encapsulate the pharmacological activity of resveratrol, including its probable signaling pathways, pharmacokinetics, and toxicology pertinent to the treatment of pathological pain. Hopefully, we aim to map out promising trajectories for the development of resveratrol as a potential analgesic. This review illuminates resveratrol's potential as a treatment for pathological pain by elucidating its ability to modulate key cellular signaling pathways and responses, thereby presenting a promising direction for future pain management research.image
C1 [Wang, Biao
      Sch Pharm, Qing] Sichuan Coll Tradit Chinese Med, Xia, Mianyang, Peoples R China
      [Jiang, Hai-Mei
      Qi, Lu-Ming
      Li, Xiang
      Xie, Xin] Chengdu Univ Tradit Chinese Med, State Adm Tradit Chinese Med Key Lab Tradit Chines, State Key Lab Southwestern Chinese Med Resources, Sch Pharm, Chengdu, Peoples R China
      [Jiang, Hai-Mei
      Qi, Lu-Ming
      Li, Xiang
      Coll Med Technol, Xin] Chengdu Univ Tradit Chinese Med, Xie, Chengdu, Peoples R China
      Dept Ophthalmol, Qun] Hosp Chengdu Univ Tradit Chinese Med, [Huang, Chengdu, Peoples R China
      Sch Pharm, Qing] Sichuan Coll Tradit Chinese Med, [Xia, Mianyang 621000, Peoples R China
      [Xie, Xin] Chengdu Univ Tradit Chinese Med, State Adm Tradit Chinese Med Key Lab Tradit Chines, State Key Lab Southwestern Chinese Med Resources, Sch Pharm, Chengdu 611137, Peoples R China
      Coll Med Technol, Xin] Chengdu Univ Tradit Chinese Med, [Xie, Chengdu 611137, Peoples R China
      Dept Ophthalmol, Qun] Hosp Chengdu Univ Tradit Chinese Med, [Huang, Chengdu 610075, Peoples R China
NR 0
TC 0
SN 0951-418X
EI 
J9 
PD JUN 15
PY 2024
VL 38
IS 1
BP 59
EP 73
DI 
PG 15
UT CNKI:wang#2024#deciphe#phytoth#38#59
ER

PT J
AU Kang, T
   Qin, X
   Chen, Y
   Yang, Q
AF Kang, T
   Qin, X
   Chen, Y
   Yang, Q
TI Systematic investigation of Radix Salviae for treating diabetic peripheral neuropathy disease based on network Pharmacology
SO World Journal of Diabetes
LA Chinese
DT Article
DE Radix Salviae; Network pharmacology; Systematic investigation; tanshinone iia; cells; acid; rats; protects; akt; expression; luteolin; improves; extract; Endocrinology & Metabolism
AB BACKGROUND Diabetic peripheral neuropathy (DPN) is a debilitating complication of diabetes mellitus with limited available treatment options. Radix Salviae, a traditional Chinese herb, has shown promise in treating DPN, but its therapeutic mech-anisms have not been systematically investigated. AIM Radix Salviae (Danshen in pinin), a traditional Chinese medicine (TCM), is widely used to treat DPN in China. However, the mechanism through which Radix Salviae treats DPN remains unclear. Therefore, we aimed to explore the mechanism of action of Radix Salviae against DPN using network pharmacology. METHODS The active ingredients and target genes of Radix Salviae were screened using the TCM pharmacology database and analysis platform. The genes associated with DPN were obtained from the Gene Cards and OMIM databases, a drug-com-position-target-disease network was constructed, and a protein-protein inter-action network was subsequently constructed to screen the main targets. Gene Ontology (GO) functional annotation and pathway enrichment analysis were performed via the Kyoto Encyclopedia of Genes and Genomes (KEGG) using Bioconductor. RESULTS A total of 56 effective components, 108 targets and 4581 DPN-related target genes of Radix Salviae were screened. Intervention with Radix Salviae for DPN mainly involved 81 target genes. The top 30 major targets were selected for enrichment analysis of GO and KEGG pathways. CONCLUSION These results suggested that Radix Salviae could treat DPN by regulating the AGE-RAGE signaling pathway and the PI3K-Akt signaling pathway. Therefore, Danshen may affect DPN by regulating inflammation and apoptosis.
C1 [Kang, Tao
      Qin, Xiao
      Chen, Yan
      Yang, Qian] Shaanxi Prov Peoples Hosp, Dept Neurol, Xian 710068, Shaanxi, Peoples R China
NR 0
TC 0
SN 
EI 
J9 
PD JUN 15
PY 2024
VL 15
IS 5
BP 14
EP 14
DI 
PG 1
UT CNKI:kang#2024#systema#world j#15#14
ER
