# Supplementary material for: Mapping the evolution of botanical interventions for diabetic neuropathy: a two-database bibliometric landscape from 2005 to mid-2025
Source: Front Nutr. 2026 Jan 7;12:1727582. doi: 10.3389/fnut.2025.1727582 (PMC12819247; doi:10.3389/fnut.2025.1727582)
Supplement: Supplementary file 1 [file Data_Sheet_1.zip › Supplementary Material/merged and cleaned dataset/download2025u38.txt]

PT J
AU K, Tian Z
   Z, Zhang J
   D, Fan Y
   Sun, X
   J, Wang D
   F, Liu X
   H, Lu G
   W, Wang H
AF K, Tian Z
   Z, Zhang J
   D, Fan Y
   Sun, X
   J, Wang D
   F, Liu X
   H, Lu G
   W, Wang H
TI Diabetic peripheral neuropathy detection of type 2 diabetes using machine learning from TCM features: a cross-sectional study
SO Bmc Medical Informatics and Decision Making
LA Chinese
DT Article
DE Type 2 diabetes mellitus; Tongue features; TCM symptoms; Machine learning; sudomotor function; polyneuropathy; definition; medicine; Medical Informatics
AB AimsDiabetic peripheral neuropathy (DPN) is the most common complication of diabetes mellitus. Early identification of individuals at high risk of DPN is essential for successful early intervention. Traditional Chinese medicine (TCM) tongue diagnosis, one of the four diagnostic methods, lacks specific algorithms for TCM symptoms and tongue features. This study aims to develop machine learning (ML) models based on TCM to predict the risk of diabetic peripheral neuropathy (DPN) in patients with type 2 diabetes mellitus (T2DM).MethodsA total of 4723 patients were included in the analysis (4430 with T2DM and 293 with DPN). TFDA-1 was used to obtain tongue images during a questionnaire survey. LASSO (least absolute shrinkage and selection operator) logistic regression model with fivefold cross-validation was used to select imaging features, which were then screened using best subset selection. The synthetic minority oversampling technique (SMOTE) algorithm was applied to address the class imbalance and eliminate possible bias. The area under the receiver operating characteristic curve (AUC) was used to evaluate the model's performance. Four ML algorithms, namely logistic regression (LR), random forest (RF), support vector classifier (SVC), and light gradient boosting machine (LGBM), were used to build predictive models for DPN. The importance of covariates in DPN was ranked using classifiers with better performance.ResultsThe RF model performed the best, with an accuracy of 0.767, precision of 0.718, recall of 0.874, F-1 score of 0.789, and AUC of 0.77. With a value of 0.879, the LGBM model appeared to be the best regarding recall Age, sweating, dark red tongue, insomnia, and smoking were the five most significant RF features. Age, yellow coating, loose teeth, smoking, and insomnia were the five most significant features of the LGBM model.ConclusionsThis cross-sectional study demonstrates that the RF and LGBM models can screen for high-risk DPN in T2DM patients using TCM symptoms and tongue features. The identified key TCM-related features, such as age, tongue coating, and other symptoms, may be advantageous in developing preventative measures for T2DM patients.
C1 [Tian, Zhikui
      Zhang, Jizhong
      Liu, Xiaofei
      Lu, Guohui] Qilu Med Univ, Sch Rehabil Med, Zibo 255300, Shandong, Peoples R China
      Med Coll, Yadong] Yangzhou Univ, [Fan, Yangzhou 225000, Peoples R China
      [Sun, Xuan] Binzhou Med Univ, Coll Tradit Chinese Med, Yantai, Shandong, Peoples R China
      Coll Tradit Chinese Med, Dongjun] North China Univ Sci & Technol, [Wang, Tangshan 063000, Peoples R China
      Sch Hlth Sci & Engn, Hongwu] Tianjin Univ Tradit Chinese Med, [Wang, Tianjin 301617, Peoples R China
NR 0
TC 0
SN 
EI 
J9 
PD JUN 15
PY 2025
VL 25
IS 1
BP 12
EP 12
DI 
PG 1
UT CNKI:tian z#2025#diabeti#bmc med#25#12
ER

PT J
AU Feng, H
   Wu, T
   Chin, J
   Ding, R
   Long, C
   Wang, G
   Yan, D
   Ma, X
   Yue, R
AF Feng, H
   Wu, T
   Chin, J
   Ding, R
   Long, C
   Wang, G
   Yan, D
   Ma, X
   Yue, R
TI Tangzu granule alleviate neuroinflammation in diabetic peripheral neuropathy by suppressing pyroptosis through P2X7R /NLRP3 signaling pathway
SO J Ethnopharmacol
LA Chinese
DT Article
DE *NLR Family, Pyrin Domain-Containing 3 Protein/metabolism; *Pyroptosis/drug effects; *Rats, Sprague-Dawley; *Receptors, Purinergic P2X7/metabolism/drug effects; *Diabetic Neuropathies/drug therapy/metabolism; *Signal Transduction/drug effects; Rats; Male; *Drugs, Chinese Herbal/pharmacology/therapeutic use; *Diabetes Mellitus, Experimental/drug therapy/complications; Neuroinflammatory Diseases/drug therapy; Sciatic Nerve/drug effects; Streptozocin; Cell Line; Diabetic peripheral neuropathy; Neuroinflammation; P2X7R/NLRP3 signaling pathway; Pyroptosis; Schwann cells; Traditional Chinese medicine (6 key words); competing financial interests or personal relationships that could have appeared; to influence the work reported in this paper.
AB ETHNOPHARMACOLOGICAL RELEVANCE: Diabetic peripheral neuropathy (DPN) is a common complication of diabetes mellitus, mainly manifested as paresthesia. Tangzu granule (TZG) is derived from famous traditional Chinese medicine decoctions and optimized by long-term temporary practice. TZG has good efficacy in improving numbness, pain and pruritus of the lower extremities of DPN patients. However, the overall regulatory mechanisms underlying its effects on DPN remain unclear. AIM OF THE STUDY: This study aims to explore the potential mechanism of TZG for treating DPN. MATERIALS AND METHODS: Sprague-Dawley (SD) rats were used to establish an in vivo model of DPN with streptozotocin (STZ) injection and high-fat diet (HFD) feeding. Additionally, sciatic glial RSC96 cells were induced with high glucose in vitro. SD rats in intervention group received TZG treatment for 12 weeks. After 12 weeks of treatment, sciatic nerve function was evaluated by intelligent hot plate meter and neuro electrophysiology detector. The morphological changes of sciatic nerve cells were observed by hematoxylin-eosin staining and transmission electron microscope. IL-1β, IL-18 inflammatory cytokines, pyroptosis and P2X7R/NLRP3 signaling pathway were observed by Western blotting, immunofluorescence staining and ELISA. RESULTS: TZG improved nerve conduction velocity and sciatic neuropathy rational structural changes in DPN rats. It also inhibited RSC96 inflammatory response and cell death that induced by high glucose. This may be related to TZG inhibiting P2X7R, decreasing the activation of NLRP3 inflammasomes, down-regulating the levels of pyroptosis proteins such as caspase-1, cleaved caspase-1, gasdermin D (GSDMD), and GSDMD-N, and inhibiting the release of interleuki (IL)-18 and IL-1β inflammatory cytokines. CONCLUSIONS: TZG inhibited pyroptosis through P2X7R/NLRP3 signaling pathway, alleviated neuroinflammation, and showed protective effect in the treatment of DPN.
C1 Chengdu, Hospital of Chengdu University of Traditional Chinese Medicine, Sichuan, China. Electronic address: fenghaoyue@stu.cdutcm.edu.cn.
NR 0
TC 0
SN 0378-8741
EI 
J9 
PD JUN 15
PY 2025
VL 337
IS Pt 1
BP 118792
EP 118792
DI 
PG 1
UT CNKI:feng#2025#tangzu #j ethno#337#118792
ER

PT J
AU Lather, A
   Rathee, P
   K, Gautam M
   Sharma, K
   Hooda, T
AF Lather, A
   Rathee, P
   K, Gautam M
   Sharma, K
   Hooda, T
TI In silico based Diabetic Wound Healer from Nature: An Update
SO Curr Drug Discov Technol
LA Chinese
DT Article
DE *Wound Healing/drug effects; *Diabetes Mellitus/drug therapy; *Hypoglycemic Agents/pharmacology/therapeutic use; Molecular Docking Simulation; Computer Simulation; Animals; *Biological Products/therapeutic use/pharmacology; Diabetes; Ros; chronic metabolic disease.; diabetic neuropathy; docking studies; insulin
AB Diabetes is a chronic metabolic disease of high levels of glucose in the blood and affecting 536.6 million people in the world between the age group of 20-79 with management spent of 11% of the total worldwide. Wound healing in diabetics is impaired due to many factors like high blood sugar, poor blood circulation, damaged blood vessels, diabetic neuropathy, decreased immune responses etc. The presently used synthetic drugs have high costs, a toxic nature, and are full of adverse effects drawing attention to the need to identify new and successful treatment approaches for diabetic wounds. In silico drug screening methods of drug development made it easy to screen thousands of active constituents against a target specifically responsible for diabetes and wound healing. Thus the current review compiled the naturally available active compounds screened by in silico docking from natural resources and has the potential to treat diabetic wound healing with their specificity and target-based mechanism. This information will be helpful for further screening of non-reported natural compounds having antidiabetic as well as wound healing potential.
C1 Panipat, Geeta University, Geeta Institute of Pharmacy, Haryana, India.
NR 0
TC 0
SN 1570-1638
EI 
J9 
PD JUN 15
PY 2025
VL 22
IS 4
BP e15701638336128
EP e15701638336128
DI 
PG 1
UT CNKI:lather#2025#in sili#curr dr#22#e15701638336128
ER

PT J
AU Rahimi, R
   Heidari, N
   Ghane, Y
   Baeeri, M
   Tabatabaei-Malazy, O
   Gholami, M
   Obeidi, N
   Foroumadi, R
   Heidari, A
   Abdollahi, M
AF Rahimi, R
   Heidari, N
   Ghane, Y
   Baeeri, M
   Tabatabaei-Malazy, O
   Gholami, M
   Obeidi, N
   Foroumadi, R
   Heidari, A
   Abdollahi, M
TI The Protective Effects of Ferula assa-foetida L. oleo-gum Resin on Diabetic Neuropathy in Animal Models
SO Current Medicinal Chemistry
LA Chinese
DT Article
DE diabetic neuropathy; Ferula assa-foetida L.; anti-oxidative; oleo-gum resin; streptozotocin; peripheral neuropathy; essential oil; oxidative stress; herbal medicine; antioxidant; mechanism; extract; toxicity; injury; Biochemistry & Molecular Biology; Pharmacology & Pharmacy
AB Background Ferula assa-foetida L. has traditionally been used to treat various diseases, including infections, asthma, stomach aches, and flatulence. Previous studies have highlighted its anti-inflammatory, anti-oxidative, anti-diabetic, neuroprotective, and nerve-stimulating properties.Objective This study aimed to evaluate the therapeutic effects and molecular mechanisms of action of the oleo-gum resin from Ferula assa-foetida L. in an animal model of diabetic neuropathy (DN).Methods The essential oil of oleo-gum resin from Ferula assa-foetida L. was analyzed using Gas Chromatography-Mass Spectrometric Analysis. Forty-two male Wistar rats were included in the study, with diabetes induced via streptozotocin (STZ) injection. The rats were randomly assigned to seven groups (n=6 per group) and treated with different doses of Ferula assa-foetida L. extract (100, 200 mg/kg/day) or oil (10, 20 mg/kg/day), alongside appropriate control groups. After a five-week treatment period, samples of dorsal root ganglia (DRG), pancreatic tissue, and blood were collected. Key parameters assessed included blood glucose and insulin levels, motor function tests, oxidative stress protein generation, pro-inflammatory cytokine gene expression, and histopathological analyses.Results Treatment with various doses of Ferula assa-foetida L. extract or oil, as well as gabapentin, led to significant improvements. These included reduced blood sugar levels, increased insulin levels, and improved glycemic control. Motor function was enhanced, while the expression of pro-inflammatory cytokines and oxidative stress markers was significantly reduced.Conclusion These findings indicate a promising therapeutic approach for managing DN. Further studies are warranted to elucidate the underlying mechanisms of Ferula assa-foetida L.'s beneficial effects in DN.
C1 [Rahimi, Roja] Univ Tehran Med Sci, Sch Persian Med, Dept Tradit Pharm, Tehran, Iran
      Sch Med, Nazila] Iran Univ Med Sci, [Heidari, Tehran, Iran
      Sch Med, Yekta] Univ Tehran Med Sci, [Ghane, Tehran, Iran
      [Baeeri, Maryam
      Foroumadi, Roham] Univ Tehran Med Sci, Inst Pharmaceut Sci TIPS, Pharmaceut Sci Res Ctr PSRC, Toxicol & Dis Grp TDG, Tehran, Iran
      [Tabatabaei-Malazy, Ozra] Univ Tehran Med Sci, Endocrinol & Metab Populat Sci Inst, Noncommunicable Dis Res Ctr, Tehran, Iran
      [Gholami, Mahdi] Univ Tehran Med Sci, Fac Pharm, Toxicol & Poisoning Res Ctr, Dept Toxicol & Pharmacol, Tehran, Iran
      [Obeidi, Nahal] Islamic Azad Univ, Fac Vet Med, Dept Clin Sci, Karaj, Iran
      [Heidari, Amirhossein] Islamic Azad Univ, Fac Med, Tehran Med Sci, Tehran, Iran
      Fac Pharm, Mohammad] Univ Tehran Med Sci, [Abdollahi, Tehran, Iran
NR 0
TC 0
SN 0929-8673
EI 
J9 
PD JUN 15
PY 2025
VL 0
IS 
BP 17
EP 17
DI 
PG 1
UT CNKI:rahimi#2025#the pro#current#0#17
ER

PT J
AU Liu, Y
   Li, L
   Yang, Y
   Wang, X
   Ge, S
   Jin, L
   Feng, B
   Guan, J
   Zhu, H
AF Liu, Y
   Li, L
   Yang, Y
   Wang, X
   Ge, S
   Jin, L
   Feng, B
   Guan, J
   Zhu, H
TI Pharmacodynamic Material Basis and Pharmacological Mechanism of Huangqi Guizhi Wuwu Granules in Diabetic Peripheral Neuropathy
SO Biomed Chromatogr
LA Chinese
DT Article
DE *Drugs, Chinese Herbal/pharmacology/chemistry/pharmacokinetics; Rats; *Diabetic Neuropathies/drug therapy/metabolism; Rats, Sprague-Dawley; Male; Chromatography, High Pressure Liquid/methods; Flavonoids/blood/metabolism; Network Pharmacology; Huangqi Guizhi Wuwu granules; Q‐tof‐ms; Uhplc; diabetic peripheral neuropathy
AB Huangqi Guizhi Wuwu Decoction (HGWD) is a traditional Chinese medicine (TCM) formula used to treat diabetic peripheral neuropathy (DPN) in China. Considering that the decoction was not easy to carry and use, we have prepared HGWD into Huangqi Guizhi Wuwu Granules (HGWG). However, the active components of HGWG that can be absorbed into plasma and its mechanism of action for DPN treatment remain unclear. In the present study, UHPLC-Q-TOF-MS and network pharmacology methods were applied to explore the potential pharmacodynamic material basis and pharmacological mechanism of HGWG for the treatment of DPN. A total of 31 absorbed components were detected in rat plasma, including 20 prototype compounds and 11 metabolites. Flavonoid-related metabolites and gingerol-related metabolites were major metabolites. The network pharmacological analysis showed that 31 absorbed constituents regulated 122 pathways through 177 targets; among them, baicalein, paeoniflorin C, and 6-gingerol were the main pharmacodynamic components of HGWG for DPN. It can be concluded that monoterpenoid glycosides, flavonoids, organic acids, gingerols, flavonoid-related metabolites, and gingerol-related metabolites were the main pharmacodynamic material basis of HGWG for DPN, and the mechanism of HGWG for DPN may be related to reducing oxidative stress and inhibiting neuroinflammation by stimulating the phosphorylation of p38 MAPK.
C1 Jilin Medical University, School of Pharmacy, Jilin, China.
NR 0
TC 0
SN 0269-3879
EI 
J9 
PD JUN 15
PY 2025
VL 39
IS 7
BP e70127
EP e70127
DI 
PG 1
UT CNKI:liu#2025#pharmac#biomed #39#e70127
ER

PT J
AU A, Kausar M
   Anwar, S
   M, Elagib H
   Parveen, K
   A, Hussain M
   Z, Najm M
   Nair, A
   Kar, S
AF A, Kausar M
   Anwar, S
   M, Elagib H
   Parveen, K
   A, Hussain M
   Z, Najm M
   Nair, A
   Kar, S
TI GC-MS Profiling of Ethanol-Extracted Polyherbal Compounds from Medicinal Plant (Citrullus colocynthis, Curcuma longa, and Myristica fragrans): In Silico and Analytical Insights into Diabetic Neuropathy Therapy via Targeting the Aldose Reductase
SO Current Issues in Molecular Biology
LA Chinese
DT Article
DE pharmacokinetics; amputation; diabetic peripheral aldol reductase; docking; amputation; Biochemistry & Molecular Biology
AB Diabetic neuropathy is one of the severe complications of diabetes, which affects the quality of life in a patient and increases the risk of amputations and chronic wounds. Current therapeutic approaches are symptomatically oriented, focusing on comfort and non-inflammatory aspects without addressing the mechanism or molecular target of the disease. The present study investigates the therapeutic effects of an ethanolic polyherbal extract from Citrullus colocynthis (Bitter Apple), Curcuma longa (Turmeric), and Myristica fragrans (Nutmeg) using advanced in silico and analytical methods. According to the findings, PHE showed the presence of a total of 39 bioactive compounds in GC-MS analysis, which include alcohols, fatty acids, terpenoids, esters, neolignans, phenylpropanoids, and steroids. Three of the compounds--4-isopropyl-1,6-dimethyl-1,2,3,4-tetrahydronaphthalene (-11.4 kcal/mol), (1S,2R)-2-(4-allyl-2,6-dimethoxyphenoxy)-1-(3,4,5-trimethoxyphenyl)-1-propanol (-9.8 kcal/mol) and (S)-5-Allyl-2-((1-(3,4-dimethoxyphenyl)propan-2-yl)oxy)-1,3-dimethoxybenzene (-10.3 kcal/mol)-followed the Lipinski rule and showed the binding affinity with aldol reductase. Docking experiments showed that compound 4-isopropyl-1,6-dimethyl-1,2,3,4-tetrahydronaphthalene (-11.4 kcal/mol) has high-affinity binding to aldose reductase, an enzyme involved in diabetic neuropathy pathophysiology, whereas molecular dynamics simulations show long-range persistence of the interaction of (S)-5-Allyl-2-((1-(3,4-dimethoxyphenyl)propan-2-yl)oxy)-1,3-dimethoxybenzene with aldol reductase in physiological conditions. Therefore, this combination of herbal therapy and advanced computational/analytical techniques could be leading towards innovative, multi-targeted therapies against diabetic neuropathy. Nevertheless, further studies in vivo are required to confirm the efficacy, safety, and pharmacokinetics of the PHE in biological systems.
C1 [Kausar, Mohd Adnan
      Anwar, Sadaf] Univ Hail, Coll Med, Dept Biochem, Al Khitah St, Hail 55476, Saudi Arabia
      [Elagib, Halima Mustafa] Univ Hail, Coll Med, Dept Pharmacol, Hail 55476, Saudi Arabia
      [Parveen, Kehkashan] Aligarh Muslim Univ, Interdisciplinary Biotechnol Unit, Aligarh 202002, Uttar Pradesh, India
      [Hussain, Malik Asif] Univ Hail, Coll Med, Dept Pathol, Hail 55476, Saudi Arabia
      [Najm, Mohammad Zeeshan] Apeejay Stya Univ, Sch Biosci, Gurugram 122103, Haryana, India
      [Nair, Abhinav
      Kar, Subhabrata] Sharda Univ, Sharda Sch Basic Sci & Res, Dept Life Sci, Greater Noida 201310, Uttar Pradesh, India
NR 0
TC 0
SN 1467-3037
EI 
J9 
PD JUN 15
PY 2025
VL 47
IS 2
BP 14
EP 14
DI 
PG 1
UT CNKI:kausar m#2025#gc-ms p#current#47#14
ER

PT J
AU H, Yu H
   Q, Yang C
   Q, Wang G
   Lv, J
   Y, Li X
   X, Qi W
   G, Wang X
AF H, Yu H
   Q, Yang C
   Q, Wang G
   Lv, J
   Y, Li X
   X, Qi W
   G, Wang X
TI Qizhi Kebitong Formula Ameliorates Sciatic Nerve Injury in Streptozocin-induced Diabetic Mice through PERK/ATF4/CHOP Endoplasmic Reticulum Stress Signaling Pathway
SO Current Pharmaceutical Design
LA Chinese
DT Article
DE Qizhi Kebitong formula; UHPLC/QTOF-MS; endoplasmic reticulum stress; PERK/ATF4/CHOP pathway; diabetes mellitus; peripheral neuropathy; er stress; mechanisms; Pharmacology & Pharmacy
AB Background The Qizhi Kebitong formula (QKF) has been utilized as a traditional Chinese medicine (TCM) remedy for over two decades in treating diabetic peripheral neuropathy (DPN) with notable clinical efficacy. However, its precise mechanism and bioactive constituents remain elusive.Methods Through ultra-high performance liquid chromatography-quadrupole time-of-flight mass spectrometry (UHPLC/QTOF-MS) analysis was used to identify the primary components of QKF. Nerve conduction function in mice was assessed by measuring sensory thresholds and nerve conduction velocities. Laser speckle contrast imaging (LSCI) was used to examine the effect of QKF on foot pads and perineural blood flow in mice. Additionally, Transmission electron microscopy (TEM) and various pathologic stains were utilized to observe QKF's therapeutic effect on sciatic nerve (SN) damage in DPN mice. The impact of QKF on the pathological mechanism of the DPN model was explored through qRT-PCR, Western blot, and immunohistochemistry.Results Our results demonstrated that QKF improved phenotypic features in a mouse model of DPN, increased blood flow around the foot pad and SN, and somewhat repaired the pathological structure and function of SN. Furthermore, the study revealed that QKF slowed down the progression of DPN by inhibiting the endoplasmic reticulum (ER) stress apoptosis signaling pathway mediated by PERK/ATF4/CHOP pathway.Conclusion The significant neuroprotective effects of QKF in experimental DPN mice were confirmed by our findings, which offer important scientific evidence supporting its potential utilization in DPN treatment.
C1 [Yu, Honghai
      Lv, Jiao] Changchun Univ Chinese Med, Coll Tradit Chinese Med, Changchun 130117, Jilin, Peoples R China
      [Yang, Cunqing] China Acad Chinese Med Sci, Guanganmen Hosp, Dept Endocrinol, Beijing 100053, Peoples R China
      [Wang, Guoqiang
      Wang, Xiuge] Changchun Univ Chinese Med, Affiliated Hosp, Dept Endocrinol, Changchun 130012, Jilin, Peoples R China
      [Li, Xiangyan
      Qi, Wenxiu] Changchun Univ Chinese Med, Inst Tradit Chinese Med, Minist Educ, Northeast Asia Res,Key Lab Act Subst & Biol Mech G, Changchun 130117, Jilin, Peoples R China
NR 0
TC 0
SN 1381-6128
EI 
J9 
PD JUN 15
PY 2025
VL 31
IS 29
BP 2370
EP 2384
DI 
PG 15
UT CNKI:yu h#2025#qizhi k#current#31#2370
ER

PT J
AU Jia, C
   M, Zhao X
   J, Song M
   Y, Sun X
AF Jia, C
   M, Zhao X
   J, Song M
   Y, Sun X
TI Gynostemma pentaphyllum (Thunb.) Makino Affects Autophagy and Improves Diabetic Peripheral Neuropathy Through TXNIP-Mediated PI3K/AKT/mTOR Signaling Pathway
SO Applied Biochemistry and Biotechnology
LA Chinese
DT Article
DE Autophagy; Diabetic peripheral neuropathy; TXNIP; Schwann cells; Biochemistry & Molecular Biology; Biotechnology & Applied Microbiology
AB TXNIP is closely associated with diabetic peripheral neuropathy (DPN). Gynostemma pentaphyllum (Thunb.) Makino (GP), a perennial herb with five leaves, is considered to have medicinal values. However, it is unknown whether GP alleviates DPN by modulating TXNIP-mediated autophagy. The aim of this study was to evaluate the effect of GP on Schwann cell injury during DPN and to investigate the mechanism of GP in DPN for the first time. High-fat diet-fed GK rats and high-glucose-cultured RSC96 cells were used to establish DPN models. The effects of GP on DPN were investigated by blood glucose assay, neurological function assay, pathology assay, and immunohistochemistry. To investigate the effect of GP on autophagy and upstream PI3K/AKT/mTOR signaling pathway in Schwann cells, Western blot and immunofluorescence assay were performed on RSC96 cells to detect the expression of beclin-1 and LC3. Western blot method was used to detect the expression of PI3K, p-Akt/Akt, p-mTOR/mTOR, and RT-qPCR method and was used to detect the expression of PI3K. Apoptosis was detected by flow cytometry. The effects of TXNIP on the above indicators were also detected in RSC96 cells. Finally, the mechanism of GP regulation of autophagy and apoptosis in RSC96 cells was verified. GP reduced blood glucose level, attenuated peripheral nerve myelin damage, and improved nerve function in DPN rats. In addition, GP enhanced autophagy activity and reduced apoptosis in RSC96 cells. GP promoted autophagy by regulating TXNIP-mediated PI3K/AKT/mTOR signaling pathway, and GP reduced apoptosis in RSC96 cells by promoting cellular autophagy. GP attenuates DPN myelin damage in RSC96 cells by enhancing autophagy, and its mechanism may be related to the inhibition of PI3K/AKT/mTOR signaling pathway by up-regulating the expression of TXNIP.
C1 [Jia, Chao
      Zhao, XueMin] Zibo Hosp Tradit Chinese Med, Dept Endocrinol, Zibo 255300, Shandong, Peoples R China
      [Song, MeiJia] Zibo Hosp Tradit Chinese Med, Dept Pharmaceut, Zibo 255300, Shandong, Peoples R China
      [Sun, XinYue] Zibo Hosp Tradit Chinese Med, Dept Encephalopathy, Zibo 255300, Shandong, Peoples R China
NR 0
TC 0
SN 0273-2289
EI 
J9 
PD JUN 15
PY 2025
VL 197
IS 2
BP 1209
EP 1224
DI 
PG 16
UT CNKI:jia#2025#gynoste#applied#197#1209
ER

PT J
AU F, Zhao X
   D, An X
   S, Cui Y
   Dong, L
   H, Fang Z
   H, Zheng Z
   H, Zuo X
   L, Gao H
   S, Gao T
   Ni, Q
   M, Lian F
   L, Tong X
AF F, Zhao X
   D, An X
   S, Cui Y
   Dong, L
   H, Fang Z
   H, Zheng Z
   H, Zuo X
   L, Gao H
   S, Gao T
   Ni, Q
   M, Lian F
   L, Tong X
TI TangBi Formula for Painful Diabetic Distal Symmetric Polyneuropathy: A Multicenter, Randomized, Double-Blind, Placebo-Controlled and Parallel-Group Trial
SO Journal of Diabetes
LA Chinese
DT Article
DE diabetic distal symmetric polyneuropathy; herbal therapy; TCM; peripheral neuropathy; Endocrinology & Metabolism
AB Objective: To determine whether the use of herbal medicines combined with conventional treatment is more effective than conventional medication alone in improving clinical symptoms in patients with diabetic distal symmetric polyneuropathy (DSPN). Methods: This multicenter, placebo-controlled, double-blind, randomized controlled clinical trial recruited patients from 6 clinical centers in mainland China. A total of 188 patients were randomly assigned in a 1:1 ratio to the treatment group (Tangbi Formula plus methylcobalamin) and the control group (placebo plus methylcobalamin). Subjects were reassessed after the 24-week intervention. The primary outcomes were differences in changes in clinical signs and symptoms and changes in the Michigan Diabetic Neuropathy Score (MDNS) between the two groups before and after treatment. Secondary outcomes were changes in nerve conduction velocity (NCV) and single clinical signs and symptoms as measured by the visual-analogue scale (VAS) and Toronto clinical scoring system (TCSS). Results: Compared with the placebo group, after 24 weeks of treatment, the MDNS score of TangBi Formula group was significantly reduced (p < 0.001). There were no significant changes in NCV results in either group before or after treatment. Compared with baseline, the difference in the change value of VAS score between the two groups after treatment was statistically significant (p = 0.031). A statistically significant difference in the change value of TCSS after treatment compared to baseline was found between the two groups (p = 0.033 at 12 weeks and p = 0.030 at 24 weeks). No severe adverse events due to study participation or study intervention were reported. Conclusions and relevance: This trial demonstrated that combining Tangbi Formula with basal therapy can be safer and more effective in improving the symptoms of DSPN patients.
C1 [Zhao, Xuefei
      An, Xuedong
      Dong, Liu
      Ni, Qing
      Lian, Fengmei
      Guanganmen Hosp, Xiaolin] China Acad Chinese Med Sci, Tong, Beijing, Peoples R China
      Xiyuan Hosp, Yashan] China Acad Chinese Med Sci, [Cui, Beijing, Peoples R China
      [Fang, Zhaohui] Anhui Univ Tradit Chinese Med, Affiliated Hosp 1, Hefei, Anhui Province, Peoples R China
      Zhonghua] Zhengzhou Hosp Tradit Chinese Med, [Zheng, Zhengzhou, Peoples R China
      Wuhan, Xinhe] Hubei Prov Hosp Tradit Chinese Med, [Zuo, Hubei, Peoples R China
      Shijiazhuang, Huailin] Hebei Yiling Hosp, [Gao, Hebei, Peoples R China
      [Gao, Tianshu] Liaoning Univ Tradit Chinese Med, Affiliated Hosp 1, Shenyang, Liaoning Provin, Peoples R China
NR 0
TC 0
SN 1753-0393
EI 
J9 
PD JUN 15
PY 2025
VL 17
IS 1
BP 10
EP 10
DI 
PG 1
UT CNKI:zhao x#2025#tangbi #journal#17#10
ER

PT J
AU Khanna, S
   Kumar, S
   Sharma, P
   Daksh, R
   Nandakumar, K
   R, Shenoy R
AF Khanna, S
   Kumar, S
   Sharma, P
   Daksh, R
   Nandakumar, K
   R, Shenoy R
TI Flavonoids regulating NLRP3 inflammasome: a promising approach in alleviating diabetic peripheral neuropathy
SO Inflammopharmacology
LA Chinese
DT Article
DE Inflammasome; NLRP3; Flavonoids; Hyperglycemia; Drug delivery; oxidative-nitrosative stress; nerve-conduction-velocity; spinal-cord-injury; acute lung injury; inhibiting nlrp3; natural-products; rat involvement; hyperalgesia; activation; pain; Immunology; Pharmacology & Pharmacy; Toxicology
AB A common and serious side effect of diabetes is diabetic peripheral neuropathy (DPN), which is characterised by gradual nerve damage brought on by oxidative stress, chronic inflammation, and prolonged hyperglycemia. Studies identify NLRP3 inflammasome as a key mediator in the pathogenesis of DPN, connecting neuroinflammation and neuronal damage to metabolic failure. Because of their strong anti-inflammatory and antioxidant qualities, flavonoids, a broad class of naturally occurring polyphenols, have drawn interest as potential treatments for DPN. The various ways that flavonoids affect the NLRP3 inflammasome and their potential as a treatment for DPN are examined in this review. It has been demonstrated that flavonoids prevent NLRP3 activation, which lowers the release of pro-inflammatory cytokines including IL-1 beta and IL-18 and causes neuroinflammation. Flavonoids work mechanistically by reducing oxidative stress, altering important signalling pathways, and blocking the activities of NF-kappa B and caspase-1, which are both essential for the activation of the NLRP3 inflammasome. Preclinical research has shown that flavonoids have strong neuroprotective benefits, and few clinical evidence also points to the potential of flavonoids to improve nerve function and lessen neuropathic pain in diabetic patients. The current review emphasises how flavonoids may be used as a treatment strategy to target inflammation in DPN caused by the NLRP3 inflammasome. By targeting important inflammatory pathways, flavonoids provide a new way to slow the progression of this debilitating illness. Further investigation into the mechanisms, clinical translation, and novel drug delivery techniques could enhance the therapeutic efficacy of diabetic peripheral neuropathy.Graphical abstractFlavonoid intervention in Diabetic Neuropathy and its role in NLRP3 Inflammasome
C1 [Khanna, Saumya
      Kumar, Sachindra
      Sharma, Pratyasha
      Daksh, Rajni
      Nandakumar, Krishnadas
      Shenoy, Rekha Raghuveer] Manipal Acad Higher Educ, Manipal Coll Pharmaceut Sci, Dept Pharmacol, Manipal 576104, Karnataka, India
NR 0
TC 0
SN 0925-4692
EI 
J9 
PD JUN 15
PY 2025
VL 33
IS 5
BP 2231
EP 2262
DI 
PG 32
UT CNKI:khanna#2025#flavono#inflamm#33#2231
ER

PT J
AU Kbaydet, O
   Abou-Ela, M
   Raafat, K
AF Kbaydet, O
   Abou-Ela, M
   Raafat, K
TI Achillea extracts elicit anti-diabetic neuropathic pain by modulating inflammatory cytokines
SO Journal of Traditional and Complementary Medicine
LA Chinese
DT Article
DE Gas chromatography mass spectrometry; Essential oils; Cytokines; Achillea; infrared-assisted extraction; essential oils; falcata l.; antioxidant; diseases; health; kernel; mice; Integrative & Complementary Medicine
AB Background and aim: The Eastern-Mediterranean herbal-remedies are utilized for their immunomodulatorypotentials. Achillea species have ethno-pharmacological significance. The current-work aims to perform an indepth phytochemical-investigation on three Eastern-Mediterranean Achillea species, mainly, Achillea kotschyi Boiss. (AK), Achillea falcata L. (AF), and Achillea aleppica DC. (AAL) essential oils (EOs), and to investigate their antidiabetic, and antineuropathic pain, and inflammation, and to have insights into their mechanisms of action. Experimental-procedure: The methods include EO-isolation from three different samples of each of the three species examined, optimization, and validation of GC-MS method,invivo antioxidant-technique, HbA1c diabetes-assessment, insulin-level, thermal-hyperalgesia and tactile-allodynia experiments, anti-inflammatory, and inflammatory-markers, TNF-alpha, IL-6, and 10 level monitoring. Results and conclusion: The optimized and validated GC-MS method was developed to quantify the major EO components. The highest components detected on AK-EO were thujone (35.84 f 0.01 %), alpha-phellandrene (15.99 f 0.01), and ocimene (12.31 f 0.01 %), while those of AF were ocimene (65.11 f 0.01 %), thujone (14.68 f 0.01 %), and resorcinol (5.00 f 0.01 %), and the AAL-EO were m-toluamide (49.35 f 0.01 %), eucalyptol (21.08 f 0.01 %), and ocimene (13.48 f 0.01 %). AAL-EO showed superiority in normalizing HbA1c-levels. AAL-EO showed the highest improvement in both thermal-hyperalgesia and tactile-allodynia latencies. The insulinsecretagogue-potential and the improvement of the antioxidant serum-catalase levels might be their mechanism of antinociception. AAL-EO highest-dose (300 mg/kg)showed superiority in the anti-inflammatory-potentials both acutely and chronically, compared to AK and AF-EOs. The decrease in the inflammatory-mediators, TNF-alpha and IL-6, and the improvement of IL-10 titers proved to be their mechanism of anti-inflammation. In conclusion, AK, AF, and AAL proved to be rich in essential-oil components that can ameliorate chronic-conditions like diabetes, diabetic-neuropathy pain, and inflammation.
C1 [Kbaydet, Ola
      Abou-Ela, Maha] Beirut Arab Univ, Fac Pharm, Dept Pharmaceut Sci, Beirut, Lebanon
      [Abou-Ela, Maha] Alexandria Univ, Fac Pharm, Dept Pharmacognosy, Alexandria, Egypt
      [Raafat, Karim] Pharos Univ Alexandria, Fac Pharm, Dept Pharmacognosy & Nat Prod, Alexandria, Egypt
NR 0
TC 0
SN 2225-4110
EI 
J9 
PD JUN 15
PY 2025
VL 15
IS 4
BP 388
EP 403
DI 
PG 16
UT CNKI:kbaydet#2025#achille#journal#15#388
ER

PT J
AU Mohapatra, S
   Ranjit, S
   Pattnaik, G
   Parida, P
   Dutta, S
   Ghosh, G
   Rath, G
   Kar, B
AF Mohapatra, S
   Ranjit, S
   Pattnaik, G
   Parida, P
   Dutta, S
   Ghosh, G
   Rath, G
   Kar, B
TI Potential Role of Indian Spices in the Management of Diabetic Complication: A Pre-Clinical and Clinical Review
SO Curr Rev Clin Exp Pharmacol
LA Chinese
DT Article
DE *Spices; *Hypoglycemic Agents/therapeutic use/pharmacology/isolation & purification; Animals; India; *Diabetes Complications/drug therapy; Antioxidants/therapeutic use/pharmacology/isolation & purification; Phytotherapy; Diabetic mellitus; Indian spices; antioxidants; diabetic nephropathy; diabetic neuropathy; diabetic retinopathy; glucose metabolism.; insulin secretion
AB Diabetic is a metabolic disorder that is concerning for people worldwide, caused by a lack of insulin or ineffective production of insulin in the pancreas. Diabetic retinopathy, nephropathy, and neuropathy are significant microvascular complications of diabetes mellitus, contributing to substantial morbidity and mortality worldwide. Several synthetic medications have been developed. However, none of the compounds provides complete recovery. Long-term use of some synthetic medications might have serious negative effects, thus, there is a need for safe, affordable, and effective medications. Throughout human history, traditional ailments have been much respected as a source of treatment. Their widespread usage across the globe suggests that herbs/ spices are becoming an increasingly important component of cutting-edge, contemporary medications. Therefore, the objective of this review is mainly based on the beneficial effect of Indian spices in managing diabetes. We review the current primary and clinical evidence about the potential of Indian spices, including curcumin, ginger, coriander, cumin seed, garlic, clove, cinnamon, curry leaves, and fenugreek seed with mainly their hypoglycemic and antioxidant properties, for treating diabetes mellitus, also managing diabetic-associated complications, such as neuropathy, retinopathy, and nephropathy. Here, we present the pre-clinical and clinical studies demonstrating how these spices can improve glucose metabolism, enhance insulin secretion, and mitigate oxidative stress, potentially alleviating diabetic complications.
C1 Centurion University of Technology and Management, School of Pharmacy and Life Sciences, Odisha 751050, India.
NR 0
TC 0
SN 2772-4328
EI 
J9 
PD JUN 15
PY 2025
VL 20
IS 2
BP 140
EP 157
DI 
PG 18
UT CNKI:mohapatra#2025#potenti#curr re#20#140
ER

PT J
AU Y, Yu H
   Fu, L
   Zhang, C
   G, Wang S
   Y, Song J
   Y, Zhu Y
   R, Wang F
AF Y, Yu H
   Fu, L
   Zhang, C
   G, Wang S
   Y, Song J
   Y, Zhu Y
   R, Wang F
TI Targeting Ferroptosis With Natural Products to Treat Diabetes and Its Complications: Opportunities and Challenges
SO Phytotherapy Research
LA Chinese
DT Article
DE diabetes and its complications; Ferroptosis; natural compounds; Nrf2; seed proanthocyanidin extract; pigment epithelial-cells; oxidative stress; high glucose; lipid-peroxidation; plasma-membrane; kidney-disease; redox biology; beta-cells; in-vitro; Pharmacology & Pharmacy
AB Diabetes mellitus (DM) is a common chronic metabolic disorder, and the recommended pharmacotherapies in DM guidelines can effectively alleviate symptoms of DM, but some drugs may have certain side effects. In contrast, natural products and their derivatives have shown promising therapeutic effects on DM with fewer side effects. Additionally, ferroptosis, as a form of cell death, is involved in the normal physiological and pathological regulation of the body. Numerous studies have demonstrated the crucial role of ferroptosis in the occurrence and progression of diabetes and its complications. Furthermore, there is evidence that natural compounds can play a role in the prevention and treatment of diabetes and its complications by inhibiting ferroptosis. This review aims to enhance the understanding of the role and iron death mechanism of natural compounds in the treatment of diabetes and its complications. It also emphasizes the significance of utilizing natural products for managing diabetes and its complications. We conducted a systematic literature search using PubMed, Web of Science, and Clinical Trials: The search used keywords including natural products, natural compounds, oxidative stress, diabetes mellitus, and diabetic kidney disease. Comprehensive research and compilation of existing literature were conducted. Ferroptosis is a newly discovered form of cell death that is caused by an excess of iron and the buildup of reactive oxygen species (ROS) and lipid peroxides (LPO). These factors can affect ferroptosis through various signaling pathways, including the system Xc-/GSH/GPX4 axis, AMPK, and the E-cadherin-NF2-Hippo-YAP pathway. Additionally, p53 has been identified as a regulator of ferroptosis. In the development of type 2 diabetes mellitus (T2DM) and its complications, ferroptosis has been found to play a crucial role in numerous studies. These studies have also elucidated the specific pathways of ferroptosis in diabetes-related conditions such as diabetic cardiomyopathy (DCM), diabetic kidney disease (DKD), diabetic retinopathy (DR), diabetic peripheral neuropathy (DPN), and diabetic foot ulcers (DFU). Natural products have been widely used to treat diabetes and its complications, and some have been found to have inhibitory effects on ferroptosis. This article also provides a detailed overview of the toxicity, side effects, and current research progress of natural products in this context. Ferroptosis plays a crucial role in the development of T2DM and its associated complications, with multiple signaling pathways involved in its regulation. Natural compounds have been shown to have an impact on diabetes and its complications by inhibiting ferroptosis and regulating the associated signaling pathways. As such, natural products hold great potential for the treatment of diabetes and its complications.
C1 [Yu, Hanyang
      Wang, Shuguang
      Coll Tradit Chinese Med, Jiaying] Shandong Univ Tradit Chinese Med, Song, Jinan, Peoples R China
      [Fu, Lu
      Zhu, Yingying
      Med Coll, Furong] Shandong Univ Tradit Chinese Med, Wang, Jinan, Peoples R China
      [Zhang, Chen] Shandong Univ, Qilu Hosp Qingdao, Cheeloo Coll Med, Dept Hematol, Qingdao, Peoples R China
NR 0
TC 0
SN 0951-418X
EI 
J9 
PD JUN 15
PY 2025
VL 0
IS 
BP 22
EP 22
DI 
PG 1
UT CNKI:yu h#2025#targeti#phytoth#0#22
ER

PT J
AU Long, P
   Guo, C
   Wen, T
   Luo, T
   Yang, L
   Li, Y
   Wen, A
   Wang, W
   Wen, X
   He, M
AF Long, P
   Guo, C
   Wen, T
   Luo, T
   Yang, L
   Li, Y
   Wen, A
   Wang, W
   Wen, X
   He, M
TI Therapeutic effects of Mudan granules on diabetic retinopathy: Mitigating fibrogenesis caused by FBN2 deficiency and inflammation associated with TNF-α elevation
SO J Ethnopharmacol
LA Chinese
DT Article
DE *Diabetic Retinopathy/drug therapy; *Tumor Necrosis Factor-alpha/metabolism/blood; *Diabetes Mellitus, Experimental/drug therapy/complications; Male; Mice; *Mice, Inbred C57BL; Microfilament Proteins/metabolism; Streptozocin; Molecular Docking Simulation; Inflammation/drug therapy; Fibrosis; Dendrobium/chemistry; Drugs, Chinese Herbal/pharmacology/therapeutic use; Retina/drug effects/pathology/metabolism; Diabetic mice; Fbn2; Mudan granules; TMT proteomics; TNF-α; competing financial interests or personal relationships that could have appeared; to influence the work reported in this paper.
AB ETHNOPHARMACOLOGICAL RELEVANCE: Mudan granules (MuD), a time-honored traditional Chinese patent medicine (TCPM), are widely utilized in the clinical treatment of diabetic peripheral neuropathy (DPN). In the field of biomedical diagnostics, both diabetic retinopathy (DR) and DPN are recognized as critical microvascular complications associated with diabetes. According to the principles of traditional Chinese medicine (TCM), these conditions are primarily attributed to a deficiency in Qi and the obstruction of collaterals. Despite this, the protective effects of MuD on DR and the underlying mechanisms remain to be comprehensively elucidated. AIMS OF THE STUDY: The purpose of this study was to investigate the effect of MuD on DR and to further explore the promising therapeutic targets. METHODS: A diabetic mouse model was established by administering 60 mg/kg of streptozotocin (STZ) via intraperitoneal injection for five consecutive days. The therapeutic efficacy of MuD was evaluated using a comprehensive approach, which included electroretinogram (ERG) analysis, histopathological examination, and assessment of serum biochemical markers. Then, the pharmacodynamic mechanisms of MuD were systematically analyzed using Tandem Mass Tags-based proteomics. Meanwhile, the candidate compounds of MuD were analyzed by ultra-performance liquid chromatography-quadrupole time-of-flight mass spectrometry (UPLC-Q-TOF-MS) and molecular docking was applied to estimate the affinity of the active ingredient to their potential key targets. In addition, the functional mechanisms identified through bioinformatics analysis were confirmed by molecular biological methods. RESULTS: We demonstrated that MuD provided significant protection to retinal function and effectively mitigated the reduction in retinal thickness observed in the animal model. Through proteomic analysis, we identified a substantial regulation by MuD of 70 biomarkers associated with diabetic retinal damage. These proteins were notably enriched in the tumor necrosis factor (TNF) signaling pathway, a critical mediator in inflammatory processes. A particularly intriguing finding was the significant downregulation of fibrillin-2 (FBN2) in the diabetic retina compared to the control group (0.36 times the level), and its most pronounced upregulation (3.26 times) in the MuD treatment group. This suggests that FBN2 may play a pivotal role in the protective effects of MuD. Molecular docking analyses have unveiled a robust interplay between the components of MuD and TNF-α. Further corroboration was provided by molecular biological methods, which confirmed that MuD could suppress TNF-mediated inflammation and prevent retinal neovascularization and fibrogenesis. CONCLUSION: MuD have the potential to alleviate diabetic retinal dysfunction by effectively curbing the fibrogenesis-associated neoangiogenesis and mitigating the inflammatory response, thereby restoring retinal health and function.
C1 Sichuan University, West China Hospital, The Academy of Chinese Health Risks, Chengdu, China
      Chengdu, The General Hospital of Western Theater Command, Department of Ophthalmology, Sichuan, China. Electronic address: longpan1005@qq.com.
NR 0
TC 0
SN 0378-8741
EI 
J9 
PD JUN 15
PY 2025
VL 337
IS Pt 3
BP 118963
EP 118963
DI 
PG 1
UT CNKI:long#2025#therape#j ethno#337#118963
ER

PT J
AU C, Xing Q
   Li, W
   Chen, J
   Liu, Z
   X, Hu Y
   C, Li W
   Liu, X
   Xiao, C
AF C, Xing Q
   Li, W
   Chen, J
   Liu, Z
   X, Hu Y
   C, Li W
   Liu, X
   Xiao, C
TI Screening the absorbed active components of Danggui Sini Decoction in the treatment of diabetic peripheral neuropathy by network pharmacology combined with molecular docking and dynamics simulation
SO Journal of Biomolecular Structure & Dynamics
LA Chinese
DT Article
DE Danggui Sini decoction; active ingredients; molecular dynamics simulation; AKT1; glycyrrhetinic acid; betulonic acid; apoptosis; pathway; mtorc1; Biochemistry & Molecular Biology; Biophysics
AB Diabetic peripheral neuropathy (DPN) is a prevalent and detrimental condition that can be debilitating and even fatal if not treated; however, there remains a dearth of efficacious pharmaceutical interventions for DPN. The Danggui Sini Decoction (DSD), a renowned traditional Chinese medicine prescription, has been utilized in the clinic for the treatment of DPN because of its efficacy in addressing yang deficiency and cold coagulation. However, the active components and underlying mechanisms of DSD remain unclear. In this study, we devised a conventional approach to screen the absorbed active ingredients in DSD, employing LC-MS to identify the principal active compounds of DSD in the blood of rats and then validating these components using network pharmacology for target prediction and molecular dynamics simulations for further validation. We identified 17 potentially active components in the serum and 47 main targets that might be relevant for treating DPN with DSD. These targets were associated with pathways including neuroactive ligand-receptor interaction, HIF-1, and AGE-RAGE signaling pathways, all of which are implicated in diabetic complications. Through molecular docking, we found that glycyrrhetinic acid and betulonic acid-two active components identified by LC-MS in the DSD-containing serum of rats-exhibited strong binding activities with AKT1 and STAT3. Furthermore, molecular dynamics simulations of the docking results indicated that the AKT1-glycyrrhetinic acid and AKT1-betulonic acid complexes were highly stable throughout the kinetic simulations. These findings suggest that the molecular mechanism underlying DSD treatment of DPN may involve the activation of AKT1 by glycyrrhetinic acid and betulonic acid.
C1 [Xing, Qichang
      Li, Wei
      Liu, Zheng
      Hu, Yixiang
      Li, Wencan
      Liu, Xiang
      Clin Pharm, Can] Xiangtan Cent Hosp, Xiao, Xiangtan, Peoples R China
      [Xing, Qichang
      Xiang] Zhou Honghao Res Inst Xiangtan, Liu, Xiangtan, Peoples R China
NR 0
TC 0
SN 0739-1102
EI 
J9 
PD JUN 15
PY 2025
VL 0
IS 
BP 14
EP 14
DI 
PG 1
UT CNKI:xing q#2025#screeni#journal#0#14
ER

PT J
AU Lin, S
   Qin, Y
   Li, M
   Zhu, M
   Wen, H
   Liu, Y
   Lin, H
   Lu, L
AF Lin, S
   Qin, Y
   Li, M
   Zhu, M
   Wen, H
   Liu, Y
   Lin, H
   Lu, L
TI Acupuncture for diabetic peripheral neuropathy: A systematic review and Bayesian network meta-analysis
SO Medicine (Baltimore)
LA Chinese
DT Article
DE *Diabetic Neuropathies/therapy; Bayes Theorem; *Acupuncture Therapy/methods/adverse effects; Randomized Controlled Trials as Topic; Vitamin B 12/analogs & derivatives/therapeutic use; acupuncture; diabetic peripheral neuropathy; multiple interventions; network meta-analysis; type 2 diabetes mellitus
AB BACKGROUND: Diabetic peripheral neuropathy (DPN) has emerged as a global health challenge with increasing prevalence rates over the past 3 decades. Acupuncture has been increasingly utilized for the treatment of DPN in recent years. However, whether any specific acupuncture intervention should be considered a priority in the treatment of patients is still unclear.We aimed to summarize the latest evidence concerning the benefits and harms of acupuncture-related therapies to identify an optimal acupuncture intervention for DPN patients. METHODS: This systematic review and network meta-analysis searched databases from inception to October 2024 for randomized controlled trials (RCTs) evaluating acupuncture interventions in patients with DPN receiving mecobalamin therapy. We performed random-effects Bayesian network meta-analyses to synthesize evidence from eligible RCTs. RESULTS: Our systematic search identified 1831 citations with 62 eligible RCTs involving 5942 participants. Electroacupuncture may be the most effective at improving motor nerve conduction velocity (mean difference [MD]: 10.65; 95% confidence interval [CI]: 4.6-16.7), followed by acupoint injection (AI) combined with traditional Chinese medicine (TCM), AI, herbal fumigation (HF), manual acupuncture (MA), MA combined with HF, and MA combined with moxibustion, with MDs of (10.37; 95% CI: 6.17-14.61), (4.67; 95% CI: 2.57-6.82), (4.72; 95% CI: 1.31-8.14), (3.36; 95% CI: 2.1-4.64), (5.93; 95% CI: 2.53-9.33), and (4.8; 95% CI: 1.69-7.94). AI may be the most effective at improving sensory nerve conduction velocity (MD: 3.94; 95% CI: 2.33-5.57), followed by acupoint injection combined with TCM, bloom needle, HF, MA, MA combined with HF, MA combined with moxibustion, and MA combined with TCM, with MDs of 8.69 (95% CI: 3.72-13.61), 5.6 (95% CI: 2.2-8.99), 4.58 (95% CI: 1.49-7.71), 3.72 (95% CI: 2.62-4.85), 25 (95% CI: 1.64-6.85), 3.58 (95% CI: 1.13-6.08), and 5.7 (95% CI: 4.24-7.17), with low certainty evidence. CONCLUSION: Electroacupuncture may be the most effective therapy for improving motor nerve conduction function, and AI may be the best therapy for improving sensory nerve conduction function in patients with DPN.
C1 Guangzhou, Guangzhou University of Chinese Medicine, Medical College of Acu-Moxi and Rehabilitation, Guangdong Province, China.
NR 0
TC 0
SN 0025-7974 (Print)
EI 
J9 
PD JUN 15
PY 2025
VL 104
IS 32
BP e43796
EP e43796
DI 
PG 1
UT CNKI:lin#2025#acupunc#medicin#104#e43796
ER

PT J
AU Yu, H
   Fu, L
   Zhang, C
   Wang, S
   Song, J
   Zhu, Y
   Wang, F
AF Yu, H
   Fu, L
   Zhang, C
   Wang, S
   Song, J
   Zhu, Y
   Wang, F
TI Targeting Ferroptosis With Natural Products to Treat Diabetes and Its Complications: Opportunities and Challenges
SO Phytother Res
LA Chinese
DT Article
DE Nrf2; clinical application; diabetes and its complications; natural compounds
AB Diabetes mellitus (DM) is a common chronic metabolic disorder, and the recommended pharmacotherapies in DM guidelines can effectively alleviate symptoms of DM, but some drugs may have certain side effects. In contrast, natural products and their derivatives have shown promising therapeutic effects on DM with fewer side effects. Additionally, ferroptosis, as a form of cell death, is involved in the normal physiological and pathological regulation of the body. Numerous studies have demonstrated the crucial role of ferroptosis in the occurrence and progression of diabetes and its complications. Furthermore, there is evidence that natural compounds can play a role in the prevention and treatment of diabetes and its complications by inhibiting ferroptosis. This review aims to enhance the understanding of the role and iron death mechanism of natural compounds in the treatment of diabetes and its complications. It also emphasizes the significance of utilizing natural products for managing diabetes and its complications. We conducted a systematic literature search using PubMed, Web of Science, and Clinical Trials: The search used keywords including natural products, natural compounds, oxidative stress, diabetes mellitus, and diabetic kidney disease. Comprehensive research and compilation of existing literature were conducted. Ferroptosis is a newly discovered form of cell death that is caused by an excess of iron and the buildup of reactive oxygen species (ROS) and lipid peroxides (LPO). These factors can affect ferroptosis through various signaling pathways, including the system Xc(-)/GSH/GPX4 axis, AMPK, and the E-cadherin-NF2-Hippo-YAP pathway. Additionally, p53 has been identified as a regulator of ferroptosis. In the development of type 2 diabetes mellitus (T2DM) and its complications, ferroptosis has been found to play a crucial role in numerous studies. These studies have also elucidated the specific pathways of ferroptosis in diabetes-related conditions such as diabetic cardiomyopathy (DCM), diabetic kidney disease (DKD), diabetic retinopathy (DR), diabetic peripheral neuropathy (DPN), and diabetic foot ulcers (DFU). Natural products have been widely used to treat diabetes and its complications, and some have been found to have inhibitory effects on ferroptosis. This article also provides a detailed overview of the toxicity, side effects, and current research progress of natural products in this context. Ferroptosis plays a crucial role in the development of T2DM and its associated complications, with multiple signaling pathways involved in its regulation. Natural compounds have been shown to have an impact on diabetes and its complications by inhibiting ferroptosis and regulating the associated signaling pathways. As such, natural products hold great potential for the treatment of diabetes and its complications.
C1 Shandong University of Traditional Chinese Medicine, College of Traditional Chinese Medicine, Jinan, China.
NR 0
TC 0
SN 0951-418x
EI 
J9 
PD JUN 15
PY 2025
VL 0
IS 
BP 
EP 
DI 
PG 0
UT CNKI:yu#2025#targeti#phytoth#0#
ER

PT J
AU X, Li C
   Xu, Q
   T, Jiang S
   Liu, D
   Tang, C
   L, Yang W
AF X, Li C
   Xu, Q
   T, Jiang S
   Liu, D
   Tang, C
   L, Yang W
TI Anticancer effects of salvianolic acid A through multiple signaling pathways (Review)
SO Molecular Medicine Reports
LA Chinese
DT Article
DE Salvia miltiorrhiza; SAA; anticancer activity; pro-apoptosis; breast-cancer; paclitaxel resistance; lung-cancer; cell carcinoma; tumor-growth; transgelin 2; c-met; inhibitor; angiogenesis; apoptosis; Oncology; Research & Experimental Medicine
AB Salvia miltiorrhiza Bunge (Salvia miltiorrhiza), commonly referred to as Danshen, is a well-known herb in traditional Chinese medicine, the active ingredients of which are mostly categorized as water soluble and lipid soluble. Salvianolic acids are the major water-soluble phenolic acid constituents of Danshen; salvianolic acid B is the most prevalent, with salvianolic acid A (SAA) being the next most predominant form. SAA offers a wide array of pharmacological benefits, including cardiovascular protection, and anti-inflammatory, antioxidant, antiviral and anticancer activities. SAA is currently undergoing phase III clinical trials for diabetic peripheral neuropathy and has shown protective benefits against cardiovascular illnesses; furthermore, its safety and effectiveness are encouraging. By targeting several signaling pathways, preventing cell cycle progression, tumor cell migration, invasion and metastasis, normalizing the tumor vasculature and encouraging cell apoptosis, SAA can also prevent the growth of malignancies. In addition, it enhances sensitivity to chemotherapeutic drugs, and alleviates their toxicity and side effects. However, the broad therapeutic use of SAA has been somewhat limited by its low content in Salvia miltiorrhiza Bunge and the difficulty of its extraction techniques. Therefore, the present review focuses on the potential mechanisms of SAA in tumor prevention and treatment. With the anticipation that SAA will serve a notable role in clinical applications in the future, these discoveries may offer a scientific basis for the combination of SAA with conventional chemotherapeutic drugs in the treatment of cancer, and could establish a foundation for the development of SAA as an anticancer drug.
C1 [Li, Cheng-Xia
      Xu, Qi
      Jiang, Shi-Ting
      Liu, Dan
      Tang, Chao
      Yang, Wen-Li] Southwest Med Univ, Inst Canc Med, Sch Basic Med Sci, 1,Sect 1,Xianglin Rd, Luzhou 646000, Sichuan, Peoples R China
      [Yang, Wen-Li] Southwest Med Univ, Sch Basic Med Sci, Dept Biochem & Mol Biol, Luzhou 646000, Sichuan, Peoples R China
NR 0
TC 0
SN 1791-2997
EI 
J9 
PD JUN 15
PY 2025
VL 32
IS 1
BP 11
EP 11
DI 
PG 1
UT CNKI:li c#2025#antican#molecul#32#11
ER

PT J
AU Zhu, L
   Chen, J
   Liu, Y
   Chen, W
   X, Liu X
   R, Yang F
AF Zhu, L
   Chen, J
   Liu, Y
   Chen, W
   Liu, X
   Yang, F
TI Modulation of Prostaglandin-Endoperoxide Synthase 1 by Caulis Sinomenii: A Novel Approach to Alleviating Diabetic Peripheral Neuropathy Through Apoptosis Inhibition and Anti-inflammatory Effects
SO Acs Chemical Neuroscience
LA Chinese
DT Article
DE sinomenine; PTGS1; prostaglandin-endoperoxide synthase 1; microglialapoptosis; neuroinflammation; sensory neurons; activation; model; Biochemistry & Molecular Biology; Pharmacology & Pharmacy; Neurosciences & Neurology
AB Diabetic peripheral neuropathy (DPN) is a common and debilitating complication of diabetes, characterized by neurodegeneration and chronic pain. This study investigates the potential of Caulis Sinomenii (CS), a traditional Chinese medicine, to alleviate DPN through the modulation of prostaglandin-endoperoxide synthase 1 (PTGS1), microglial apoptosis, and inflammation. DPN was induced in mice using streptozotocin (STZ). Pain sensitivity was assessed using the hot plate and mechanical allodynia tests. Inflammatory cytokines (IL-6, TNF-alpha) were measured by ELISA. Histopathology and TUNEL staining were used to evaluate tissue damage and apoptosis. Network pharmacology and molecular docking identified key targets, including PTGS1. In vitro, BV2 microglial cells were treated with CS to assess cell viability, apoptosis, and inflammation. CS significantly reduced pain sensitivity, inflammatory cytokines, and neuronal apoptosis in DPN mice. Network analysis highlighted PTGS1 as a critical target of CS. In vitro, CS downregulated PTGS1 and reduced apoptosis while suppressing inflammatory responses. CS alleviates DPN by modulating PTGS1 expression, inhibiting apoptosis, and reducing inflammation. These findings suggest CS as a promising therapeutic for DPN.
C1 [Zhu, Lin] Univ South China, Affiliated Hosp 1, Hengyang Med Sch, Dept Anesthesiol, Hengyang 421001, Hunan, Peoples R China
      [Chen, Ji] Hunan Univ, Dept Endocrinol, Med Gen Hosp, Huaihua 418000, Hunan, Peoples R China
      [Liu, Yuan
      Chen, Wen
      Yang, Fengrui] Yuebei Peoples Hosp, Dept Anesthesiol, Shaoguan 512026, Guangdong, Peoples R China
      [Liu, Xinxin
      Yang, Fengrui] Hunan Univ, Dept Anesthesiol, Med Gen Hosp, Huaihua 418000, Hunan, Peoples R China
NR 0
TC 0
SN 1948-7193
EI 
J9 Acs Chemical Neuroscience
PD JUN 15
PY 2025
VL 16
IS 13
BP 2435
EP 2449
DI 
PG 15
UT CNKI:zhu#2025#modulat#acs che#16#2435
ER

PT J
AU Jia, C
   Zhao, X
   Song, M
   Sun, X
AF Jia, C
   Zhao, X
   Song, M
   Sun, X
TI Gynostemma pentaphyllum (Thunb.) Makino Affects Autophagy and Improves Diabetic Peripheral Neuropathy Through TXNIP-Mediated PI3K/AKT/mTOR Signaling Pathway
SO Appl Biochem Biotechnol
LA Chinese
DT Article
DE *TOR Serine-Threonine Kinases/metabolism; *Proto-Oncogene Proteins c-akt/metabolism; *Autophagy/drug effects; *Diabetic Neuropathies/drug therapy/metabolism/pathology; *Phosphatidylinositol 3-Kinases/metabolism; Rats; *Signal Transduction/drug effects; *Gynostemma/chemistry; Male; *Carrier Proteins/metabolism; Schwann Cells/metabolism/drug effects/pathology; Diabetes Mellitus, Experimental/drug therapy/metabolism; Cell Line; *Plant Extracts/pharmacology; Cell Cycle Proteins; Apoptosis; Autophagy; Diabetic peripheral neuropathy; Schwann cells; TXNIP; ARRIVE guidelines and performed in accordance with the National Institutes of; Health Guide for the Care and Use of Laboratory Animals. The experiments were; approved by the Institutional Animal Care and Use Committee of Zibo Hospital of; Traditional Chinese Medicine (No. 202006SD56). Consent to Participate: Written; informed consent was obtained from each subject. Consent for Publication: Written; informed consent for publication was obtained from all participants. Competing; Interests: The authors declare no competing interests.
AB TXNIP is closely associated with diabetic peripheral neuropathy (DPN). Gynostemma pentaphyllum (Thunb.) Makino (GP), a perennial herb with five leaves, is considered to have medicinal values. However, it is unknown whether GP alleviates DPN by modulating TXNIP-mediated autophagy. The aim of this study was to evaluate the effect of GP on Schwann cell injury during DPN and to investigate the mechanism of GP in DPN for the first time. High-fat diet-fed GK rats and high-glucose-cultured RSC96 cells were used to establish DPN models. The effects of GP on DPN were investigated by blood glucose assay, neurological function assay, pathology assay, and immunohistochemistry. To investigate the effect of GP on autophagy and upstream PI3K/AKT/mTOR signaling pathway in Schwann cells, Western blot and immunofluorescence assay were performed on RSC96 cells to detect the expression of beclin-1 and LC3. Western blot method was used to detect the expression of PI3K, p-Akt/Akt, p-mTOR/mTOR, and RT-qPCR method and was used to detect the expression of PI3K. Apoptosis was detected by flow cytometry. The effects of TXNIP on the above indicators were also detected in RSC96 cells. Finally, the mechanism of GP regulation of autophagy and apoptosis in RSC96 cells was verified. GP reduced blood glucose level, attenuated peripheral nerve myelin damage, and improved nerve function in DPN rats. In addition, GP enhanced autophagy activity and reduced apoptosis in RSC96 cells. GP promoted autophagy by regulating TXNIP-mediated PI3K/AKT/mTOR signaling pathway, and GP reduced apoptosis in RSC96 cells by promoting cellular autophagy. GP attenuates DPN myelin damage in RSC96 cells by enhancing autophagy, and its mechanism may be related to the inhibition of PI3K/AKT/mTOR signaling pathway by up-regulating the expression of TXNIP.
C1 Department of Endocrinology, Zibo Hospital of Traditional Chinese Medicine, Shandong Province, Zibo City, 255300, China. Mr.jiachao1456@outlook.com.
NR 0
TC 0
SN 0273-2289
EI 
J9 
PD JUN 15
PY 2025
VL 197
IS 2
BP 1209
EP 1224
DI 
PG 16
UT CNKI:jia#2025#gynoste#appl bi#197#1209
ER

PT J
AU Khan, S
   Markoulli, M
   T, Tsoi A
   Willcox, M
AF Khan, S
   Markoulli, M
   T, Tsoi A
   Willcox, M
TI Exploring the efficacy of plant-based nutraceuticals in managing diabetic neuropathy
SO Inflammopharmacology
LA Chinese
DT Article
DE Plant extracts; Nutraceuticals; Animal models; peripheral neuropathy; rat models; streptozotocin; sensitivity; induction; obesity; stress; nerves; Immunology; Pharmacology & Pharmacy; Toxicology
AB Diabetes-induced peripheral neuropathy is one of the most common complications in patients with diabetes. Plant-derived natural products have been tested in animal models as agents to treat this complex condition. Therefore, this study aimed to examine the therapeutic potential of plant-based nutraceuticals used for managing diabetic neuropathy in rat models using a systematic literature review approach. The literature review was performed in November 2023 on two databases, PubMed and Scopus. Nerve conduction velocity and pain-related behaviors were considered primary outcome measures. For meta-analysis, a random effect model was selected with a mean difference at 95% confidence intervals to estimate the effect of plant-based nutraceuticals on the primary outcome measures. Eighteen studies were included in the meta-analysis, with results indicating that plant extracts or isolated compounds significantly increased nerve conduction velocity and thermal and mechanical paw withdrawal latencies. Different mechanisms of action to reduce neuropathy symptoms have been proposed in these studies including a reduction in inflammatory cytokines and oxidative stress markers. This study suggests that plant-based therapies are effective in the management of diabetes-induced peripheral neuropathy. However, more studies are required with a standard experimental design and reporting.
C1 [Khan, Samea
      Markoulli, Maria
      Willcox, Mark] Univ New South Wales, Sch Optometry & Vis Sci, Sydney, NSW 2052, Australia
      [Tsoi, Amy T.] Univ New South Wales, Sch Clin Med, Sydney, NSW, Australia
NR 0
TC 0
SN 0925-4692
EI 
J9 
PD JUN 15
PY 2025
VL 33
IS 6
BP 2935
EP 2949
DI 
PG 15
UT CNKI:khan#2025#explori#inflamm#33#2935
ER

PT J
AU Tian, Z
   Zhang, J
   Fan, Y
   Sun, X
   Wang, D
   Liu, X
   Lu, G
   Wang, H
AF Tian, Z
   Zhang, J
   Fan, Y
   Sun, X
   Wang, D
   Liu, X
   Lu, G
   Wang, H
TI Diabetic peripheral neuropathy detection of type 2 diabetes using machine learning from TCM features: a cross-sectional study
SO BMC Med Inform Decis Mak
LA Chinese
DT Article
DE *Peripheral Nervous System Diseases/diagnosis/etiology; *Diabetes Mellitus, Type 2/complications; Medicine, Chinese Traditional/methods; *Machine Learning; *Image Interpretation, Computer-Assisted; Tongue/diagnostic imaging; Cross-Sectional Studies; Area Under Curve; ROC Curve; Humans; Male; Female; Young Adult; Adult; Middle Aged; Aged; Aged, 80 and over; Diabetic peripheral neuropathy; Machine learning; TCM symptoms; Tongue features; Type 2 diabetes mellitus; adheres to the Strengthening the Reporting of Observational Studies in; Epidemiology (STROBE) guidelines and only anonymous data was used in the; analysis. This study was approved by the institutional ethics committee of; Tianjin University of TCM (No: TJUTCM-EC20190004), and all participants were; required to sign an informed consent form before the study's initiation. We had; obtained informed consent from all participants in this study.This study adhered; to the tenets of the Declaration of Helsinki. Consent for publication: Not; applicable. Competing interests: The authors declare no competing interests.
AB AIMS: Diabetic peripheral neuropathy (DPN) is the most common complication of diabetes mellitus. Early identification of individuals at high risk of DPN is essential for successful early intervention. Traditional Chinese medicine (TCM) tongue diagnosis, one of the four diagnostic methods, lacks specific algorithms for TCM symptoms and tongue features. This study aims to develop machine learning (ML) models based on TCM to predict the risk of diabetic peripheral neuropathy (DPN) in patients with type 2 diabetes mellitus (T2DM). METHODS: A total of 4723 patients were included in the analysis (4430 with T2DM and 293 with DPN). TFDA-1 was used to obtain tongue images during a questionnaire survey. LASSO (least absolute shrinkage and selection operator) logistic regression model with fivefold cross-validation was used to select imaging features, which were then screened using best subset selection. The synthetic minority oversampling technique (SMOTE) algorithm was applied to address the class imbalance and eliminate possible bias. The area under the receiver operating characteristic curve (AUC) was used to evaluate the model's performance. Four ML algorithms, namely logistic regression (LR), random forest (RF), support vector classifier (SVC), and light gradient boosting machine (LGBM), were used to build predictive models for DPN. The importance of covariates in DPN was ranked using classifiers with better performance. RESULTS: The RF model performed the best, with an accuracy of 0.767, precision of 0.718, recall of 0.874, F-1 score of 0.789, and AUC of 0.77. With a value of 0.879, the LGBM model appeared to be the best regarding recall Age, sweating, dark red tongue, insomnia, and smoking were the five most significant RF features. Age, yellow coating, loose teeth, smoking, and insomnia were the five most significant features of the LGBM model. CONCLUSIONS: This cross-sectional study demonstrates that the RF and LGBM models can screen for high-risk DPN in T2DM patients using TCM symptoms and tongue features. The identified key TCM-related features, such as age, tongue coating, and other symptoms, may be advantageous in developing preventative measures for T2DM patients.
C1 Shandong, Qilu Medical University, School of Rehabilitation Medicine, 255300, China.
NR 0
TC 0
SN 1472-6947
EI 
J9 
PD JUN 15
PY 2025
VL 25
IS 1
BP 90
EP 90
DI 
PG 1
UT CNKI:tian#2025#diabeti#bmc med#25#90
ER

PT J
AU Ali, Z
   Bhandari, U
AF Ali, Z
   Bhandari, U
TI Exploring the Therapeutic Potential of Natural Plants in Modulating Molecular and Cellular Pathways Involved in Diabetic Neuropathy: Mechanism and Biochemical Evaluation
SO Current Pharmaceutical Design
LA Chinese
DT Article
DE diabetic neuropathy; diabetes; molecular pathways; biochemical parameter; peripheral neuropathy; oxidative stress; hydroalcoholic extract; hypoglycemic activity; pain; l.; nephropathy; injury; model; nerve; Pharmacology & Pharmacy
AB Diabetic neuropathy (DN) is a widespread and severely debilitating consequence of diabetes mellitus that impairs function, causes discomfort, and damages peripheral nerves. Numerous molecular pathways are involved in the pathogenesis of DN, including cyclooxygenase, polyol, protein kinase C, and inflammatory pathways. These molecular pathways may be responsible for the mechanism behind the onset and development of DN. The metabolic profile can be evaluated by examining the molecular mechanisms that connect diabetes to certain biochemical indicators. Historically, the use of plants and herbs as medicine has been highly valued in many populations. These traditional sources, either alone or in combination with contemporary drugs, are being studied by modern medicine for their potential applications in managing and treating diabetic neuropathy. The efficacy and potential negative effects of an herb are largely dependent on its purity and provenance. Rich supplies of bioactive chemicals with particular pharmacological qualities that don't have negative side effects can be found in many plants. Some phytoconstituents with antidiabetic properties are found in medicinal plants, including terpenoids, saponins, flavonoids or carotenoids, alkaloids, and glycosides. We conclude with the statement that developing novel therapeutic procedures for the therapy of DN would be aided by the effective manipulation of common molecular pathways.
C1 [Ali, Zeeshan
      Bhandari, Uma] Jamia Hamdard, Sch Pharmaceut Educ & Res, Dept Pharmacol, New Delhi 110062, India
NR 0
TC 0
SN 1381-6128
EI 
J9 
PD JUN 15
PY 2025
VL 31
IS 14
BP 1087
EP 1099
DI 
PG 13
UT CNKI:ali#2025#explori#current#31#1087
ER

PT J
AU Xing, Q
   Li, W
   Chen, J
   Liu, Z
   Hu, Y
   Li, W
   Liu, X
   Xiao, C
AF Xing, Q
   Li, W
   Chen, J
   Liu, Z
   Hu, Y
   Li, W
   Liu, X
   Xiao, C
TI Screening the absorbed active components of Danggui Sini Decoction in the treatment of diabetic peripheral neuropathy by network pharmacology combined with molecular docking and dynamics simulation
SO J Biomol Struct Dyn
LA Chinese
DT Article
DE Danggui Sini decoction; Diabetic peripheral neuropathy; active ingredients; betulonic acid; glycyrrhetinic acid; molecular dynamics simulation
AB Diabetic peripheral neuropathy (DPN) is a prevalent and detrimental condition that can be debilitating and even fatal if not treated; however, there remains a dearth of efficacious pharmaceutical interventions for DPN. The Danggui Sini Decoction (DSD), a renowned traditional Chinese medicine prescription, has been utilized in the clinic for the treatment of DPN because of its efficacy in addressing yang deficiency and cold coagulation. However, the active components and underlying mechanisms of DSD remain unclear. In this study, we devised a conventional approach to screen the absorbed active ingredients in DSD, employing LC-MS to identify the principal active compounds of DSD in the blood of rats and then validating these components using network pharmacology for target prediction and molecular dynamics simulations for further validation. We identified 17 potentially active components in the serum and 47 main targets that might be relevant for treating DPN with DSD. These targets were associated with pathways including neuroactive ligand-receptor interaction, HIF-1, and AGE-RAGE signaling pathways, all of which are implicated in diabetic complications. Through molecular docking, we found that glycyrrhetinic acid and betulonic acid-two active components identified by LC-MS in the DSD-containing serum of rats-exhibited strong binding activities with AKT1 and STAT3. Furthermore, molecular dynamics simulations of the docking results indicated that the AKT1-glycyrrhetinic acid and AKT1-betulonic acid complexes were highly stable throughout the kinetic simulations. These findings suggest that the molecular mechanism underlying DSD treatment of DPN may involve the activation of AKT1 by glycyrrhetinic acid and betulonic acid.
C1 Xiangtan Central Hospital, Clinical pharmacy, Xiangtan, China.
NR 0
TC 0
SN 0739-1102
EI 
J9 
PD JUN 15
PY 2025
VL 0
IS 
BP 1
EP 14
DI 
PG 14
UT CNKI:xing#2025#screeni#j biomo#0#1
ER

PT J
AU C, Gomes A K
   G, Fiorot R
   C, Gomes A C
   K, Simas N
AF C, Gomes A K
   G, Fiorot R
   C, Gomes A C
   K, Simas N
TI "Exploring flavonoids as potential therapeutics for diabetic neuropathy: ADMET predictions and molecular docking studies"
SO Natural Product Research
LA Chinese
DT Article
DE diabetes; natural products; neuropathy; pain; pharmacokinetics; toxicity; pain; gabapentin; naringenin; mechanisms; management; allodynia; receptors; fisetin; diosmin; Chemistry; Pharmacology & Pharmacy
AB Neuropathic pain is a type of chronic pain that occurs as a direct consequence of an injury or diseases that affect the somatosensory system, such as diabetes, which characterises diabetic neuropathy. Conventional treatments, including opioids, tricyclic antidepressants and anticonvulsants, are not fully effective and can cause severe side effects such as respiratory depression and cardiotoxicity. Natural products, particularly flavonoids, emerge as promising alternatives. This study reviewed flavonoids from literature as potential diabetic neuropathy treatments and evaluated their pharmacokinetics, toxicity, and structure-activity relationships (SAR). Isoflavones and flavones showed the most favourable profiles in cytotoxicity tests, hERG channel safety, and Ames test. These flavonoids exhibited high affinity for NMDA receptors, with significant interaction energy (-8.5 to -10.6 kcal mol-1) involving key amino acids. These findings highlight isoflavones and flavones as potential candidates for further research into alternative treatments for neuropathic pain, offering hope for effective and safer therapies for this debilitating condition.
C1 [Gomes, Anne Katherine C.
      Simas, Naomi Kato] Inst Fed Educ Ciencia & Tecnol Rio de Janeiro IFRJ, Dept Quim Organ, Rio De Janeiro, RJ, Brazil
      [Goetze Fiorot, Rodolfo] Fluminense Fed Univ UFF, Inst Quim, Dept Quim Organ, Niteroi, RJ, Brazil
      Rio De Janeiro, Anne Caroline C.] Inst Fed Educ Ciencia & Tecnol IFRJ, [Gomes, RJ, Brazil
NR 0
TC 0
SN 1478-6419
EI 
J9 
PD JUN 15
PY 2025
VL 0
IS 
BP 24
EP 24
DI 
PG 1
UT CNKI:gomes a k#2025#"explor#natural#0#24
ER

PT J
AU C, Xing Q
   Chen, J
   Liu, Z
   C, Li W
   Liu, X
   Li, W
AF C, Xing Q
   Chen, J
   Liu, Z
   C, Li W
   Liu, X
   Li, W
TI Autophagy in Schwann cells: A potential pharmacotherapeutic target in diabetic peripheral neuropathy
SO World Journal of Diabetes
LA Chinese
DT Article
DE Schwann cells; Diabetic peripheral neuropathy; Adenosine monophosphate-activated protein kinase; Mammalian target of rapamycin; Agent; nerve injury; regeneration; clearance; repair; roles; Endocrinology & Metabolism
AB Diabetic peripheral neuropathy (DPN) is a common complication of diabetes and is characterized by sensory and motor impairments resulting from neural injury. Schwann cells (SCs), which are important for peripheral nerve function, are compromised under hyperglycemic conditions, leading to impaired axonal regeneration and demyelination. Autophagy, a cellular degradation process, is essential for SC function and significantly influences DPN progression. This article highlights the significance of autophagy in SCs and its potential as a pharmacotherapeutic target in DPN. We discuss the mechanisms of autophagy in SCs, including the mammalian target of rapamycin, adenosine monophosphate-activated protein kinase, and phosphatase and tensin homolog-induced putative kinase/parkin pathways, and their dysregulation in DPN. This article also examines various natural products and chemical agents that modulate autophagy and enhance the efficacy of DPN treatment. These agents target key signaling pathways, such as adenosine monophosphate-activated protein kinase/mammalian target of rapamycin and demonstrate potential in promoting nerve regeneration and restoring SC function. The roles of exosomes, long non-coding RNA, and proteins in the regulation of autophagy have also been explored. In conclusion, targeting autophagy in SCs is a promising strategy for DPN treatment and offers new insights into therapeutic interventions. Further research is warranted to fully exploit these targets for clinical applications.
C1 [Xing, Qi-Chang
      Chen, Jia
      Liu, Zheng
      Li, Wen-Can
      Liu, Xiang
      Li, Wei] Hunan Univ, Xiangtan Cent Hosp, Affiliated Hosp, Dept Clin Pharm, 120 Heping Rd, Xiangtan 411100, Hunan Province, Peoples R China
NR 0
TC 0
SN 
EI 
J9 
PD JUN 15
PY 2025
VL 16
IS 6
BP 16
EP 16
DI 
PG 1
UT CNKI:xing q#2025#autopha#world j#16#16
ER

PT J
AU Zhao, X
   An, X
   Cui, Y
   Dong, L
   Fang, Z
   Zheng, Z
   Zuo, X
   Gao, H
   Gao, T
   Ni, Q
   Lian, F
   Tong, X
AF Zhao, X
   An, X
   Cui, Y
   Dong, L
   Fang, Z
   Zheng, Z
   Zuo, X
   Gao, H
   Gao, T
   Ni, Q
   Lian, F
   Tong, X
TI TangBi Formula for Painful Diabetic Distal Symmetric Polyneuropathy: A Multicenter, Randomized, Double-Blind, Placebo-Controlled and Parallel-Group Trial
SO J Diabetes
LA Chinese
DT Article
DE Double-Blind Method; Male; *Diabetic Neuropathies/drug therapy; Female; Middle Aged; *Drugs, Chinese Herbal/therapeutic use; *Vitamin B 12/therapeutic use/analogs & derivatives/administration & dosage; Treatment Outcome; Aged; Adult; Neural Conduction/drug effects; China; Tcm; diabetes; diabetic distal symmetric polyneuropathy; herbal therapy
AB OBJECTIVE: To determine whether the use of herbal medicines combined with conventional treatment is more effective than conventional medication alone in improving clinical symptoms in patients with diabetic distal symmetric polyneuropathy (DSPN). METHODS: This multicenter, placebo-controlled, double-blind, randomized controlled clinical trial recruited patients from 6 clinical centers in mainland China. A total of 188 patients were randomly assigned in a 1:1 ratio to the treatment group (Tangbi Formula plus methylcobalamin) and the control group (placebo plus methylcobalamin). Subjects were reassessed after the 24-week intervention. The primary outcomes were differences in changes in clinical signs and symptoms and changes in the Michigan Diabetic Neuropathy Score (MDNS) between the two groups before and after treatment. Secondary outcomes were changes in nerve conduction velocity (NCV) and single clinical signs and symptoms as measured by the visual-analogue scale (VAS) and Toronto clinical scoring system (TCSS). RESULTS: Compared with the placebo group, after 24 weeks of treatment, the MDNS score of TangBi Formula group was significantly reduced (p < 0.001). There were no significant changes in NCV results in either group before or after treatment. Compared with baseline, the difference in the change value of VAS score between the two groups after treatment was statistically significant (p = 0.031). A statistically significant difference in the change value of TCSS after treatment compared to baseline was found between the two groups (p = 0.033 at 12 weeks and p = 0.030 at 24 weeks). No severe adverse events due to study participation or study intervention were reported. CONCLUSIONS AND RELEVANCE: This trial demonstrated that combining Tangbi Formula with basal therapy can be safer and more effective in improving the symptoms of DSPN patients.
C1 China Academy of Chinese Medical Sciences, Guang'anmen Hospital, Beijing, China.
NR 0
TC 0
SN 1753-0393 (Print)
EI 
J9 
PD JUN 15
PY 2025
VL 17
IS 1
BP e70045
EP e70045
DI 
PG 1
UT CNKI:zhao#2025#tangbi #j diabe#17#e70045
ER

PT J
AU Bisht, A
   Nayal, A
   Tewari, D
   Kumar, S
   Chandra, S
AF Bisht, A
   Nayal, A
   Tewari, D
   Kumar, S
   Chandra, S
TI Investigating the aging-modulatory mechanism of Rasayana Churna, an Ayurvedic herbal formulation, using a computational approach
SO Biogerontology
LA Chinese
DT Article
DE Text-mining; Network pharmacology; Molecular docking simulation; Density functional theory; Aging-related disorders; tinospora-cordifolia; tribulus-terrestris; diabetic-neuropathy; oxidative stress; extract; inhibitors; dynamics; docking; Geriatrics & Gerontology
AB This study investigates the impact and mechanisms of Rasayana Churna, an Ayurvedic poly-herbal formulation, in treating aging-related disorders through text mining, network pharmacology, molecular docking simulation, Super-MMPBSA, and density functional theory. The text mining of Rasayana Churna highlighted the diverse therapeutic potential of Phyllanthus emblica, Tinospora cordifolia, and Tribulus terrestris in managing aging-related disorders through their antidiabetic, antioxidant, and anti-inflammatory properties. Using network pharmacology, 17 bioactive compounds and 137 corresponding potential targets of Rasayana Churna were identified and used to construct protein-protein interaction and hub gene networks. Key targets such as AKT1, BCL2, ESR1, and GSK3B were linked to aging-related pathways, with GO and KEGG enrichment analyses highlighting processes like apoptosis, oxidative stress response, and pathways like PI3K-Akt signaling. Molecular docking analysis identified 14 compounds with strong binding affinity toward the key aging target AKT1. Three bioactive compounds-Kaempferol, N-Caffeoyltyramine, and Multifidol glucoside-exhibited superior stability and binding interactions in MD simulations, confirmed by RMSD, RMSF, Rg, hydrogen bonding, SASA, PCA, and free energy landscape analysis. Super-MMPBSA (last 30 ns) calculation was performed to analyze dynamic behavior and protein-ligand stability, revealing significantly lower Delta G binding free energy values for the three hit compounds (- 177.871, - 164.855, - 199.649 kJ/mol, respectively) compared to the AKT1-reference complex (- 109.463 kJ/mol). DFT analysis revealed favorable electronic properties and kinetic stability for these compounds. Integrating traditional Ayurvedic knowledge with computational techniques suggests Rasayana Churna could prevent and manage aging-related conditions. However, further in vitro, in vivo, and clinical studies are needed to validate its aging-modulatory potential.
C1 [Bisht, Amisha] Soban Singh Jeena Univ, Dept Bot, Pt Badridutt Pandey Campus Bageshwar, Almora 263601, Uttaranchal, India
      [Nayal, Anita
      Chandra, Subhash] Soban Singh Jeena Univ, Dept Bot, Computat Biol & Biotechnol Lab, Almora 263601, Uttarakhand, India
      [Tewari, Disha] Kumaun Univ, Dept Biotechnol, Bhimtal 263136, Uttarakhand, India
      [Kumar, Sanjay] Hukum Singh Bora Govt P G Coll, Dept Bot, Someshwar 263637, Uttarakhand, India
NR 0
TC 0
SN 1389-5729
EI 
J9 
PD JUN 15
PY 2025
VL 26
IS 2
BP 38
EP 38
DI 
PG 1
UT CNKI:bisht#2025#investi#biogero#26#38
ER

PT J
AU Yu, H
   Yang, C
   Wang, G
   Lv, J
   Li, X
   Qi, W
   Wang, X
AF Yu, H
   Yang, C
   Wang, G
   Lv, J
   Li, X
   Qi, W
   Wang, X
TI Qizhi Kebitong Formula Ameliorates Sciatic Nerve Injury in Streptozocin-induced Diabetic Mice through PERK/ATF4/CHOP Endoplasmic Reticulum Stress Signaling Pathway
SO Curr Pharm Des
LA Chinese
DT Article
DE *Endoplasmic Reticulum Stress/drug effects; Mice; *Drugs, Chinese Herbal/pharmacology/chemistry; *Sciatic Nerve/drug effects/metabolism/injuries/pathology; Signal Transduction/drug effects; Activating Transcription Factor 4/metabolism; *Diabetes Mellitus, Experimental/drug therapy/metabolism/chemically; induced/pathology; eIF-2 Kinase/metabolism/antagonists & inhibitors; Transcription Factor CHOP/metabolism/antagonists & inhibitors; Streptozocin; Male; *Diabetic Neuropathies/drug therapy/metabolism; Mice, Inbred C57BL; Diabetic peripheral neuropathy; PERK/ATF4/ CHOP pathway; Qizhi Kebitong formula; Uhplc/qtof-ms; diabetes mellitus.; endoplasmic reticulum stress
AB BACKGROUND: The Qizhi Kebitong formula (QKF) has been utilized as a traditional Chinese medicine (TCM) remedy for over two decades in treating diabetic peripheral neuropathy (DPN) with notable clinical efficacy. However, its precise mechanism and bioactive constituents remain elusive. METHODS: Through ultra-high performance liquid chromatography-quadrupole time-of-flight mass spectrometry (UHPLC/QTOF-MS) analysis was used to identify the primary components of QKF. Nerve conduction function in mice was assessed by measuring sensory thresholds and nerve conduction velocities. Laser speckle contrast imaging (LSCI) was used to examine the effect of QKF on foot pads and perineural blood flow in mice. Additionally, Transmission electron microscopy (TEM) and various pathologic stains were utilized to observe QKF's therapeutic effect on sciatic nerve (SN) damage in DPN mice. The impact of QKF on the pathological mechanism of the DPN model was explored through qRT-PCR, Western blot, and immunohistochemistry. RESULTS: Our results demonstrated that QKF improved phenotypic features in a mouse model of DPN, increased blood flow around the foot pad and SN, and somewhat repaired the pathological structure and function of SN. Furthermore, the study revealed that QKF slowed down the progression of DPN by inhibiting the endoplasmic reticulum (ER) stress apoptosis signaling pathway mediated by PERK/ATF4/CHOP pathway. CONCLUSION: The significant neuroprotective effects of QKF in experimental DPN mice were confirmed by our findings, which offer important scientific evidence supporting its potential utilization in DPN treatment.
C1 College of Traditional Chinese Medicine, Changchun University of Chinese Medicine, Changchun, Jilin, 130117, China.
NR 0
TC 0
SN 1381-6128
EI 
J9 
PD JUN 15
PY 2025
VL 31
IS 29
BP 2370
EP 2384
DI 
PG 15
UT CNKI:yu#2025#qizhi k#curr ph#31#2370
ER

PT J
AU Liu, Y
   L, Li L
   Yang, Y
   Wang, X
   Y, Ge S
   L, Jin L
   Feng, B
   Guan, J
   Y, Zhu H
AF Liu, Y
   L, Li L
   Yang, Y
   Wang, X
   Y, Ge S
   L, Jin L
   Feng, B
   Guan, J
   Y, Zhu H
TI Pharmacodynamic Material Basis and Pharmacological Mechanism of Huangqi Guizhi Wuwu Granules in Diabetic Peripheral Neuropathy
SO Biomedical Chromatography
LA Chinese
DT Article
DE Huangqi Guizhi Wuwu granules; network pharmacology; Q-TOF-MS; UHPLC; protein; constituents; decoction; neurons; stress; Biochemistry & Molecular Biology; Chemistry; Pharmacology & Pharmacy
AB Huangqi Guizhi Wuwu Decoction (HGWD) is a traditional Chinese medicine (TCM) formula used to treat diabetic peripheral neuropathy (DPN) in China. Considering that the decoction was not easy to carry and use, we have prepared HGWD into Huangqi Guizhi Wuwu Granules (HGWG). However, the active components of HGWG that can be absorbed into plasma and its mechanism of action for DPN treatment remain unclear. In the present study, UHPLC-Q-TOF-MS and network pharmacology methods were applied to explore the potential pharmacodynamic material basis and pharmacological mechanism of HGWG for the treatment of DPN. A total of 31 absorbed components were detected in rat plasma, including 20 prototype compounds and 11 metabolites. Flavonoid-related metabolites and gingerol-related metabolites were major metabolites. The network pharmacological analysis showed that 31 absorbed constituents regulated 122 pathways through 177 targets; among them, baicalein, paeoniflorin C, and 6-gingerol were the main pharmacodynamic components of HGWG for DPN. It can be concluded that monoterpenoid glycosides, flavonoids, organic acids, gingerols, flavonoid-related metabolites, and gingerol-related metabolites were the main pharmacodynamic material basis of HGWG for DPN, and the mechanism of HGWG for DPN may be related to reducing oxidative stress and inhibiting neuroinflammation by stimulating the phosphorylation of p38 MAPK.
C1 [Liu, Yang
      Li, Lele
      Yang, Yan
      Wang, Xing
      Ge, Shengyu
      Feng, Bo
      Guan, Jiao
      Sch Pharm, Heyun] Jilin Med Univ, Zhu, Jilin, Peoples R China
      [Liu, Yang
      Yang, Yan
      Wang, Xing
      Sch Pharm, Lili] Yanbian Univ, Jin, Jilin, Peoples R China
NR 0
TC 0
SN 0269-3879
EI 
J9 
PD JUN 15
PY 2025
VL 39
IS 7
BP 14
EP 14
DI 
PG 1
UT CNKI:liu#2025#pharmac#biomedi#39#14
ER

PT J
AU Y, Feng H
   C, Wu T
   Chin, J
   Ding, R
   Y, Long C
   Wang, G
   W, Yan D
   T, Ma X
   S, Yue R
AF Y, Feng H
   C, Wu T
   Chin, J
   Ding, R
   Y, Long C
   Wang, G
   W, Yan D
   T, Ma X
   S, Yue R
TI Tangzu granule alleviate neuroinflammation in diabetic peripheral neuropathy by suppressing pyroptosis through P2X7R /NLRP3 signaling pathway
SO Journal of Ethnopharmacology
LA Chinese
DT Article
DE Schwann cells; Pyroptosis; Neuroinflammation; Traditional Chinese medicine (6 key words); nlrp3 inflammasome activation; receptor; metaanalysis; nerve; Plant Sciences; Pharmacology & Pharmacy; Integrative & Complementary Medicine
AB Ethnopharmacological relevance: Diabetic peripheral neuropathy (DPN) is a common complication of diabetes mellitus, mainly manifested as paresthesia. Tangzu granule (TZG) is derived from famous traditional Chinese medicine decoctions and optimized by long-term temporary practice. TZG has good efficacy in improving numbness, pain and pruritus of the lower extremities of DPN patients. However, the overall regulatory mechanisms underlying its effects on DPN remain unclear. Aim of the study: This study aims to explore the potential mechanism of TZG for treating DPN. Materials and methods: Sprague-Dawley (SD) rats were used to establish an in vivo model of DPN with streptozotocin (STZ) injection and high-fat diet (HFD) feeding. Additionally, sciatic glial RSC96 cells were induced with high glucose in vitro. SD rats in intervention group received TZG treatment for 12 weeks. After 12 weeks of treatment, sciatic nerve function was evaluated by intelligent hot plate meter and neuro electrophysiology detector. The morphological changes of sciatic nerve cells were observed by hematoxylin-eosin staining and transmission electron microscope. IL-1 beta, IL-18 inflammatory cytokines, pyroptosis and P2X7R/NLRP3 signaling pathway were observed by Western blotting, immunofluorescence staining and ELISA. Results: TZG improved nerve conduction velocity and sciatic neuropathy rational structural changes in DPN rats. It also inhibited RSC96 inflammatory response and cell death that induced by high glucose. This may be related to TZG inhibiting P2X7R, decreasing the activation of NLRP3 inflammasomes, down-regulating the levels of pyroptosis proteins such as caspase-1, cleaved caspase-1, gasdermin D (GSDMD), and GSDMD-N, and inhibiting the release of interleuki (IL)-18 and IL-1 beta inflammatory cytokines. Conclusions: TZG inhibited pyroptosis through P2X7R/NLRP3 signaling pathway, alleviated neuroinflammation, and showed protective effect in the treatment of DPN.
C1 [Feng, Haoyue
      Ding, Rui
      Long, Caiyi
      Yan, Dawei
      Ma, Xitao
      Chengdu 610072, Rensong] Hosp Chengdu Univ Tradit Chinese Med, Yue, Sichuan, Peoples R China
      Chengdu, Tingchao] Chengdu Second Peoples Hosp, [Wu, Sichuan, Peoples R China
      Sch Integrat Med, Jiawei] Mae Fah Luang Univ, [Chin, Chiangrai, Thailand
      Zigong, Gang] Zigong First Peoples Hosp, [Wang, Sichuan, Peoples R China
NR 0
TC 0
SN 0378-8741
EI 
J9 
PD JUN 15
PY 2025
VL 337
IS 
BP 13
EP 13
DI 
PG 1
UT CNKI:feng h#2025#tangzu #journal#337#13
ER

PT J
AU Long, P
   Guo, C
   Wen, T
   Luo, T
   Yang, L
   B, Li Y
   D, Wen A
   J, Wang W
   D, Wen X
   S, He M
AF Long, P
   Guo, C
   Wen, T
   Luo, T
   Yang, L
   B, Li Y
   D, Wen A
   J, Wang W
   D, Wen X
   S, He M
TI Therapeutic effects of Mudan granules on diabetic retinopathy: Mitigating fibrogenesis caused by FBN2 deficiency and inflammation associated with TNF-α elevation
SO Journal of Ethnopharmacology
LA Chinese
DT Article
DE Mudan granules; TMT proteomics; FBN2; TNF-alpha; endothelial growth-factor; factor-beta; model; angiogenesis; expression; metformin; fibrosis; progress; cells; Plant Sciences; Pharmacology & Pharmacy; Integrative & Complementary Medicine
AB Ethnopharmacological relevance: Mudan granules (MuD), a time-honored traditional Chinese patent medicine (TCPM), are widely utilized in the clinical treatment of diabetic peripheral neuropathy (DPN). In the field of biomedical diagnostics, both diabetic retinopathy (DR) and DPN are recognized as critical microvascular complications associated with diabetes. According to the principles of traditional Chinese medicine (TCM), these conditions are primarily attributed to a deficiency in Qi and the obstruction of collaterals. Despite this, the protective effects of MuD on DR and the underlying mechanisms remain to be comprehensively elucidated. Aims of the study: The purpose of this study was to investigate the effect of MuD on DR and to further explore the promising therapeutic targets. Methods: A diabetic mouse model was established by administering 60 mg/kg of streptozotocin (STZ) via intraperitoneal injection for five consecutive days. The therapeutic efficacy of MuD was evaluated using a comprehensive approach, which included electroretinogram (ERG) analysis, histopathological examination, and assessment of serum biochemical markers. Then, the pharmacodynamic mechanisms of MuD were systematically analyzed using Tandem Mass Tags-based proteomics. Meanwhile, the candidate compounds of MuD were analyzed by ultra-performance liquid chromatography-quadrupole time-of-flight mass spectrometry (UPLC-QTOF-MS) and molecular docking was applied to estimate the affinity of the active ingredient to their potential key targets. In addition, the functional mechanisms identified through bioinformatics analysis were confirmed by molecular biological methods. Results: We demonstrated that MuD provided significant protection to retinal function and effectively mitigated the reduction in retinal thickness observed in the animal model. Through proteomic analysis, we identified a substantial regulation by MuD of 70 biomarkers associated with diabetic retinal damage. These proteins were notably enriched in the tumor necrosis factor (TNF) signaling pathway, a critical mediator in inflammatory processes. A particularly intriguing finding was the significant downregulation of fibrillin-2 (FBN2) in the diabetic retina compared to the control group (0.36 times the level), and its most pronounced upregulation (3.26 times) in the MuD treatment group. This suggests that FBN2 may play a pivotal role in the protective effects of MuD. Molecular docking analyses have unveiled a robust interplay between the components of MuD and TNF-alpha. Further corroboration was provided by molecular biological methods, which confirmed that MuD could suppress TNF-mediated inflammation and prevent retinal neovascularization and fibrogenesis. Conclusion: MuD have the potential to alleviate diabetic retinal dysfunction by effectively curbing the fibrogenesis-associated neoangiogenesis and mitigating the inflammatory response, thereby restoring retinal health and function.
C1 [Long, Pan
      He, Mengshan] Sichuan Univ, West China Hosp, Acad Chinese Hlth Risks, Chengdu 610041, Peoples R China
      [Long, Pan
      Luo, Tao
      Yang, Ling
      Li, Yubo] Gen Hosp Western Theater Command, Dept Ophthalmol, Chengdu, Sichuan, Peoples R China
      [Guo, Chao
      Wen, Aidong] Fourth Mil Med Univ, Xijing Hosp, Dept Pharm, Xian, Shaanxi, Peoples R China
      [Wen, Ting] Gen Hosp Western Theater Command, Dept Outpatient, Chengdu, Sichuan, Peoples R China
      [Wang, Wenjun] Chengdu Univ Tradit Chinese Med, Sch Ethn Med, State Key Lab Southwestern Chinese Med Resources, Chengdu 611137, Peoples R China
      [Wen, Xudong] Chengdu First Peoples Hosp, Dept Gastroenterol & Hepatol, Chengdu, Sichuan, Peoples R China
NR 0
TC 0
SN 0378-8741
EI 
J9 
PD JUN 15
PY 2025
VL 337
IS 
BP 18
EP 18
DI 
PG 1
UT CNKI:long#2025#therape#journal#337#18
ER

PT J
AU C, Gomes A K
   R, Goetze Fiorot
   C, Gomes A C
   K, Simas N
AF C, Gomes A K
   R, Goetze Fiorot
   C, Gomes A C
   K, Simas N
TI "Exploring flavonoids as potential therapeutics for diabetic neuropathy: ADMET predictions and molecular docking studies"
SO Nat Prod Res
LA Chinese
DT Article
DE diabetes; natural products; neuropathy; pain; pharmacokinetics; toxicity
AB Neuropathic pain is a type of chronic pain that occurs as a direct consequence of an injury or diseases that affect the somatosensory system, such as diabetes, which characterises diabetic neuropathy. Conventional treatments, including opioids, tricyclic antidepressants and anticonvulsants, are not fully effective and can cause severe side effects such as respiratory depression and cardiotoxicity. Natural products, particularly flavonoids, emerge as promising alternatives. This study reviewed flavonoids from literature as potential diabetic neuropathy treatments and evaluated their pharmacokinetics, toxicity, and structure-activity relationships (SAR). Isoflavones and flavones showed the most favourable profiles in cytotoxicity tests, hERG channel safety, and Ames test. These flavonoids exhibited high affinity for NMDA receptors, with significant interaction energy (-8.5 to -10.6 kcal mol(-1)) involving key amino acids. These findings highlight isoflavones and flavones as potential candidates for further research into alternative treatments for neuropathic pain, offering hope for effective and safer therapies for this debilitating condition.
C1 Faculdade de Farmácia - Federal University of Rio de Janeiro (UFRJ), Programa de Pós-graduação em Ciências Farmacêuticas, Rio de Janeiro, Brazil.
NR 0
TC 0
SN 1478-6419
EI 
J9 
PD JUN 15
PY 2025
VL 0
IS 
BP 1
EP 23
DI 
PG 23
UT CNKI:gomes a k#2025#"explor#nat pro#0#1
ER

PT J
AU J, Wang L
   Z, You L
   Chang, C
   M, Geng Y
   D, Zhao J
   H, Fang Z
   J, Jiang A
AF J, Wang L
   Z, You L
   Chang, C
   M, Geng Y
   D, Zhao J
   H, Fang Z
   J, Jiang A
TI [Development of core outcome set for traditional Chinese medicine interventions in diabetic peripheral neuropathy]
SO Zhongguo Zhong Yao Za Zhi
LA Chinese
DT Article
DE *Diabetic Neuropathies/drug therapy; *Medicine, Chinese Traditional/methods; *Drugs, Chinese Herbal/therapeutic use; Retrospective Studies; Treatment Outcome; Male; Female; clinical trial; core outcome set; diabetic peripheral neuropathy; traditional Chinese medicine
AB This study developed a core outcome set(COS) for traditional Chinese medicine(TCM) interventions in diabetic peripheral neuropathy(DPN), standardizing evaluation metrics for TCM efficacy and providing a new framework for DPN treatment and management. A systematic search was conducted across databases, including CNKI, Wanfang, and PubMed, targeting clinical trial literature published between January 1, 2013, and January 1, 2023. The search focused on extracting outcome indicators and measurement tools used in TCM treatments for DPN. Retrospective data collection was performed from January 2018 to June 2023, involving 200 DPN patients hospitalized at the Department of Endocrinology of the First Affiliated Hospital of Anhui University of Chinese Medicine. Additionally, semi-structured interviews were conducted with inpatients, outpatients, their families, and nursing staff to further refine and enhance the list of outcome indicators. After two rounds of Delphi questionnaire survey and consensus meeting, a consensus was reached. The study initially retrieved 3 421 publications, of which 170 met the inclusion criteria after review. These publications, combined with retrospective analysis and semi-structured interviews, supplemented the list of indicators. After two rounds of Delphi surveys, experts agreed on 24 indicators and 6 measurement tools. The final COS determined by expert consensus meeting included 5 domains and 13 outcome indicators: neurological function signs, quality of life, TCM syndrome score, nerve conduction velocity, current perception threshold test, fasting blood glucose, 2 h postprandial blood glucose, glycated hemoglobin, complete blood count, urinalysis, liver function test, kidney function test, and electrocardiogram.
C1 Anhui University of Chinese Medicine Hefei 230012, China.
NR 0
TC 0
SN 1001-5302 (Print)
EI 
J9 
PD JUN 15
PY 2025
VL 50
IS 14
BP 4071
EP 4080
DI 
PG 10
UT CNKI:wang l#2025#[develo#zhonggu#50#4071
ER

PT J
AU Y, Shao Y
   H, Yang Q
   F, He S
   B, Zhang H
   C, Han W
   C, Xie B
   R, He R
   X, Hong W
AF Y, Shao Y
   H, Yang Q
   F, He S
   B, Zhang H
   C, Han W
   C, Xie B
   R, He R
   X, Hong W
TI Molecular targets and mechanisms of cortex mori for lung cancer treatment: a network pharmacology study, molecular docking and in vitro and in vivo experimental validation
SO Frontiers in Oncology
LA Chinese
DT Article
DE cortex mori; network pharmacology; mechanism of action; target; pathway; cell-proliferation; Oncology
AB Introduction The cortex mori comes from the white endothelium of the young root of Morus alba L., and its medical value was first described in Shen Nong Ben Cao Jing (Classic on Materia Medical of Shennong). It was originally intended to purge lung, relieve asthma and reduce swelling. More and more studies reported that its pharmacological effects include analgesic, anti-inflammatory, antitussive, antiasthmatic, hypoglycemic, hypolipidemic and anti-diabetic peripheral neuropathy. Accumulating clinical evidences exhibited that it can treat asthma, pneumonia and lung cancer. However, a comprehensive mechanism of cortex mori in the treatment of lung cancer needs to be further elucidated.To investigate the effect of cortex mori and its active components against lung cancer and explore its action and mechanism through network pharmacological analysis combined with biological experiments in vitro and In vivo.Methods GeneCards database was searched for the disease targets of lung cancer, and a Chinese medicine database, Traditional Chinese Medicine Systems Pharmacology (TCMSP), was used to screen cortex mori for its active components and targets. Targets related to lung cancer and action targets related to cortex mori were crossed. Protein-protein interactions (PPI) and gene ontologies (GO) and Kyoto Encyclopedia of Genes and Genomes (KEGG) were analyzed for intersection genes. In order to determine whether cortex mori affects lung cancer, MTS, wound healing, Western-blot, Hoechst assay, apoptosis assay and animal experiments were performed.Results 32 active ingredients and 434 targets of Chinese medicine cortex mori were obtained. Totally 2,3107 lung cancer related targets were collected, and 163 Chinese medicine-disease targets were derived from the intersection. The regulatory network of Chinese medicine-active ingredient-disease-targets showed that cortex mori acted on 163 disease targets of lung cancer mainly by cyclomolorusin, kuwanon D and Moracin A, etc. The core genes involving cortex mori treating lung cancer might consist of JUN, AKT1, etc. The core targets involved 162 biological processes, mainly including nuclear receptor activity, ligand-actived transcription factor activity, etc. The core study targeted 160 pathways, including AGE-RAGE signaling pathways associated with diabetes complications, fluid stress and atherosclerosis. Biologic cytological experiments showed that the effective active component cyclomorusin inhibited proliferation, inhibited migration and induced apoptosis of lung cancer through AKT-PI3K pathway. In vivo antitumor assay demonstrated that cyclomolorusin suppressed the tumor growth in mice.Discussion Cortex mori acts on AKT and other related disease targets of lung cancer cells through effective components such as cyclomolorusin, and plays a role in the treatment of lung cancer by inhibiting the signaling pathway associated with lung cancer occurrence and development.
C1 Dept Hlth, Wen-Xin] Dongguan Maternal & Child Hlth Care Hosp, [Hong, Dongguan, Peoples R China
      [Shao, Ying-Ying
      He, Shu-Fen
      Zhang, Han-Bin
      Han, Wei-Chao
      Xie, Bao-Cheng
      He, Rui-Rong] Southern Med Univ, Dongguan Peoples Hosp, Affiliated Hosp 10, Dept Pharm, Dongguan 523059, Peoples R China
      Sch Pharm, Qiu-Hong] Zunyi Med Univ, [Yang, Zunyi, Peoples R China
NR 0
TC 0
SN 2234-943X
EI 
J9 
PD JUN 15
PY 2025
VL 15
IS 
BP 20
EP 20
DI 
PG 1
UT CNKI:shao y#2025#molecul#frontie#15#20
ER

PT J
AU Q, Hu W
   Y, Gao H
   Yang, L
   X, Wang Y
   J, Cheng H
   Y, Yang S
   Y, Zhang M
   Sun, J
AF Q, Hu W
   Y, Gao H
   Yang, L
   X, Wang Y
   J, Cheng H
   Y, Yang S
   Y, Zhang M
   Sun, J
TI [Characterization of hippocampal components of Danzhi Xiaoyao Formula based on HPLC-Q-TOF-MS/MS and network pharmacology and assessment of its therapeutic potential for nervous system diseases]
SO Zhongguo Zhong Yao Za Zhi
LA Chinese
DT Article
DE Animals; Rats; *Hippocampus/drug effects/chemistry/metabolism; Network Pharmacology; Chromatography, High Pressure Liquid; Tandem Mass Spectrometry; Rats, Sprague-Dawley; Male; *Nervous System Diseases/drug therapy/metabolism/genetics; Humans; Signal Transduction/drug effects; Danzhi Xiaoyao Formula; Hplc-q-tof-ms/ms; hippocampal components; therapeutic potential
AB In this study, the pharmacodynamic components and potential pharmacological functions of Danzhi Xiaoyao Formula in treating nervous system diseases were investigated by hippocampal component characterization and network pharmacology. After rats were administrated with Danzhi Xiaoyao Formula by gavage, high performance liquid chromatography coupled with quadrupole time-of-flight tandem mass spectrometry(HPLC-Q-TOF-MS/MS) was employed to explore the components in the hippocampus of rats. Fifty-seven components were identified in the hippocampus of rats by comparing the extract of Danzhi Xiaoyao Formula, herbal components in the hippocampus after administration, and blank samples. KEGG and GO analyses predicted 74 core targets including GSK3B, MAPK1, AKT, IL6. These targets were involved in PI3K/Akt, NF-κB, MAPK, JAK/STAT, Wnt, and other signaling pathways. The results indicated that Danzhi Xiaoyao Formula may ameliorate other nervous system diseases enriched in DO, such as neurodegenerative diseases, cerebrovascular diseases, and mental and emotional disorders by mediating target pathways, inhibiting inflammation, reducing neuronal damage, and alleviating hippocampal atrophy. The relevant activities exhibited by this formula in nervous system diseases such as Alzheimer's disease, Parkinson's disease, and diabetic neuropathy have extremely high development value and are worthy of further in-depth research. This study provides a theoretical basis and practical guidance for expanding the application of Danzhi Xiaoyao Formula in the treatment of nervous system diseases.
C1 China Experimental Research Center, Shenyang Pharmaceutical University Benxi 117004, School of Traditional Chinese Materia Medica, China Academy of Chinese Medical Sciences Beijing 100700, China.
NR 0
TC 0
SN 1001-5302 (Print)
EI 
J9 
PD JUN 15
PY 2025
VL 50
IS 14
BP 4053
EP 4062
DI 
PG 10
UT CNKI:hu w#2025#[charac#zhonggu#50#4053
ER

PT J
AU S, Deng J
   G, Sun J
   Peng, C
   Yang, M
   C, Wang Z
   H, Liang Y
   Y, Zhang H
AF S, Deng J
   G, Sun J
   Peng, C
   Yang, M
   C, Wang Z
   H, Liang Y
   Y, Zhang H
TI Study of the effect and mechanisms of Zhi-Zi-Chi-Tang on the cognitive dysfunction in db/db mice
SO Journal of Functional Foods
LA Chinese
DT Article
DE Zhi-Zi-Chi-Tang; Insulin resistance; Cognitive dysfunction; Type 2 diabetes mellitus; fermented soybean products; oxidative stress; diabetic-neuropathy; brain; insulin; neuroinflammation; glucose; rats; inflammation; activation; Food Science & Technology; Nutrition & Dietetics
AB Type 2 diabetes mellitus (T2DM) accompanied by cognitive dysfunction poses a significant burden to public health and social economic. Zhi-Zi-Chi-Tang (ZZCT), a traditional Chinese medicine formula, which consists of two edible herbs, Fructus gardenia and fermented soybean, has been reported to exhibit benefits on glucolipid disorders and neuro disorders. However, its effect and mechanisms on T2DM-related cognitive dysfunction remain to be illustrated. To this purpose, the present study utilized T2DM model (db/db) mice. Homeostasis model assessment for insulin resistance (HOMA-IR) indices, oral glucose tolerance test, and blood lipid levels were determined. Morris water maze (MWM) test, histological stanning, mRNA sequencing, qRT-PCR, Western blotting, and immunohistochemistry et al. assays were conducted. Results showed that ZZCT improved HOMA-IR, OGTT, spatial learning and memory, reduced lipid levels, mitigated tissue lesions, activated proteins, reduced neuroinflammation, and enhanced neuroplasticity in db/db mice. In conclusion, ZZCT alleviates cognitive dysfunction in db/db mice through multiple mechanisms.
C1 [Deng, Jinsong
      Yang, Ming
      Wang, Zhenchao
      Liang, Yonghong
      State Key Lab Modernizat Class & Famous Prescript, Haiyan] Jiangxi Univ Chinese Med, Zhang, Nanchang 330004, Peoples R China
      Brain Sci Ctr, Jianguang] Beijing Inst Basic Med Sci, [Sun, Beijing 100850, Peoples R China
      Discipline Chinese & Western Integrat Med, Chang] Jiangxi Univ Chinese Med, [Peng, Nanchang 330004, Peoples R China
      Haiyan] Jiangzhong Pharmaceut Co Ltd, [Zhang, Nanchang 330100, Peoples R China
NR 0
TC 0
SN 1756-4646
EI 
J9 
PD JUN 15
PY 2025
VL 129
IS 
BP 15
EP 15
DI 
PG 1
UT CNKI:deng j#2025#study o#journal#129#15
ER

PT J
AU Wen, S
   N, Zhang H
   Huang, X
   C, Wang C
   Y, Dong M
   X, Wang C
   L, Xu C
   Yuan, Y
   Y, Li Y
   G, Zhou L
   L, Yuan X
AF Wen, S
   Zhang, H
   Huang, X
   Wang, C
   Dong, M
   Wang, C
   Xu, C
   Yuan, Y
   Li, Y
   Zhou, L
   Yuan, X
TI The Therapeutic Effect and Mechanism of Traditional Chinese Medicine in Type 2 Diabetes Mellitus and Its Complications
SO Diabetes Metabolic Syndrome and Obesity
LA Chinese
DT Article
DE TCM; pharmaceutical; diabetic complications; nf-kappa-b; capillary endothelial-cells; endoplasmic-reticulum stress; glycation end-products; blood-retinal barrier; antioxidant activities; oxidative stress; high glucose; structural-characterization; molecular-weight; Endocrinology & Metabolism
AB Traditional Chinese Medicine (TCM) has recently emerged as a beacon for the treatment of diabetes and its complications. Many TCMs that are commonly used, have the potentially demonstrated significant anti-diabetic effects. The mechanisms of these effects have been extensively discussed using modern techniques, such as genomics, mass spectrometry, and network pharmacology. Studies have demonstrated that TCM can influence glucose metabolism and pancreatic function via a diverse array of mechanisms including PI3K/AKT and AMPK pathways. TCM not only exhibits potential in the treatment of diabetes but also reduces the risk of diabetic complications. It is effective in the treatment of diabetic nephropathy (DN), diabetic retinopathy (DR), diabetic neuropathy (DPN), diabetic cardiomyopathy, and peripheral angiopathy. Research has demonstrated that prescriptions, Chinese herbal medicines, and their extracts play a role in a variety of molecular mechanisms such as antioxidation, apoptosis regulation, hypoxia improvement, autophagy, and promotion of glucose and lipid metabolism. The antioxidant properties of TCM have received considerable attention. Recent studies have demonstrated that they are capable of effectively eliminating free radicals from the body and reducing damage to cells caused by oxidative stress. Consequently, they are crucial in the treatment of diabetes and its associated complications. This review summarizes the ever-expanding scope of TCM applicability in the field of diabetes, providing crucial support and innovative ideas for modern healthcare. TCMs could help seek more effective pharmacological targets in basic study and as well serve as the complement to the strategy of diabetic prevention and treatment benefiting the patients. More and more large series of RCT and clinical investigations will eventually examine the efficacy of specific TCM formulas on the therapeutic effect of DM and its complication where currently treatments could not be satisfied.
C1 [Wen, Song
      Wang, Congcong
      Dong, Meiyuan
      Wang, Chaoxun
      Xu, Chenglin
      Yuan, Yue
      Li, Yanyan
      Zhou, Ligang
      Yuan, Xinlu] Fudan Univ, Shanghai Pudong Hosp, Dept Endocrinol, Shanghai 201399, Peoples R China
      Fudan Zhangjiang Inst, Song] Fudan Univ, [Wen, Shanghai 201203, Peoples R China
      [Zhang, Haina] Fudan Univ, Shanghai Pudong Hosp, Dept Gen Med, Shanghai, Peoples R China
      [Huang, Xing] Fudan Univ, Shanghai Pudong Hosp, Dept Orthoped, Shanghai, Peoples R China
NR 0
TC 0
SN 1178-7007
EI 
J9 Diabetes Metabolic Syndrome and Obesity
PD JUN 15
PY 2025
VL 18
IS 
BP 1599
EP 1627
DI 
PG 29
UT CNKI:wen#2025#the the#diabete#18#1599
ER
