# Supplementary material for: Mapping the evolution of botanical interventions for diabetic neuropathy: a two-database bibliometric landscape from 2005 to mid-2025
Source: Front Nutr. 2026 Jan 7;12:1727582. doi: 10.3389/fnut.2025.1727582 (PMC12819247; doi:10.3389/fnut.2025.1727582)
Supplement: Supplementary file 1 [file Data_Sheet_1.zip › Supplementary Material/raw dataset/download_PubMed_DN.txt]

PMID- 35193039
OWN - NLM
STAT- MEDLINE
DCOM- 20220407
LR  - 20220407
IS  - 1950-6007 (Electronic)
IS  - 0753-3322 (Linking)
VI  - 148
DP  - 2022 Apr
TI  - Progress in the treatment of diabetic peripheral neuropathy.
PG  - 112717
LID - S0753-3322(22)00105-6 [pii]
LID - 10.1016/j.biopha.2022.112717 [doi]
AB  - Diabetic peripheral neuropathy (DPN) is one of the most common chronic 
      complications of diabetes. Symptoms of DPN mainly include spontaneous intractable 
      pain that is diffuse and continuous and can last from several weeks to several 
      months. DPN is associated with a high mortality rate and poor prognosis. Its 
      pathogenesis is not fully understood, and clinical treatment is focused on 
      relieving its clinical symptoms, as well as improving blood sugar control and 
      cardiovascular risk factors. DPN and its clinically effective treatments need to 
      be studied. This study discusses the treatment methods and pathogenesis of DPN, 
      summarizes the related research progress, and attempts to provide a reference for 
      DPN research.
CI  - Copyright © 2022. Published by Elsevier Masson SAS.
FAU - Yang, Ke
AU  - Yang K
AD  - Zhejiang Provincial Key Laboratory of Biometrology and Inspection and Quarantine, 
      College of Life Science, China Jiliang University, Hangzhou 310018, China; 
      Shanghai Institute of Materia Medica, Chinese Academy of Sciences, 555 Zu Chong 
      Zhi Road, Shanghai 201203, China.
FAU - Wang, Yue
AU  - Wang Y
AD  - Zhejiang Provincial Key Laboratory of Biometrology and Inspection and Quarantine, 
      College of Life Science, China Jiliang University, Hangzhou 310018, China.
FAU - Li, Yi-Wei
AU  - Li YW
AD  - Zhejiang Provincial Key Laboratory of Biometrology and Inspection and Quarantine, 
      College of Life Science, China Jiliang University, Hangzhou 310018, China.
FAU - Chen, Yi-Gong
AU  - Chen YG
AD  - Collaborative Innovation Center of Yangtze River Delta Region Green 
      Pharmaceuticals, Zhejiang University of Technology, No. 18, Chaowang Road, 
      Xiacheng District, Hangzhou, Zhejiang 310014, China.
FAU - Xing, Na
AU  - Xing N
AD  - Shanghai Institute of Materia Medica, Chinese Academy of Sciences, 555 Zu Chong 
      Zhi Road, Shanghai 201203, China; Zhongshan Institute for Drug Discovery, SIMM, 
      CAS, Zhongshan 528400, Guangdong, China.
FAU - Lin, Han-Bin
AU  - Lin HB
AD  - Shanghai Institute of Materia Medica, Chinese Academy of Sciences, 555 Zu Chong 
      Zhi Road, Shanghai 201203, China; Zhongshan Institute for Drug Discovery, SIMM, 
      CAS, Zhongshan 528400, Guangdong, China. Electronic address: 
      linhanbin@simm.ac.cn.
FAU - Zhou, Ping
AU  - Zhou P
AD  - Center for Reproductive Medicine, Department of Obstetrics and Gynecology, Peking 
      University Third Hospital, No. 49, Huayuan North Road, Haidian District, 
      Beijing100191, China. Electronic address: zhoup0520@163.com.
FAU - Yu, Xiao-Ping
AU  - Yu XP
AD  - Zhejiang Provincial Key Laboratory of Biometrology and Inspection and Quarantine, 
      College of Life Science, China Jiliang University, Hangzhou 310018, China. 
      Electronic address: yxp@cjlu.edu.cn.
LA  - eng
PT  - Journal Article
PT  - Review
DEP - 20220219
PL  - France
TA  - Biomed Pharmacother
JT  - Biomedicine & pharmacotherapy = Biomedecine & pharmacotherapie
JID - 8213295
SB  - IM
MH  - *Diabetes Mellitus
MH  - *Diabetic Neuropathies/complications/drug therapy
MH  - Humans
MH  - Pain/complications
MH  - Treatment Outcome
OTO - NOTNLM
OT  - Acupuncture
OT  - Chemical medicine
OT  - Diabetes Mellitus
OT  - Peripheral Nervous System Diseases
OT  - Traditional Chinese medicine
EDAT- 2022/02/23 06:00
MHDA- 2022/04/08 06:00
CRDT- 2022/02/22 20:11
PHST- 2021/12/27 00:00 [received]
PHST- 2022/02/08 00:00 [revised]
PHST- 2022/02/09 00:00 [accepted]
PHST- 2022/02/23 06:00 [pubmed]
PHST- 2022/04/08 06:00 [medline]
PHST- 2022/02/22 20:11 [entrez]
AID - S0753-3322(22)00105-6 [pii]
AID - 10.1016/j.biopha.2022.112717 [doi]
PST - ppublish
SO  - Biomed Pharmacother. 2022 Apr;148:112717. doi: 10.1016/j.biopha.2022.112717. Epub 
      2022 Feb 19.

PMID- 34889293
OWN - NLM
STAT- MEDLINE
DCOM- 20220207
LR  - 20230103
IS  - 1536-5964 (Electronic)
IS  - 0025-7974 (Print)
IS  - 0025-7974 (Linking)
VI  - 100
IP  - 49
DP  - 2021 Dec 10
TI  - Efficacy of moxibustion in diabetes peripheral neuropathy.
PG  - e28173
LID - 10.1097/MD.0000000000028173 [doi]
LID - e28173
AB  - BACKGROUND: Diabetic peripheral neuropathy (DPN) is one of the most common 
      complications of diabetes mellitus. The main clinical manifestations of DPN 
      include pain, numbness, paraesthesia, and weakness of the lower limbs which often 
      leads to diabetic foot ulceration, eventually resulting in amputation. Based on 
      Traditional Chinese Medicine theory, moxibustion has a great effect on treating 
      and preventing DPN. However, randomized clinical trials done to evaluate the 
      efficacy of this treatment are still lacking. Hence, this study is carried out to 
      evaluate the effectiveness and safety of moxibustion therapy on diabetic 
      peripheral neuropathy. METHODS: This study will be a pilot, interventional, 
      randomized, 2-armed, parallel, singled-masked, controlled trial. A total of 40 
      diabetes mellitus patients with peripheral neuropathy will be recruited and 
      assigned randomly into 2 groups (moxibustion group and waiting group) at a 1:1 
      ratio. This trial consists of an 8-week intervention period and a 4-week 
      follow-up period. During the intervention period, the moxibustion group will take 
      3 moxibustion sessions per week, whereas no intervention will be done on the 
      waiting group to act as the control group. The outcome will be assessed by an 
      outcome assessor who is unaware of the group assignment. The primary outcome will 
      be pain assessment measured with algometry, Leeds Assessment of Neuropathic 
      Symptoms and Signs pain scale, visual analogue scale, and neuropathy pain scale. 
      The secondary outcome will be an evaluation of functional performance capacity 
      with 6 minutes walking test, evaluation of the Foot and Ankle Ability Measure, 
      and serum HbA1c and albumin levels. DISCUSSION: We hope that this trial will 
      provide valuable insights on the efficacy of moxibustion in the management of 
      diabetic peripheral neuropathy. TRIAL REGISTRATION: ClinicalTrials.gov Registry 
      No.: NCT04894461 (URL: 
      https://clinicaltrials.gov/ct2/show/NCT04894461?term=NCT04894461&draw=2&rank=1) 
      Registered on May 20, 2021.
CI  - Copyright © 2021 the Author(s). Published by Wolters Kluwer Health, Inc.
FAU - Tay, Jing Sheng
AU  - Tay JS
AD  - School of Traditional Chinese Medicine, Xiamen University Malaysia, Jalan 
      Sunsuria, Bandar Sunsura, Sepang, Selangor, Malaysia.
FAU - Kim, Yun Jin
AU  - Kim YJ
AUID- ORCID: 0000-0001-8853-6587
LA  - eng
SI  - ClinicalTrials.gov/NCT04894461
GR  - XMUMRF/ 2020-C6 /ITCM/0004/Xiamen University Malaysia/
PT  - Journal Article
PT  - Randomized Controlled Trial
PL  - United States
TA  - Medicine (Baltimore)
JT  - Medicine
JID - 2985248R
SB  - IM
MH  - Acupuncture Therapy
MH  - Diabetes Mellitus, Type 2/*complications
MH  - Diabetic Foot/complications/therapy
MH  - Diabetic Neuropathies/complications/*therapy
MH  - Humans
MH  - Moxibustion/*adverse effects
MH  - Outcome Assessment, Health Care
MH  - Pain
MH  - Pain Measurement
MH  - Treatment Outcome
PMC - PMC8663870
COIS- The authors report no conflicts of interest.
EDAT- 2021/12/11 06:00
MHDA- 2022/02/08 06:00
PMCR- 2021/12/10
CRDT- 2021/12/10 08:43
PHST- 2021/11/17 00:00 [received]
PHST- 2021/11/19 00:00 [accepted]
PHST- 2021/12/10 08:43 [entrez]
PHST- 2021/12/11 06:00 [pubmed]
PHST- 2022/02/08 06:00 [medline]
PHST- 2021/12/10 00:00 [pmc-release]
AID - 00005792-202112100-00074 [pii]
AID - MD-D-21-07715 [pii]
AID - 10.1097/MD.0000000000028173 [doi]
PST - ppublish
SO  - Medicine (Baltimore). 2021 Dec 10;100(49):e28173. doi: 
      10.1097/MD.0000000000028173.

PMID- 36122436
OWN - NLM
STAT- MEDLINE
DCOM- 20221223
LR  - 20221223
IS  - 1618-095X (Electronic)
IS  - 0944-7113 (Linking)
VI  - 107
DP  - 2022 Dec
TI  - Magnolol effectively ameliorates diabetic peripheral neuropathy in mice.
PG  - 154434
LID - S0944-7113(22)00523-2 [pii]
LID - 10.1016/j.phymed.2022.154434 [doi]
AB  - BACKGROUND: Diabetic peripheral neuropathy (DPN) is a common complication of 
      diabetes lacking efficient treatment. Magnolol (MG), a peroxisome 
      proliferator-activated receptor γ (PPARγ) agonist, is a natural product derived 
      from Magnolia officinalis and widely used to treat a variety of diseases as a 
      traditional Chinese medicine and Japanese Kampo medicine. PURPOSE: Here, we aimed 
      to investigate the potential of MG in ameliorating DPN-like pathology in mice and 
      decipher the mechanism of MG in treating DPN. MATERIALS AND METHODS: 12-week-old 
      male streptozotocin (STZ)-induced type 1 diabetic (T1DM) mice and 15-week-old 
      male BKS Cg-m(+/+)Lepr db/J (db/db) type 2 diabetic mice (T2DM) were used as DPN 
      mice. MG was administrated (i.p) daily for 4 weeks. Peripheral nerve functions of 
      mice were evaluated by measuring mechanical response latency, thermal response 
      latency and motor nerve conduction velocity (MNCV). The mechanisms underlying the 
      amelioration of MG on DPN-like pathology were examined by qRT-PCR, western blot 
      and immunohistochemistry assays, and verified in the DPN mice with PPARγ-specific 
      knockdown in dorsal root ganglia (DRG) neuron and sciatic nerve tissues by 
      injecting adeno-associated virus (AAV)8-PPARγ-RNAi. RESULTS: MG promoted DRG 
      neuronal neurite outgrowth and effectively ameliorated neurological dysfunctions 
      in both T1DM and T2DM diabetic mice, including improvement of paw withdrawal 
      threshold, thermal response latency and MNCV. Additionally, MG promoted neurite 
      outgrowth of DRG neurons, protected sciatic nerve myelin sheath structure, and 
      ameliorated foot skin intraepidermal nerve fiber (IENF) density in DPN mice by 
      targeting PPARγ. Mechanism research results indicated that MG improved 
      mitochondrial dysfunction involving PPARγ/MKP-7/JNK/SIRT1/LKB1/AMPK/PGC-1α 
      pathway in DRG neurons, repressed inflammation via PPARγ/NF-κB signaling and 
      inhibited apoptosis through regulation of PPARγ-mediated Bcl-2 family proteins in 
      DRG neurons and sciatic nerves. CONCLUSIONS: Our work has detailed the mechanism 
      underlying the amelioration of PPARγ agonist on DPN-like pathology in mice with 
      MG as a probe, and highlighted the potential of MG in the treatment of DPN.
CI  - Copyright © 2022. Published by Elsevier GmbH.
FAU - Yang, Juanzhen
AU  - Yang J
AD  - School of Medicine & Holistic Integrative Medicine, Nanjing University of Chinese 
      Medicine, 138 Xianlin Avenue, Qixia, Nanjing 210023, China.
FAU - Wei, Yuxi
AU  - Wei Y
AD  - School of Medicine & Holistic Integrative Medicine, Nanjing University of Chinese 
      Medicine, 138 Xianlin Avenue, Qixia, Nanjing 210023, China.
FAU - Zhao, Tong
AU  - Zhao T
AD  - School of Medicine & Holistic Integrative Medicine, Nanjing University of Chinese 
      Medicine, 138 Xianlin Avenue, Qixia, Nanjing 210023, China.
FAU - Li, Xiaoqian
AU  - Li X
AD  - School of Medicine & Holistic Integrative Medicine, Nanjing University of Chinese 
      Medicine, 138 Xianlin Avenue, Qixia, Nanjing 210023, China.
FAU - Zhao, Xuejian
AU  - Zhao X
AD  - School of Medicine & Holistic Integrative Medicine, Nanjing University of Chinese 
      Medicine, 138 Xianlin Avenue, Qixia, Nanjing 210023, China.
FAU - Ouyang, Xingnan
AU  - Ouyang X
AD  - School of Medicine & Holistic Integrative Medicine, Nanjing University of Chinese 
      Medicine, 138 Xianlin Avenue, Qixia, Nanjing 210023, China.
FAU - Zhou, Lihua
AU  - Zhou L
AD  - School of Medicine & Holistic Integrative Medicine, Nanjing University of Chinese 
      Medicine, 138 Xianlin Avenue, Qixia, Nanjing 210023, China.
FAU - Zhan, Xiuqin
AU  - Zhan X
AD  - School of Medicine & Holistic Integrative Medicine, Nanjing University of Chinese 
      Medicine, 138 Xianlin Avenue, Qixia, Nanjing 210023, China.
FAU - Qian, Minyi
AU  - Qian M
AD  - School of Medicine & Holistic Integrative Medicine, Nanjing University of Chinese 
      Medicine, 138 Xianlin Avenue, Qixia, Nanjing 210023, China. Electronic address: 
      qianmy@njucm.edu.cn.
FAU - Wang, Jiaying
AU  - Wang J
AD  - School of Medicine & Holistic Integrative Medicine, Nanjing University of Chinese 
      Medicine, 138 Xianlin Avenue, Qixia, Nanjing 210023, China. Electronic address: 
      wangjy@njucm.edu.cn.
FAU - Shen, Xu
AU  - Shen X
AD  - School of Medicine & Holistic Integrative Medicine, Nanjing University of Chinese 
      Medicine, 138 Xianlin Avenue, Qixia, Nanjing 210023, China. Electronic address: 
      xshen@njucm.edu.cn.
LA  - eng
PT  - Journal Article
DEP - 20220905
PL  - Germany
TA  - Phytomedicine
JT  - Phytomedicine : international journal of phytotherapy and phytopharmacology
JID - 9438794
RN  - EC 2.7.11.31 (AMP-Activated Protein Kinases)
RN  - 0 (Biological Products)
RN  - 0 (Biphenyl Compounds)
RN  - 0 (Hypoglycemic Agents)
RN  - 0 (Lignans)
RN  - 001E35HGVF (magnolol)
RN  - 0 (NF-kappa B)
RN  - 0 (PPAR gamma)
RN  - 0 (Proto-Oncogene Proteins c-bcl-2)
RN  - EC 3.5.1.- (Sirtuin 1)
SB  - IM
MH  - Animals
MH  - Male
MH  - Mice
MH  - AMP-Activated Protein Kinases/metabolism
MH  - Biological Products/pharmacology
MH  - *Biphenyl Compounds/pharmacology
MH  - *Diabetes Mellitus, Experimental/complications/drug therapy/metabolism
MH  - Diabetes Mellitus, Type 1/complications/drug therapy/metabolism
MH  - Diabetes Mellitus, Type 2/complications/drug therapy/metabolism
MH  - *Diabetic Neuropathies/drug therapy
MH  - Hypoglycemic Agents/pharmacology
MH  - *Lignans/pharmacology
MH  - NF-kappa B/metabolism
MH  - PPAR gamma/metabolism
MH  - Proto-Oncogene Proteins c-bcl-2/metabolism
MH  - Sciatic Nerve
MH  - Sirtuin 1/metabolism
OTO - NOTNLM
OT  - Diabetic complication
OT  - Diabetic peripheral neuropathy
OT  - Dorsal root ganglion
OT  - Magnolol
OT  - PPARγ
OT  - Sciatic nerve
COIS- Declaration of Competing Interest The authors declare no conflict of interest.
EDAT- 2022/09/20 06:00
MHDA- 2022/10/19 06:00
CRDT- 2022/09/19 18:14
PHST- 2022/04/14 00:00 [received]
PHST- 2022/07/25 00:00 [revised]
PHST- 2022/09/02 00:00 [accepted]
PHST- 2022/09/20 06:00 [pubmed]
PHST- 2022/10/19 06:00 [medline]
PHST- 2022/09/19 18:14 [entrez]
AID - S0944-7113(22)00523-2 [pii]
AID - 10.1016/j.phymed.2022.154434 [doi]
PST - ppublish
SO  - Phytomedicine. 2022 Dec;107:154434. doi: 10.1016/j.phymed.2022.154434. Epub 2022 
      Sep 5.

PMID- 31955821
OWN - NLM
STAT- MEDLINE
DCOM- 20200724
LR  - 20200724
IS  - 1875-5364 (Electronic)
IS  - 1875-5364 (Linking)
VI  - 18
IP  - 1
DP  - 2020 Jan
TI  - Compounds of traditional Chinese medicine and neuropathic pain.
PG  - 28-35
LID - S1875-5364(20)30002-9 [pii]
LID - 10.1016/S1875-5364(20)30002-9 [doi]
AB  - Neuropathic pain (NP) has become a serious global health issue and a huge 
      clinical challenge without available effective treatment. P2 receptors family is 
      involved in pain transmission and represents a promising target for 
      pharmacological intervention. Traditional Chinese medicine (TCM) contains 
      multiple components which are effective in targeting different pathological 
      mechanisms involved in NP. Different from traditional analgesics, which target a 
      single pathway, TCMs take the advantage of multiple components and multiple 
      targets, and can significantly improve the efficacy of treatment and contribute 
      to the prediction of the risks of NP. Compounds of TCM acting at nucleotide P2 
      receptors in neurons and glial cells could be considered as a potential research 
      direction for moderating neuropathic pain. This review summarized the recently 
      published data and highlighted several TCMs that relieved NP by acting at P2 
      receptors.
CI  - Copyright © 2020 China Pharmaceutical University. Published by Elsevier B.V. All 
      rights reserved.
FAU - Li, Shun-Hua
AU  - Li SH
AD  - Undergraduate Student of Class 155 of Nanchang University Queen Marry University 
      of London Joint Programme, Nanchang 330006, China.
FAU - Li, Lin
AU  - Li L
AD  - Neuropharmacology Laboratory of Physiology Department, Medical School of Nanchang 
      University, Nanchang 330006, China; Jiangxi Provincial Key Laboratory of 
      Autonomic Nervous Function and Disease, Nanchang 330006, China.
FAU - Yang, Ru-Nan
AU  - Yang RN
AD  - Neuropharmacology Laboratory of Physiology Department, Medical School of Nanchang 
      University, Nanchang 330006, China; Jiangxi Provincial Key Laboratory of 
      Autonomic Nervous Function and Disease, Nanchang 330006, China.
FAU - Liang, Shang-Dong
AU  - Liang SD
AD  - Neuropharmacology Laboratory of Physiology Department, Medical School of Nanchang 
      University, Nanchang 330006, China; Jiangxi Provincial Key Laboratory of 
      Autonomic Nervous Function and Disease, Nanchang 330006, China. Electronic 
      address: liangsd@hotmail.com.
LA  - eng
PT  - Journal Article
PT  - Review
PL  - China
TA  - Chin J Nat Med
JT  - Chinese journal of natural medicines
JID - 101504416
RN  - 0 (Analgesics)
RN  - 0 (Receptors, Purinergic P2)
SB  - IM
MH  - Analgesics/*chemistry/*pharmacology
MH  - Humans
MH  - *Medicine, Chinese Traditional
MH  - Molecular Structure
MH  - Neuralgia/*drug therapy
MH  - Receptors, Purinergic P2/*drug effects
OTO - NOTNLM
OT  - Chronic constriction injury
OT  - Diabetic neuropathic pain
OT  - HIV-gp120-associated neuropathic pain
OT  - Nucleotide receptors
OT  - Traditional Chinese medicine
EDAT- 2020/01/21 06:00
MHDA- 2020/07/25 06:00
CRDT- 2020/01/21 06:00
PHST- 2019/07/27 00:00 [received]
PHST- 2020/01/21 06:00 [entrez]
PHST- 2020/01/21 06:00 [pubmed]
PHST- 2020/07/25 06:00 [medline]
AID - S1875-5364(20)30002-9 [pii]
AID - 10.1016/S1875-5364(20)30002-9 [doi]
PST - ppublish
SO  - Chin J Nat Med. 2020 Jan;18(1):28-35. doi: 10.1016/S1875-5364(20)30002-9.

PMID- 38946248
OWN - NLM
STAT- MEDLINE
DCOM- 20240701
LR  - 20240704
IS  - 1744-5116 (Electronic)
IS  - 1388-0209 (Print)
IS  - 1388-0209 (Linking)
VI  - 62
IP  - 1
DP  - 2024 Dec
TI  - Advances of traditional Chinese medicine preclinical mechanisms and clinical 
      studies on diabetic peripheral neuropathy.
PG  - 544-561
LID - 10.1080/13880209.2024.2369301 [doi]
AB  - CONTEXT: Diabetic peripheral neuropathy (DPN) results in an enormous burden and 
      reduces the quality of life for patients. Considering there is no specific drug 
      for the management of DPN, traditional Chinese medicine (TCM) has increasingly 
      drawn attention of clinicians and researchers around the world due to its 
      characteristics of multiple targets, active components, and exemplary safety. 
      OBJECTIVE: To summarize the current status of TCM in the treatment of DPN and 
      provide directions for novel drug development, the clinical effects and potential 
      mechanisms of TCM used in treating DPN were comprehensively reviewed. METHODS: 
      Existing evidence on TCM interventions for DPN was screened from databases such 
      as PubMed, the Cochrane Neuromuscular Disease Group Specialized Register 
      (CENTRAL), and the Chinese National Knowledge Infrastructure Database (CNKI). The 
      focus was on summarizing and analyzing representative preclinical and clinical 
      TCM studies published before 2023. RESULTS: This review identified the 
      ameliorative effects of about 22 single herbal extracts, more than 30 herbal 
      compound prescriptions, and four Chinese patent medicines on DPN in preclinical 
      and clinical research. The latest advances in the mechanism highlight that TCM 
      exerts its beneficial effects on DPN by inhibiting inflammation, oxidative stress 
      and apoptosis, endoplasmic reticulum stress and improving mitochondrial function. 
      CONCLUSIONS: TCM has shown the power latent capacity in treating DPN. It is 
      proposed that more large-scale and multi-center randomized controlled clinical 
      trials and fundamental experiments should be conducted to further verify these 
      findings.
FAU - Zhang, Yuna
AU  - Zhang Y
AD  - School of Basic Medicine and Clinical Pharmacy, China Pharmaceutical University, 
      Nanjing, China.
FAU - Wu, Xianglong
AU  - Wu X
AD  - School of Basic Medicine and Clinical Pharmacy, China Pharmaceutical University, 
      Nanjing, China.
FAU - Yao, Wenhui
AU  - Yao W
AD  - School of Basic Medicine and Clinical Pharmacy, China Pharmaceutical University, 
      Nanjing, China.
FAU - Ni, Yadong
AU  - Ni Y
AD  - School of Basic Medicine and Clinical Pharmacy, China Pharmaceutical University, 
      Nanjing, China.
FAU - Ding, Xuansheng
AU  - Ding X
AD  - School of Basic Medicine and Clinical Pharmacy, China Pharmaceutical University, 
      Nanjing, China.
AD  - Precision Medicine Laboratory, School of Basic Medicine and Clinical Pharmacy, 
      China Pharmaceutical University, Nanjing, China.
LA  - eng
PT  - Journal Article
PT  - Review
DEP - 20240630
PL  - England
TA  - Pharm Biol
JT  - Pharmaceutical biology
JID - 9812552
RN  - 0 (Drugs, Chinese Herbal)
SB  - IM
MH  - Humans
MH  - *Diabetic Neuropathies/drug therapy
MH  - *Medicine, Chinese Traditional/methods
MH  - *Drugs, Chinese Herbal/therapeutic use/pharmacology
MH  - Animals
MH  - Quality of Life
MH  - Oxidative Stress/drug effects
MH  - Drug Evaluation, Preclinical/methods
PMC - PMC11218592
OTO - NOTNLM
OT  - Chinese patent medicine
OT  - Diabetes mellitus
OT  - inflammatory reaction
OT  - peripheral nervous system diseases
OT  - self-composed Chinese herbal compound prescription
OT  - single herbs
COIS- No potential conflict of interest was reported by the author(s).
EDAT- 2024/07/01 06:42
MHDA- 2024/07/01 06:43
PMCR- 2024/06/30
CRDT- 2024/07/01 03:03
PHST- 2024/07/01 06:43 [medline]
PHST- 2024/07/01 06:42 [pubmed]
PHST- 2024/07/01 03:03 [entrez]
PHST- 2024/06/30 00:00 [pmc-release]
AID - 2369301 [pii]
AID - 10.1080/13880209.2024.2369301 [doi]
PST - ppublish
SO  - Pharm Biol. 2024 Dec;62(1):544-561. doi: 10.1080/13880209.2024.2369301. Epub 2024 
      Jun 30.

PMID- 31248265
OWN - NLM
STAT- MEDLINE
DCOM- 20200117
LR  - 20200117
IS  - 1793-6853 (Electronic)
IS  - 0192-415X (Linking)
VI  - 47
IP  - 5
DP  - 2019
TI  - Antidiabetic Potential of Flavonoids from Traditional Chinese Medicine: A Review.
PG  - 933-957
LID - 10.1142/S0192415X19500496 [doi]
AB  - Diabetes mellitus (DM) is a group of metabolic disorders in which high blood 
      sugar levels occur over a prolonged period. Approximately 4% of the global 
      population is affected by DM. Western medical treatment methods for diabetes 
      including injection or oral hypoglycemic drugs have some toxic or side effects, 
      economic pressures, and so on. Many researchers turn to discover new drugs from 
      natural products or Traditional Chinese Medicine (TCM). Flavonoids are widely 
      distributed in plants, and many studies have shown that flavonoids possess 
      antidiabetic properties, exhibiting not only well-recognized antidiabetic and 
      hypoglycemic activities but also activity in the treatment of diabetic 
      complications. In this review, we systematically summarized anti-diabetic 
      flavonoid compounds based on structure classification by examining the PubMed, 
      Springer Link, Web of Science, and CNKI databases. There are 13 flavonoid 
      compounds listed which have been studied extensively and have antidiabetic 
      features respectively. Apigenin, baicalein, and catechin mainly reduces blood 
      glucose via anti-oxidation; hesperidin is good for diabetic neuropathy; 
      glycyrrhiza flavonoids have a significant effect on gestational DM; quercetin 
      takes advantage of crossing the blood-brain barrier and improving renal function. 
      Some compounds have protective and preventive effects on diabetic complications, 
      such as kaempferol and puerarin which are beneficial to cardiomyopathy; myricetin 
      has therapeutic potential in the treatment of DN; dihydromyricetin might improve 
      CI. It is a pity or might be a pointcut that most studies remain in the animal 
      experimental stage, and further investigation should be carried out.
FAU - Bai, Lan
AU  - Bai L
AD  - †Department of Pharmacy, Sichuan Academy of Medical Sciences & Sichuan Provincial 
      People's Hospital, Personalized Drug Therapy Key Laboratory of Sichuan Province, 
      School of Medicine, University of Electronic Science and Technology of China, 
      Chengdu 610072, P. R. China.
FAU - Li, Xiaofang
AU  - Li X
AD  - ‡Chengdu University of Traditional Chinese Medicine, Chengdu 611137, P. R. China.
FAU - He, Li
AU  - He L
AD  - ‡Chengdu University of Traditional Chinese Medicine, Chengdu 611137, P. R. China.
FAU - Zheng, Yu
AU  - Zheng Y
AD  - †Department of Pharmacy, Sichuan Academy of Medical Sciences & Sichuan Provincial 
      People's Hospital, Personalized Drug Therapy Key Laboratory of Sichuan Province, 
      School of Medicine, University of Electronic Science and Technology of China, 
      Chengdu 610072, P. R. China.
FAU - Lu, Haiying
AU  - Lu H
AD  - †Department of Pharmacy, Sichuan Academy of Medical Sciences & Sichuan Provincial 
      People's Hospital, Personalized Drug Therapy Key Laboratory of Sichuan Province, 
      School of Medicine, University of Electronic Science and Technology of China, 
      Chengdu 610072, P. R. China.
FAU - Li, Jinqi
AU  - Li J
AD  - †Department of Pharmacy, Sichuan Academy of Medical Sciences & Sichuan Provincial 
      People's Hospital, Personalized Drug Therapy Key Laboratory of Sichuan Province, 
      School of Medicine, University of Electronic Science and Technology of China, 
      Chengdu 610072, P. R. China.
FAU - Zhong, Lei
AU  - Zhong L
AD  - †Department of Pharmacy, Sichuan Academy of Medical Sciences & Sichuan Provincial 
      People's Hospital, Personalized Drug Therapy Key Laboratory of Sichuan Province, 
      School of Medicine, University of Electronic Science and Technology of China, 
      Chengdu 610072, P. R. China.
FAU - Tong, Rongsheng
AU  - Tong R
AD  - †Department of Pharmacy, Sichuan Academy of Medical Sciences & Sichuan Provincial 
      People's Hospital, Personalized Drug Therapy Key Laboratory of Sichuan Province, 
      School of Medicine, University of Electronic Science and Technology of China, 
      Chengdu 610072, P. R. China.
FAU - Jiang, Zhongliang
AU  - Jiang Z
AD  - §Department of Hematology, Miller School of Medicine, University of Miami, Miami, 
      FL 33136, USA.
FAU - Shi, Jianyou
AU  - Shi J
AD  - †Department of Pharmacy, Sichuan Academy of Medical Sciences & Sichuan Provincial 
      People's Hospital, Personalized Drug Therapy Key Laboratory of Sichuan Province, 
      School of Medicine, University of Electronic Science and Technology of China, 
      Chengdu 610072, P. R. China.
FAU - Li, Jian
AU  - Li J
AD  - *Department of Pharmacy, West China Hospital, Sichuan University, Chengdu 610041, 
      P. R. China.
LA  - eng
PT  - Journal Article
PT  - Review
DEP - 20190627
PL  - Singapore
TA  - Am J Chin Med
JT  - The American journal of Chinese medicine
JID - 7901431
RN  - 0 (Drugs, Chinese Herbal)
RN  - 0 (Flavonoids)
RN  - 0 (Hypoglycemic Agents)
SB  - IM
MH  - Animals
MH  - Diabetes Mellitus/*drug therapy
MH  - Drugs, Chinese Herbal/*administration & dosage/chemistry
MH  - Flavonoids/*administration & dosage/chemistry
MH  - Humans
MH  - Hypoglycemic Agents/*administration & dosage/chemistry
MH  - Medicine, Chinese Traditional
OTO - NOTNLM
OT  - Antidiabetes
OT  - Flavonoids
OT  - Mechanism
OT  - Review
OT  - Traditional Chinese Medicine
EDAT- 2019/06/30 06:00
MHDA- 2020/01/18 06:00
CRDT- 2019/06/29 06:00
PHST- 2019/06/30 06:00 [pubmed]
PHST- 2020/01/18 06:00 [medline]
PHST- 2019/06/29 06:00 [entrez]
AID - 10.1142/S0192415X19500496 [doi]
PST - ppublish
SO  - Am J Chin Med. 2019;47(5):933-957. doi: 10.1142/S0192415X19500496. Epub 2019 Jun 
      27.

PMID- 24373831
OWN - NLM
STAT- MEDLINE
DCOM- 20150106
LR  - 20220410
IS  - 1096-1186 (Electronic)
IS  - 1043-6618 (Linking)
VI  - 80
DP  - 2014 Feb
TI  - Diabetic peripheral neuropathy: current perspective and future directions.
PG  - 21-35
LID - S1043-6618(13)00278-8 [pii]
LID - 10.1016/j.phrs.2013.12.005 [doi]
AB  - Diabetic neuropathy is a heterogeneous group of disorders with extremely complex 
      pathophysiology and affects both somatic and autonomic components of the nervous 
      system. Neuropathy is the most common chronic complication of diabetes mellitus. 
      Metabolic disruptions in the peripheral nervous system, including altered protein 
      kinase C activity, and increased polyol pathway activity in neurons and Schwann 
      cells resulting from hyperglycemia plays a key role in the development of 
      diabetic neuropathy. These pathways are related to the metabolic and/or redox 
      state of the cell and are the major source of damage. Activation of these 
      metabolic pathways leads to oxidative stress, which is a mediator of 
      hyperglycemia induced cell injury and a unifying theme for all mechanisms of 
      diabetic neuropathy. The therapeutic intervention of these metabolic pathways is 
      capable of ameliorating diabetic neuropathy but therapeutics which target one 
      particular mechanism may have a limited success. Available therapeutic approaches 
      are based upon the agents that modulate pathogenetic mechanisms (glycemic 
      control) and relieve the symptoms of diabetic neuropathy. This review emphasizes 
      the pathogenesis, presently available therapeutic approaches and future 
      directions for the management of diabetic neuropathy.
CI  - Copyright © 2013 Elsevier Ltd. All rights reserved.
FAU - Singh, Randhir
AU  - Singh R
AD  - M.M. College of Pharmacy, Maharishi Markandeshwar University, Mullana-Ambala, 
      Haryana 133207, India. Electronic address: dahiya_rsd@rediffmail.com.
FAU - Kishore, Lalit
AU  - Kishore L
AD  - M.M. College of Pharmacy, Maharishi Markandeshwar University, Mullana-Ambala, 
      Haryana 133207, India.
FAU - Kaur, Navpreet
AU  - Kaur N
AD  - M.M. College of Pharmacy, Maharishi Markandeshwar University, Mullana-Ambala, 
      Haryana 133207, India.
LA  - eng
PT  - Journal Article
PT  - Review
DEP - 20131225
PL  - Netherlands
TA  - Pharmacol Res
JT  - Pharmacological research
JID - 8907422
SB  - IM
MH  - Diabetic Neuropathies/*drug therapy/metabolism
MH  - Humans
MH  - Models, Biological
MH  - Molecular Targeted Therapy/*trends
MH  - Oxidative Stress
OTO - NOTNLM
OT  - Diabetic peripheral neuropathy
OT  - Herbal intervention
OT  - Hyperglycemia
OT  - Therapeutic approaches
EDAT- 2014/01/01 06:00
MHDA- 2015/01/07 06:00
CRDT- 2013/12/31 06:00
PHST- 2013/08/26 00:00 [received]
PHST- 2013/11/26 00:00 [revised]
PHST- 2013/12/16 00:00 [accepted]
PHST- 2013/12/31 06:00 [entrez]
PHST- 2014/01/01 06:00 [pubmed]
PHST- 2015/01/07 06:00 [medline]
AID - S1043-6618(13)00278-8 [pii]
AID - 10.1016/j.phrs.2013.12.005 [doi]
PST - ppublish
SO  - Pharmacol Res. 2014 Feb;80:21-35. doi: 10.1016/j.phrs.2013.12.005. Epub 2013 Dec 
      25.

PMID- 38895141
OWN - NLM
STAT- PubMed-not-MEDLINE
LR  - 20240620
IS  - 1178-7031 (Print)
IS  - 1178-7031 (Electronic)
IS  - 1178-7031 (Linking)
VI  - 17
DP  - 2024
TI  - Pyroptosis in Diabetic Peripheral Neuropathy and its Therapeutic Regulation.
PG  - 3839-3864
LID - 10.2147/JIR.S465203 [doi]
AB  - Pyroptosis is a pro-inflammatory form of cell death resulting from the activation 
      of gasdermins (GSDMs) pore-forming proteins and the release of several 
      pro-inflammatory factors. However, inflammasomes are the intracellular protein 
      complexes that cleave gasdermin D (GSDMD), leading to the formation of robust 
      cell membrane pores and the initiation of pyroptosis. Inflammasome activation and 
      gasdermin-mediated membrane pore formation are the important intrinsic processes 
      in the classical pyroptotic signaling pathway. Overactivation of the NOD-like 
      receptor thermal protein domain associated protein 3 (NLRP3) inflammasome 
      triggers pyroptosis and amplifies inflammation. Current evidence suggests that 
      the overactivation of inflammasomes and pyroptosis may further induce the 
      progression of cancers, nerve injury, inflammatory disorders and metabolic 
      dysfunctions. Current evidence also indicates that pyroptosis-dependent cell 
      death accelerates the progression of diabetes and its frequent consequences 
      including diabetic peripheral neuropathy (DPN). Pyroptosis-mediated inflammatory 
      reaction further exacerbates DPN-mediated CNS injury. Accumulating evidence shows 
      that several molecular signaling mechanisms trigger pyroptosis in 
      insulin-producing cells, further leading to the development of DPN. Numerous 
      studies have suggested that certain natural compounds or drugs may possess 
      promising pharmacological properties by modulating inflammasomes and pyroptosis, 
      thereby offering potential preventive and practical therapeutic approaches for 
      the treatment and management of DPN. This review elaborates on the underlying 
      molecular mechanisms of pyroptosis and explores possible therapeutic strategies 
      for regulating pyroptosis-regulated cell death in the pharmacological treatment 
      of DPN.
CI  - © 2024 Al Mamun et al.
FAU - Al Mamun, Abdullah
AU  - Al Mamun A
AUID- ORCID: 0000-0001-9936-3925
AD  - Central Laboratory of The Lishui Hospital of Wenzhou Medical University, Lishui 
      People's Hospital, Lishui, Zhejiang, 323000, People's Republic of China.
AD  - Molecular Pharmacology Research Center, School of Pharmaceutical Sciences, 
      Wenzhou Medical University, Wenzhou, Zhejiang, 325000, People's Republic of 
      China.
FAU - Shao, Chuxiao
AU  - Shao C
AD  - Central Laboratory of The Lishui Hospital of Wenzhou Medical University, Lishui 
      People's Hospital, Lishui, Zhejiang, 323000, People's Republic of China.
FAU - Geng, Peiwu
AU  - Geng P
AUID- ORCID: 0000-0002-9714-7660
AD  - Central Laboratory of The Lishui Hospital of Wenzhou Medical University, Lishui 
      People's Hospital, Lishui, Zhejiang, 323000, People's Republic of China.
FAU - Wang, Shuanghu
AU  - Wang S
AUID- ORCID: 0000-0002-0057-267X
AD  - Central Laboratory of The Lishui Hospital of Wenzhou Medical University, Lishui 
      People's Hospital, Lishui, Zhejiang, 323000, People's Republic of China.
FAU - Xiao, Jian
AU  - Xiao J
AUID- ORCID: 0000-0001-7374-6506
AD  - Central Laboratory of The Lishui Hospital of Wenzhou Medical University, Lishui 
      People's Hospital, Lishui, Zhejiang, 323000, People's Republic of China.
AD  - Molecular Pharmacology Research Center, School of Pharmaceutical Sciences, 
      Wenzhou Medical University, Wenzhou, Zhejiang, 325000, People's Republic of 
      China.
AD  - Department of Wound Healing, The First Affiliated Hospital of Wenzhou Medical 
      University, Wenzhou, Zhejiang, 325000, People's Republic of China.
LA  - eng
PT  - Journal Article
PT  - Review
DEP - 20240614
PL  - New Zealand
TA  - J Inflamm Res
JT  - Journal of inflammation research
JID - 101512684
PMC - PMC11185259
OTO - NOTNLM
OT  - Caspase-1
OT  - Diabetes mellitus
OT  - Diabetic peripheral neuropathy
OT  - GSDMD
OT  - IL-1β and IL-18
OT  - Inflammation
OT  - NLRP3
OT  - Pyroptosis
COIS- The authors declare no competing interests in this work.
EDAT- 2024/06/19 06:42
MHDA- 2024/06/19 06:43
PMCR- 2024/06/14
CRDT- 2024/06/19 04:21
PHST- 2024/02/21 00:00 [received]
PHST- 2024/06/05 00:00 [accepted]
PHST- 2024/06/19 06:43 [medline]
PHST- 2024/06/19 06:42 [pubmed]
PHST- 2024/06/19 04:21 [entrez]
PHST- 2024/06/14 00:00 [pmc-release]
AID - 465203 [pii]
AID - 10.2147/JIR.S465203 [doi]
PST - epublish
SO  - J Inflamm Res. 2024 Jun 14;17:3839-3864. doi: 10.2147/JIR.S465203. eCollection 
      2024.

PMID- 27409075
OWN - NLM
STAT- PubMed-not-MEDLINE
LR  - 20191120
IS  - 1472-6963 (Electronic)
IS  - 1472-6963 (Linking)
VI  - 16 Suppl 3
IP  - Suppl 3
DP  - 2016 Jul 6
TI  - Proceedings of the 3rd IPLeiria's International Health Congress : Leiria, 
      Portugal. 6-7 May 2016.
PG  - 200
LID - 10.1186/s12913-016-1423-5 [doi]
LID - 200
AB  - S1 Health literacy and health education in adolescence Catarina Cardoso Tomás S2 
      The effect of a walking program on the quality of life and well-being of people 
      with schizophrenia Emanuel Oliveira, D. Sousa, M. Uba-Chupel, G. Furtado, C. 
      Rocha, A. Teixeira, P. Ferreira S3 Diagnosis and innovative treatments - the way 
      to a better medical practice Celeste Alves S4 Simulation-based learning and how 
      it is a high contribution Stefan Gisin S5 Formative research about acceptability, 
      utilization and promotion of a home fortification programme with micronutrient 
      powders (MNP) in the Autonomous Region of Príncipe, São Tomé and Príncipe 
      Elisabete Catarino, Nelma Carvalho, Tiago Coucelo, Luís Bonfim, Carina Silva S6 
      Safety culture of the patient: a reflexion about the therapeutic approach on the 
      patient with vocal pathology Débora Franco S7 About wine, fortune cookies and 
      patient experience Jesús Alcoba González O1 The psychological impact on the 
      emergency crews after the disaster event on February 20, 2010 Helena G. Jardim, 
      Rita Silva O2 Musculoskeletal disorders in midwives Cristina L. Baixinho, Mª 
      Helena Presado, Mª Fátima Marques, Mário E. Cardoso O3 Negative childhood 
      experiences and fears of compassion: Implications for psychological difficulties 
      in adolescence Marina Cunha, Joana Mendes, Ana Xavier, Ana Galhardo, Margarida 
      Couto O4 Optimal age to give the first dose of measles vaccine in Portugal João 
      G. Frade, Carla Nunes, João R. Mesquita, Maria S. Nascimento, Guilherme Gonçalves 
      O5 Functional assessment of elderly in primary care Conceição Castro, Alice 
      Mártires, Mª João Monteiro, Conceição Rainho O6 Smoking and coronary events in a 
      population of Spanish health-care centre: An observational study Francisco P. 
      Caballero, Fatima M. Monago, Jose T. Guerrero, Rocio M. Monago, Africa P. Trigo, 
      Milagros L. Gutierrez, Gemma M. Milanés, Mercedes G. Reina, Ana G. Villanueva, 
      Ana S. Piñero, Isabel R. Aliseda, Francisco B. Ramirez O7 Prevalence of 
      musculoskeletal injuries in Portuguese musicians Andrea Ribeiro, Ana Quelhas, 
      Conceição Manso O8 Hip fractures, psychotropic drug consumption and comorbidity 
      in patients of a primary care practice in Spain Francisco P. Caballero, Jose T. 
      Guerrero, Fatima M. Monago, Rafael B. Santos, Nuria R. Jimenez, Cristina G. 
      Nuñez, Inmaculada R. Gomez, Mª Jose L. Fernandez, Laura A. Marquez, Ana L. 
      Moreno, Mª Jesus Tena Huertas, Francisco B. Ramirez O9 The role of self-criticism 
      and shame in social anxiety in a clinical SAD sample Daniel Seabra, Mª Céu 
      Salvador O10 Obstruction and infiltration: a proposal of a quality indicator 
      Luciene Braga, Pedro Parreira, Anabela Salgueiro-Oliveira, Cristina Arreguy-Sena, 
      Bibiana F. Oliveira, Mª Adriana Henriques O11 Balance and anxiety and depression 
      symptoms in old age people Joana Santos, Sara Lebre, Alda Marques O12 Prevalence 
      of postural changes and risk factors in school children and adolescents in a 
      northern region (Porto) Clarinda Festas, Sandra Rodrigues, Andrea Ribeiro, José 
      Lumini O13 Ischemic stroke vs. haemorrhagic stroke survival rate Ana G. 
      Figueiredo O14 Chronobiological factors as responsible for the appearance of 
      locomotor pathology in adolescents Francisco J. Hernandez-Martinez, Liliana 
      Campi, Mª Pino Quintana-Montesdeoca, Juan F. Jimenez-Diaz, Bienvenida C. 
      Rodriguez-De-Vera O15 Risk of malnutrition in the elderly of Bragança Alexandra 
      Parente, Mª Augusta Mata, Ana Mª Pereira, Adília Fernandes, Manuel Brás O16 A 
      Lifestyle Educational Programme for primary care diabetic patients: the design of 
      a complex nursing intervention Mª Rosário Pinto, Pedro Parreira, Marta L. Basto, 
      Ana C. Rei, Lisete M. Mónico O17 Medication adherence in elderly people Gilberta 
      Sousa, Clementina Morna, Otília Freitas, Gregório Freitas, Ana Jardim, Rita 
      Vasconcelos O18 Hospitalization for cervical cancer of residents in the 
      metropolitan region of Porto Alegre, Southern Brazil, 2012 to 2014 Lina G. Horta, 
      Roger S. Rosa, Luís F. Kranz, Rita C. Nugem, Mariana S. Siqueira, Ronaldo Bordin 
      O19 Oncologic assistance of high complexity: evaluation of regulating accesses 
      Rosiane Kniess, Josimari T. Lacerda O20 Perceived barriers for using health care 
      services by the older population as seen by the social sector: findings from the 
      Vila Nova de Gaia Gerontological Plan Joana Guedes, Idalina Machado, Sidalina 
      Almeida, Adriano Zilhão, Helder Alves, Óscar Ribeiro O21 Sleep difficulties and 
      depressive symptoms in college students Ana P. Amaral, Ana Santos, Joana 
      Monteiro, Mª Clara Rocha, Rui Cruz O22 Psychopathological symptoms and medication 
      use in higher education Ana P. Amaral, Marina Lourenço, Mª Clara Rocha, Rui Cruz 
      O23 Sexually transmitted diseases in higher education institutions Sandra 
      Antunes, Verónica Mendonça, Isabel Andrade, Nádia Osório, Ana Valado, Armando 
      Caseiro, António Gabriel, Anabela C. Martins, Fernando Mendes O24 Alcohol 
      consumption and suicide ideation in higher education students Lídia Cabral, 
      Manuela Ferreira, Amadeu Gonçalves O25 Quality of life in university students 
      Tatiana D. Luz, Leonardo Luz, Raul Martins O26 Male and female adolescent 
      antisocial behaviour: characterizing vulnerabilities in a Portuguese sample Alice 
      Morgado, Maria L. Vale-Dias O27 Risk factors for mental health in higher 
      education students of health sciences Rui Porta-Nova O28 International 
      classification of functioning disability and health as reflexive reasoning in 
      primary attention in health Tânia C. Fleig, Éboni M. Reuter, Miriam B. Froemming, 
      Sabrina L. Guerreiro, Lisiane L. Carvalho O29 Risk factors and cardiovascular 
      disease in Portalegre Daniel Guedelha, P. Coelho, A. Pereira O30 Health status of 
      the elderly population living in Portalegre historic city centre: A longitudinal 
      study António Calha, Raul Cordeiro O31 Student’s sleep in higher education: sleep 
      quality among students of the IPB Ana Gonçalves, Ana Certo, Ana Galvão, Mª 
      Augusta Mata O32 Trend in mortality from cervical cancer in the metropolitan area 
      of Florianópolis, state of Santa Catarina, Brazil, 2000 to 2013 Aline Welter, 
      Elayne Pereira, Sandra Ribeiro, Marcia Kretzer O33 Adherence to treatment in the 
      elderly in an urban environment in Spain Juan-Fernando Jiménez-Díaz, Carla 
      Jiménez-Rodríguez, Francisco-José Hernández-Martínez, Bienvenida-Del-Carmen 
      Rodríguez-De-Vera, Alexandre Marques-Rodrigues O34 Beira Baixa Blood Pressure 
      Study (Study PABB) Patrícia Coelho, Tiago Bernardes, Alexandre Pereira O35 Trends 
      in cervical cancer mortality statistics in Santa Catarina State, Brazil, by age 
      group and macro-region, from 2000 to 2013 Patrícia Sousa, João G. Filho, Nazare 
      Nazario, Marcia Kretzer O36 Sleep problems among Portuguese adolescents: a public 
      health issue Odete Amaral, António Garrido, Nélio Veiga, Carla Nunes, Ana R. 
      Pedro, Carlos Pereira O37 Association between body fat and health-related quality 
      of life in patients with type 2 diabetes António Almeia, Helder M. Fernandes, 
      Carlos Vasconcelos, Nelson Sousa, Victor M. Reis, M. João Monteiro, Romeu Mendes 
      O38 Therapy adherence and polypharmacy in non-institutionalized elderly from 
      Amares county, Portugal Isabel C. Pinto, Tânia Pires, João Gama O39 Prevalence of 
      surgical site infection in adults at a hospital unit in the North of Portugal 
      Vera Preto, Norberto Silva, Carlos Magalhães, Matilde Martins O40 Frailty 
      phenotype in old age: implications to intervention Mafalda Duarte, Constança 
      Paúl, Ignácio Martín O41 Portuguese women: sexual symptoms in perimenopause 
      Arminda A. Pinheiro O42 Predictive ability of the Perinatal Depression Screening 
      and Prevention Tool – preliminary results of the categorical approach Sandra 
      Xavier, Julieta Azevedo, Elisabete Bento, Cristiana Marques, Mariana Marques, 
      António Macedo, Ana T. Pereira O43 Aging and muscle strength in patients with 
      type 2 diabetes: cross sectional analysis José P. Almeida, António Almeida, 
      Josiane Alves, Nelson Sousa, Francisco Saavedra, Romeu Mendes O44 Accessibility 
      of the elderly in the prevention of hypertension in a family health unit Ana S. 
      Maia, Michelle T. Oliveira, Anderson R. Sousa, Paulo P. Ferreira, Luci S. Lopes, 
      Eujcely C. Santiago O45 Community Health screenings and self-reported chronic 
      diseases Sílvia Monteiro, Ângelo Jesus, Armanda Colaço, António Carvalho, Rita P. 
      Silva, Agostinho Cruz O46 Evaluation of indoor air quality in Kindergartens Ana 
      Ferreira, Catarina Marques, João P. Figueiredo, Susana Paixão O47 Atmospheric 
      exposure to chemical agents under the occupational activity of pathology 
      technicians Ana Ferreira, Carla Lopes, Fernando Moreira, João P. Figueiredo O48 
      Occupational exposure to air pollutants in night entertainment venues workers Ana 
      Ferreira, Diana Ribeiro, Fernando Moreira, João P. Figueiredo, Susana Paixão O49 
      Beliefs and attitudes of young people towards breastfeeding Telma Fernandes, 
      Diogo Amado, Jéssica Leal, Marcelo Azevedo, Sónia Ramalho O50 Profiling informal 
      caregivers: surveying needs in the care of the elderly Catarina Mangas, Jaime 
      Ribeiro, Rita Gonçalves O51 Visual health in teenagers Amélia F Nunes, Ana R. 
      Tuna, Carlos R. Martins, Henriqueta D. Forte O52 Amenable mortality and the 
      geographic accessibility to healthcare in Portugal Cláudia Costa, José A. 
      Tenedório, Paula Santana O53 Bacterial contamination of door handles in a São 
      Paulo See Metropolitan Cathedral public restrooms in Brazil J. A. Andrade, J. L. 
      Pinto, C. Campofiorito, S. Nunes, A. Carmo, A. Kaliniczenco, B. Alves, F. Mendes, 
      C. Jesus, F. Fonseca, F. Gehrke O54 Adherence of patients to rehabilitation 
      programmes Carlos Albuquerque, Rita Batista, Madalena Cunha, António Madureira, 
      Olivério Ribeiro, Rosa Martins O55 Prevalence of malnutrition among Portuguese 
      elderly living in nursing homes: preliminary results of the PEN-3S project Teresa 
      Madeira, Catarina Peixoto-Plácido, Nuno Santos, Osvaldo Santos, Astrid Bergland, 
      Asta Bye, Carla Lopes, Violeta Alarcão, Beatriz Goulão, Nuno Mendonça, Paulo 
      Nicola, João G. Clara O56 Relation between emotional intelligence and mental 
      illness in health students João Gomes, Ana Querido, Catarina Tomás, Daniel 
      Carvalho, Marina Cordeiro P1 Fall risk factors in people older than 50 years old 
      – a pilot report Marlene C. Rosa, Alda Marques P2 What about the Portuguese 
      oldest old? A global overview using census data Daniela Brandão, Óscar Ribeiro, 
      Lia Araújo, Constança Paúl P3 Prevalence of injuries in senior amateur volleyball 
      athletes in Alentejo and Algarve clubs, Portugal: factors associated Beatriz 
      Minghelli, Sylvina Richaud P4 Shame feelings and quality of life: the role of 
      acceptance and decentring Ana L. Mendes, Joana Marta-Simões, Inês A. Trindade, 
      Cláudia Ferreira P5 Assessment of social support during deployment in portuguese 
      colonial war veterans Teresa Carvalho, Marina Cunha, José Pinto-Gouveia P6 
      Hospitalization for acute viral bronchiolitis of residents in the metropolitan 
      region of Porto Alegre, Southern Brazil, 2012 to 2014 Morgana C. Fernandes, Roger 
      S. Rosa, Rita C. Nugem, Luís F. Kranz, Mariana S. Siqueira, Ronaldo Bordin P7 
      Falls-risk screening – an opportunity for preventing falls in the elderly from 
      Nordeste Anabela C. Martins, Anabela Medeiros, Rafaela Pimentel, Andreia 
      Fernandes, Carlos Mendonça, Isabel Andrade, Susana Andrade, Ruth L. Menezes P8 
      Aging provokes chronodisruption in mature people in temperature circadian rhythm 
      Rafael Bravo, Marta Miranda, Lierni Ugartemendia, José Mª Tena, Francisco L. 
      Pérez-Caballero, Lorena Fuentes-Broto, Ana B. Rodríguez, Barriga Carmen P9 The 
      influence of climate and pollution factors in dengue cases of great ABC region, 
      São Paulo M. A. Carneiro, J. N. Domingues, S. Paixão, J. Figueiredo, V. B. 
      Nascimento, C. Jesus, F Mendes, F. Gehrke, B. Alves, L. Azzalis, F. Fonseca P10 
      Visual function and impact of visual therapy in children with learning 
      disabilities: a pilot study Ana R. Martins, Amélia Nunes, Arminda Jorge P11 
      Edentulism and the need of oral rehabilitation among institutionalized elderly 
      Nélio Veiga, Ana Amorim, André Silva, Liliana Martinho, Luís Monteiro, Rafael 
      Silva, Carina Coelho, Odete Amaral, Inês Coelho, Carlos Pereira, André Correia 
      P12 Therapy adherence of outpatients in the pharmacy services of a hospital unit 
      Diana Rodrigues, Nídia Marante, Pedro Silva, Sara Carvalho, André Rts Araujo, 
      Maximiano Ribeiro, Paula Coutinho, Sandra Ventura, Fátima Roque P13 Universal 
      access and comprehensive care of oral health: an availability study Cristina 
      Calvo, Manoela Reses P14 Is the respiratory function of children a predictor of 
      air quality? Coimbra as a case study Jorge Conde, Ana Ferreira, João Figueiredo 
      P15 Meaning-in-life of college students David Silva, Luís Seiça, Raquel Soares, 
      Ricardo Mourão, Teresa Kraus O57 Training needs for nurses in palliative care Ana 
      C. Abreu, José M. Padilha, Júlia M. Alves O58 Impact of computerized information 
      systems in the global nurses’ workload: nurses’ perceptions and real-time Paulino 
      Sousa, Manuel Oliveira, Joana Sousa O59 The perspective of health care 
      professionals on self-care in hereditary neurodegenerative disease: a qualitative 
      study Sónia Novais, Felismina Mendes O60 Contribution for health-related physical 
      fitness reference values in healthy adolescents Joana Pinto, Joana Cruz, Alda 
      Marques School of Health Sciences, University of Aveiro, 3810-193 Aveiro, 
      Portugal O61 Perception of learning, satisfaction and self-efficacy of nursing 
      students about High-Fidelity Simulation Hugo Duarte, Maria Dos Anjos Dixe, Pedro 
      Sousa O62 Analysis of statements of diagnosis about health deviation in self-care 
      requisites customized in a Nursing Practice Support System (SAPE®): Management of 
      therapeutic regimen Inês Cruz, Fernanda Bastos, Filipe Pereira O63 Hybrid 
      management and hospital governance: doctors and nurses as managers Francisco L. 
      Carvalho, Teresa T. Oliveira, Vítor R. Raposo O64 Time management in health 
      professionals Conceição Rainho, José C. Ribeiro, Isabel Barroso, Vítor Rodrigues 
      O65 Financial rewards and wellbeing in primary health care Carmo Neves, Teresa C. 
      Oliveira O66 Patient safety promotion in the operating room Bárbara Oliveira, Mª 
      Carminda Morais, Pilar Baylina O67 Difficulties and needs of pre-graduate nursing 
      students in the area of Geriatrics/Gerontology Rogério Rodrigues, Zaida Azeredo, 
      Corália Vicente O68 Teaching and learning sexuality in nursing education Hélia 
      Dias, Margarida Sim-Sim O69 Entrepreneurial Motivations Questionnaire: AFC and 
      CFA in academy Pedro Parreira, Anabela Salgueiro-Oliveira, Amélia Castilho, Rosa 
      Melo, João Graveto, José Gomes, Marina Vaquinhas, Carla Carvalho, Lisete Mónico, 
      Nuno Brito O70 Nursing intervention to patient with Permanent Pacemakers and 
      Implantable Cardioverter Defibrillators: a qualitative analysis Cassilda 
      Sarroeira, José Amendoeira, Fátima Cunha, Anabela Cândido, Patrícia Fernandes, 
      Helena R. Silva, Elsa Silva O71 Alcohol consumption among nursing students: where 
      does education fail? Isabel Barroso, Leila Lapa, Cristina Antunes O72 Labour 
      stress in nursing Ana Gonçalves, Ana Galvão, Mª José Gomes, Susana R. Escanciano 
      O73 The influence of safe staff nursing in patient satisfaction with nursing care 
      Maria Freitas, Pedro Parreira, João Marôco O74 Intention to use eHealth 
      strategies with nursing students Ana R. Fernandes, Cremilde Cabral, Samuel Alves, 
      Pedro Sousa O75 Community Based Mental Health: contributions of an 
      interdisciplinary international program for students in higher health education 
      António Ferreira, Fernanda Príncipe, Ulla-Maija Seppänen, Margarida Ferreira, 
      Maribel Carvalhais, Marilene Silva O76 Study of satisfaction at work of graduates 
      in nursing: 2002-2014 Manuela Ferreira, Joana Silva, Jéssica Neves, Diana Costa, 
      Bruno Santos, Soraia Duarte O77 Health professionals’ attitudes towards 
      breastfeeding Sílvia Marques, Sónia Ramalho, Isabel Mendes O78 Continuity of 
      nursing care to person with type 2 diabetes Clarisse Louro, Eva Menino, Maria 
      Dixe, Sara S. Dias O79 Stigma toward mental illness among future health 
      professionals Marina Cordeiro, Catarina Tomás, Ana Querido, Daniel Carvalho, João 
      Gomes O80 Working with fears and anxieties of medical students in search of a 
      humanized care Frederico C. Valim, Joyce O. Costa, Lúcia G. Bernardes P16 
      Surgical paediatrics patients’ psycho prophylaxis at a teaching hospital Helena 
      Prebianchi P17 Patient-perceived outcomes in physiotherapy – a pilot study 
      Marlene Cristina Rosa P18 Building competencies for managers in nursing Narcisa 
      Gonçalves, Maria M. Martins, Paulina Kurcgant P19 Theoretical basis underlying 
      physiotherapy practice in stroke rehabilitation André Vieira P20 When the 
      life-cycle ends: the nurse’s confrontation with death Sandrina Bento, Sérgio 
      Deodato, Isabel Rabiais P21 Nursing students’ opinion about the supervision 
      relationship during their first clinical experience Laura Reis P22 Nursing 
      Relational Laboratory: Pedagogical, dialogic and critical project Ana Torres, 
      Sérgio Soares, Margarida Ferreira, Pedro Graça P23 Job satisfaction of 
      bioscientists at a Lisbon hospital Céu Leitão, Renato Abreu, Fernando Bellém, Ana 
      Almeida, Edna Ribeiro-Varandas, Ana Tavares P24 Sociodemographic and professional 
      profile of nurses and its relation with the importance of family in nursing 
      practices João G. Frade, Carolina Henriques, Eva Menino, Clarisse Louro, Célia 
      Jordão P25 Professional satisfaction of rehabilitation nurses Sofia Neco, 
      Carminda Morais, Pedro Ferreira P26 The person living with a stoma: the 
      formalization of knowledge in nursing Carla R. Silva, Alice Brito, Antónia Silva 
      P27 Validation of the Portuguese versions of the nursing students’ perceptions of 
      learning and learner satisfaction with simulation tool Hugo Duarte, Maria Dos 
      Anjos Dixe, Pedro Sousa P28 Physiotherapists’ perceived knowledge on technologies 
      for electronic health records for physiotherapy Gabriela Postolache, Raul 
      Oliveira, Isabel Moreira, Luísa Pedro, Sónia Vicente, Samuel Domingos, Octavian 
      Postolache P29 Quality of life and physical activity of medicine undergraduate 
      students in the University of Southern Santa Catarina, Brazil Darlen Silva, João 
      G. Filho, Nazare Nazario, Marcia Kretzer, Dulcineia Schneider P30 The curricular 
      skills for decision making education in a Nursing Degree Fátima M. Marques P31 
      Effect of nurses’ mobilization in satisfaction at work and turnover: An empirical 
      study in the hospital setting Pedro Parreira, Carla Carvalho, Lisete M. Mónico, 
      Carlos Pinto, Sara Vicente, São João Breda P32 Entrepreneurial skills of students 
      of polytechnic higher education in Portugal: Business influences José H. Gomes, 
      Rosa Melo, Pedro Parreira, Anabela Salgueiro, João Graveto, Marina Vaquinhas, 
      Amélia Castilho P33 Design and assessment of e-learning modules for Pharmacology 
      Ângelo Jesus, Nuno Duarte, José C. Lopes, Hélder Nunes, Agostinho Cruz P34 
      Perspective of nurses involved in an action-research study on the changes 
      observed in care provision: results from a focus group Anabela 
      Salgueiro-Oliveira, Pedro Parreira, Marta L. Basto, Luciene M. Braga P35 Use of 
      peer feedback by nursing students during clinical training: teacher’s perception 
      António Ferreira, Beatriz Araújo, José M. Alves, Margarida Ferreira, Maribel 
      Carvalhais, Marilene Silva, Sónia Novais P36 What’s new on endotracheal 
      suctioning recommendations Ana S. Sousa, Cândida Ferrito P37 Assessment of the 
      nurses satisfaction on the Central Region of Portugal Pedro L. Ferreira, 
      Alexandre Rodrigues, Margarida Ferreira, Isabel Oliveira P38 Study of graduate’s 
      satisfaction with the school of nursing Manuela Ferreira, Jéssica Neves, Diana 
      Costa, Soraia Duarte, Joana Silva, Bruno Santos P39 Partnership between the 
      school of nursing and the hospital: Supervisors´ perspectives Cristina Martins, 
      Ana P. Macedo, Odete Araújo, Cláudia Augusto, Fátima Braga, Lisa Gomes, Maria A. 
      Silva, Rafaela Rosário P40 Coping strategies of college students Luís Pimenta, 
      Diana Carreira, Patrícia Teles, Teresa Barros P41 Emotional intelligence and 
      mental health stigma in health students Catarina Tomás, Ana Querido, Daniel 
      Carvalho, João Gomes, Marina Cordeiro P42 Stigma of mental health assessment: 
      Comparison between health courses Daniel Carvalho, Ana Querido, Catarina Tomás, 
      João Gomes, Marina Cordeiro O81 Short- and long-term effects of pulmonary 
      rehabilitation in mild COPD Cristina Jácome, Alda Marques O82 Phonological 
      awareness programme for preschool children Sylvie Capelas, Andreia Hall, Dina 
      Alves, Marisa Lousada O83 REforma ATIVA: An efficient health promotion program to 
      be implemented during retirement Mª Helena Loureiro, Ana Camarneiro, Margarida 
      Silva, Aida Mendes, Ana Pedreiro O84 Intervention for men who batter women, a 
      case report Anne G.Silva, Elza S. Coelho O85 Immediate effects of Bowen Therapy 
      on muscle tone and flexibility Flávio Melo, Fernando Ribeiro, Rui Torres, Rui 
      Costa O86 Predictive equation for incremental shuttle walk test in adolescents 
      Tânia Pinho, Cristina Jácome, Alda Marques O87 Life satisfaction and 
      psychopathology in institutionalized elderly people: The results of an adapted 
      Mindfulness-Based Stress Reduction program Bárbara Cruz, Daniel Seabra, Diogo 
      Carreira, Maria Ventura O88 Outcome changes in COPD rehabilitation: exploring the 
      relationship between physical activity and health-related outcomes Joana Cruz, 
      Dina Brooks, Alda Marques O89 Assessing the effectiveness of a Complex Nursing 
      Intervention M Rosário Pinto, Pedro Parreira, Marta Lima-Basto, Miguel Neves, 
      Lisete M. Mónico O90 Psychotherapeutic intervention in addiction disorders: 
      Change in psychopathological symptoms and emotional states Carla Bizarro, Marina 
      Cunha, Ana Galhardo, Couto Margarida, Ana P. Amorim, Eduardo Silva O91 Economic 
      impact of a nursing intervention program to promote self-management in COPD 
      Susana Cruz, José M. Padilha, Jorge Valente O92 Multimodal acute pain management 
      during uterine artery embolization in treatment of uterine myomas José T. 
      Guerrero, Francisco P. Caballero, Rafael B. Santos, Estefania P. Gonzalez, Fátima 
      M. Monago, Lierni U. Ugalde, Marta M. Vélez, Maria J. Tena O93 Fluid 
      administration strategies in major surgery: Goal-directed therapy José T. 
      Guerrero, Rafael Bravo, Francisco L. Pérez-Caballero, Isabel A. Becerra, Mª 
      Elizabeth Agudelo, Guadalupe Acedo, Roberto Bajo O94 Development and 
      implementation of a self-management educational programme using lay-led’s in 
      adolescents Spina Bifida: A pilot study Isabel Malheiro, Filomena Gaspar, Luísa 
      Barros O95 Influence of chair-based yoga exercises on salivary anti-microbial 
      proteins in institutionalized frail-elderly women: a preliminary study Guilherme 
      Furtado, Mateus Uba-Chupel, Mariana Marques, Luís Rama, Margarida Braga, José P. 
      Ferreira, Ana Mª Teixeira O96 High intensity interval training vs moderate 
      intensity continuous training impact on diabetes 2 João Cruz, Tiago Barbosa, 
      Ângela Simões, Luís Coelho O97 Family caregiver of people with pressure ulcer: 
      Nursing intervention plan Alexandre Rodrigues, Juan-Fernando Jiménez-Díaz, 
      Francisco Martinez-Hernández, Bienvenida Rodriguez-De-Vera, Pedro Ferreira, 
      Alexandrina Rodrigues O98 Chronic effects of exercise on motor memory 
      consolidation in elderly people André Ramalho, João Petrica, Pedro Mendes, João 
      Serrano, Inês Santo, António Rosado O99 Impression cytology of the ocular 
      surface: Collection technique and sample processing Paula Mendonça, Kátia Freitas 
      O100 Does sport practice affect the reaction time in neuromuscular activity? Dora 
      Ferreira, António Brito, Renato Fernandes O101 Efficiency of the enteral 
      administration of fibbers in the treatment of chronic obstipation Sofia Gomes, 
      Fernando Moreira, Cláudia Pinho, Rita Oliveira, Ana I. Oliveira O102 Fast 
      decalcifier in compact bone and spongy bone Paula Mendonça, Ana P. Casimiro, 
      Patrícia Martins, Iryna Silva O103 Health promotion in the elderly – Intervention 
      project in dementia Diana Evangelista O104 Prevention of musculoskeletal 
      disorders through an exercise protocol held in labour context Catarina Leitão, 
      Fábia Velosa, Nélio Carecho, Luís Coelho O105 Knowledge of teachers and other 
      education agents on diabetes type 1: Effectiveness of an intervention program Eva 
      Menino, Anjos Dixe, Helena Catarino, Fátima Soares, Ester Gama, Clementina Gordo 
      O106 Treatment of diabetic peripheral neuropathic pain: a systematic review of 
      clinical trials of phase II and III Eliana Moreira, Cristiana Midões, Marlene 
      Santos O107 New drugs for osteoporosis treatment: Systematic review of clinical 
      trials of phase II and III Sara Machado, Vânia P. Oliveira, Marlene Santos O108 
      Promoting hope at the end of life: Effectiveness of an Intervention Programme Ana 
      Querido, Anjos Dixe, Rita Marques, Zaida Charepe P43 Psychomotor therapy effects 
      on adaptive behaviour and motor proficiency of adults with intellectual 
      disability Ana Antunes, Sofia Santos P44 The effect of exercise therapy in 
      multiple sclerosis – a single study case Marlene C. Rosa P45 Physical condition 
      and self-efficacy in people with fall risk – a preliminary study Marlene C. Rosa, 
      Silvana F. Marques P46 Shock waves: their effectiveness in improving the symptoms 
      of calcifying tendinitis of the shoulder Beatriz Minghelli, Eulália Caro P47 
      Pacifier – construction and pilot application of a parenting intervention for 
      parents of babies until six months in primary health care Mª José Luís, Teresa 
      Brandão P48 The influence of Motor Imagery in fine motor skills of individuals 
      with disabilities Pedro Mendes, Daniel Marinho, João Petrica, Diogo Monteiro, Rui 
      Paulo, João Serrano, Inês Santo P49 Evaluation of the effects of a walking 
      programme on the fall risk factors in older people – a longitudinal pilot study 
      Lina Monteiro, Fátima Ramalho, Rita Santos-Rocha, Sónia Morgado, Teresa Bento P50 
      Nursing intervention programme in lifestyles of adolescents Gilberta Sousa, 
      Otília Freitas, Isabel Silva, Gregório Freitas, Clementina Morna, Rita 
      Vasconcelos P51 The person submitted to hip replacement rehabilitation, at home 
      Tatiana Azevedo, Salete Soares, Jacinta Pisco P52 Effects of Melatonin use in the 
      treatment of neurovegetative diseases Paulo P. Ferreira, Efrain O. Olszewer, 
      Michelle T. Oliveira, Anderson R. Sousa, Ana S. Maia, Sebastião T. Oliveira P53 
      Review of Phytotherapy and other natural substances in alcohol abuse and 
      alcoholism Erica Santos, Ana I. Oliveira, Carla Maia, Fernando Moreira, Joana 
      Santos, Maria F. Mendes, Rita F. Oliveira, Cláudia Pinho P54 Dietary programme 
      impact on biochemical markers in diabetics: systematic review Eduarda Barreira, 
      Ana Pereira, Josiana A. Vaz, André Novo P55 Biological approaches to knee 
      osteoarthritis: platelet-rich plasma and hyaluronic acid Luís D. Silva, Bruno 
      Maia, Eduardo Ferreira, Filipa Pires, Renato Andrade, Luís Camarinha P56 
      Platelet-rich plasma and hyaluronic acid intra-articular injections for the 
      treatment of ankle osteoarthritis Luís D. Silva, Bruno Maia, Eduardo Ferreira, 
      Filipa Pires, Renato Andrade, Luís Camarinha P57 The impact of preventive 
      measures in the incidence of diabetic foot ulcers: a systematic review Ana F. 
      César, Mariana Poço, David Ventura, Raquel Loura, Pedro Gomes, Catarina Gomes, 
      Cláudia Silva, Elsa Melo, João Lindo P58 Dating violence among young adolescents 
      Joana Domingos, Zaida Mendes, Susana Poeta, Tiago Carvalho, Catarina Tomás, 
      Helena Catarino, Mª Anjos Dixe P59 Physical activity and motor memory in pedal 
      dexterity André Ramalho, António Rosado, Pedro Mendes, Rui Paulo, Inês Garcia, 
      João Petrica P60 The effects of whole body vibration on the electromyographic 
      activity of thigh muscles Sandra Rodrigues, Rui Meneses, Carlos Afonso, Luís 
      Faria, Adérito Seixas P61 Mental health promotion in the workplace Marina 
      Cordeiro, Paulo Granjo, José C. Gomes P62 Influence of physical exercise on the 
      self-perception of body image in elderly women: A systematic review of 
      qualitative studies Nelba R. Souza, Guilherme E. Furtado, Saulo V. Rocha, Paula 
      Silva, Joana Carvalho O109 Psychometric properties of the Portuguese version of 
      the Éxamen Geronto-Psychomoteur (P-EGP) Marina Ana Morais, Sofia Santos, Paula 
      Lebre, Ana Antunes O110 Symptoms of depression in the elderly population of 
      Portugal, Spain and Italy António Calha O111 Emotion regulation strategies and 
      psychopathology symptoms: A comparison between adolescents with and without 
      deliberate self-harm Ana Xavier, Marina Cunha, José Pinto-Gouveia O112 Prevalence 
      of physical disability in people with leprosy Liana Alencar, Madalena Cunha, 
      António Madureira O113 Quality of life and self-esteem in type 1 and type 2 
      diabetes mellitus patients Ilda Cardoso, Ana Galhardo, Fernanda Daniel, Vítor 
      Rodrigues O114 Cross-cultural comparison of gross motor coordination in children 
      from Brazil and Portugal Leonardo Luz, Tatiana Luz, Maurício R. Ramos, Dayse C. 
      Medeiros, Bruno M. Carmo, André Seabra, Cristina Padez, Manuel C. Silva O115 
      Electrocardiographic differences between African and Caucasian people António 
      Rodrigues, Patrícia Coelho, Alexandre Coelho O116 Factors associated with 
      domestic, sexual and other types of violence in the city of Palhoça - Brazil 
      Madson Caminha, Filipe Matheus, Elenice Mendes, Jony Correia, Marcia Kretzer O117 
      Tinnitus prevalence study of users of a hospital of public management - Spain 
      Francisco J. Hernandez-Martinez, Juan F. Jimenez-Diaz, Bienvendida C. 
      Rodriguez-De-Vera, Carla Jimenez-Rodriguez, Yadira Armas-Gonzalez O118 
      Difficulties experienced by parents of children with diabetes mellitus of 
      preschool age in therapeutic and nutritional management Cátia Rodrigues, Rosa 
      Pedroso O119 E-mental health - “nice to have” or “must have”? Exploring the 
      attitudes towards e-mental health in the general population Jennifer 
      Apolinário-Hagen, Viktor Vehreschild O120 Violence against children and 
      adolescents and the role of health professionals: Knowing how to identify and 
      care Milene Veloso, Celina Magalhães, Isabel Cabral, Maira Ferraz O121 Marital 
      violence. A study in the Algarve population Filipe Nave, Emília Costa, Filomena 
      Matos, José Pacheco O122 Clinical factors and adherence to treatment in ischemic 
      heart disease António Dias, Carlos Pereira, João Duarte, Madalena Cunha, Daniel 
      Silva O123 Can religiosity improve optimism in participants in states of illness, 
      when controlling for life satisfaction? Lisete M. Mónico, Valentim R. Alferes, Mª 
      São João Brêda, Carla Carvalho, Pedro M. Parreira O124 Empowerment, knowledge and 
      quality of life of people with diabetes type 2 in the Alto Minho Health Local 
      Unit Mª Carminda Morais, Pedro Ferreira, Rui Pimenta, José Boavida O125 
      Antihypertensive therapy adherence among hypertensive patients from Bragança 
      county, Portugal Isabel C. Pinto, Tânia Pires, Catarina Silva O126 Subjective 
      perception of sexual achievement - An exploratory study on people with overweight 
      Maria Ribeiro, Maria Viega-Branco, Filomena Pereira, Ana Mª Pereira O127 Physical 
      activity level and associated factors in hypertensive individuals registered in 
      the family health strategy of a basic health unit from the city of Palhoça, Santa 
      Catarina, Brazil Fabrícia M. Almeida, Gustavo L. Estevez, Sandra Ribeiro, Marcia 
      R. Kretzer O128 Perception of functional fitness and health in 
      non-institutionalised elderly from rural areas Paulo V. João, Paulo Nogueira, 
      Sandra Novais, Ana Pereira, Lara Carneiro, Maria Mota O129 Medication adherence 
      in patients with type 2 diabetes mellitus treated at primary health care in 
      Coimbra Rui Cruz, Luiz Santiago, Carlos Fontes-Ribeiro O130 Multivariate 
      association between body mass index and multi-comorbidities in elderly people 
      living in low socio-economic status context Guilherme Furtado, Saulo V. Rocha, 
      André P. Coutinho, João S. Neto, Lélia R. Vasconcelos, Nelba R. Souza, Estélio 
      Dantas O131 Metacognition, rumination and experiential avoidance in Borderline 
      Personality Disorder Alexandra Dinis, Sérgio Carvalho, Paula Castilho, José 
      Pinto-Gouveia O132 Health issues in a vulnerable population: nursing consultation 
      in a public bathhouse in Lisbon Alexandra Sarreira-Santos, Amélia Figueiredo, 
      Lurdes Medeiros-Garcia, Paulo Seabra O133 The perception of quality of life in 
      people with multiple sclerosis accompanied in External Consultation of the Local 
      Health Unit of Alto Minho Rosa Rodrigues, Mª Carminda Morais, Paula O. Fernandes 
      O134 Representation of interaction established between immigrant women and nurse 
      during pregnancy to postpartum, from the perspective of immigrant women Conceição 
      Santiago, Mª Henriqueta Figueiredo, Marta L. Basto O135 Illness perceptions and 
      medication adherence in hypertension Teresa Guimarães, André Coelho, Anabela 
      Graça, Ana M. Silva, Ana R. Fonseca O136 A Portuguese study on adults’ intimate 
      partner violence, interpersonal trust and hope Luz Vale-Dias, Bárbara Minas, 
      Graciete Franco-Borges P63 QOL’ predictors of people with intellectual disability 
      and general population Cristina Simões, Sofia Santos P64 Content validation of 
      the Communication Disability Profile (CDP) - Portuguese Version Ana Serra, Maria 
      Matos, Luís Jesus P65 Study of biochemical and haematological changes in football 
      players Ana S. Tavares, Ana Almeida, Céu Leitão, Edna Varandas, Renato Abreu, 
      Fernando Bellém P66 Body image dissatisfaction in inflammatory bowel disease: 
      exploring the role of chronic illness-related shame Inês A. Trindade, Cláudia 
      Ferreira, José Pinto-Gouveia, Joana Marta-Simões P67 Obesity and sleep in the 
      adult population - a systematic review Odete Amaral, Cristiana Miranda, Pedro 
      Guimarães, Rodrigo Gonçalves, Nélio Veiga, Carlos Pereira P68 Frequency of 
      daytime sleepiness and obstructive sleep apnea risk in COPD patients Tânia C. 
      Fleig, Elisabete A. San-Martin, Cássia L. Goulart, Paloma B. Schneiders, Natacha 
      F. Miranda, Lisiane L. Carvalho, Andrea G. Silva P69 Working with 
      immigrant-origin clients: discourses and practices of health professionals Joana 
      Topa, Conceição Nogueira, Sofia Neves P70 Systemic Lupus Erythematosus – what are 
      audiovestibular changes? Rita Ventura, Cristina Nazaré P71 Mental disorders in 
      the oldest old: findings from the Portuguese national hospitalization database 
      Daniela Brandão, Alberto Freitas, Óscar Ribeiro, Constança Paúl P72 Recurrence 
      analysis in postural control in children with cerebral palsy Cristiana Mercê, 
      Marco Branco, Pedro Almeida, Daniela Nascimento, Juliana Pereira, David Catela 
      P73 The experience of self-care in the elderly with COPD: contributions to 
      reflect proximity care Helga Rafael P74 Culturally competent nurses: managing 
      unpredictability in clinical practice with immigrants Alcinda C. Reis O137 
      Paediatric speech and language screening: An instrument for health professionals 
      Ana Mendes, Ana R. Valente, Marisa Lousada O138 Anthropometric and nutritional 
      assessment in bodybuilders Diana Sousa, Ana L. Baltazar, Mª Helena Loureiro O139 
      Computerized adventitious respiratory sounds in children with lower respiratory 
      tract infections Ana Oliveira, José Aparício, Alda Marques O140 Role of 
      computerized respiratory sounds as a marker in LRTI Alda Marques, Ana Oliveira, 
      Joana Neves, Rodrigo Ayoub O141 Confirmatory factor analysis of the Personal 
      Wellbeing Index in people with chronic kidney disease Luís Sousa, Cristina 
      Marques-Vieira, Sandy Severino, Helena José O142 Phonological awareness skills in 
      school aged children Inês Cadorio, Marisa Lousada O143 Assessment of early 
      memories of warmth and safeness in interaction with peers: its relationship with 
      psychopathology in adolescence Marina Cunha, Diogo Andrade, Ana Galhardo, 
      Margarida Couto O144 The molecular effects induced by single shot irradiation on 
      a diffuse large B cell lymphoma cell line Fernando Mendes, Cátia Domingues, 
      Susann Schukg, Ana M. Abrantes, Ana C. Gonçalves, Tiago Sales, Ricardo Teixo, 
      Rita Silva, Jéssica Estrela, Mafalda Laranjo, João Casalta-Lopes, Clara Rocha, 
      Paulo C. Simões, Ana B. Sarmento-Ribeiro, Mª Filomena Botelho, Manuel S. Rosa 
      O145 Morpho-functional characterization of cardiac chambers by Transthoracic 
      Echocardiography, in young athletes of gymnastics competition Virgínia Fonseca, 
      Diogo Colaço, Vanessa Neves O146 Prevalence of the antibodies of the new 
      histo-blood system – FORS system Carlos Jesus, Camilla Hesse, Clara Rocha, Nádia 
      Osório, Ana Valado, Armando Caseiro, António Gabriel, Lola Svensson, Fernando 
      Mendes, Wafa A. Siba, Cristina Pereira, Jorge Tomaz O147 Assessment of the 
      war-related perceived threat in Portuguese Colonial War Veterans Teresa Carvalho, 
      José Pinto-Gouveia, Marina Cunha O148 Pulse transit time estimation for 
      continuous blood pressure measurement: A comparative study Diana Duarte, Nuno V. 
      Lopes, Rui Fonseca-Pinto O149 Blood pressure assessment during standard clinical 
      manoeuvres: A non-invasive PPT based approach Diana Duarte, Nuno V. Lopes, Rui 
      Fonseca-Pinto O150 Development and initial validation of the Activities and 
      Participation Profile related to Mobility (APPM) Anabela C. Martins O151 
      MEASYCare-2010 Standard–A geriatric evaluation system in primary health care: 
      Reliability and validity of the latest version in Portugal Piedade Brandão, Laura 
      Martins, Margarida Cardoso O152 Interrater and intrarater reliability and 
      agreement of the range of shoulder flexion in the standing upright position 
      through photographic assessment Nuno Morais, Joana Cruz O153 Three-dimensional 
      biofabrication techniques for tissue regeneration Nuno Alves, Paula Faria, Artur 
      Mateus, Pedro Morouço O154 A new computer tool for biofabrication applied to 
      tissue engineering Nuno Alves, Nelson Ferreira, Artur Mateus, Paula Faria, Pedro 
      Morouço O155 Development and psychometric qualities of a scale to measure the 
      functional independence of adolescents with motor impairment Isabel Malheiro, 
      Filomena Gaspar, Luísa Barros O156 Organizational Trust in Health services: 
      Exploratory and Confirmatory factor analysis of the Organizational Trust 
      Inventory- Short Form (OTI-SF) Pedro Parreira, Andreia Cardoso, Lisete Mónico, 
      Carla Carvalho, Albino Lopes, Anabela Salgueiro-Oliveira O157 Thermal symmetry: 
      An indicator of occupational task asymmetries in physiotherapy Adérito Seixas, 
      Valter Soares, Tiago Dias, Ricardo Vardasca, Joaquim Gabriel, Sandra Rodrigues 
      O158 A study of ICT active monitoring adoption in stroke rehabilitation Hugo 
      Paredes, Arsénio Reis, Sara Marinho, Vítor Filipe, João Barroso O159 Paranoia 
      Checklist (Portuguese Version): Preliminary studies in a mixed sample of patients 
      and healthy controls Carolina Da Motta, Célia B. Carvalho, José Pinto-Gouveia, 
      Ermelindo Peixoto O160 Reliability and validity of the Composite Scale on 
      Morningness: European Portuguese version, in adolescents and young adults Ana A. 
      Gomes, Vanessa Costa, Diana Couto, Daniel R. Marques, José A. Leitão, José 
      Tavares, Maria H. Azevedo, Carlos F. Silva O161 Evaluation scale of patient 
      satisfaction with nursing care: Psychometric properties evaluation João Freitas, 
      Pedro Parreira, João Marôco O162 Impact of fibromyalgia on quality of life: 
      Comparing results from generic instruments and FIQR Miguel A. Garcia-Gordillo, 
      Daniel Collado-Mateo, Gang Chen, Angelo Iezzi, José A. Sala, José A. Parraça, 
      Narcis Gusi O163 Preliminary study of the adaptation and validation of the Rating 
      Scale of Resilient Self: Resilience, self-harm and suicidal ideation in 
      adolescents Jani Sousa, Mariana Marques, Jacinto Jardim, Anabela Pereira, Sónia 
      Simões, Marina Cunha O164 Development of the first pressure ulcer in inpatient 
      setting: Focus on length of stay Pedro Sardo, Jenifer Guedes, João Lindo, Paulo 
      Machado, Elsa Melo O165 Forms of Self-Criticizing and Self-Reassuring Scale: 
      Adaptation and early findings in a sample of Portuguese children Célia B. 
      Carvalho, Joana Benevides, Marina Sousa, Joana Cabral, Carolina Da Motta O166 
      Predictive ability of the Perinatal Depression Screening and Prevention Tool – 
      Preliminary results of the dimensional approach Ana T. Pereira, Sandra Xavier, 
      Julieta Azevedo, Elisabete Bento, Cristiana Marques, Rosa Carvalho, Mariana 
      Marques, António Macedo O167 Psychometric properties of the BaSIQS-Basic Scale on 
      insomnia symptoms and quality of sleep, in adults and in the elderly Ana M. 
      Silva, Juliana Alves, Ana A. Gomes, Daniel R. Marques, Mª Helena Azevedo, Carlos 
      Silva O168 Enlightening the human decision in health: The skin melanocytic 
      classification challenge Ana Mendes, Huei D. Lee, Newton Spolaôr, Jefferson T. 
      Oliva, Wu F. Chung, Rui Fonseca-Pinto O169 Test-retest reliability household life 
      study and health questionnaire Pomerode (SHIP-BRAZIL) Keila Bairros, Cláudia D. 
      Silva, Clóvis A. Souza, Silvana S. Schroeder O170 Characterization of sun 
      exposure behaviours among medical students from Nova Medical School Elsa Araújo, 
      Helena Monteiro, Ricardo Costa, Sara S. Dias, Jorge Torgal O171 Spirituality in 
      pregnant women Carolina G. Henriques, Luísa Santos, Elisa F. Caceiro, Sónia A. 
      Ramalho O172 Polypharmacy in older patients with cancer Rita Oliveira, Vera 
      Afreixo, João Santos, Priscilla Mota, Agostinho Cruz, Francisco Pimentel O173 
      Quality of life of caregivers of people with advanced chronic disease: 
      Translation and validation of the quality of life in life threatening illness - 
      family carer version (QOLLTI-C-PT) Rita Marques, Mª Anjos Dixe, Ana Querido, 
      Patrícia Sousa O174 The psychometric properties of the brief Other as Shamer 
      Scale for Children (OAS-C): preliminary validation studies in a sample of 
      Portuguese children Joana Benevides, Carolina Da Motta, Marina Sousa, Suzana N. 
      Caldeira, Célia B. Carvalho O175 Measuring emotional intelligence in health care 
      students – Revalidation of WLEIS-P Ana Querido, Catarina Tomás, Daniel Carvalho, 
      João Gomes, Marina Cordeiro O176 Health indicators in prenatal assistance: The 
      impact of computerization and of under-production in basic health centres Joyce 
      O. Costa, Frederico C. Valim, Lígia C. Ribeiro O177 Hope genogram: Assessment of 
      resources and interaction patterns in the family of the child with cerebral palsy 
      Zaida Charepe, Ana Querido, Mª Henriqueta Figueiredo O178 The influence of 
      childbirth type in postpartum quality of life Priscila S. Aquino, Samila G. 
      Ribeiro, Ana B. Pinheiro, Paula A. Lessa, Mirna F. Oliveira, Luísa S. Brito, 
      Ítalo N. Pinto, Alessandra S. Furtado, Régia B. Castro, Caroline Q. Aquino, 
      Eveliny S. Martins O179 Women’s beliefs about pap smear test and cervical cancer: 
      influence of social determinants Ana B Pinheiro, Priscila S. Aquino, Lara L. 
      Oliveira, Patrícia C. Pinheiro, Caroline R. Sousa, Vívien A. Freitas, Tatiane M. 
      Silva, Adman S. Lima, Caroline Q. Aquino, Karizia V. Andrade, Camila A. Oliveira, 
      Eglidia F. Vidal O180 Validity of the Portuguese version of the ASI-3: Is anxiety 
      sensitivity a unidimensional or multidimensional construct? Ana Ganho-Ávila, 
      Mariana Moura-Ramos, Óscar Gonçalves, Jorge Almeida O181 Lifestyles of higher 
      education students: the influence of self-esteem and psychological well-being 
      Armando Silva, Irma Brito, João Amado P75 Assessing the quality of life of 
      persons with significant intellectual disability: Portuguese version of Escala de 
      San Martín António Rodrigo, Sofia Santos, Fernando Gomes P76 Childhood obesity 
      and breastfeeding - A systematic review Marlene C. Rosa, Silvana F. Marques P77 
      Cross-cultural adaptation of the Foot and Ankle Ability Measure (FAAM) for the 
      Portuguese population Sara Luís, Luís Cavalheiro, Pedro Ferreira, Rui Gonçalves 
      P78 Cross-cultural adaptation of the Patient-Rated Wrist Evaluation score (PRWE) 
      for the Portuguese population Rui S. Lopes, Luís Cavalheiro, Pedro Ferreira, Rui 
      Gonçalves P79 Cross-cultural adaptation of the Myocardial Infraction Dimensional 
      Assessment Scale (MIDAS) for Brazilian Portuguese language Bruno H. Fiorin, 
      Marina S. Santos, Edmar S. Oliveira, Rita L. Moreira, Elizabete A. Oliveira, 
      Braulio L. Filho P80 The revised Portuguese version of the Three-Factor Eating 
      Questionnaire: A confirmatory factor analysis Lara Palmeira, Teresa Garcia, José 
      Pinto-Gouveia, Marina Cunha P81 Assessing weight-related psychological 
      inflexibility: An exploratory factor analysis of the AAQW’s Portuguese version 
      Sara Cardoso, Lara Palmeira, Marina Cunha; José Pinto-Gouveia P82 Validation of 
      the Body Appreciation Scale-2 for Portuguese women Joana Marta-Simões, Ana L. 
      Mendes, Inês A. Trindade, Sara Oliveira, Cláudia Ferreira P83 The Portuguese 
      validation of the Dietary Intent Scale Ana L. Mendes, Joana Marta-Simões, Inês A. 
      Trindade, Cláudia Ferreira P84 Construction and validation of the Inventory of 
      Marital Violence (IVC) Filipe Nave P85 Portable continuous blood pressure monitor 
      system Mariana Campos, Iris Gaudêncio, Fernando Martins, Lino Ferreira, Nuno 
      Lopes, Rui Fonseca-Pinto P86 Construction and validation of the Scale of 
      Perception of the Difficulties in Caring for the Elderly (SPDCE) Rogério 
      Rodrigues, Zaida Azeredo, Corália Vicente P87 Development and validation of a 
      comfort rating scale for the elderly hospitalized with chronic illness Joana 
      Silva, Patrícia Sousa, Rita Marques P88 Construction and validation of the 
      Postpartum Paternal Quality of Life Questionnaire (PP-QOL) Isabel Mendes, Rogério 
      Rodrigues, Zaida Azeredo, Corália Vicente P89 Infrared thermal imaging: A tool 
      for assessing diabetic foot ulcers Ricardo Vardasca, Ana R. Marques, Adérito 
      Seixas, Rui Carvalho, Joaquim Gabriel P90 Pressure ulcers in an intensive care 
      unit: An experience report Paulo P. Ferreira, Michelle T. Oliveira, Anderson R. 
      Sousa, Ana S. Maia, Sebastião T. Oliveira, Pablo O. Costa, Maiza M. Silva P91 
      Validation of figures used in evocations: instrument to capture representations 
      Cristina Arreguy-Sena, Nathália Alvarenga-Martins, Paulo F. Pinto, Denize C. 
      Oliveira, Pedro D. Parreira, Antônio T. Gomes, Luciene M. Braga P92 Telephone 
      assistance to decrease burden in informal caregivers of stroke older people: 
      Monitoring and diagnostic evaluation Odete Araújo, Isabel Lage, José Cabrita, 
      Laetitia Teixeira P93 Hope of informal caregivers of people with chronic and 
      advanced disease Rita Marques, Mª Anjos Dixe, Ana Querido, Patrícia Sousa P94 
      Functionality and quality information from the Portuguese National 
      Epidemiological Surveillance System Sara Silva, Eugénio Cordeiro, João Pimentel 
      P95 Resting metabolic rate objectively measured vs. Harris and Benedict formula 
      Vera Ferro-Lebres, Juliana A. Souza, Mariline Tavares O182 Characteristics of 
      non-urgent patients: Cross-sectional study of an emergency department Mª Anjos 
      Dixe, Pedro Sousa, Rui Passadouro, Teresa Peralta, Carlos Ferreira, Georgina 
      Lourenço O183 Physical fitness and health in children of the 1st Cycle of 
      Education João Serrano, João Petrica, Rui Paulo, Samuel Honório, Pedro Mendes 
      O184 The impact of physical activity on sleep quality, in children Alexandra 
      Simões, Lucinda Carvalho, Alexandre Pereira O185 What is the potential for using 
      Information and Communication Technologies in Arterial Hypertension 
      self-management? Sara Silva, Paulino Sousa, José M. Padilha O186 Exploring 
      psychosocial factors associated with risk of falling in older patients undergoing 
      haemodialysis Daniela Figueiredo, Carolina Valente, Alda Marques O187 Development 
      of pressure ulcers on the face in patients undergoing non-invasive ventilation 
      Patrícia Ribas, Joana Sousa, Frederico Brandão, Cesar Sousa, Matilde Martins O188 
      The elder hospitalized: Limiting factors of comfort Patrícia Sousa, Rita Marques 
      O189 Physical activity and health state self-perception by Portuguese adults 
      Francisco Mendes, Rosina Fernandes, Emília Martins, Cátia Magalhães, Patrícia 
      Araújo O190 Satisfaction with social support in the elderly of the district of 
      Bragança Carla Grande, Mª Augusta Mata, Juan G. Vieitez O191 Prevalence of death 
      by traumatic brain injury and associated factors in intensive care unit of a 
      general hospital, Brazil Bruna Bianchini, Nazare Nazario, João G. Filho, Marcia 
      Kretzer O192 Relation between family caregivers burden and health status of 
      elderly dependents Tânia Costa, Armando Almeida, Gabriel Baffour O193 Phenomena 
      sensitive to nursing care in day centre Armando Almeida, Tânia Costa, Gabriel 
      Baffour O194 Frailty: what do the elderly think? Zaida Azeredo, Carlos 
      Laranjeira, Magda Guerra, Ana P. Barbeiro O195 The therapeutic self-care as a 
      nursing-sensitive outcome: A correlational study Regina Ferreira O196 
      Phonetic-phonological acquisition for the European Portuguese from 18 months to 
      6 years and 12 months Sara Lopes, Liliana Nunes, Ana Mendes O197 Quality of life 
      of patients undergoing liver transplant surgery Julian Martins, Dulcineia 
      Schneider, Marcia Kretzer, Flávio Magajewski O198 Professional competences in 
      health: views of older people from different European Countries Célia Soares, 
      António Marques O199 Life satisfaction of working adults due to the number of 
      hours of weekly exercise Marco Batista, Ruth J. Castuera, Helena Mesquita, 
      António Faustino, Jorge Santos, Samuel Honório O200 Therapeutic itinerary of 
      women with breast cancer in Santa Maria City/RS Betina P. Vizzotto, Leticia 
      Frigo, Hedioneia F. Pivetta O201 The breastfeeding prevalence at 4 months: 
      Maternal experience as a determining factor Dolores Sardo O202 The impact of the 
      transition to parenthood in health and well-being Cristina Martins, Wilson Abreu, 
      Mª Céu Figueiredo P96 Self-determined motivation and well-being in Portuguese 
      active adults of both genders Marco Batista, Ruth Jimenez-Castuera, João Petrica, 
      João Serrano, Samuel Honório, Rui Paulo, Pedro Mendes P97 The geriatric care: 
      ways and means of comforting Patrícia Sousa, Rita Marques P98 The influence of 
      relative age, subcutaneous adiposity and physical growth on Castelo Branco 
      under-15 soccer players 2015 António Faustino, Paulo Silveira, João Serrano, Rui 
      Paulo, Pedro Mendes, Samuel Honório P99 Data for the diagnostic process focused 
      on self-care – managing medication regime: An integrative literature review 
      Catarina Oliveira, Fernanda Bastos, Inês Cruz P100 Art therapy as mental health 
      promotion for children Cláudia K. Rodriguez, Márcia R. Kretzer, Nazaré O. Nazário 
      P101 Chemical characterization of fungal chitosan for industrial applications 
      Pedro Cruz, Daniela C. Vaz, Rui B. Ruben, Francisco Avelelas, Susana Silva, Mª 
      Jorge Campos P102 The impact of caring older people at home Maria Almeida, 
      Liliana Gonçalves, Lígia Antunes P103 Development of the first pressure ulcer in 
      an inpatient setting: Focus on patients’ characteristics Pedro Sardo, Jenifer 
      Guedes, João Simões, Paulo Machado, Elsa Melo P104 Association between General 
      Self-efficacy and Physical Activity among Adolescents Susana Cardoso, Osvaldo 
      Santos, Carla Nunes, Isabel Loureiro O203 Characterization of the habits of 
      online acquisition of medicinal products in Portugal Flávia Santos, Gilberto 
      Alves O204 Waiting room – A space for health education Cláudia Soar, Teresa O. 
      Marsi O205 Safey culture evaluation in hospitalized children Ernestina Silva, 
      Dora Pedrosa, Andrea Leça, Daniel Silva O206 Sexual Self-awareness and Body Image 
      Ana Galvão, Maria Gomes, Paula Fernandes, Ana Noné O207 Perception of a 
      Portuguese population regarding the acquisition and consumption of functional 
      foods Jaime Combadão, Cátia Ramalhete, Paulo Figueiredo, Patrícia Caeiro O208 The 
      work process in primary health care: evaluation in municipalities of southern 
      Brazil Karine C. Fontana, Josimari T. Lacerda, Patrícia O. Machado O209 
      Exploration and evaluation of potential probiotic lactic acid bacteria isolated 
      from Amazon buffalo milk Raphaelle Borges, Flávio Barbosa, Dayse Sá O210 Road 
      safety for children: Using children’s observation, as a passenger Germana 
      Brunhoso, Graça Aparício, Amâncio Carvalho O211 Perception and application of 
      quality-by-design by the Pharmaceutical industry in Portugal Ana P. Garcia, Paula 
      O. Fernandes, Adriana Santos O212 Oral health among Portuguese children and 
      adolescents: a public health issue Nélio Veiga, Carina Brás, Inês Carvalho, Joana 
      Batalha, Margarida Glória, Filipa Bexiga, Inês Coelho, Odete Amaral, Carlos 
      Pereira O213 Plant species as a medicinal resource in Igatu-Chapada Diamantina 
      (Bahia, Brazil) Cláudia Pinho, Nilson Paraíso, Ana I. Oliveira, Cristóvão F. 
      Lima, Alberto P. Dias O214 Characterization of cognitive and functional 
      performance in everyday tasks: Implications for health in institutionalised older 
      adults Pedro Silva, Mário Espada, Mário Marques, Ana Pereira O215 BMI and the 
      perception of the importance given to sexuality in obese and overweight people 
      Ana Mª Pereira, Mª Veiga-Branco, Filomena Pereira, Maria Ribeiro O216 Analysis 
      and comparison of microbiological contaminations of two different composition 
      pacifiers Vera Lima, Ana I. Oliveira, Cláudia Pinho, Graça Cruz, Rita F. 
      Oliveira, Luísa Barreiros, Fernando Moreira O217 Experiences of couple 
      relationships in the transition to retirement Ana Camarneiro, Mª Helena Loureiro, 
      Margarida Silva O218 Preventive and corrective treatment of drug-induced calcium 
      deficiency: an analysis in a community pharmacy setting Catarina Duarte, Ângelo 
      Jesus, Agostinho Cruz O219 Profile of mood states in physically active elderly 
      subjects: Is there a relation with health perception? Maria Mota, Sandra Novais, 
      Paulo Nogueira, Ana Pereira, Lara Carneiro, Paulo V. João O220 (Un)Safety 
      behaviour at work: the role of education towards a health and safety culture 
      Teresa Maneca Lima O221 Analysis of the entrepreneurial profile of students 
      attending higher education in Portugal: the Carland Entrepreneurship Index 
      application Anabela Salgueiro-Oliveira, Marina Vaquinhas, Pedro Parreira, Rosa 
      Melo, João Graveto, Amélia Castilho, José H. Gomes O222 Evaluation of welfare and 
      quality of life of pregnant working women regarding the age of the pregnant María 
      S. Medina, Valeriana G. Blanco O223 Psychological wellbeing protection among 
      unemployed and temporary workers: Uncovering effective community-based 
      interventions with a Delphi panel Osvaldo Santos, Elisa Lopes, Ana Virgolino, 
      Alexandra Dinis, Sara Ambrósio, Inês Almeida, Tatiana Marques, Mª João Heitor 
      O224 Chilean population norms derived from the Health-related quality of life 
      SF-6D Miguel A. Garcia-Gordillo, Daniel Collado-Mateo, Pedro R. Olivares, José A. 
      Parraça, José A. Sala O225 Motivation of college students toward 
      Entrepreneurship: The influence of social and economic instability Amélia 
      Castilho, João Graveto, Pedro Parreira, Anabela Oliveira, José H. Gomes, Rosa 
      Melo, Marina Vaquinhas O226 Use of aromatic and medicinal plants, drugs and 
      herbal products in Bragança city Mónia Cheio, Agostinho Cruz, Olívia R. Pereira 
      O227 Edible flowers as new novel foods concept for health promotion Sara Pinto, 
      Adriana Oliveira, M. Conceição Manso, Carla Sousa, Ana F. Vinha O228 The 
      influence of leisure activities on the health and welfare of older people living 
      in nursing homes Mª Manuela Machado, Margarida Vieira O229 Risk of falling, fear 
      of falling and functionality in community-dwelling older adults Beatriz 
      Fernandes, Teresa Tomás, Diogo Quirino O230 Musculoskeletal pain and postural 
      habits in children and teenage students Gustavo Desouzart, Rui Matos, Magali 
      Bordini, Pedro Mouroço O231 What's different in Southern Europe? The question of 
      citizens’ participation in health systems Ana R. Matos, Mauro Serapioni O232 
      Occupational stress in Portuguese police officers Teresa Guimarães, Virgínia 
      Fonseca, André Costa, João Ribeiro, João Lobato O233 Is occupational therapy 
      culturally relevant to promote mental health in Burkina Faso? Inmaculada Z. 
      Martin, Anita Björklund P105 Pay-for-performance satisfaction and quality in 
      primary care Aida I. Tavares, Pedro Ferreira, Rui Passadouro P106 Economic 
      development through life expectancy lenses Sónia Morgado P107 What is the 
      effectiveness of exercise on smoking cessation to prevent clinical complications 
      of smoking? Nuno Tavares, João Valente, Anabela C. Martins P108 A systematic 
      review of the effects of yoga on mental health Patrícia Araújo, Rosina Fernandes, 
      Francisco Mendes, Cátia Magalhães, Emília Martins P109 Healthy lifestyle: 
      comparison between higher education students that lived until adult age in rural 
      and urban environment Pedro Mendes, Rui Paulo, António Faustino, Helena Mesquita, 
      Samuel Honório, Marco Batista P110 Evaluation of the Mobile Emergency Care 
      Service (SAMU) in Brazil Josimari T. Lacerda, Angela B. Ortiga, Mª Cristina 
      Calvo, Sônia Natal P111 Bioactive compounds - antioxidant activity of tropical 
      fruits Marta Pereira P112 Use of non-pharmacological methods to relieve pain in 
      labour Manuela Ferreira, Ana R. Prata, Paula Nelas, João Duarte P113 Mechanical 
      safety of pacifiers sold in Portuguese pharmacies and childcare stores Juliana 
      Carneiro, Ana I. Oliveira, Cláudia Pinho, Cristina Couto, Rita F. Oliveira, 
      Fernando Moreira P114 The importance of prenatal consultation: Information to 
      pregnant women given on a unit of primary care Ana S. Maia, Michelle T. Oliveira, 
      Anderson R. Sousa, Paulo P. Ferreira, Géssica M. Souza, Lívia F. Almada, Milena 
      A. Conceição, Eujcely C. Santiago P115 Influence of different backpack loading 
      conditions on neck and lumbar muscles activity of elementary school children 
      Sandra Rodrigues, Gabriela Domingues, Irina Ferreira, Luís Faria, Adérito Seixas 
      P116 Efficacy and safety of dry extract Hedera helix in the treatment of 
      productive cough Ana R. Costa, Ângelo Jesus, Américo Cardoso, Alexandra Meireles, 
      Armanda Colaço, Agostinho Cruz P117 A portrait of the evaluation processes of 
      education groups in primary health care Viviane L. Vieira, Kellem R. Vincha, Ana 
      Mª Cervato-Mancuso P118 Benefits of vitamins C and E in sensorineural hearing 
      loss: a review Melissa Faria, Cláudia Reis P119 BODY SNAPSHOT – a web-integrated 
      anthropometric evaluation system Marco P. Cova, Rita T. Ascenso, Henrique A. 
      Almeida, Eunice G. Oliveira P120 Anthropometric evaluation and variation during 
      pregnancy Miguel Santana, Rafael Pereira, Eunice G. Oliveira, Henrique A. 
      Almeida, Rita T. Ascenso P121 Knowledge of college students on the amendments of 
      their eating habits and physical activity index in the transition to higher 
      education Rita Jesus, Rodrigo Tapadas, Carolina Tim-Tim, Catarina Cezanne, 
      Matilde Lagoa, Sara S. Dias, Jorge Torgal P122 Muscular activity of a rally race 
      car driver João Lopes, Henrique Almeida, Sandra Amado, Luís Carrão O234 Literacy 
      and results in health Madalena Cunha, Luís Saboga-Nunes, Carlos Albuquerque, 
      Olivério Ribeiro O235 Literacy promotion and empowerment of type 2 diabetics 
      elderly in four family health units of the group of health centers of Dão Lafões 
      Suzete Oliveira, Mª Carminda Morais O236 Mediterranean diet, health and life 
      quality among Portuguese children Emília Martins, Francisco Mendes, Rosina 
      Fernandes, Cátia Magalhães, Patrícia Araújo O237 Health literacy, from data to 
      action - translation, validation and application of the European Health Literacy 
      Survey in Portugal (HLS-EU-PT) Ana R. Pedro, Odete Amaral, Ana Escoval O238 Oral 
      health literacy evaluation in a Portuguese military population Victor Assunção, 
      Henrique Luís, Luís Luís O239 Preferences to Internet-based cognitive behavioural 
      therapy – do attachment orientations matter? Jennifer Apolinário-Hagen, Viktor 
      Vehreschild O240 A comparative transnational study in health literacy between 
      Austria and Portugal Ulrike Fotschl, Gerald Lirk, Anabela C. Martins, Isabel 
      Andrade, Fernando Mendes O241 Health literacy and social behaviours: relationship 
      with sexually transmitted diseases? Verónica Mendonça, Sandra Antunes, Isabel 
      Andrade, Nádia Osório, Ana Valado, Armando Caseiro, António Gabriel, Anabela C. 
      Martins, Fernando Mendes O242 Parenting styles and attachment to parents: what 
      relationships? Paula A. Silva, Lisete M. Mónico, Pedro M. Parreira, Carla 
      Carvalho O243 Work-life balance in health professionals and professors: 
      comparative study of workers with shift work and fixed schedule Carla Carvalho, 
      Pedro M. Parreira, Lisete M. Mónico, Joana Ruivo O244 Technology literacy in 
      self-management of diabetes Vânia Silva, Paulino Sousa, José M. Padilha O245 
      Satisfaction with therapeutic education and its relationship with clinical 
      variables in children with type 1 diabetes Vera Ferraz, Graça Aparício, João 
      Duarte O246 Nutrition-related knowledge in middle-age and older patients with 
      type 2 diabetes Carlos Vasconcelos, António Almeida, Joel Neves, Telma Correia, 
      Helena Amorim, Romeu Mendes O247 Validating the HLS-EU-(PT) questionnaire to 
      measure health literacy in adolescents (CrAdLiSa project: HLS-EU-PT) Luís 
      Saboga-Nunes, Madalena Cunha, Carlos Albuquerque O248 Health education in people 
      with coronary heart disease: Experience of the cardiology department of a 
      hospital on the outskirts of Lisbon Elsa S. Pereira, Leonino S. Santos, Ana S. 
      Reis, Helena R. Silva, João Rombo, Jorge C. Fernandes, Patrícia Fernandes O249 
      Information and training needs of informal caregivers of individuals with stroke 
      sequelae: a qualitative survey Jaime Ribeiro, Catarina Mangas, Ana Freire O250 
      Prevention of psychoactive substances consumption in students from 6th grade of 
      Albergaria-a-Velha´s School Group Sara Silva, Irene Francisco, Ana Oliveira O251 
      Promoting healthy sexuality: shared responsibility for family, youth and 
      educators Helena Catarino, Mª Anjos Dixe, Mª Clarisse Louro O252 Sexual risk 
      behaviour in adolescents and young people Saudade Lopes, Anjos Dixe O253 
      Knowledge of school staff on type 1 diabetes Mª Anjos Dixe, Eva Menino, Helena 
      Catarino, Fátima Soares, Ana P. Oliveira, Sara Gordo, Teresa Kraus O254 Sexual 
      health in adolescents: the impact of information search in literacy Catarina 
      Tomás, Paulo Queirós, Teresa Rodrigues P123 Improving basic life support skills 
      in adolescents through a training programme Pedro Sousa, João G. Frade, Catarina 
      Lobão P124 Difficulties in sexual education reported by basic education teachers 
      in the city of Foz do Iguaçu - Brazil Cynthia B. Moura, Laysa C. Dreyer, Vanize 
      Meneghetti, Priscila P. Cabral P125 Breast cancer survivors: subjects and 
      resources for information. A qualitative systematic review Francisca Pinto, 
      Paulino Sousa, Mª Raquel Esteves P126 Relationship between health literacy and 
      prevalence of STI in Biomedical Laboratory Science students Sofia Galvão, Ite 
      Tytgat, Isabel Andrade, Nádia Osório, Ana Valado, Armando Caseiro, António 
      Gabriel, Anabela C. Martins, Fernando Mendes P127 Health literacy, risk 
      behaviours and sexually transmitted diseases among blood donors Mónica 
      Casas-Novas, Helena Bernardo, Isabel Andrade, Gracinda Sousa, Ana P. Sousa, Clara 
      Rocha, Pedro Belo, Nádia Osório, Ana Valado, Armando Caseiro, António Gabriel, 
      Anabela C. Martins, Fernando Mendes P128 Promoting literacy in pregnancy 
      health-care Fátima Martins, Montserrat Pulido-Fuentes P129 The lifestyles of the 
      operating assistants of education Isabel Barroso, Gil Cabral, M. João Monteiro, 
      Conceição Rainho P130 Experiences of service-learning health and the literary 
      art: reflections about the health education Alessandro Prado, Yara M. Carvalho 
      P131 Life long swimming – a European Erasmus + project Maria Campos, Liliana 
      Moreira, José Ferreira, Ana Teixeira, Luís Rama
FAU - Tomás, Catarina Cardoso
AU  - Tomás CC
AD  - Health Sciences Research Unit: Nursing, Collegue of College of Health Technology 
      of Coimbra, Coimbra, Portugal
FAU - Oliveira, Emanuel
AU  - Oliveira E
AD  - Sisters Hospitallers of the Sacred Heart of Jesus, Casa de Saúde Rainha Santa 
      Isabel, Coimbra, Portugal
AD  - Research Unit for Sport and Physical Activity, Faculty of Sport Sciences and 
      Physical Education, University of Coimbra, Coimbra, Portugal
FAU - Sousa, D
AU  - Sousa D
AD  - Sisters Hospitallers of the Sacred Heart of Jesus, Casa de Saúde Rainha Santa 
      Isabel, Coimbra, Portugal
FAU - Uba-Chupel, M
AU  - Uba-Chupel M
AD  - Research Unit for Sport and Physical Activity, Faculty of Sport Sciences and 
      Physical Education, University of Coimbra, Coimbra, Portugal
FAU - Furtado, G
AU  - Furtado G
AD  - Research Unit for Sport and Physical Activity, Faculty of Sport Sciences and 
      Physical Education, University of Coimbra, Coimbra, Portugal
FAU - Rocha, C
AU  - Rocha C
AD  - Complementary Sciences- INESCC, Coimbra, Portugal
FAU - Teixeira, A
AU  - Teixeira A
AD  - Research Unit for Sport and Physical Activity, Faculty of Sport Sciences and 
      Physical Education, University of Coimbra, Coimbra, Portugal
FAU - Ferreira, P
AU  - Ferreira P
AD  - Research Unit for Sport and Physical Activity, Faculty of Sport Sciences and 
      Physical Education, University of Coimbra, Coimbra, Portugal
FAU - Alves, Celeste
AU  - Alves C
AD  - CUF Hospitals, Lisbon, Portugal
AD  - Breast Unit, Champalimaud Clinical Center, Lisbon, Portugal
FAU - Gisin, Stefan
AU  - Gisin S
AD  - Swiss Centre for Medical Simulation & Swiss Association of Simulation in 
      Healthcare, 4031 Basel, Switzerland
AD  - Basel University Hospital, 4056 Basel, Switzerland
FAU - Catarino, Elisabete
AU  - Catarino E
AD  - HELPO Association, 2750-318 Cascais, Portugal
FAU - Carvalho, Nelma
AU  - Carvalho N
AD  - HELPO Association, 2750-318 Cascais, Portugal
FAU - Coucelo, Tiago
AU  - Coucelo T
AD  - HELPO Association, 2750-318 Cascais, Portugal
FAU - Bonfim, Luís
AU  - Bonfim L
AD  - HELPO Association, 2750-318 Cascais, Portugal
FAU - Silva, Carina
AU  - Silva C
AD  - HELPO Association, 2750-318 Cascais, Portugal
FAU - Franco, Débora
AU  - Franco D
AD  - Centro de Linguística, Universidade de Lisboa, Lisboa, Portugal
FAU - González, Jesús Alcoba
AU  - González JA
AD  - Centro Superior de Estudios Universitarios La Salle, Madrid, Spain
FAU - Jardim, Helena G
AU  - Jardim HG
AD  - Universidade da Madeira, 9000-082 Funchal, Portugal
FAU - Silva, Rita
AU  - Silva R
AD  - Serviço de Saúde da Região Autónoma da Madeira, E.P.E., 9004-514 Funchal, 
      Portugal
FAU - Baixinho, Cristina L
AU  - Baixinho CL
AD  - Escola Superior de Enfermagem de Lisboa, 1700-063 Lisboa, Portugal
FAU - Presado, Mª Helena
AU  - Presado MªH
AD  - Escola Superior de Enfermagem de Lisboa, 1700-063 Lisboa, Portugal
FAU - Marques, Mª Fátima
AU  - Marques MªF
AD  - Escola Superior de Enfermagem de Lisboa, 1700-063 Lisboa, Portugal
FAU - Cardoso, Mário E
AU  - Cardoso ME
AD  - Escola Superior de Enfermagem de Lisboa, 1700-063 Lisboa, Portugal
FAU - Cunha, Marina
AU  - Cunha M
AD  - Instituto Superior Miguel Torga, Coimbra, 3000-132 Coimbra Portugal
FAU - Mendes, Joana
AU  - Mendes J
AD  - Instituto Superior Miguel Torga, Coimbra, 3000-132 Coimbra Portugal
FAU - Xavier, Ana
AU  - Xavier A
AD  - Centro de Investigação do Núcleo de Estudos e Intervenção Cognitivo 
      Comportamental, Universidade de Coimbra, Coimbra, 3001-802 Portugal
FAU - Galhardo, Ana
AU  - Galhardo A
AD  - Instituto Superior Miguel Torga, Coimbra, 3000-132 Coimbra Portugal
FAU - Couto, Margarida
AU  - Couto M
AD  - Instituto Superior Miguel Torga, Coimbra, 3000-132 Coimbra Portugal
FAU - Frade, João G
AU  - Frade JG
AD  - Escola Superior de Saúde de Leiria & Unidade de Investigação em Saúde, Instituto 
      Politécnico de Leiria, 2411-901 Leiria, Portugal
FAU - Nunes, Carla
AU  - Nunes C
AD  - National School of Public Health & Centro de Investigação em Saúde Pública, 
      Universidade Nova de Lisboa, 1600-560 Lisboa, Portugal
FAU - Mesquita, João R
AU  - Mesquita JR
AD  - Agrarian Superior School, Polytechnic Institute of Viseu, 3500-606 Viseu, 
      Portugal
FAU - Nascimento, Maria S
AU  - Nascimento MS
AD  - Laboratory of Microbiology, Department of Biological Sciences, Faculty of 
      Pharmacy, University of Porto, 4050-313 Porto, Portugal
FAU - Gonçalves, Guilherme
AU  - Gonçalves G
AD  - Unit for Multidisciplinary Biomedical Research, Institute of Biomedical Sciences 
      Abel Salazar, University of Porto, 4050-313 Porto, Portugal
FAU - Castro, Conceição
AU  - Castro C
AD  - Agrupamento de Centros de Saúde (ACES) Baixo Mondego, 3080-199 Figueira da Foz, 
      Portugal
FAU - Mártires, Alice
AU  - Mártires A
AD  - Universidade de Trás-os-Montes e Alto Douro, Vila Real, 5001-801 Portugal
FAU - Monteiro, Mª João
AU  - Monteiro MªJ
AD  - Universidade de Trás-os-Montes e Alto Douro, Vila Real, 5001-801 Portugal
FAU - Rainho, Conceição
AU  - Rainho C
AD  - Universidade de Trás-os-Montes e Alto Douro, Vila Real, 5001-801 Portugal
FAU - Caballero, Francisco P
AU  - Caballero FP
AD  - Centro de Salud La Paz, Badajoz, 06011 Badajoz España
FAU - Monago, Fatima M
AU  - Monago FM
AD  - Centro de Salud San Fernando, Badajoz, 06006 Badajoz España
FAU - Guerrero, Jose T
AU  - Guerrero JT
AD  - Complejo Hospitalario Universitario de Badajoz, Badajoz, 06080 Badajoz España
FAU - Monago, Rocio M
AU  - Monago RM
AD  - Hospital Don Benito-Villanueva, Don Benito, 06400 Badajoz España
FAU - Trigo, Africa P
AU  - Trigo AP
AD  - Hospital Don Benito-Villanueva, Don Benito, 06400 Badajoz España
FAU - Gutierrez, Milagros L
AU  - Gutierrez ML
AD  - Complejo Hospitalario Universitario de Badajoz, Badajoz, 06080 Badajoz España
FAU - Milanés, Gemma M
AU  - Milanés GM
AD  - Complejo Hospitalario Universitario de Badajoz, Badajoz, 06080 Badajoz España
FAU - Reina, Mercedes G
AU  - Reina MG
AD  - Centro de Salud La Paz, Badajoz, 06011 Badajoz España
FAU - Villanueva, Ana G
AU  - Villanueva AG
AD  - Centro de Salud Villanueva Norte, Villanueva de la Serena, 06700 Badajoz España
FAU - Piñero, Ana S
AU  - Piñero AS
AD  - Centro de Salud Gevora, 06180 Gévora, Badajoz España
FAU - Aliseda, Isabel R
AU  - Aliseda IR
AD  - Complejo Hospitalario Universitario de Badajoz, Badajoz, 06080 Badajoz España
FAU - Ramirez, Francisco B
AU  - Ramirez FB
AD  - Centro de Salud La Paz, Badajoz, 06011 Badajoz España
FAU - Ribeiro, Andrea
AU  - Ribeiro A
AD  - Universidade Fernando Pessoa, Porto, 4249-004 Portugal
FAU - Quelhas, Ana
AU  - Quelhas A
AD  - Universidade Fernando Pessoa, Porto, 4249-004 Portugal
FAU - Manso, Conceição
AU  - Manso C
AD  - Universidade Fernando Pessoa, Porto, 4249-004 Portugal
FAU - Caballero, Francisco P
AU  - Caballero FP
AD  - Centro de Salud La Paz, Badajoz, 06011 España
FAU - Guerrero, Jose T
AU  - Guerrero JT
AD  - Complejo Hospitalario Universitario de Badajoz, Badajoz, 06080 Badajoz España
FAU - Monago, Fatima M
AU  - Monago FM
AD  - Centro de Salud San Fernando, Badajoz, 06006 Badajoz España
FAU - Santos, Rafael B
AU  - Santos RB
AD  - Universidad de Extremadura, Badajoz, 06071 Badajoz España
FAU - Jimenez, Nuria R
AU  - Jimenez NR
AD  - Centro de Salud La Paz, Badajoz, 06011 España
FAU - Nuñez, Cristina G
AU  - Nuñez CG
AD  - Centro de Salud La Paz, Badajoz, 06011 España
FAU - Gomez, Inmaculada R
AU  - Gomez IR
AD  - Centro de Salud La Paz, Badajoz, 06011 España
FAU - Fernandez, Mª Jose L
AU  - Fernandez MªJL
AD  - Centro de Salud La Paz, Badajoz, 06011 España
FAU - Marquez, Laura A
AU  - Marquez LA
AD  - Centro de Salud San Fernando, Badajoz, 06006 Badajoz España
FAU - Moreno, Ana L
AU  - Moreno AL
AD  - Complejo Hospitalario Universitario de Badajoz, Badajoz, 06080 Badajoz España
FAU - Huertas, Mª Jesus Tena
AU  - Huertas MªJT
AD  - Centro de Salud La Paz, Badajoz, 06011 España
FAU - Ramirez, Francisco B
AU  - Ramirez FB
AD  - Centro de Salud La Paz, Badajoz, 06011 España
FAU - Seabra, Daniel
AU  - Seabra D
AD  - Faculty of Psychology and Education Sciences, University of Coimbra, Coimbra, 
      3001-802 Coimbra Portugal
FAU - Salvador, Mª Céu
AU  - Salvador MªC
AD  - Faculty of Psychology and Education Sciences, University of Coimbra, Coimbra, 
      3001-802 Coimbra Portugal
FAU - Braga, Luciene
AU  - Braga L
AD  - Universidade Federal de Viçosa, Viçosa, Minas Gerais 36570-900 Brasil
FAU - Parreira, Pedro
AU  - Parreira P
AD  - Escola Superior de Enfermagem de Coimbra, 3046-851 Coimbra, Portugal
FAU - Salgueiro-Oliveira, Anabela
AU  - Salgueiro-Oliveira A
AD  - Escola Superior de Enfermagem de Coimbra, 3046-851 Coimbra, Portugal
FAU - Arreguy-Sena, Cristina
AU  - Arreguy-Sena C
AD  - Universidade Federal de Juiz de Fora, Juiz de Fora, Minas Gerais 36036-330 Brasil
FAU - Oliveira, Bibiana F
AU  - Oliveira BF
AD  - Centro Hospitalar e Universitário de Coimbra, 3000-075 Coimbra, Portugal
FAU - Henriques, Mª Adriana
AU  - Henriques MªA
AD  - Escola Superior de Enfermagem de Lisboa, 1700-063 Lisboa, Portugal
FAU - Santos, Joana
AU  - Santos J
AD  - School of Health Sciences, University of Aveiro, 3810-193 Aveiro, Portugal
FAU - Lebre, Sara
AU  - Lebre S
AD  - School of Health Sciences, University of Aveiro, 3810-193 Aveiro, Portugal
FAU - Marques, Alda
AU  - Marques A
AD  - School of Health Sciences, University of Aveiro, 3810-193 Aveiro, Portugal
FAU - Festas, Clarinda
AU  - Festas C
AD  - Universidade Fernando Pessoa, 4249-004 Porto, Portugal
FAU - Rodrigues, Sandra
AU  - Rodrigues S
AD  - Universidade Fernando Pessoa, 4249-004 Porto, Portugal
FAU - Ribeiro, Andrea
AU  - Ribeiro A
AD  - Universidade Fernando Pessoa, 4249-004 Porto, Portugal
FAU - Lumini, José
AU  - Lumini J
AD  - Universidade Fernando Pessoa, 4249-004 Porto, Portugal
FAU - Figueiredo, Ana G
AU  - Figueiredo AG
AD  - Escola Superior de Saúde Dr. Lopes Dias, Instituto Politécnico de Castelo Branco, 
      6000-767 Castelo Branco, Portugal
FAU - Hernandez-Martinez, Francisco J
AU  - Hernandez-Martinez FJ
AD  - Cabildo de Lanzarote, 35500 Arrecife, Lanzarote, Las Palmas España
FAU - Campi, Liliana
AU  - Campi L
AD  - Servicio Canario de la Salud, 35500 Arrecife, Lanzarote, Las Palmas España
FAU - Quintana-Montesdeoca, Mª Pino
AU  - Quintana-Montesdeoca MªP
AD  - Universidad de Las Palmas de Gran Canaria, 35001 Las Palmas de Gran Canaria, Las 
      Palmas España
FAU - Jimenez-Diaz, Juan F
AU  - Jimenez-Diaz JF
AD  - Universidad de Las Palmas de Gran Canaria, 35001 Las Palmas de Gran Canaria, Las 
      Palmas España
FAU - Rodriguez-De-Vera, Bienvenida C
AU  - Rodriguez-De-Vera BC
AD  - Universidad de Las Palmas de Gran Canaria, 35001 Las Palmas de Gran Canaria, Las 
      Palmas España
FAU - Parente, Alexandra
AU  - Parente A
AD  - Escola Superior de Saúde, Instituto Politécnico de Bragança, 5300-121 Bragança, 
      Portugal
FAU - Mata, Mª Augusta
AU  - Mata MªA
AD  - Escola Superior de Saúde, Instituto Politécnico de Bragança, 5300-121 Bragança, 
      Portugal
FAU - Pereira, Ana Mª
AU  - Pereira AMª
AD  - Escola Superior de Saúde, Instituto Politécnico de Bragança, 5300-121 Bragança, 
      Portugal
FAU - Fernandes, Adília
AU  - Fernandes A
AD  - Escola Superior de Saúde, Instituto Politécnico de Bragança, 5300-121 Bragança, 
      Portugal
FAU - Brás, Manuel
AU  - Brás M
AD  - Escola Superior de Saúde, Instituto Politécnico de Bragança, 5300-121 Bragança, 
      Portugal
FAU - Pinto, Mª Rosário
AU  - Pinto MªR
AD  - Escola Superior de Saúde de Santarém, Santarém, 2005-075 Portugal
FAU - Parreira, Pedro
AU  - Parreira P
AD  - Escola Superior de Enfermagem de Coimbra, Coimbra, 3046-851 Portugal
FAU - Basto, Marta L
AU  - Basto ML
AD  - Escola Superior de Enfermagem de Lisboa, Lisboa, 1700-063 Portugal
FAU - Rei, Ana C
AU  - Rei AC
AD  - Hospital Distrital de Santarém, EPE, Santarém, 2005-177 Portugal
FAU - Mónico, Lisete M
AU  - Mónico LM
AD  - Universidade de Coimbra, 3004-504 Coimbra, Portugal
FAU - Sousa, Gilberta
AU  - Sousa G
AD  - Universidade da Madeira, 9000-082 Funchal, Portugal
FAU - Morna, Clementina
AU  - Morna C
AD  - Universidade da Madeira, 9000-082 Funchal, Portugal
FAU - Freitas, Otília
AU  - Freitas O
AD  - Universidade da Madeira, 9000-082 Funchal, Portugal
FAU - Freitas, Gregório
AU  - Freitas G
AD  - Universidade da Madeira, 9000-082 Funchal, Portugal
FAU - Jardim, Ana
AU  - Jardim A
AD  - Universidade da Madeira, 9000-082 Funchal, Portugal
FAU - Vasconcelos, Rita
AU  - Vasconcelos R
AD  - Universidade da Madeira, 9000-082 Funchal, Portugal
FAU - Horta, Lina G
AU  - Horta LG
AD  - Federal University of Rio Grande do Sul, Porto Alegre Rio Grande do Sul, 
      90050-170 Brasil
FAU - Rosa, Roger S
AU  - Rosa RS
AD  - Federal University of Rio Grande do Sul, Porto Alegre Rio Grande do Sul, 
      90050-170 Brasil
FAU - Kranz, Luís F
AU  - Kranz LF
AD  - Federal University of Rio Grande do Sul, Porto Alegre Rio Grande do Sul, 
      90050-170 Brasil
FAU - Nugem, Rita C
AU  - Nugem RC
AD  - Federal University of Rio Grande do Sul, Porto Alegre Rio Grande do Sul, 
      90050-170 Brasil
FAU - Siqueira, Mariana S
AU  - Siqueira MS
AD  - Federal University of Rio Grande do Sul, Porto Alegre Rio Grande do Sul, 
      90050-170 Brasil
FAU - Bordin, Ronaldo
AU  - Bordin R
AD  - Federal University of Rio Grande do Sul, Porto Alegre Rio Grande do Sul, 
      90050-170 Brasil
FAU - Kniess, Rosiane
AU  - Kniess R
AD  - Universidade Federal de Santa Catarina, Florianópolis, 88040-900 Brasil
FAU - Lacerda, Josimari T
AU  - Lacerda JT
AD  - Universidade Federal de Santa Catarina, Florianópolis, 88040-900 Brasil
FAU - Guedes, Joana
AU  - Guedes J
AD  - Instituto Superior de Serviço Social do Porto, 44600-362 Sra. da Hora, Portugal
FAU - Machado, Idalina
AU  - Machado I
AD  - Instituto Superior de Serviço Social do Porto, 44600-362 Sra. da Hora, Portugal
FAU - Almeida, Sidalina
AU  - Almeida S
AD  - Instituto Superior de Serviço Social do Porto, 44600-362 Sra. da Hora, Portugal
FAU - Zilhão, Adriano
AU  - Zilhão A
AD  - Instituto Superior de Serviço Social do Porto, 44600-362 Sra. da Hora, Portugal
FAU - Alves, Helder
AU  - Alves H
AD  - Instituto Superior de Serviço Social do Porto, 44600-362 Sra. da Hora, Portugal
FAU - Ribeiro, Óscar
AU  - Ribeiro Ó
AD  - Instituto Superior de Serviço Social do Porto, 44600-362 Sra. da Hora, Portugal
FAU - Amaral, Ana P
AU  - Amaral AP
AD  - Escola Superior de Tecnologia da Saúde de Coimbra, São Martinho do Bispo, 
      3046-854 Coimbra, Portugal
FAU - Santos, Ana
AU  - Santos A
AD  - Escola Superior de Tecnologia da Saúde de Coimbra, São Martinho do Bispo, 
      3046-854 Coimbra, Portugal
FAU - Monteiro, Joana
AU  - Monteiro J
AD  - Escola Superior de Tecnologia da Saúde de Coimbra, São Martinho do Bispo, 
      3046-854 Coimbra, Portugal
FAU - Rocha, Mª Clara
AU  - Rocha MªC
AD  - Escola Superior de Tecnologia da Saúde de Coimbra, São Martinho do Bispo, 
      3046-854 Coimbra, Portugal
FAU - Cruz, Rui
AU  - Cruz R
AD  - Escola Superior de Tecnologia da Saúde de Coimbra, São Martinho do Bispo, 
      3046-854 Coimbra, Portugal
FAU - Amaral, Ana P
AU  - Amaral AP
AD  - Escola Superior de Tecnologia da Saúde de Coimbra, São Martinho do Bispo, 
      3046-854 Coimbra, Portugal
FAU - Lourenço, Marina
AU  - Lourenço M
AD  - Escola Superior de Tecnologia da Saúde de Coimbra, São Martinho do Bispo, 
      3046-854 Coimbra, Portugal
FAU - Rocha, Mª Clara
AU  - Rocha MªC
AD  - Escola Superior de Tecnologia da Saúde de Coimbra, São Martinho do Bispo, 
      3046-854 Coimbra, Portugal
FAU - Cruz, Rui
AU  - Cruz R
AD  - Escola Superior de Tecnologia da Saúde de Coimbra, São Martinho do Bispo, 
      3046-854 Coimbra, Portugal
FAU - Antunes, Sandra
AU  - Antunes S
AD  - Escola Superior de Tecnologia da Saúde de Coimbra, São Martinho do Bispo, 
      3046-854 Coimbra, Portugal
FAU - Mendonça, Verónica
AU  - Mendonça V
AD  - Escola Superior de Tecnologia da Saúde de Coimbra, São Martinho do Bispo, 
      3046-854 Coimbra, Portugal
FAU - Andrade, Isabel
AU  - Andrade I
AD  - Escola Superior de Tecnologia da Saúde de Coimbra, São Martinho do Bispo, 
      3046-854 Coimbra, Portugal
FAU - Osório, Nádia
AU  - Osório N
AD  - Escola Superior de Tecnologia da Saúde de Coimbra, São Martinho do Bispo, 
      3046-854 Coimbra, Portugal
FAU - Valado, Ana
AU  - Valado A
AD  - Escola Superior de Tecnologia da Saúde de Coimbra, São Martinho do Bispo, 
      3046-854 Coimbra, Portugal
FAU - Caseiro, Armando
AU  - Caseiro A
AD  - Escola Superior de Tecnologia da Saúde de Coimbra, São Martinho do Bispo, 
      3046-854 Coimbra, Portugal
FAU - Gabriel, António
AU  - Gabriel A
AD  - Escola Superior de Tecnologia da Saúde de Coimbra, São Martinho do Bispo, 
      3046-854 Coimbra, Portugal
FAU - Martins, Anabela C
AU  - Martins AC
AD  - Escola Superior de Tecnologia da Saúde de Coimbra, São Martinho do Bispo, 
      3046-854 Coimbra, Portugal
FAU - Mendes, Fernando
AU  - Mendes F
AD  - Escola Superior de Tecnologia da Saúde de Coimbra, São Martinho do Bispo, 
      3046-854 Coimbra, Portugal
FAU - Cabral, Lídia
AU  - Cabral L
AD  - Escola Superior de Saúde, Instituto Politécnico de Viseu, 3504-510 Viseu, 
      Portugal
FAU - Ferreira, Manuela
AU  - Ferreira M
AD  - Escola Superior de Saúde, Instituto Politécnico de Viseu, 3504-510 Viseu, 
      Portugal
FAU - Gonçalves, Amadeu
AU  - Gonçalves A
AD  - Escola Superior de Saúde, Instituto Politécnico de Viseu, 3504-510 Viseu, 
      Portugal
FAU - Luz, Tatiana D
AU  - Luz TD
AD  - Universidade Federal de Alagoas, Maceió, Alagoas, 57072-900 Brasil
FAU - Luz, Leonardo
AU  - Luz L
AD  - Universidade Federal de Alagoas, Maceió, Alagoas, 57072-900 Brasil
FAU - Martins, Raul
AU  - Martins R
AD  - Faculdade de Ciências do Desporto e Educação Física, Universidade de Coimbra, 
      3040-248 Coimbra, Portugal
FAU - Morgado, Alice
AU  - Morgado A
AD  - Faculty of Psychology and Education Sciences, University of Coimbra, Coimbra, 
      3000-115 Portugal
FAU - Vale-Dias, Maria L
AU  - Vale-Dias ML
AD  - Faculty of Psychology and Education Sciences, University of Coimbra, Coimbra, 
      3000-115 Portugal
FAU - Porta-Nova, Rui
AU  - Porta-Nova R
AD  - Escola Superior da Saúde da Cruz Vermelha Portuguesa, Lisboa, 1300-125 Portugal
FAU - Fleig, Tânia C
AU  - Fleig TC
AD  - Universidade de Santa Cruz do Sul, Santa Cruz do Sul, Rio Grande do Sul 96815-900 
      Brasil
FAU - Reuter, Éboni M
AU  - Reuter ÉM
AD  - Universidade de Santa Cruz do Sul, Santa Cruz do Sul, Rio Grande do Sul 96815-900 
      Brasil
FAU - Froemming, Miriam B
AU  - Froemming MB
AD  - Universidade de Santa Cruz do Sul, Santa Cruz do Sul, Rio Grande do Sul 96815-900 
      Brasil
FAU - Guerreiro, Sabrina L
AU  - Guerreiro SL
AD  - Universidade de Santa Cruz do Sul, Santa Cruz do Sul, Rio Grande do Sul 96815-900 
      Brasil
FAU - Carvalho, Lisiane L
AU  - Carvalho LL
AD  - Universidade de Santa Cruz do Sul, Santa Cruz do Sul, Rio Grande do Sul 96815-900 
      Brasil
FAU - Guedelha, Daniel
AU  - Guedelha D
AD  - Escola Superior de Saúde Dr. Lopes Dias, Instituto Politécnico de Castelo Branco, 
      6000-767 Castelo Branco, Portugal
FAU - Coelho, P
AU  - Coelho P
AD  - Escola Superior de Saúde Dr. Lopes Dias, Instituto Politécnico de Castelo Branco, 
      6000-767 Castelo Branco, Portugal
FAU - Pereira, A
AU  - Pereira A
AD  - Escola Superior de Saúde Dr. Lopes Dias, Instituto Politécnico de Castelo Branco, 
      6000-767 Castelo Branco, Portugal
FAU - Calha, António
AU  - Calha A
AD  - Instituto Politécnico de Portalegre, 7301-901 Portalegre, Portugal
FAU - Cordeiro, Raul
AU  - Cordeiro R
AD  - Instituto Politécnico de Portalegre, 7301-901 Portalegre, Portugal
FAU - Gonçalves, Ana
AU  - Gonçalves A
AD  - Instituto Politécnico de Bragança, Bragança, 5300-121 Portugal
FAU - Certo, Ana
AU  - Certo A
AD  - Instituto Politécnico de Bragança, Bragança, 5300-121 Portugal
FAU - Galvão, Ana
AU  - Galvão A
AD  - Instituto Politécnico de Bragança, Bragança, 5300-121 Portugal
FAU - Mata, Mª Augusta
AU  - Mata MªA
AD  - Instituto Politécnico de Bragança, Bragança, 5300-121 Portugal
FAU - Welter, Aline
AU  - Welter A
AD  - Universidade do Sul de Santa Catarina, Palhoça, Santa Catarina 88137-270 Brasil
FAU - Pereira, Elayne
AU  - Pereira E
AD  - Universidade do Sul de Santa Catarina, Palhoça, Santa Catarina 88137-270 Brasil
FAU - Ribeiro, Sandra
AU  - Ribeiro S
AD  - Secretaria Municipal de Saúde de Palhoça, Palhoça, Santa Catarina 88132-149 
      Brasil
FAU - Kretzer, Marcia
AU  - Kretzer M
AD  - Universidade do Sul de Santa Catarina, Palhoça, Santa Catarina 88137-270 Brasil
FAU - Jiménez-Díaz, Juan-Fernando
AU  - Jiménez-Díaz JF
AD  - Universidad de Las Palmas de Gran Canaria, 35001 Las Palmas de Gran Canaria, Las 
      Palmas España
FAU - Jiménez-Rodríguez, Carla
AU  - Jiménez-Rodríguez C
AD  - Universidad de Las Palmas de Gran Canaria, 35001 Las Palmas de Gran Canaria, Las 
      Palmas España
FAU - Hernández-Martínez, Francisco-José
AU  - Hernández-Martínez FJ
AD  - Cabildo de Lanzarote, 35500 Lanzarote, Las Palmas España
FAU - Rodríguez-De-Vera, Bienvenida-Del-Carmen
AU  - Rodríguez-De-Vera BDC
AD  - Universidad de Las Palmas de Gran Canaria, 35001 Las Palmas de Gran Canaria, Las 
      Palmas España
FAU - Marques-Rodrigues, Alexandre
AU  - Marques-Rodrigues A
AD  - Universidade de Aveiro, 3810-193 Aveiro, Portugal
FAU - Coelho, Patrícia
AU  - Coelho P
AD  - Escola Superior de Saúde Dr. Lopes Dias, Castelo Branco, 6000-767 Portugal
FAU - Bernardes, Tiago
AU  - Bernardes T
AD  - Escola Superior de Saúde Dr. Lopes Dias, Castelo Branco, 6000-767 Portugal
FAU - Pereira, Alexandre
AU  - Pereira A
AD  - Escola Superior de Saúde Dr. Lopes Dias, Castelo Branco, 6000-767 Portugal
FAU - Sousa, Patrícia
AU  - Sousa P
AD  - Universidade do Sul de Santa Catarina, Palhoça, Santa Catarina 88137-270 Brasil
FAU - Filho, João G
AU  - Filho JG
AD  - Universidade do Sul de Santa Catarina, Palhoça, Santa Catarina 88137-270 Brasil
FAU - Nazario, Nazare
AU  - Nazario N
AD  - Universidade do Sul de Santa Catarina, Palhoça, Santa Catarina 88137-270 Brasil
FAU - Kretzer, Marcia
AU  - Kretzer M
AD  - Universidade do Sul de Santa Catarina, Palhoça, Santa Catarina 88137-270 Brasil
FAU - Amaral, Odete
AU  - Amaral O
AD  - Centro de estudos em educação, tecnologias e saúde, Instituto Politécnico de 
      Viseu, 3504-510 Viseu, Portugal
FAU - Garrido, António
AU  - Garrido A
AD  - Casa de Saúde de São Mateus, Viseu, 3500-106 Portugal
FAU - Veiga, Nélio
AU  - Veiga N
AD  - Universidade Católica Portuguesa, Viseu, 3504-505 Portugal
FAU - Nunes, Carla
AU  - Nunes C
AD  - Escola Nacional de Saúde Pública, Lisboa, 1600-560 Portugal
FAU - Pedro, Ana R
AU  - Pedro AR
AD  - Escola Nacional de Saúde Pública, Lisboa, 1600-560 Portugal
FAU - Pereira, Carlos
AU  - Pereira C
AD  - Centro de estudos em educação, tecnologias e saúde, Instituto Politécnico de 
      Viseu, 3504-510 Viseu, Portugal
FAU - Almeia, António
AU  - Almeia A
AD  - Research Centre Sports Sciences, Health Sciences and Human Development, 
      University of Trás-os-Montes e Alto Douro, Vila Real, 5001-801 Portugal
FAU - Fernandes, Helder M
AU  - Fernandes HM
AD  - Research Centre Sports Sciences, Health Sciences and Human Development, 
      University of Trás-os-Montes e Alto Douro, Vila Real, 5001-801 Portugal
FAU - Vasconcelos, Carlos
AU  - Vasconcelos C
AD  - Research Centre Sports Sciences, Health Sciences and Human Development, 
      University of Trás-os-Montes e Alto Douro, Vila Real, 5001-801 Portugal
AD  - Polytechnic Institute of Viseu, Viseu, 3504-510 Portugal
FAU - Sousa, Nelson
AU  - Sousa N
AD  - Research Centre Sports Sciences, Health Sciences and Human Development, 
      University of Trás-os-Montes e Alto Douro, Vila Real, 5001-801 Portugal
FAU - Reis, Victor M
AU  - Reis VM
AD  - Research Centre Sports Sciences, Health Sciences and Human Development, 
      University of Trás-os-Montes e Alto Douro, Vila Real, 5001-801 Portugal
FAU - Monteiro, M João
AU  - Monteiro MJ
AD  - Research Centre Sports Sciences, Health Sciences and Human Development, 
      University of Trás-os-Montes e Alto Douro, Vila Real, 5001-801 Portugal
FAU - Mendes, Romeu
AU  - Mendes R
AD  - Research Centre Sports Sciences, Health Sciences and Human Development, 
      University of Trás-os-Montes e Alto Douro, Vila Real, 5001-801 Portugal
AD  - Unidade de Saúde Pública do ACES Douro I—Marão e Douro Norte, Administração 
      Regional de Saúde do Norte, IP, 5000-524 Vila Real, Portugal
FAU - Pinto, Isabel C
AU  - Pinto IC
AD  - Núcleo de Investigação e Intervenção no Idoso, Departamento de Tecnologias de 
      Diagnóstico e Terapêutica, Escola Superior de Saúde, Instituto Politécnico de 
      Bragança, Bragança, 5300-253 Portugal
FAU - Pires, Tânia
AU  - Pires T
AD  - Centro de Investigação de Montanha, Escola Superior Agrária, Instituto 
      Politécnico de Bragança, 5300-253 Bragança, Portugal
FAU - Gama, João
AU  - Gama J
AD  - Escola Superior de Saúde, Instituto Politécnico de Bragança, 5300-253 Bragança, 
      Portugal
FAU - Preto, Vera
AU  - Preto V
AD  - Programa de Prevenção e Controlo de Infeções e de Resistência aos 
      Antimicrobianos, Unidade Local de Saúde do Nordeste, Bragança, 5301-852 Portugal
FAU - Silva, Norberto
AU  - Silva N
AD  - Departamento de Urgência e Emergência Unidade, Unidade Local de Saúde do 
      Nordeste, Bragança, 5301-852 Portugal
FAU - Magalhães, Carlos
AU  - Magalhães C
AD  - Departamento de Enfermagem, Escola Superior de Saúde, Instituto Politécnico de 
      Bragança, 5300-121 Bragança, Portugal
FAU - Martins, Matilde
AU  - Martins M
AD  - Centro de Investigação em Desporto, Saúde e Desenvolvimento Humano, Departamento 
      de Enfermagem, Escola Superior de Saúde, Instituto Politécnico de Bragança, 
      5300-121 Bragança, Portugal
FAU - Duarte, Mafalda
AU  - Duarte M
AD  - Health Superior School of Alto Ave, 4830-345 Póvoa de Lanhoso, Portugal
FAU - Paúl, Constança
AU  - Paúl C
AD  - Unidade de Investigação e Formação sobre Adultos e Idosos, Instituto de Ciências 
      Biomédicas Abel Salazar, Universidade do Porto, 4050-313 Porto, Portugal
AD  - Center for Health Technology and Services Research, Faculdade de Medicina, 
      Universidade do Porto, 4200-450 Porto, Portugal
FAU - Martín, Ignácio
AU  - Martín I
AD  - Universidade de Aveiro, 3810-193 Aveiro, Portugal
FAU - Pinheiro, Arminda A
AU  - Pinheiro AA
AD  - Escola Superior de Enfermagem, Universidade do Minho, Braga, 4710-057 Portugal
FAU - Xavier, Sandra
AU  - Xavier S
AD  - Faculty of Medicine, University of Coimbra, 3000-354 Coimbra, Portugal
FAU - Azevedo, Julieta
AU  - Azevedo J
AD  - Faculty of Medicine, University of Coimbra, 3000-354 Coimbra, Portugal
FAU - Bento, Elisabete
AU  - Bento E
AD  - Faculty of Medicine, University of Coimbra, 3000-354 Coimbra, Portugal
FAU - Marques, Cristiana
AU  - Marques C
AD  - Faculty of Medicine, University of Coimbra, 3000-354 Coimbra, Portugal
FAU - Marques, Mariana
AU  - Marques M
AD  - Faculty of Medicine, University of Coimbra, 3000-354 Coimbra, Portugal
AD  - Centro de responsabilidade integrado, Serviço Psiquiatria, Centro Hospitalar e 
      Universitário de Coimbra, 3000-354 Coimbra, Portugal
FAU - Macedo, António
AU  - Macedo A
AD  - Faculty of Medicine, University of Coimbra, 3000-354 Coimbra, Portugal
AD  - Centro de responsabilidade integrado, Serviço Psiquiatria, Centro Hospitalar e 
      Universitário de Coimbra, 3000-354 Coimbra, Portugal
FAU - Pereira, Ana T
AU  - Pereira AT
AD  - Faculty of Medicine, University of Coimbra, 3000-354 Coimbra, Portugal
FAU - Almeida, José P
AU  - Almeida JP
AD  - University of Trás-os-Montes e Alto Douro, Vila Real, 5001-801 Portugal
FAU - Almeida, António
AU  - Almeida A
AD  - University of Trás-os-Montes e Alto Douro, Vila Real, 5001-801 Portugal
AD  - Research Centre Sports Sciences, Health Sciences and Human Development, 
      University of Trás-os-Montes e Alto Douro, Vila Real, 5001-801 Portugal
FAU - Alves, Josiane
AU  - Alves J
AD  - University of Trás-os-Montes e Alto Douro, Vila Real, 5001-801 Portugal
FAU - Sousa, Nelson
AU  - Sousa N
AD  - University of Trás-os-Montes e Alto Douro, Vila Real, 5001-801 Portugal
AD  - Research Centre Sports Sciences, Health Sciences and Human Development, 
      University of Trás-os-Montes e Alto Douro, Vila Real, 5001-801 Portugal
FAU - Saavedra, Francisco
AU  - Saavedra F
AD  - University of Trás-os-Montes e Alto Douro, Vila Real, 5001-801 Portugal
AD  - Research Centre Sports Sciences, Health Sciences and Human Development, 
      University of Trás-os-Montes e Alto Douro, Vila Real, 5001-801 Portugal
FAU - Mendes, Romeu
AU  - Mendes R
AD  - University of Trás-os-Montes e Alto Douro, Vila Real, 5001-801 Portugal
AD  - Research Centre Sports Sciences, Health Sciences and Human Development, 
      University of Trás-os-Montes e Alto Douro, Vila Real, 5001-801 Portugal
AD  - Unidade de Saúde Pública, ACES Douro I, Marão e Douro Norte, Administração 
      Regional de Saúde do Norte, 5000-524 Vila Real, Portugal
FAU - Maia, Ana S
AU  - Maia AS
AD  - Faculdade Nobre, Feira de Santana, Bahia 44001-008 Brasil
FAU - Oliveira, Michelle T
AU  - Oliveira MT
AD  - Faculdade Nobre, Feira de Santana, Bahia 44001-008 Brasil
FAU - Sousa, Anderson R
AU  - Sousa AR
AD  - Faculdade Nobre, Feira de Santana, Bahia 44001-008 Brasil
FAU - Ferreira, Paulo P
AU  - Ferreira PP
AD  - Secretaria de Saúde do Estado da Bahia, Salvador, Bahia 41745-900 Brasil
FAU - Lopes, Luci S
AU  - Lopes LS
AD  - Faculdade Nobre, Feira de Santana, Bahia 44001-008 Brasil
FAU - Santiago, Eujcely C
AU  - Santiago EC
AD  - Hospital Estadual da Criança, Vila Valqueire, Rio de Janeiro Brasil
FAU - Monteiro, Sílvia
AU  - Monteiro S
AD  - Escola Superior de Tecnologia da Saúde, Instituto Politécnico do Porto, 4400-330 
      Vila Nova de Gaia, Portugal
FAU - Jesus, Ângelo
AU  - Jesus Â
AD  - Escola Superior de Tecnologia da Saúde, Instituto Politécnico do Porto, 4400-330 
      Vila Nova de Gaia, Portugal
FAU - Colaço, Armanda
AU  - Colaço A
AD  - Escola Superior de Tecnologia da Saúde, Instituto Politécnico do Porto, 4400-330 
      Vila Nova de Gaia, Portugal
AD  - Centro Hospitalar de São João, EPE, Porto, 4200-319 Porto Portugal
FAU - Carvalho, António
AU  - Carvalho A
AD  - Escola Superior de Tecnologia da Saúde, Instituto Politécnico do Porto, 4400-330 
      Vila Nova de Gaia, Portugal
AD  - Centro Hospitalar de São João, EPE, Porto, 4200-319 Porto Portugal
FAU - Silva, Rita P
AU  - Silva RP
AD  - Escola Superior de Tecnologia da Saúde, Instituto Politécnico do Porto, 4400-330 
      Vila Nova de Gaia, Portugal
AD  - Unidade Local de Saúde de Matosinhos, EPE, 4454 509 Senhora da Hora, Portugal
FAU - Cruz, Agostinho
AU  - Cruz A
AD  - Escola Superior de Tecnologia da Saúde, Instituto Politécnico do Porto, 4400-330 
      Vila Nova de Gaia, Portugal
FAU - Ferreira, Ana
AU  - Ferreira A
AD  - College of Health Technology, Polytechnic Institute of Coimbra, São Martinho do 
      Bispo, 3046-854 Coimbra, Portugal
FAU - Marques, Catarina
AU  - Marques C
AD  - College of Health Technology, Polytechnic Institute of Coimbra, São Martinho do 
      Bispo, 3046-854 Coimbra, Portugal
FAU - Figueiredo, João P
AU  - Figueiredo JP
AD  - College of Health Technology, Polytechnic Institute of Coimbra, São Martinho do 
      Bispo, 3046-854 Coimbra, Portugal
FAU - Paixão, Susana
AU  - Paixão S
AD  - College of Health Technology, Polytechnic Institute of Coimbra, São Martinho do 
      Bispo, 3046-854 Coimbra, Portugal
FAU - Ferreira, Ana
AU  - Ferreira A
AD  - College of Health Technology, Polytechnic Institute of Coimbra, São Martinho do 
      Bispo, 3046-854 Coimbra, Portugal
FAU - Lopes, Carla
AU  - Lopes C
AD  - College of Health Technology, Polytechnic Institute of Coimbra, São Martinho do 
      Bispo, 3046-854 Coimbra, Portugal
FAU - Moreira, Fernando
AU  - Moreira F
AD  - College of Health Technology, Polytechnic Institute of Coimbra, São Martinho do 
      Bispo, 3046-854 Coimbra, Portugal
FAU - Figueiredo, João P
AU  - Figueiredo JP
AD  - College of Health Technology, Polytechnic Institute of Coimbra, São Martinho do 
      Bispo, 3046-854 Coimbra, Portugal
FAU - Ferreira, Ana
AU  - Ferreira A
AD  - College of Health Technology, Polytechnic Institute of Coimbra, São Martinho do 
      Bispo, 3046-854 Coimbra, Portugal
FAU - Ribeiro, Diana
AU  - Ribeiro D
AD  - College of Health Technology, Polytechnic Institute of Coimbra, São Martinho do 
      Bispo, 3046-854 Coimbra, Portugal
FAU - Moreira, Fernando
AU  - Moreira F
AD  - College of Health Technology, Polytechnic Institute of Coimbra, São Martinho do 
      Bispo, 3046-854 Coimbra, Portugal
FAU - Figueiredo, João P
AU  - Figueiredo JP
AD  - College of Health Technology, Polytechnic Institute of Coimbra, São Martinho do 
      Bispo, 3046-854 Coimbra, Portugal
FAU - Paixão, Susana
AU  - Paixão S
AD  - College of Health Technology, Polytechnic Institute of Coimbra, São Martinho do 
      Bispo, 3046-854 Coimbra, Portugal
FAU - Fernandes, Telma
AU  - Fernandes T
AD  - Escola Superior de Saúde de Leiria, Instituto Politécnico de Leiria, 2411-901 
      Leiria, Portugal
FAU - Amado, Diogo
AU  - Amado D
AD  - Escola Superior de Saúde de Leiria, Instituto Politécnico de Leiria, 2411-901 
      Leiria, Portugal
FAU - Leal, Jéssica
AU  - Leal J
AD  - Escola Superior de Saúde de Leiria, Instituto Politécnico de Leiria, 2411-901 
      Leiria, Portugal
FAU - Azevedo, Marcelo
AU  - Azevedo M
AD  - Escola Superior de Saúde de Leiria, Instituto Politécnico de Leiria, 2411-901 
      Leiria, Portugal
FAU - Ramalho, Sónia
AU  - Ramalho S
AD  - Escola Superior de Saúde de Leiria, Instituto Politécnico de Leiria, 2411-901 
      Leiria, Portugal
AD  - School of Health Sciences, Polytechnic institute of Leiria, 2411-901 Leiria, 
      Portugal
FAU - Mangas, Catarina
AU  - Mangas C
AD  - Unidade de Investigação Inclusão e Acessibilidade em Acção “iACT” e Escola 
      Superior Educação e Ciências Sociais, Instituto Politécnico de Leiria, 2411-901 
      Leiria, Portugal
FAU - Ribeiro, Jaime
AU  - Ribeiro J
AD  - Unidade de Investigação em Saúde, Escola Superior de Saúde de Leiria eCADR& 
      Centro de Investigação Didática e Tecnologia na Formação de Formadores, 
      Universidade de Aveiro, 3810-193 Aveiro, Portugal
FAU - Gonçalves, Rita
AU  - Gonçalves R
AD  - Instituto Politécnico de Leiria, 2411-901 Leiria, Portugal
FAU - Nunes, Amélia F
AU  - Nunes AF
AD  - Universidade da Beira Interior, Covilhã, 6201-001 Portugal
FAU - Tuna, Ana R
AU  - Tuna AR
AD  - Universidade da Beira Interior, Covilhã, 6201-001 Portugal
FAU - Martins, Carlos R
AU  - Martins CR
AD  - Unidade de Saúde Pública, Agrupamento de Centros de Saúde Cova da Beira, 6200-251 
      Covilhã, Portugal
FAU - Forte, Henriqueta D
AU  - Forte HD
AD  - Unidade de Saúde Pública, Agrupamento de Centros de Saúde Cova da Beira, 6200-251 
      Covilhã, Portugal
FAU - Costa, Cláudia
AU  - Costa C
AD  - Centre of Studies on Geography and Spatial Planning, University of Coimbra, 
      3000-043 Coimbra, Portugal
FAU - Tenedório, José A
AU  - Tenedório JA
AD  - Research Centre for Geography and Regional Planning, Universidade Nova de Lisboa, 
      1069-061 Lisboa, Portugal
FAU - Santana, Paula
AU  - Santana P
AD  - Centre of Studies on Geography and Spatial Planning, University of Coimbra, 
      3000-043 Coimbra, Portugal
FAU - Andrade, J A
AU  - Andrade JA
AD  - Biomedical Sciences Department, Paulista University, São Paulo, 04026-002 Brazil
FAU - Pinto, J L
AU  - Pinto JL
AD  - Pharmacy Department, Paulista University, São Paulo, 04026-002 Brazil
FAU - Campofiorito, C
AU  - Campofiorito C
AD  - Biomedical Sciences Department, Paulista University, São Paulo, 04026-002 Brazil
FAU - Nunes, S
AU  - Nunes S
AD  - Biomedical Sciences Department, Paulista University, São Paulo, 04026-002 Brazil
FAU - Carmo, A
AU  - Carmo A
AD  - Pharmacy Department, Paulista University, São Paulo, 04026-002 Brazil
FAU - Kaliniczenco, A
AU  - Kaliniczenco A
AD  - Biomedical Sciences Department, Paulista University, São Paulo, 04026-002 Brazil
FAU - Alves, B
AU  - Alves B
AD  - Molecular Laboratory of Diagnosis, ABC Medical School, Santo André, São Paulo 
      09080-650 Brazil
FAU - Mendes, F
AU  - Mendes F
AD  - Biomedical Science Department, College of Health Technology of Coimbra, 
      Polytechnic Institute of Coimbra, São Martinho do Bispo, 3046-854 Coimbra, 
      Portugal
FAU - Jesus, C
AU  - Jesus C
AD  - Biomedical Science Department, College of Health Technology of Coimbra, 
      Polytechnic Institute of Coimbra, São Martinho do Bispo, 3046-854 Coimbra, 
      Portugal
FAU - Fonseca, F
AU  - Fonseca F
AD  - Molecular Laboratory of Diagnosis, ABC Medical School, Santo André, São Paulo 
      09080-650 Brazil
FAU - Gehrke, F
AU  - Gehrke F
AD  - Biomedical Sciences Department, Paulista University, São Paulo, 04026-002 Brazil
FAU - Albuquerque, Carlos
AU  - Albuquerque C
AD  - Escola Superior de Saúde, Instituto Politécnico de Viseu, 3504-510 Viseu, 
      Portugal
FAU - Batista, Rita
AU  - Batista R
AD  - Hospital Sousa Martins, 6300-858 Guarda, Portugal
FAU - Cunha, Madalena
AU  - Cunha M
AD  - Escola Superior de Saúde, Instituto Politécnico de Viseu, 3504-510 Viseu, 
      Portugal
FAU - Madureira, António
AU  - Madureira A
AD  - Escola Superior de Saúde, Instituto Politécnico de Viseu, 3504-510 Viseu, 
      Portugal
FAU - Ribeiro, Olivério
AU  - Ribeiro O
AD  - Escola Superior de Saúde, Instituto Politécnico de Viseu, 3504-510 Viseu, 
      Portugal
FAU - Martins, Rosa
AU  - Martins R
AD  - Escola Superior de Saúde, Instituto Politécnico de Viseu, 3504-510 Viseu, 
      Portugal
FAU - Madeira, Teresa
AU  - Madeira T
AD  - Instituto de Medicina Preventiva e Saúde Pública, Faculdade de Medicina, 
      Universidade de Lisboa, 1649-028 Lisboa, Portugal
AD  - Instituto de Saúde Ambiental, Faculdade de Medicina, Universidade de Lisboa, 
      1649-028 Lisboa, Portugal
AD  - Faculdade de Medicina, Universidade de Lisboa, 1649-028 Lisboa, Portugal
FAU - Peixoto-Plácido, Catarina
AU  - Peixoto-Plácido C
AD  - Instituto de Medicina Preventiva e Saúde Pública, Faculdade de Medicina, 
      Universidade de Lisboa, 1649-028 Lisboa, Portugal
AD  - Instituto de Saúde Ambiental, Faculdade de Medicina, Universidade de Lisboa, 
      1649-028 Lisboa, Portugal
AD  - Faculdade de Medicina, Universidade de Lisboa, 1649-028 Lisboa, Portugal
FAU - Santos, Nuno
AU  - Santos N
AD  - Instituto de Medicina Preventiva e Saúde Pública, Faculdade de Medicina, 
      Universidade de Lisboa, 1649-028 Lisboa, Portugal
AD  - Instituto de Saúde Ambiental, Faculdade de Medicina, Universidade de Lisboa, 
      1649-028 Lisboa, Portugal
FAU - Santos, Osvaldo
AU  - Santos O
AD  - Instituto de Medicina Preventiva e Saúde Pública, Faculdade de Medicina, 
      Universidade de Lisboa, 1649-028 Lisboa, Portugal
AD  - Instituto de Saúde Ambiental, Faculdade de Medicina, Universidade de Lisboa, 
      1649-028 Lisboa, Portugal
AD  - Faculdade de Medicina, Universidade de Lisboa, 1649-028 Lisboa, Portugal
FAU - Bergland, Astrid
AU  - Bergland A
AD  - Oslo and Akershus University College of Applied Sciences, 0167 Oslo, Norway
FAU - Bye, Asta
AU  - Bye A
AD  - Oslo and Akershus University College of Applied Sciences, 0167 Oslo, Norway
FAU - Lopes, Carla
AU  - Lopes C
AD  - Instituto de Medicina Preventiva e Saúde Pública, Faculdade de Medicina, 
      Universidade de Lisboa, 1649-028 Lisboa, Portugal
AD  - Instituto de Saúde Ambiental, Faculdade de Medicina, Universidade de Lisboa, 
      1649-028 Lisboa, Portugal
FAU - Alarcão, Violeta
AU  - Alarcão V
AD  - Instituto de Medicina Preventiva e Saúde Pública, Faculdade de Medicina, 
      Universidade de Lisboa, 1649-028 Lisboa, Portugal
AD  - Instituto de Saúde Ambiental, Faculdade de Medicina, Universidade de Lisboa, 
      1649-028 Lisboa, Portugal
AD  - Faculdade de Medicina, Universidade de Lisboa, 1649-028 Lisboa, Portugal
FAU - Goulão, Beatriz
AU  - Goulão B
AD  - Instituto de Medicina Preventiva e Saúde Pública, Faculdade de Medicina, 
      Universidade de Lisboa, 1649-028 Lisboa, Portugal
AD  - Instituto de Saúde Ambiental, Faculdade de Medicina, Universidade de Lisboa, 
      1649-028 Lisboa, Portugal
FAU - Mendonça, Nuno
AU  - Mendonça N
AD  - Instituto de Medicina Preventiva e Saúde Pública, Faculdade de Medicina, 
      Universidade de Lisboa, 1649-028 Lisboa, Portugal
AD  - Newcastle University Institute for Ageing, Newcastle upon Tyne, NE4 5PL United 
      Kingdom
FAU - Nicola, Paulo
AU  - Nicola P
AD  - Instituto de Medicina Preventiva e Saúde Pública, Faculdade de Medicina, 
      Universidade de Lisboa, 1649-028 Lisboa, Portugal
AD  - Instituto de Saúde Ambiental, Faculdade de Medicina, Universidade de Lisboa, 
      1649-028 Lisboa, Portugal
AD  - Faculdade de Medicina, Universidade de Lisboa, 1649-028 Lisboa, Portugal
FAU - Clara, João G
AU  - Clara JG
AD  - Instituto de Medicina Preventiva e Saúde Pública, Faculdade de Medicina, 
      Universidade de Lisboa, 1649-028 Lisboa, Portugal
AD  - Instituto de Saúde Ambiental, Faculdade de Medicina, Universidade de Lisboa, 
      1649-028 Lisboa, Portugal
AD  - Faculdade de Medicina, Universidade de Lisboa, 1649-028 Lisboa, Portugal
FAU - Gomes, João
AU  - Gomes J
AD  - Hospital de Santo André, Centro Hospitalar de Leiria, 2410-197 Leiria, Portugal
AD  - School of Health Sciences, Polytechnic institute of Leiria, 2411-901 Leiria, 
      Portugal
FAU - Querido, Ana
AU  - Querido A
AD  - School of Health Sciences, Polytechnic institute of Leiria, 2411-901 Leiria, 
      Portugal
FAU - Tomás, Catarina
AU  - Tomás C
AD  - School of Health Sciences, Polytechnic institute of Leiria, 2411-901 Leiria, 
      Portugal
FAU - Carvalho, Daniel
AU  - Carvalho D
AD  - Hospital de Santo André, Centro Hospitalar de Leiria, 2410-197 Leiria, Portugal
AD  - School of Health Sciences, Polytechnic institute of Leiria, 2411-901 Leiria, 
      Portugal
FAU - Cordeiro, Marina
AU  - Cordeiro M
AD  - School of Health Sciences, Polytechnic institute of Leiria, 2411-901 Leiria, 
      Portugal
FAU - Rosa, Marlene C
AU  - Rosa MC
AD  - Secção Autónoma das Ciências da Saúde, Universidade de Aveiro, 3810-193 Aveiro, 
      Portugal
FAU - Marques, Alda
AU  - Marques A
AD  - School of Health Sciences, University of Aveiro, 3810-193 Aveiro, Portugal
FAU - Brandão, Daniela
AU  - Brandão D
AD  - Unidade de Investigação e Formação sobre Adultos e Idosos, Instituto de Ciências 
      Biomédicas Abel Salazar, Universidade do Porto, 4050-313 Porto, Portugal
AD  - Faculdade de Medicina da Universidade do Porto, 4200-450 Porto, Portugal
FAU - Ribeiro, Óscar
AU  - Ribeiro Ó
AD  - Unidade de Investigação e Formação sobre Adultos e Idosos, Instituto de Ciências 
      Biomédicas Abel Salazar, Universidade do Porto, 4050-313 Porto, Portugal
AD  - Universidade de Aveiro, 3810-193 Aveiro, Portugal
AD  - Instituto Superior De Serviço Social Do Porto, 44600-362 Sra. da Hora, Portugal
FAU - Araújo, Lia
AU  - Araújo L
AD  - Unidade de Investigação e Formação sobre Adultos e Idosos, Instituto de Ciências 
      Biomédicas Abel Salazar, Universidade do Porto, 4050-313 Porto, Portugal
AD  - Escola Superior de Educação de Viseu, 3504-501 Viseu, Portugal
FAU - Paúl, Constança
AU  - Paúl C
AD  - Unidade de Investigação e Formação sobre Adultos e Idosos, Instituto de Ciências 
      Biomédicas Abel Salazar, Universidade do Porto, 4050-313 Porto, Portugal
AD  - Center for Health Technology and Services Research, Faculdade de Medicina, 
      Universidade do Porto, 4200-450 Porto, Portugal
FAU - Minghelli, Beatriz
AU  - Minghelli B
AD  - Research in Education and Community Intervention, Escola Superior de Saúde Jean 
      Piaget, Silves, 8300-025 Portugal
AD  - Escola Superior de Saúde Jean Piaget, Silves, 8300-025 Portugal
FAU - Richaud, Sylvina
AU  - Richaud S
AD  - Escola Superior de Saúde Jean Piaget, Silves, 8300-025 Portugal
FAU - Mendes, Ana L
AU  - Mendes AL
AD  - Cognitive and Behavioural Centre for Research and Intervention, Faculty of 
      Psychology and Education Sciences, University of Coimbra, 3000-115 Coimbra, 
      Portugal
FAU - Marta-Simões, Joana
AU  - Marta-Simões J
AD  - Cognitive and Behavioural Centre for Research and Intervention, Faculty of 
      Psychology and Education Sciences, University of Coimbra, 3000-115 Coimbra, 
      Portugal
FAU - Trindade, Inês A
AU  - Trindade IA
AD  - Cognitive and Behavioural Centre for Research and Intervention, Faculty of 
      Psychology and Education Sciences, University of Coimbra, 3000-115 Coimbra, 
      Portugal
FAU - Ferreira, Cláudia
AU  - Ferreira C
AD  - Cognitive and Behavioural Centre for Research and Intervention, Faculty of 
      Psychology and Education Sciences, University of Coimbra, 3000-115 Coimbra, 
      Portugal
FAU - Carvalho, Teresa
AU  - Carvalho T
AD  - Centro de Investigação do Núcleo de Estudos e Intervenção 
      Cognitivo-Comportamental, Faculdade de Psicologia e Ciências da Educação, 
      Universidade de Coimbra, 3001-802 Coimbra, Portugal
AD  - Instituto Superior Miguel Torga, Coimbra, 3000-132 Portugal
FAU - Cunha, Marina
AU  - Cunha M
AD  - Centro de Investigação do Núcleo de Estudos e Intervenção 
      Cognitivo-Comportamental, Faculdade de Psicologia e Ciências da Educação, 
      Universidade de Coimbra, 3001-802 Coimbra, Portugal
AD  - Instituto Superior Miguel Torga, Coimbra, 3000-132 Portugal
FAU - Pinto-Gouveia, José
AU  - Pinto-Gouveia J
AD  - Centro de Investigação do Núcleo de Estudos e Intervenção 
      Cognitivo-Comportamental, Faculdade de Psicologia e Ciências da Educação, 
      Universidade de Coimbra, 3001-802 Coimbra, Portugal
FAU - Fernandes, Morgana C
AU  - Fernandes MC
AD  - Federal University of Rio Grande do Sul, Porto Alegre, Rio Grande do Sul 
      90050-170 Brasil
FAU - Rosa, Roger S
AU  - Rosa RS
AD  - Federal University of Rio Grande do Sul, Porto Alegre, Rio Grande do Sul 
      90050-170 Brasil
FAU - Nugem, Rita C
AU  - Nugem RC
AD  - Federal University of Rio Grande do Sul, Porto Alegre, Rio Grande do Sul 
      90050-170 Brasil
FAU - Kranz, Luís F
AU  - Kranz LF
AD  - Federal University of Rio Grande do Sul, Porto Alegre, Rio Grande do Sul 
      90050-170 Brasil
FAU - Siqueira, Mariana S
AU  - Siqueira MS
AD  - Federal University of Rio Grande do Sul, Porto Alegre, Rio Grande do Sul 
      90050-170 Brasil
FAU - Bordin, Ronaldo
AU  - Bordin R
AD  - Federal University of Rio Grande do Sul, Porto Alegre, Rio Grande do Sul 
      90050-170 Brasil
FAU - Martins, Anabela C
AU  - Martins AC
AD  - Escola Superior de Tecnologia da Saúde de Coimbra, São Martinho do Bispo, 
      3046-854 Coimbra, Portugal
FAU - Medeiros, Anabela
AU  - Medeiros A
AD  - Municipality of Nordeste, 9630 Nordeste, Azores Portugal
FAU - Pimentel, Rafaela
AU  - Pimentel R
AD  - Municipality of Nordeste, 9630 Nordeste, Azores Portugal
FAU - Fernandes, Andreia
AU  - Fernandes A
AD  - Municipality of Nordeste, 9630 Nordeste, Azores Portugal
FAU - Mendonça, Carlos
AU  - Mendonça C
AD  - Municipality of Nordeste, 9630 Nordeste, Azores Portugal
FAU - Andrade, Isabel
AU  - Andrade I
AD  - Escola Superior de Tecnologia da Saúde de Coimbra, São Martinho do Bispo, 
      3046-854 Coimbra, Portugal
FAU - Andrade, Susana
AU  - Andrade S
AD  - Escola Superior de Tecnologia da Saúde de Coimbra, São Martinho do Bispo, 
      3046-854 Coimbra, Portugal
FAU - Menezes, Ruth L
AU  - Menezes RL
AD  - University of Brasilia, Brasília, Distrito Federal 70910-900 Brasil
FAU - Bravo, Rafael
AU  - Bravo R
AD  - Universidad de Extremadura, Badajoz, 06071 España
FAU - Miranda, Marta
AU  - Miranda M
AD  - Chrononutrition Laboratory, Department of Physiology, Faculty of Science, 
      University of Extremadura, Badajoz, 06071 España
FAU - Ugartemendia, Lierni
AU  - Ugartemendia L
AD  - Chrononutrition Laboratory, Department of Physiology, Faculty of Science, 
      University of Extremadura, Badajoz, 06071 España
FAU - Tena, José Mª
AU  - Tena JMª
AD  - Department of Anestesiology, Complejo Hospitalario Universitario de Badajoz, 
      06080 Badajoz, España
FAU - Pérez-Caballero, Francisco L
AU  - Pérez-Caballero FL
AD  - Centro de Salud La Paz, Badajoz, 06011 España
FAU - Fuentes-Broto, Lorena
AU  - Fuentes-Broto L
AD  - Aragon Institute for Health Research, Zaragoza, 50009 España
FAU - Rodríguez, Ana B
AU  - Rodríguez AB
AD  - Chrononutrition Laboratory, Department of Physiology, Faculty of Science, 
      University of Extremadura, Badajoz, 06071 España
FAU - Carmen, Barriga
AU  - Carmen B
AD  - Chrononutrition Laboratory, Department of Physiology, Faculty of Science, 
      University of Extremadura, Badajoz, 06071 España
FAU - Carneiro, M A
AU  - Carneiro MA
AD  - ABC Medical School, Santo André, São Paulo 09210-180 Brazil
FAU - Domingues, J N
AU  - Domingues JN
AD  - Department of Complementary Sciences, College of Health Technology of Coimbra, 
      Polytechnic Institute of Coimbra, São Martinho do Bispo, 3046-854 Coimbra, 
      Portugal
FAU - Paixão, S
AU  - Paixão S
AD  - Department of Complementary Sciences, College of Health Technology of Coimbra, 
      Polytechnic Institute of Coimbra, São Martinho do Bispo, 3046-854 Coimbra, 
      Portugal
FAU - Figueiredo, J
AU  - Figueiredo J
AD  - Department of Complementary Sciences, College of Health Technology of Coimbra, 
      Polytechnic Institute of Coimbra, São Martinho do Bispo, 3046-854 Coimbra, 
      Portugal
FAU - Nascimento, V B
AU  - Nascimento VB
AD  - ABC Medical School, Santo André, São Paulo 09210-180 Brazil
FAU - Jesus, C
AU  - Jesus C
AD  - Biomedical Science Department, College of Health Technology of Coimbra, 
      Polytechnic Institute of Coimbra, São Martinho do Bispo, 3046-854 Coimbra, 
      Portugal
FAU - Mendes, F
AU  - Mendes F
AD  - Biomedical Science Department, College of Health Technology of Coimbra, 
      Polytechnic Institute of Coimbra, São Martinho do Bispo, 3046-854 Coimbra, 
      Portugal
FAU - Gehrke, F
AU  - Gehrke F
AD  - Biomedical Sciences Department, Paulista University, São Paulo, 04026-002 Brazil
FAU - Alves, B
AU  - Alves B
AD  - ABC Medical School, Santo André, São Paulo 09210-180 Brazil
FAU - Azzalis, L
AU  - Azzalis L
AD  - Federal University of São Paulo, Diadema campus, Diadema, São Paulo 09913-030 
      Brazil
FAU - Fonseca, F
AU  - Fonseca F
AD  - ABC Medical School, Santo André, São Paulo 09210-180 Brazil
FAU - Martins, Ana R
AU  - Martins AR
AD  - Universidade da Beira Interior, Covilhã, 6201-001 Portugal
FAU - Nunes, Amélia
AU  - Nunes A
AD  - Universidade da Beira Interior, Covilhã, 6201-001 Portugal
FAU - Jorge, Arminda
AU  - Jorge A
AD  - Centro Hospitalar Cova da Beira, Covilhã, 6200-251 Portugal
FAU - Veiga, Nélio
AU  - Veiga N
AD  - Departamento de Ciências da Saúde, Universidade Católica Portuguesa, Viseu, 
      3504-505 Portugal
AD  - Centro de Investigação Interdisciplinar em Saúde, Universidade Católica 
      Portuguesa, 3504-505 Viseu, Portugal
FAU - Amorim, Ana
AU  - Amorim A
AD  - Departamento de Ciências da Saúde, Universidade Católica Portuguesa, Viseu, 
      3504-505 Portugal
FAU - Silva, André
AU  - Silva A
AD  - Departamento de Ciências da Saúde, Universidade Católica Portuguesa, Viseu, 
      3504-505 Portugal
FAU - Martinho, Liliana
AU  - Martinho L
AD  - Departamento de Ciências da Saúde, Universidade Católica Portuguesa, Viseu, 
      3504-505 Portugal
FAU - Monteiro, Luís
AU  - Monteiro L
AD  - Departamento de Ciências da Saúde, Universidade Católica Portuguesa, Viseu, 
      3504-505 Portugal
FAU - Silva, Rafael
AU  - Silva R
AD  - Departamento de Ciências da Saúde, Universidade Católica Portuguesa, Viseu, 
      3504-505 Portugal
FAU - Coelho, Carina
AU  - Coelho C
AD  - Departamento de Ciências da Saúde, Universidade Católica Portuguesa, Viseu, 
      3504-505 Portugal
FAU - Amaral, Odete
AU  - Amaral O
AD  - Escola Superior de Saúde, Instituto Politécnico de Viseu, 3504-510 Viseu, 
      Portugal
AD  - Centro de estudos em educação, tecnologias e saúde, Instituto Politécnico de 
      Viseu, 3504-510 Viseu, Portugal
FAU - Coelho, Inês
AU  - Coelho I
AD  - Unidade de Saúde Familiar Grão Vasco, Viseu, 3500-177 Portugal
FAU - Pereira, Carlos
AU  - Pereira C
AD  - Escola Superior de Saúde, Instituto Politécnico de Viseu, 3504-510 Viseu, 
      Portugal
AD  - Centro de estudos em educação, tecnologias e saúde, Instituto Politécnico de 
      Viseu, 3504-510 Viseu, Portugal
FAU - Correia, André
AU  - Correia A
AD  - Departamento de Ciências da Saúde, Universidade Católica Portuguesa, Viseu, 
      3504-505 Portugal
AD  - Centro de Investigação Interdisciplinar em Saúde, Universidade Católica 
      Portuguesa, 3504-505 Viseu, Portugal
FAU - Rodrigues, Diana
AU  - Rodrigues D
AD  - School of Health Sciences, Polytechnic Institute of Guarda, 6301-559 Guarda, 
      Portugal
FAU - Marante, Nídia
AU  - Marante N
AD  - School of Health Sciences, Polytechnic Institute of Guarda, 6301-559 Guarda, 
      Portugal
FAU - Silva, Pedro
AU  - Silva P
AD  - School of Health Sciences, Polytechnic Institute of Guarda, 6301-559 Guarda, 
      Portugal
FAU - Carvalho, Sara
AU  - Carvalho S
AD  - School of Health Sciences, Polytechnic Institute of Guarda, 6301-559 Guarda, 
      Portugal
FAU - Araujo, André Rts
AU  - Araujo AR
AD  - School of Health Sciences, Polytechnic Institute of Guarda, 6301-559 Guarda, 
      Portugal
AD  - Research Unit for Inland Development, Polytechnic Institute of Guarda, 6301-559 
      Guarda, Portugal
FAU - Ribeiro, Maximiano
AU  - Ribeiro M
AD  - School of Health Sciences, Polytechnic Institute of Guarda, 6301-559 Guarda, 
      Portugal
AD  - Research Unit for Inland Development, Polytechnic Institute of Guarda, 6301-559 
      Guarda, Portugal
FAU - Coutinho, Paula
AU  - Coutinho P
AD  - School of Health Sciences, Polytechnic Institute of Guarda, 6301-559 Guarda, 
      Portugal
AD  - Research Unit for Inland Development, Polytechnic Institute of Guarda, 6301-559 
      Guarda, Portugal
FAU - Ventura, Sandra
AU  - Ventura S
AD  - School of Health Sciences, Polytechnic Institute of Guarda, 6301-559 Guarda, 
      Portugal
AD  - Research Unit for Inland Development, Polytechnic Institute of Guarda, 6301-559 
      Guarda, Portugal
FAU - Roque, Fátima
AU  - Roque F
AD  - School of Health Sciences, Polytechnic Institute of Guarda, 6301-559 Guarda, 
      Portugal
AD  - Research Unit for Inland Development, Polytechnic Institute of Guarda, 6301-559 
      Guarda, Portugal
FAU - Calvo, Cristina
AU  - Calvo C
AD  - Centro de Ciências da Saúde, Departamento de Saúde Pública, Universidade Federal 
      de Santa Catarina, Florianópolis, Santa Catarina 88040-900 Brasil
FAU - Reses, Manoela
AU  - Reses M
AD  - Centro de Ciências da Saúde, Departamento de Saúde Pública, Universidade Federal 
      de Santa Catarina, Florianópolis, Santa Catarina 88040-900 Brasil
FAU - Conde, Jorge
AU  - Conde J
AD  - College of Health Technology, Polytechnic Institute of Coimbra, 340-162 Coimbra, 
      Portugal
FAU - Ferreira, Ana
AU  - Ferreira A
AD  - College of Health Technology, Polytechnic Institute of Coimbra, 340-162 Coimbra, 
      Portugal
FAU - Figueiredo, João
AU  - Figueiredo J
AD  - College of Health Technology, Polytechnic Institute of Coimbra, 340-162 Coimbra, 
      Portugal
FAU - Silva, David
AU  - Silva D
AD  - School of Health Sciences, Polytechnic institute of Leiria, 2411-901 Leiria, 
      Portugal
FAU - Seiça, Luís
AU  - Seiça L
AD  - School of Health Sciences, Polytechnic institute of Leiria, 2411-901 Leiria, 
      Portugal
FAU - Soares, Raquel
AU  - Soares R
AD  - School of Health Sciences, Polytechnic institute of Leiria, 2411-901 Leiria, 
      Portugal
FAU - Mourão, Ricardo
AU  - Mourão R
AD  - School of Health Sciences, Polytechnic institute of Leiria, 2411-901 Leiria, 
      Portugal
FAU - Kraus, Teresa
AU  - Kraus T
AD  - School of Health Sciences, Polytechnic institute of Leiria, 2411-901 Leiria, 
      Portugal
FAU - Abreu, Ana C
AU  - Abreu AC
AD  - Oporto Portuguese Institute of Oncology FG, EPE, 4200-072 Porto, Portugal
FAU - Padilha, José M
AU  - Padilha JM
AD  - Porto Nursing School, 4200-072 Porto, Portugal
FAU - Alves, Júlia M
AU  - Alves JM
AD  - Oporto Central Hospital, 4099-001 Porto, Portugal
FAU - Sousa, Paulino
AU  - Sousa P
AD  - Escola Superior Escola Superior de Enfermagem do Porto, 4200-072 Porto, Portugal
AD  - Center for Health Technology and Services Research, Faculdade de Medicina, 
      Universidade do Porto, 4200-450 Porto, Portugal
FAU - Oliveira, Manuel
AU  - Oliveira M
AD  - Escola Superior Escola Superior de Enfermagem do Porto, 4200-072 Porto, Portugal
FAU - Sousa, Joana
AU  - Sousa J
AD  - Centro Hospitalar do Porto, 4099-001 Porto, Portugal
FAU - Novais, Sónia
AU  - Novais S
AD  - Instituto de Ciências da Saúde, Universidade Católica Portuguesa, 1649-023 
      Lisboa, Portugal
FAU - Mendes, Felismina
AU  - Mendes F
AD  - Escola Superior de Enfermagem de S. João de Deus, Universidade de Évora, 7004-516 
      Évora, Portugal
FAU - Pinto, Joana
AU  - Pinto J
AD  - School of Health Sciences, University of Aveiro, 3810-193 Aveiro, Portugal
FAU - Cruz, Joana
AU  - Cruz J
AD  - School of Health Sciences, University of Aveiro, 3810-193 Aveiro, Portugal
FAU - Marques, Alda
AU  - Marques A
AD  - School of Health Sciences, University of Aveiro, 3810-193 Aveiro, Portugal
FAU - Duarte, Hugo
AU  - Duarte H
AD  - Health Research Unit & School of Health Sciences, Polytechnic institute of 
      Leiria, 2411-901 Leiria, Portugal
FAU - Dixe, Maria Dos Anjos
AU  - Dixe MDA
AD  - Health Research Unit & School of Health Sciences, Polytechnic institute of 
      Leiria, 2411-901 Leiria, Portugal
FAU - Sousa, Pedro
AU  - Sousa P
AD  - Health Research Unit & School of Health Sciences, Polytechnic institute of 
      Leiria, 2411-901 Leiria, Portugal
FAU - Cruz, Inês
AU  - Cruz I
AD  - Escola Superior de Enfermagem do Porto, Porto, 4200-072 Portugal
FAU - Bastos, Fernanda
AU  - Bastos F
AD  - Escola Superior de Enfermagem do Porto, Porto, 4200-072 Portugal
FAU - Pereira, Filipe
AU  - Pereira F
AD  - Escola Superior de Enfermagem do Porto, Porto, 4200-072 Portugal
FAU - Carvalho, Francisco L
AU  - Carvalho FL
AD  - Faculdade de Economia, Universidade de Coimbra, 3004-512 Coimbra, Portugal
FAU - Oliveira, Teresa T
AU  - Oliveira TT
AD  - Faculdade de Economia, Universidade de Coimbra, 3004-512 Coimbra, Portugal
FAU - Raposo, Vítor R
AU  - Raposo VR
AD  - Faculdade de Economia, Universidade de Coimbra, 3004-512 Coimbra, Portugal
FAU - Rainho, Conceição
AU  - Rainho C
AD  - Universidade de Trás-os-Montes e Alto Douro, Vila Real, 5001-801 Portugal
FAU - Ribeiro, José C
AU  - Ribeiro JC
AD  - Centro Hospitalar de Trás-os-Montes e Alto Douro, Vila Real, 5000-508 Portugal
FAU - Barroso, Isabel
AU  - Barroso I
AD  - Universidade de Trás-os-Montes e Alto Douro, Vila Real, 5001-801 Portugal
FAU - Rodrigues, Vítor
AU  - Rodrigues V
AD  - Universidade de Trás-os-Montes e Alto Douro, Vila Real, 5001-801 Portugal
FAU - Neves, Carmo
AU  - Neves C
AD  - Faculdade de Economia, Universidade de Coimbra, 3004-512 Coimbra, Portugal
FAU - Oliveira, Teresa C
AU  - Oliveira TC
AD  - Faculdade de Economia, Universidade de Coimbra, 3004-512 Coimbra, Portugal
FAU - Oliveira, Bárbara
AU  - Oliveira B
AD  - Centro Hospitalar do Porto, 4099-001 Porto, Portugal
FAU - Morais, Mª Carminda
AU  - Morais MªC
AD  - Escola Superior de Saúde, Instituto Politécnico de Viana do Castelo, 4900-347 
      Viana do Castelo, Portugal
AD  - Centro de Estudos e Investigação em Saúde, Universidade de Coimbra, 3004-512 
      Coimbra, Portugal
FAU - Baylina, Pilar
AU  - Baylina P
AD  - Escola Superior de Tecnologia da Saúde do Porto, Instituto Politécnico do Porto, 
      Vila Nova de Gaia, 4400-330 Portugal
FAU - Rodrigues, Rogério
AU  - Rodrigues R
AD  - Escola Superior de Enfermagem de Coimbra, Coimbra, 3046-851 Portugal
FAU - Azeredo, Zaida
AU  - Azeredo Z
AD  - Research in Education and Community Intervention, Escola Superior de Saúde Jean 
      Piaget, 4405-678 Gulpilhares, Vila Nova de Gaia Portugal
FAU - Vicente, Corália
AU  - Vicente C
AD  - Instituto de Ciências Biomédicas Abel Salazar, Universidade do Porto, 4050-313 
      Porto, Portugal
FAU - Dias, Hélia
AU  - Dias H
AD  - Escola Superior de Saúde, Instituto Politécnico de Santarém, Santarém, 2005-075 
      Portugal
FAU - Sim-Sim, Margarida
AU  - Sim-Sim M
AD  - Escola Superior de Enfermagem S. João de Deus, Universidade de Évora, 7000-811 
      Évora, Portugal
FAU - Parreira, Pedro
AU  - Parreira P
AD  - Escola Superior de Enfermagem de Coimbra, 3046-851 Coimbra, Portugal
FAU - Salgueiro-Oliveira, Anabela
AU  - Salgueiro-Oliveira A
AD  - Escola Superior de Enfermagem de Coimbra, 3046-851 Coimbra, Portugal
FAU - Castilho, Amélia
AU  - Castilho A
AD  - Escola Superior de Enfermagem de Coimbra, 3046-851 Coimbra, Portugal
FAU - Melo, Rosa
AU  - Melo R
AD  - Escola Superior de Enfermagem de Coimbra, 3046-851 Coimbra, Portugal
FAU - Graveto, João
AU  - Graveto J
AD  - Escola Superior de Enfermagem de Coimbra, 3046-851 Coimbra, Portugal
FAU - Gomes, José
AU  - Gomes J
AD  - Escola Superior de Enfermagem de Coimbra, 3046-851 Coimbra, Portugal
FAU - Vaquinhas, Marina
AU  - Vaquinhas M
AD  - Escola Superior de Enfermagem de Coimbra, 3046-851 Coimbra, Portugal
FAU - Carvalho, Carla
AU  - Carvalho C
AD  - Faculdade de Psicologia e Ciências da Educação, Universidade de Coimbra, 3001-802 
      Coimbra, Portugal
FAU - Mónico, Lisete
AU  - Mónico L
AD  - Faculdade de Psicologia e Ciências da Educação, Universidade de Coimbra, 3001-802 
      Coimbra, Portugal
FAU - Brito, Nuno
AU  - Brito N
AD  - Instituto Politécnico de Viana do Castelo, 4900-347 Viana do Castelo, Portugal
FAU - Sarroeira, Cassilda
AU  - Sarroeira C
AD  - Escola Superior de Saúde, Instituto Politécnico de Santarém, 2005-075 Santarém, 
      Portugal
AD  - Unidade de Investigação do Instituto Politécnico de Santarém, 2001-904 Santarém, 
      Portugal
AD  - Unidade de Monitorização de Indicadores em Saúde, Instituto Politécnico de 
      Santarém, 2005-075 Santarém, Portugal
FAU - Amendoeira, José
AU  - Amendoeira J
AD  - Escola Superior de Saúde, Instituto Politécnico de Santarém, 2005-075 Santarém, 
      Portugal
AD  - Unidade de Investigação do Instituto Politécnico de Santarém, 2001-904 Santarém, 
      Portugal
AD  - Unidade de Monitorização de Indicadores em Saúde, Instituto Politécnico de 
      Santarém, 2005-075 Santarém, Portugal
AD  - Life Quality Research Centre, Instituto Politécnico de Santarém, 2001-904 
      Santarém, Portugal
FAU - Cunha, Fátima
AU  - Cunha F
AD  - Escola Superior de Saúde, Instituto Politécnico de Santarém, 2005-075 Santarém, 
      Portugal
AD  - Unidade de Investigação do Instituto Politécnico de Santarém, 2001-904 Santarém, 
      Portugal
AD  - Unidade de Monitorização de Indicadores em Saúde, Instituto Politécnico de 
      Santarém, 2005-075 Santarém, Portugal
FAU - Cândido, Anabela
AU  - Cândido A
AD  - Escola Superior de Saúde, Instituto Politécnico de Santarém, 2005-075 Santarém, 
      Portugal
AD  - Unidade de Investigação do Instituto Politécnico de Santarém, 2001-904 Santarém, 
      Portugal
AD  - Unidade de Monitorização de Indicadores em Saúde, Instituto Politécnico de 
      Santarém, 2005-075 Santarém, Portugal
FAU - Fernandes, Patrícia
AU  - Fernandes P
AD  - Hospital Prof. Doutor Fernando Fonseca E.P.E., Amadora, 2720-276 Portugal
FAU - Silva, Helena R
AU  - Silva HR
AD  - Hospital Prof. Doutor Fernando Fonseca E.P.E., Amadora, 2720-276 Portugal
FAU - Silva, Elsa
AU  - Silva E
AD  - Hospital Prof. Doutor Fernando Fonseca E.P.E., Amadora, 2720-276 Portugal
FAU - Barroso, Isabel
AU  - Barroso I
AD  - Universidade de Trás-os-Montes e Alto Douro, Vila Real, 5001-801 Portugal
FAU - Lapa, Leila
AU  - Lapa L
AD  - Universidade de Trás-os-Montes e Alto Douro, Vila Real, 5001-801 Portugal
FAU - Antunes, Cristina
AU  - Antunes C
AD  - Universidade de Trás-os-Montes e Alto Douro, Vila Real, 5001-801 Portugal
FAU - Gonçalves, Ana
AU  - Gonçalves A
AD  - Instituto Politécnico de Bragança, Bragança, 5300-121 Bragança Portugal
FAU - Galvão, Ana
AU  - Galvão A
AD  - Instituto Politécnico de Bragança, Bragança, 5300-121 Bragança Portugal
FAU - Gomes, Mª José
AU  - Gomes MªJ
AD  - Instituto Politécnico de Bragança, Bragança, 5300-121 Bragança Portugal
FAU - Escanciano, Susana R
AU  - Escanciano SR
AD  - Universidad de León, 24004 León, España
FAU - Freitas, Maria
AU  - Freitas M
AD  - Instituto de Ciências da Saúde, Universidade Católica Portuguesa, Lisboa, 
      1649-023 Portugal
FAU - Parreira, Pedro
AU  - Parreira P
AD  - Escola Superior de Enfermagem de Coimbra, 3046-851 Coimbra, Portugal
FAU - Marôco, João
AU  - Marôco J
AD  - Instituto Universitário de Ciências Psicológicas, Sociais e da Vida, 1149-041 
      Lisboa, Portugal
FAU - Fernandes, Ana R
AU  - Fernandes AR
AD  - School of Health Sciences, Polytechnic institute of Leiria, 2411-901 Leiria, 
      Portugal
FAU - Cabral, Cremilde
AU  - Cabral C
AD  - School of Health Sciences, Polytechnic institute of Leiria, 2411-901 Leiria, 
      Portugal
FAU - Alves, Samuel
AU  - Alves S
AD  - School of Health Sciences, Polytechnic institute of Leiria, 2411-901 Leiria, 
      Portugal
FAU - Sousa, Pedro
AU  - Sousa P
AD  - School of Health Sciences, Polytechnic institute of Leiria, 2411-901 Leiria, 
      Portugal
FAU - Ferreira, António
AU  - Ferreira A
AD  - Escola Superior de Enfermagem da Cruz Vermelha Portuguesa de Oliveira de 
      Azeméis,, 3720-126 Oliveira de Azeméis, Portugal
FAU - Príncipe, Fernanda
AU  - Príncipe F
AD  - Escola Superior de Enfermagem da Cruz Vermelha Portuguesa de Oliveira de 
      Azeméis,, 3720-126 Oliveira de Azeméis, Portugal
FAU - Seppänen, Ulla-Maija
AU  - Seppänen UM
AD  - Oulu University of Applied Sciences, 90250 Oulu, Finlândia
FAU - Ferreira, Margarida
AU  - Ferreira M
AD  - Escola Superior de Enfermagem da Cruz Vermelha Portuguesa de Oliveira de 
      Azeméis,, 3720-126 Oliveira de Azeméis, Portugal
FAU - Carvalhais, Maribel
AU  - Carvalhais M
AD  - Escola Superior de Enfermagem da Cruz Vermelha Portuguesa de Oliveira de 
      Azeméis,, 3720-126 Oliveira de Azeméis, Portugal
FAU - Silva, Marilene
AU  - Silva M
AD  - Unidade de Saúde Familiar - Espaço Saúde, Porto, 4100-503 Portugal
FAU - Ferreira, Manuela
AU  - Ferreira M
AD  - Escola Superior de Enfermagem da Cruz Vermelha Portuguesa, 3720-126 Oliveira de 
      Azeméis, Portugal
FAU - Silva, Joana
AU  - Silva J
AD  - Escola Superior de Enfermagem da Cruz Vermelha Portuguesa, 3720-126 Oliveira de 
      Azeméis, Portugal
FAU - Neves, Jéssica
AU  - Neves J
AD  - Escola Superior de Enfermagem da Cruz Vermelha Portuguesa, 3720-126 Oliveira de 
      Azeméis, Portugal
FAU - Costa, Diana
AU  - Costa D
AD  - Escola Superior de Enfermagem da Cruz Vermelha Portuguesa, 3720-126 Oliveira de 
      Azeméis, Portugal
FAU - Santos, Bruno
AU  - Santos B
AD  - Escola Superior de Enfermagem da Cruz Vermelha Portuguesa, 3720-126 Oliveira de 
      Azeméis, Portugal
FAU - Duarte, Soraia
AU  - Duarte S
AD  - Escola Superior de Enfermagem da Cruz Vermelha Portuguesa, 3720-126 Oliveira de 
      Azeméis, Portugal
FAU - Marques, Sílvia
AU  - Marques S
AD  - Administração Regional de Saúde de Lisboa e Vale do Tejo, 1749-096 Lisboa, 
      Portugal
FAU - Ramalho, Sónia
AU  - Ramalho S
AD  - Health Research Unit & School of Health Sciences, Polytechnic institute of 
      Leiria, 2411-901 Leiria, Portugal
FAU - Mendes, Isabel
AU  - Mendes I
AD  - Escola Superior de Enfermagem de Coimbra, 3046-851 Coimbra, Portugal
FAU - Louro, Clarisse
AU  - Louro C
AD  - Health Research Unit & School of Health Sciences, Polytechnic institute of 
      Leiria, 2411-901 Leiria, Portugal
FAU - Menino, Eva
AU  - Menino E
AD  - Health Research Unit & School of Health Sciences, Polytechnic institute of 
      Leiria, 2411-901 Leiria, Portugal
FAU - Dixe, Maria
AU  - Dixe M
AD  - Health Research Unit & School of Health Sciences, Polytechnic institute of 
      Leiria, 2411-901 Leiria, Portugal
FAU - Dias, Sara S
AU  - Dias SS
AD  - Health Research Unit & School of Health Sciences, Polytechnic institute of 
      Leiria, 2411-901 Leiria, Portugal
AD  - Departamento de Saúde Pública & Centro de Estudos de Doenças Crónicas, Faculdade 
      de Ciências Médicas, Universidade Nova de Lisboa, 1169-056 Lisboa, Portugal
FAU - Cordeiro, Marina
AU  - Cordeiro M
AD  - School of Health Sciences, Polytechnic institute of Leiria, 2411-901 Leiria, 
      Portugal
FAU - Tomás, Catarina
AU  - Tomás C
AD  - School of Health Sciences, Polytechnic institute of Leiria, 2411-901 Leiria, 
      Portugal
FAU - Querido, Ana
AU  - Querido A
AD  - School of Health Sciences, Polytechnic institute of Leiria, 2411-901 Leiria, 
      Portugal
FAU - Carvalho, Daniel
AU  - Carvalho D
AD  - School of Health Sciences, Polytechnic institute of Leiria, 2411-901 Leiria, 
      Portugal
AD  - Hospital de Santo André, Centro Hospitalar de Leiria, 2410-197 Leiria, Portugal
FAU - Gomes, João
AU  - Gomes J
AD  - School of Health Sciences, Polytechnic institute of Leiria, 2411-901 Leiria, 
      Portugal
AD  - Hospital de Santo André, Centro Hospitalar de Leiria, 2410-197 Leiria, Portugal
FAU - Valim, Frederico C
AU  - Valim FC
AD  - Faculdade de Medicina, Universidade José do Rosario Vellano, Divinópolis, Minas 
      Gerais 35502-634 Brasil
FAU - Costa, Joyce O
AU  - Costa JO
AD  - Faculdade de Medicina, Universidade José do Rosario Vellano, Divinópolis, Minas 
      Gerais 35502-634 Brasil
FAU - Bernardes, Lúcia G
AU  - Bernardes LG
AD  - Faculdade de Medicina, Universidade José do Rosario Vellano, Divinópolis, Minas 
      Gerais 35502-634 Brasil
FAU - Prebianchi, Helena
AU  - Prebianchi H
AD  - Pontifícia Universidade Católica de Campinas, Campinas, São Paulo 13086-900 
      Brasil
FAU - Rosa, Marlene Cristina
AU  - Rosa MC
AD  - Secção Autónoma das Ciências da Saúde, Universidade de Aveiro, Aveiro, 3810-193 
      Portugal
FAU - Gonçalves, Narcisa
AU  - Gonçalves N
AD  - Instituto de Ciências Biomédicas Abel Salazar, Universidade do Porto, 4050-313 
      Porto, Portugal
AD  - Escola Superior de Enfermagem do Porto, 4200-072 Porto, Portugal
FAU - Martins, Maria M
AU  - Martins MM
AD  - Instituto de Ciências Biomédicas Abel Salazar, Universidade do Porto, 4050-313 
      Porto, Portugal
AD  - Escola Superior de Enfermagem do Porto, 4200-072 Porto, Portugal
FAU - Kurcgant, Paulina
AU  - Kurcgant P
AD  - Universidade de São Paulo, 05403-000 São Paulo, Brasil
FAU - Vieira, André
AU  - Vieira A
AD  - Escola Superior de Saúde Dr. Lopes Dias, Castelo Branco, 6000-767 Portugal
FAU - Bento, Sandrina
AU  - Bento S
AD  - Universidade Católica Portuguesa, Lisboa, 1649-023 Portugal
FAU - Deodato, Sérgio
AU  - Deodato S
AD  - Universidade Católica Portuguesa, Lisboa, 1649-023 Portugal
FAU - Rabiais, Isabel
AU  - Rabiais I
AD  - Universidade Católica Portuguesa, Lisboa, 1649-023 Portugal
FAU - Reis, Laura
AU  - Reis L
AD  - Escola Superior de Enfermagem do Porto, 4200-072 Porto, Portugal
FAU - Torres, Ana
AU  - Torres A
AD  - Escola Superior de Enfermagem da Cruz Vermelha Portuguesa de Oliveira de Azeméis, 
      3720-126 Oliveira de Azeméis, Portugal
FAU - Soares, Sérgio
AU  - Soares S
AD  - Escola Superior de Enfermagem da Cruz Vermelha Portuguesa de Oliveira de Azeméis, 
      3720-126 Oliveira de Azeméis, Portugal
FAU - Ferreira, Margarida
AU  - Ferreira M
AD  - Escola Superior de Enfermagem da Cruz Vermelha Portuguesa de Oliveira de Azeméis, 
      3720-126 Oliveira de Azeméis, Portugal
FAU - Graça, Pedro
AU  - Graça P
AD  - Academia de Teatro, 4465-095 S. Mamede de Infesta, Portugal
FAU - Leitão, Céu
AU  - Leitão C
AD  - Escola Superior de Tecnologia da Saúde de Lisboa, 1990-096 Lisboa, Portugal
FAU - Abreu, Renato
AU  - Abreu R
AD  - Escola Superior de Tecnologia da Saúde de Lisboa, 1990-096 Lisboa, Portugal
FAU - Bellém, Fernando
AU  - Bellém F
AD  - Escola Superior de Tecnologia da Saúde de Lisboa, 1990-096 Lisboa, Portugal
FAU - Almeida, Ana
AU  - Almeida A
AD  - Escola Superior de Tecnologia da Saúde de Lisboa, 1990-096 Lisboa, Portugal
FAU - Ribeiro-Varandas, Edna
AU  - Ribeiro-Varandas E
AD  - Escola Superior de Tecnologia da Saúde de Lisboa, 1990-096 Lisboa, Portugal
FAU - Tavares, Ana
AU  - Tavares A
AD  - Escola Superior de Tecnologia da Saúde de Lisboa, 1990-096 Lisboa, Portugal
FAU - Frade, João G
AU  - Frade JG
AD  - Unidade de Investigação em Saúde, Escola Superior de Saúde de Leiria, 2411-901 
      Leiria, Portugal
FAU - Henriques, Carolina
AU  - Henriques C
AD  - Unidade de Investigação em Saúde, Escola Superior de Saúde de Leiria, 2411-901 
      Leiria, Portugal
FAU - Menino, Eva
AU  - Menino E
AD  - Unidade de Investigação em Saúde, Escola Superior de Saúde de Leiria, 2411-901 
      Leiria, Portugal
FAU - Louro, Clarisse
AU  - Louro C
AD  - Unidade de Investigação em Saúde, Escola Superior de Saúde de Leiria, 2411-901 
      Leiria, Portugal
FAU - Jordão, Célia
AU  - Jordão C
AD  - Unidade de Investigação em Saúde, Escola Superior de Saúde de Leiria, 2411-901 
      Leiria, Portugal
FAU - Neco, Sofia
AU  - Neco S
AD  - Hospital Santa Maria Maior de Barcelos, 4754-909 Barcelos, Portugal
FAU - Morais, Carminda
AU  - Morais C
AD  - Centro de Estudos e Investigação em Saúde, Faculdade de Economia, Universidade de 
      Coimbra, 3004-512 Coimbra, Portugal
FAU - Ferreira, Pedro
AU  - Ferreira P
AD  - Centro de Estudos e Investigação em Saúde, Faculdade de Economia, Universidade de 
      Coimbra, 3004-512 Coimbra, Portugal
FAU - Silva, Carla R
AU  - Silva CR
AD  - Universidade Católica Portuguesa/Porto, 4202-401 Porto, Portugal
AD  - Escola Superior de Enfermagem do Porto, 4200-072 Porto, Portugal
FAU - Brito, Alice
AU  - Brito A
AD  - Escola Superior de Enfermagem do Porto, 4200-072 Porto, Portugal
FAU - Silva, Antónia
AU  - Silva A
AD  - Escola Superior de Enfermagem do Porto, 4200-072 Porto, Portugal
FAU - Duarte, Hugo
AU  - Duarte H
AD  - Health Research Unit & School of Health Sciences, Polytechnic institute of 
      Leiria, 2411-901 Leiria, Portugal
FAU - Dixe, Maria Dos Anjos
AU  - Dixe MDA
AD  - Health Research Unit & School of Health Sciences, Polytechnic institute of 
      Leiria, 2411-901 Leiria, Portugal
FAU - Sousa, Pedro
AU  - Sousa P
AD  - Health Research Unit & School of Health Sciences, Polytechnic institute of 
      Leiria, 2411-901 Leiria, Portugal
FAU - Postolache, Gabriela
AU  - Postolache G
AD  - Instituto de Medicina Molecular, Universidade de Lisboa, 1649-028 Lisboa, 
      Portugal
FAU - Oliveira, Raul
AU  - Oliveira R
AD  - Faculdade de Motricidade Humana, Universidade de Lisboa, Cruz quebrada, 1499-002 
      Lisboa Portugal
FAU - Moreira, Isabel
AU  - Moreira I
AD  - Faculdade de Medicina, Universidade de Porto, 4200-319 Porto, Portugal
FAU - Pedro, Luísa
AU  - Pedro L
AD  - Escola Superior de Tecnologias de Saúde, Instituto Politécnico de Lisboa, 
      1990-096 Lisboa, Portugal
FAU - Vicente, Sónia
AU  - Vicente S
AD  - Escola Superior de Saúde, Universidade Atlântica, 2745-615 Barcarena, Portugal
FAU - Domingos, Samuel
AU  - Domingos S
AD  - Instituto de Telecomunicações, Lisboa, 1049-001 Portugal
FAU - Postolache, Octavian
AU  - Postolache O
AD  - Instituto de Telecomunicações, Lisboa, 1049-001 Portugal
FAU - Silva, Darlen
AU  - Silva D
AD  - Universidade do Sul de Santa Catarina, Palhoça, Santa Catarina 88137-270 Brasil
FAU - Filho, João G
AU  - Filho JG
AD  - Universidade do Sul de Santa Catarina, Palhoça, Santa Catarina 88137-270 Brasil
FAU - Nazario, Nazare
AU  - Nazario N
AD  - Universidade do Sul de Santa Catarina, Palhoça, Santa Catarina 88137-270 Brasil
FAU - Kretzer, Marcia
AU  - Kretzer M
AD  - Universidade do Sul de Santa Catarina, Palhoça, Santa Catarina 88137-270 Brasil
FAU - Schneider, Dulcineia
AU  - Schneider D
AD  - Universidade Federal de Santa Catarina, Florianópolis, Santa Catarina 88040-900 
      Brasil
FAU - Marques, Fátima M
AU  - Marques FM
AD  - Escola Superior de Enfermagem de Lisboa, Lisboa, 1700-063 Portugal
FAU - Parreira, Pedro
AU  - Parreira P
AD  - Escola Superior de Enfermagem de Coimbra, 3046-851 Coimbra, Portugal
FAU - Carvalho, Carla
AU  - Carvalho C
AD  - Faculdade de Psicologia e Ciências da Educação, Universidade de Coimbra, 3001-802 
      Coimbra, Portugal
FAU - Mónico, Lisete M
AU  - Mónico LM
AD  - Faculdade de Psicologia e Ciências da Educação, Universidade de Coimbra, 3001-802 
      Coimbra, Portugal
FAU - Pinto, Carlos
AU  - Pinto C
AD  - Faculdade de Psicologia e Ciências da Educação, Universidade de Coimbra, 3001-802 
      Coimbra, Portugal
FAU - Vicente, Sara
AU  - Vicente S
AD  - Escola Superior de Enfermagem de Coimbra, 3046-851 Coimbra, Portugal
FAU - Breda, São João
AU  - Breda SJ
AD  - Faculdade de Psicologia e Ciências da Educação, Universidade de Coimbra, 3001-802 
      Coimbra, Portugal
FAU - Gomes, José H
AU  - Gomes JH
AD  - Escola Superior de Enfermagem de Coimbra, Coimbra, 3046-851 Portugal
FAU - Melo, Rosa
AU  - Melo R
AD  - Escola Superior de Enfermagem de Coimbra, Coimbra, 3046-851 Portugal
FAU - Parreira, Pedro
AU  - Parreira P
AD  - Escola Superior de Enfermagem de Coimbra, Coimbra, 3046-851 Portugal
FAU - Salgueiro, Anabela
AU  - Salgueiro A
AD  - Escola Superior de Enfermagem de Coimbra, Coimbra, 3046-851 Portugal
FAU - Graveto, João
AU  - Graveto J
AD  - Escola Superior de Enfermagem de Coimbra, Coimbra, 3046-851 Portugal
FAU - Vaquinhas, Marina
AU  - Vaquinhas M
AD  - Escola Superior de Enfermagem de Coimbra, Coimbra, 3046-851 Portugal
FAU - Castilho, Amélia
AU  - Castilho A
AD  - Escola Superior de Enfermagem de Coimbra, Coimbra, 3046-851 Portugal
FAU - Jesus, Ângelo
AU  - Jesus Â
AD  - Escola Superior de Tecnologia da Saúde, Instituto Politécnico do Porto, 4400-330 
      Vila Nova de Gaia, Portugal
FAU - Duarte, Nuno
AU  - Duarte N
AD  - Escola Superior de Tecnologia da Saúde, Instituto Politécnico do Porto, 4400-330 
      Vila Nova de Gaia, Portugal
AD  - Farmácia Outeiro do Linho, 4440-762 Valongo, Portugal
FAU - Lopes, José C
AU  - Lopes JC
AD  - Escola Superior de Tecnologia da Saúde, Instituto Politécnico do Porto, 4400-330 
      Vila Nova de Gaia, Portugal
AD  - Hospital Militar Regional n.°1, Porto, 4150-113 Portugal
FAU - Nunes, Hélder
AU  - Nunes H
AD  - Escola Superior de Tecnologia da Saúde, Instituto Politécnico do Porto, 4400-330 
      Vila Nova de Gaia, Portugal
AD  - Centro Hospitalar do Porto, 4099-001 Porto, Portugal
FAU - Cruz, Agostinho
AU  - Cruz A
AD  - Escola Superior de Tecnologia da Saúde, Instituto Politécnico do Porto, 4400-330 
      Vila Nova de Gaia, Portugal
FAU - Salgueiro-Oliveira, Anabela
AU  - Salgueiro-Oliveira A
AD  - Escola Superior de Enfermagem de Coimbra, 3046-851 Coimbra, Portugal
FAU - Parreira, Pedro
AU  - Parreira P
AD  - Escola Superior de Enfermagem de Coimbra, 3046-851 Coimbra, Portugal
FAU - Basto, Marta L
AU  - Basto ML
AD  - Escola Superior de Enfermagem de Coimbra, 3046-851 Coimbra, Portugal
FAU - Braga, Luciene M
AU  - Braga LM
AD  - Universidade Federal de Viçosa, Viçosa, Minas Gerais 36570-900 Brasil
FAU - Ferreira, António
AU  - Ferreira A
AD  - Escola Superior de Enfermagem da Cruz Vermelha Portuguesa de Oliveira de Azeméis, 
      3720-126 Oliveira de Azeméis, Portugal
FAU - Araújo, Beatriz
AU  - Araújo B
AD  - Universidade Católica Portuguesa, Porto, 4202-401 Portugal
FAU - Alves, José M
AU  - Alves JM
AD  - Universidade Católica Portuguesa, Porto, 4202-401 Portugal
FAU - Ferreira, Margarida
AU  - Ferreira M
AD  - Escola Superior de Enfermagem da Cruz Vermelha Portuguesa de Oliveira de Azeméis, 
      3720-126 Oliveira de Azeméis, Portugal
FAU - Carvalhais, Maribel
AU  - Carvalhais M
AD  - Escola Superior de Enfermagem da Cruz Vermelha Portuguesa de Oliveira de Azeméis, 
      3720-126 Oliveira de Azeméis, Portugal
FAU - Silva, Marilene
AU  - Silva M
AD  - Unidade de Saúde Familiar - Espaço Saúde, Porto, 4100-503 Portugal
FAU - Novais, Sónia
AU  - Novais S
AD  - Administração Regional de Saúde do Norte, Porto, 4000-447 Portugal
FAU - Sousa, Ana S
AU  - Sousa AS
AD  - Universidade Católica Portuguesa, Porto, 4202-401 Portugal
AD  - Centro Hospitalar De São João, E.P.E., Porto, 4200-319 Portugal
FAU - Ferrito, Cândida
AU  - Ferrito C
AD  - Escola Superior de Saúde, Instituto Politécnico de Setúbal, 2910-761 Setúbal, 
      Portugal
FAU - Ferreira, Pedro L
AU  - Ferreira PL
AD  - Faculdade de Economia, Universidade de Coimbra, 3004-512 Coimbra, Portugal
FAU - Rodrigues, Alexandre
AU  - Rodrigues A
AD  - Universidade de Aveiro, 3810-193 Aveiro, Portugal
FAU - Ferreira, Margarida
AU  - Ferreira M
AD  - Escola Superior de Enfermagem da Cruz Vermelha Portuguesa de Oliveira de Azeméis, 
      3720-126 Oliveira de Azeméis, Portugal
FAU - Oliveira, Isabel
AU  - Oliveira I
AD  - Ordem dos Enfermeiros da zona Centro, Coimbra, 3000-076 Portugal
FAU - Ferreira, Manuela
AU  - Ferreira M
AD  - Escola Superior de Enfermagem da Cruz Vermelha Portuguesa, 3720-126 Oliveira de 
      Azeméis, Portugal
FAU - Neves, Jéssica
AU  - Neves J
AD  - Escola Superior de Enfermagem da Cruz Vermelha Portuguesa, 3720-126 Oliveira de 
      Azeméis, Portugal
FAU - Costa, Diana
AU  - Costa D
AD  - Escola Superior de Enfermagem da Cruz Vermelha Portuguesa, 3720-126 Oliveira de 
      Azeméis, Portugal
FAU - Duarte, Soraia
AU  - Duarte S
AD  - Escola Superior de Enfermagem da Cruz Vermelha Portuguesa, 3720-126 Oliveira de 
      Azeméis, Portugal
FAU - Silva, Joana
AU  - Silva J
AD  - Escola Superior de Enfermagem da Cruz Vermelha Portuguesa, 3720-126 Oliveira de 
      Azeméis, Portugal
FAU - Santos, Bruno
AU  - Santos B
AD  - Escola Superior de Enfermagem da Cruz Vermelha Portuguesa, 3720-126 Oliveira de 
      Azeméis, Portugal
FAU - Martins, Cristina
AU  - Martins C
AD  - Escola Superior de Enfermagem, Universidade do Minho, Braga, 4710-057 Portugal
FAU - Macedo, Ana P
AU  - Macedo AP
AD  - Escola Superior de Enfermagem, Universidade do Minho, Braga, 4710-057 Portugal
FAU - Araújo, Odete
AU  - Araújo O
AD  - Escola Superior de Enfermagem, Universidade do Minho, Braga, 4710-057 Portugal
FAU - Augusto, Cláudia
AU  - Augusto C
AD  - Escola Superior de Enfermagem, Universidade do Minho, Braga, 4710-057 Portugal
FAU - Braga, Fátima
AU  - Braga F
AD  - Escola Superior de Enfermagem, Universidade do Minho, Braga, 4710-057 Portugal
FAU - Gomes, Lisa
AU  - Gomes L
AD  - Escola Superior de Enfermagem, Universidade do Minho, Braga, 4710-057 Portugal
FAU - Silva, Maria A
AU  - Silva MA
AD  - Escola Superior de Enfermagem, Universidade do Minho, Braga, 4710-057 Portugal
FAU - Rosário, Rafaela
AU  - Rosário R
AD  - Escola Superior de Enfermagem, Universidade do Minho, Braga, 4710-057 Portugal
FAU - Pimenta, Luís
AU  - Pimenta L
AD  - School of Health Sciences, Polytechnic institute of Leiria, 2411-901 Leiria, 
      Portugal
FAU - Carreira, Diana
AU  - Carreira D
AD  - School of Health Sciences, Polytechnic institute of Leiria, 2411-901 Leiria, 
      Portugal
FAU - Teles, Patrícia
AU  - Teles P
AD  - School of Health Sciences, Polytechnic institute of Leiria, 2411-901 Leiria, 
      Portugal
FAU - Barros, Teresa
AU  - Barros T
AD  - School of Health Sciences, Polytechnic institute of Leiria, 2411-901 Leiria, 
      Portugal
FAU - Tomás, Catarina
AU  - Tomás C
AD  - School of Health Sciences, Polytechnic institute of Leiria, 2411-901 Leiria, 
      Portugal
FAU - Querido, Ana
AU  - Querido A
AD  - School of Health Sciences, Polytechnic institute of Leiria, 2411-901 Leiria, 
      Portugal
FAU - Carvalho, Daniel
AU  - Carvalho D
AD  - School of Health Sciences, Polytechnic institute of Leiria, 2411-901 Leiria, 
      Portugal
AD  - Hospital de Santo André, Centro Hospitalar de Leiria, 2410-197 Leiria, Portugal
FAU - Gomes, João
AU  - Gomes J
AD  - School of Health Sciences, Polytechnic institute of Leiria, 2411-901 Leiria, 
      Portugal
AD  - Hospital de Santo André, Centro Hospitalar de Leiria, 2410-197 Leiria, Portugal
FAU - Cordeiro, Marina
AU  - Cordeiro M
AD  - School of Health Sciences, Polytechnic institute of Leiria, 2411-901 Leiria, 
      Portugal
FAU - Carvalho, Daniel
AU  - Carvalho D
AD  - Hospital de Santo André, Centro Hospitalar de Leiria, 2410-197 Leiria, Portugal
AD  - School of Health Sciences, Polytechnic institute of Leiria, 2411-901 Leiria, 
      Portugal
FAU - Querido, Ana
AU  - Querido A
AD  - School of Health Sciences, Polytechnic institute of Leiria, 2411-901 Leiria, 
      Portugal
FAU - Tomás, Catarina
AU  - Tomás C
AD  - School of Health Sciences, Polytechnic institute of Leiria, 2411-901 Leiria, 
      Portugal
FAU - Gomes, João
AU  - Gomes J
AD  - Hospital de Santo André, Centro Hospitalar de Leiria, 2410-197 Leiria, Portugal
AD  - School of Health Sciences, Polytechnic institute of Leiria, 2411-901 Leiria, 
      Portugal
FAU - Cordeiro, Marina
AU  - Cordeiro M
AD  - School of Health Sciences, Polytechnic institute of Leiria, 2411-901 Leiria, 
      Portugal
FAU - Jácome, Cristina
AU  - Jácome C
AD  - Research Centre in Physical Activity, Health and Leisure, Faculty of Sports, 
      University of Porto, 4200-450 Porto, Portugal
FAU - Marques, Alda
AU  - Marques A
AD  - Lab 3R – Respiratory Research and Rehabilitation Laboratory, School of Health 
      Sciences, University of Aveiro, 3810-193 Aveiro, Portugal
FAU - Capelas, Sylvie
AU  - Capelas S
AD  - Unidade de Surdos, Escola de Referência para a Educação Bilingue, 3830-195 
      Ílhavo, Portugal
FAU - Hall, Andreia
AU  - Hall A
AD  - Center for Research and Development in Mathematics and Applications, University 
      of Aveiro, 3810-193 Aveiro, Portugal
AD  - Department of Mathematics, University of Aveiro, 3810-193 Aveiro, Portugal
FAU - Alves, Dina
AU  - Alves D
AD  - School of Health Care, Polytechnic Institute of Setúbal, 2910-761 Setúbal, 
      Portugal
AD  - Centro de Linguística da Universidade de Lisboa, Faculdade de Letras, 
      Universidade de Lisboa, 1600-214 Lisboa, Portugal
FAU - Lousada, Marisa
AU  - Lousada M
AD  - Center for Health Technology and Services Research, School of Health Sciences, 
      University of Aveiro, Aveiro, 3810-193 Portugal
FAU - Loureiro, Mª Helena
AU  - Loureiro MªH
AD  - Escola Superior de Enfermagem de Coimbra, 3046-851 Coimbra, Portugal
FAU - Camarneiro, Ana
AU  - Camarneiro A
AD  - Escola Superior de Enfermagem de Coimbra, 3046-851 Coimbra, Portugal
FAU - Silva, Margarida
AU  - Silva M
AD  - Escola Superior de Enfermagem de Coimbra, 3046-851 Coimbra, Portugal
FAU - Mendes, Aida
AU  - Mendes A
AD  - Escola Superior de Enfermagem de Coimbra, 3046-851 Coimbra, Portugal
FAU - Pedreiro, Ana
AU  - Pedreiro A
AD  - Unidade de Investigação em Ciências da Saúde: Enfermagem, Escola Superior de 
      Enfermagem de Coimbra, 3046-851 Coimbra, Portugal
FAU - G.Silva, Anne
AU  - G.Silva A
AD  - Universidade Federal de Santa Catarina, Florianópolis, Santa Catarina 88040-900 
      Brasil
FAU - Coelho, Elza S
AU  - Coelho ES
AD  - Universidade Federal de Santa Catarina, Florianópolis, Santa Catarina 88040-900 
      Brasil
FAU - Melo, Flávio
AU  - Melo F
AD  - School of Health Sciences, University of Aveiro, Aveiro, 3810-193 Aveiro, 
      Portugal
AD  - Peroneo Centro Terapêutico Lda, Amieiro, Montemor-o-velho, 3140-021 Arazede 
      Portugal
FAU - Ribeiro, Fernando
AU  - Ribeiro F
AD  - School of Health Sciences, University of Aveiro, Aveiro, 3810-193 Aveiro, 
      Portugal
AD  - Institute for Research in Biomedicine, University of Aveiro, Aveiro, 3810-292 
      Portugal
FAU - Torres, Rui
AU  - Torres R
AD  - Department of Physiotherapy, North Polytechnic Institute of Health, Gandra, 
      4585-116 Portugal
FAU - Costa, Rui
AU  - Costa R
AD  - School of Health Sciences, University of Aveiro, Aveiro, 3810-193 Aveiro, 
      Portugal
AD  - Center for Health Technology and Services Research, University of Aveiro, Aveiro, 
      3810-193 Portugal
FAU - Pinho, Tânia
AU  - Pinho T
AD  - School of Health Sciences, University of Aveiro, 3810-193 Aveiro, Portugal
FAU - Jácome, Cristina
AU  - Jácome C
AD  - Research Centre in Physical Activity, Health and Leisure, Faculty of Sports, 
      University of Porto, 4200-450 Porto, Portugal
FAU - Marques, Alda
AU  - Marques A
AD  - School of Health Sciences, University of Aveiro, 3810-193 Aveiro, Portugal
FAU - Cruz, Bárbara
AU  - Cruz B
AD  - Irmandade da Misericórdia de Albergaria-a-Velha, 3850-069 Albergaria-a-Velha, 
      Portugal
FAU - Seabra, Daniel
AU  - Seabra D
AD  - Faculdade de Psicologia e Ciências da Educação, Universidade de Coimbra, 3001-802 
      Coimbra, Portugal
FAU - Carreiras, Diogo
AU  - Carreiras D
AD  - Gabinete de Apoio Psicológico, Instituto Superior Miguel Torga, Coimbra, 3000-132 
      Portugal
FAU - Ventura, Maria
AU  - Ventura M
AD  - Irmandade da Misericórdia de Albergaria-a-Velha, 3850-069 Albergaria-a-Velha, 
      Portugal
FAU - Cruz, x
AU  - Cruz X
AD  - School of Health Sciences, University of Aveiro, 3810-193 Aveiro, Portugal
FAU - Brooks, Dina
AU  - Brooks D
AD  - Rehabilitation Science Institute and Department of Physical Therapy, University 
      of Toronto, Toronto, Ontario M5S 1A1 Canada
FAU - Marques, Alda
AU  - Marques A
AD  - School of Health Sciences, University of Aveiro, 3810-193 Aveiro, Portugal
FAU - Pinto, M Rosário
AU  - Pinto MR
AD  - Escola Superior de Saúde de Santarém, Santarém, 2005-075 Portugal
FAU - Parreira, Pedro
AU  - Parreira P
AD  - Escola Superior de Enfermagem de Coimbra, Coimbra, 3046-851 Portugal
FAU - Lima-Basto, Marta
AU  - Lima-Basto M
AD  - Unidade de Investigação & Desenvolvimento em Enfermagem, Escola Superior de 
      Enfermagem de Lisboa, Lisboa, 1700-063 Portugal
FAU - Neves, Miguel
AU  - Neves M
AD  - Hospital Distrital de Santarém, EPE, Santarém, 2005-177 Portugal
FAU - Mónico, Lisete M
AU  - Mónico LM
AD  - Universidade de Coimbra, 3004-504 Coimbra, Portugal
FAU - Bizarro, Carla
AU  - Bizarro C
AD  - Instituto Superior Miguel Torga, Coimbra, 3000-132 Portugal
FAU - Cunha, Marina
AU  - Cunha M
AD  - Instituto Superior Miguel Torga, Coimbra, 3000-132 Portugal
FAU - Galhardo, Ana
AU  - Galhardo A
AD  - Instituto Superior Miguel Torga, Coimbra, 3000-132 Portugal
FAU - Margarida, Couto
AU  - Margarida C
AD  - Instituto Superior Miguel Torga, Coimbra, 3000-132 Portugal
FAU - Amorim, Ana P
AU  - Amorim AP
AD  - Instituto Superior Miguel Torga, Coimbra, 3000-132 Portugal
FAU - Silva, Eduardo
AU  - Silva E
AD  - Centro de Tratamento Internacional VillaRamadas, 2460-355 Cela, Alcobaça, 
      Portugal
FAU - Cruz, Susana
AU  - Cruz S
AD  - Administração Regional de Saúde do Norte, Porto, 4000-447 Portugal
FAU - Padilha, José M
AU  - Padilha JM
AD  - Escola Superior de Enfermagem do Porto, Porto, 4200-072 Portugal
FAU - Valente, Jorge
AU  - Valente J
AD  - Faculdade de Economia, Universidade do Porto, 4200-464 Porto, Portugal
FAU - Guerrero, José T
AU  - Guerrero JT
AD  - Complejo Hospitalario Universitario de Badajoz, Badajoz, 06080 España
FAU - Caballero, Francisco P
AU  - Caballero FP
AD  - Centro de Salud La Paz, Badajoz, 06011 España
FAU - Santos, Rafael B
AU  - Santos RB
AD  - Universidad de Extremadura, Badajoz, 06071 España
FAU - Gonzalez, Estefania P
AU  - Gonzalez EP
AD  - Complejo Hospitalario Universitario de Badajoz, Badajoz, 06080 España
FAU - Monago, Fátima M
AU  - Monago FM
AD  - Centro de Salud San Fernando, Badajoz, 06006 España
FAU - Ugalde, Lierni U
AU  - Ugalde LU
AD  - Universidad de Extremadura, Badajoz, 06071 España
FAU - Vélez, Marta M
AU  - Vélez MM
AD  - Complejo Hospitalario Universitario de Badajoz, Badajoz, 06080 España
FAU - Tena, Maria J
AU  - Tena MJ
AD  - Centro de Salud La Paz, Badajoz, 06011 España
FAU - Guerrero, José T
AU  - Guerrero JT
AD  - Department of Anestesiology, Complejo Hospitalario Universitario de Badajoz, 
      06080 Badajoz, España
FAU - Bravo, Rafael
AU  - Bravo R
AD  - Universidad de Extremadura, Badajoz, 06071 España
FAU - Pérez-Caballero, Francisco L
AU  - Pérez-Caballero FL
AD  - Centro de Salud La Paz, Badajoz, 06011 España
FAU - Becerra, Isabel A
AU  - Becerra IA
AD  - Department of Anestesiology, Complejo Hospitalario Universitario de Badajoz, 
      06080 Badajoz, España
FAU - Agudelo, Mª Elizabeth
AU  - Agudelo MªE
AD  - Department of Anestesiology, Complejo Hospitalario Universitario de Badajoz, 
      06080 Badajoz, España
FAU - Acedo, Guadalupe
AU  - Acedo G
AD  - Department of Anestesiology, Complejo Hospitalario Universitario de Badajoz, 
      06080 Badajoz, España
FAU - Bajo, Roberto
AU  - Bajo R
AD  - Department of Anestesiology, Complejo Hospitalario Universitario de Badajoz, 
      06080 Badajoz, España
FAU - Malheiro, Isabel
AU  - Malheiro I
AD  - Escola Superior de Enfermagem de Lisboa, 1700-063 Lisboa, Portugal
FAU - Gaspar, Filomena
AU  - Gaspar F
AD  - Escola Superior de Enfermagem de Lisboa, 1700-063 Lisboa, Portugal
FAU - Barros, Luísa
AU  - Barros L
AD  - Faculdade de Psicologia, Universidade de Lisboa, 1649-013 Lisboa, Portugal
FAU - Furtado, Guilherme
AU  - Furtado G
AD  - Centro de Investigação do Desporto e da Atividade Física, Faculdade de Ciências 
      do Desporto e Educação Física, 3040-156 Coimbra, Portugal
AD  - Fundação Capes, Ministério da Educação, 70.040-020 Brasília, Distrito Federal 
      Brasil
FAU - Uba-Chupel, Mateus
AU  - Uba-Chupel M
AD  - Centro de Investigação do Desporto e da Atividade Física, Faculdade de Ciências 
      do Desporto e Educação Física, 3040-156 Coimbra, Portugal
AD  - Fundação Capes, Ministério da Educação, 70.040-020 Brasília, Distrito Federal 
      Brasil
FAU - Marques, Mariana
AU  - Marques M
AD  - Centro de Investigação do Desporto e da Atividade Física, Faculdade de Ciências 
      do Desporto e Educação Física, 3040-156 Coimbra, Portugal
FAU - Rama, Luís
AU  - Rama L
AD  - Centro de Investigação do Desporto e da Atividade Física, Faculdade de Ciências 
      do Desporto e Educação Física, 3040-156 Coimbra, Portugal
FAU - Braga, Margarida
AU  - Braga M
AD  - Centro de Investigação do Desporto e da Atividade Física, Faculdade de Ciências 
      do Desporto e Educação Física, 3040-156 Coimbra, Portugal
AD  - Faculty of Medicine, University of Porto, Porto, 4200-450 Portugal
FAU - Ferreira, José P
AU  - Ferreira JP
AD  - Centro de Investigação do Desporto e da Atividade Física, Faculdade de Ciências 
      do Desporto e Educação Física, 3040-156 Coimbra, Portugal
FAU - Teixeira, Ana Mª
AU  - Teixeira AMª
AD  - Centro de Investigação do Desporto e da Atividade Física, Faculdade de Ciências 
      do Desporto e Educação Física, 3040-156 Coimbra, Portugal
FAU - Cruz, João
AU  - Cruz J
AD  - School of Education and Social Sciences, Polytechnic Institute of Leiria, Leiria, 
      2411-901 Portugal
AD  - Life Quality Research Centre – IPLeiria Branch, Polytechnic Institute of Leiria, 
      Leiria, 2411-901 Portugal
FAU - Barbosa, Tiago
AU  - Barbosa T
AD  - School of Education and Social Sciences, Polytechnic Institute of Leiria, Leiria, 
      2411-901 Portugal
FAU - Simões, Ângela
AU  - Simões Â
AD  - School of Education and Social Sciences, Polytechnic Institute of Leiria, Leiria, 
      2411-901 Portugal
FAU - Coelho, Luís
AU  - Coelho L
AD  - School of Education and Social Sciences, Polytechnic Institute of Leiria, Leiria, 
      2411-901 Portugal
AD  - Life Quality Research Centre – IPLeiria Branch, Polytechnic Institute of Leiria, 
      Leiria, 2411-901 Portugal
FAU - Rodrigues, Alexandre
AU  - Rodrigues A
AD  - Universidade de Aveiro, 3810-193 Aveiro, Portugal
FAU - Jiménez-Díaz, Juan-Fernando
AU  - Jiménez-Díaz JF
AD  - Universidad de Las Palmas de Gran Canaria, 35001 Las Palmas de Gran Canaria, 
      España
FAU - Martinez-Hernandez, Francisco
AU  - Martinez-Hernandez F
AD  - Universidad de Las Palmas de Gran Canaria, 35001 Las Palmas de Gran Canaria, 
      España
FAU - Rodriguez-De-Vera, Bienvenida
AU  - Rodriguez-De-Vera B
AD  - Universidad de Las Palmas de Gran Canaria, 35001 Las Palmas de Gran Canaria, 
      España
FAU - Ferreira, Pedro
AU  - Ferreira P
AD  - Centro de Estudos e Investigação em Saúde, Faculdade de Economia, Universidade de 
      Coimbra, 3004-512 Coimbra, Portugal
FAU - Rodrigues, Alexandrina
AU  - Rodrigues A
AD  - Unidade de Cuidados na Comunidade da Ponte da Barca, 4980-620 Ponte da Barca, 
      Portugal
FAU - Ramalho, André
AU  - Ramalho A
AD  - Escola Superior de Educação, Instituto Politécnico de Castelo Branco, 6000-767 
      Castelo Branco, Portugal
FAU - Petrica, João
AU  - Petrica J
AD  - Escola Superior de Educação, Instituto Politécnico de Castelo Branco, 6000-767 
      Castelo Branco, Portugal
AD  - Centro de Estudos em Educação, Tecnologias e Saúde, Escola Superior de Saúde, 
      Instituto Politécnico de Viseu, 3504-510 Viseu, Portugal
FAU - Mendes, Pedro
AU  - Mendes P
AD  - Escola Superior de Educação, Instituto Politécnico de Castelo Branco, 6000-767 
      Castelo Branco, Portugal
FAU - Serrano, João
AU  - Serrano J
AD  - Escola Superior de Educação, Instituto Politécnico de Castelo Branco, 6000-767 
      Castelo Branco, Portugal
AD  - Centro de Estudos em Educação, Tecnologias e Saúde, Escola Superior de Saúde, 
      Instituto Politécnico de Viseu, 3504-510 Viseu, Portugal
FAU - Santo, Inês
AU  - Santo I
AD  - Studio Osteopatico Franchi, 6512 Giubiasco, Switzerland
FAU - Rosado, António
AU  - Rosado A
AD  - Faculty of Human Kinetics, University of Lisbon, 1649-028 Lisboa, Portugal
FAU - Mendonça, Paula
AU  - Mendonça P
AD  - Escola Superior de Tecnologia da Saúde de Lisboa, Instituto Politécnico de 
      Lisboa, 1549-020 Lisboa, Portugal
FAU - Freitas, Kátia
AU  - Freitas K
AD  - Escola Superior de Tecnologia da Saúde de Lisboa, Instituto Politécnico de 
      Lisboa, 1549-020 Lisboa, Portugal
FAU - Ferreira, Dora
AU  - Ferreira D
AD  - Escola Superior Desporto De Rio Maior, Instituto Politécnico de Santarém, 
      2040-413 Rio Maior, Portugal
FAU - Brito, António
AU  - Brito A
AD  - Escola Superior Desporto De Rio Maior, Instituto Politécnico de Santarém, 
      2040-413 Rio Maior, Portugal
FAU - Fernandes, Renato
AU  - Fernandes R
AD  - Escola Superior Desporto De Rio Maior, Instituto Politécnico de Santarém, 
      2040-413 Rio Maior, Portugal
FAU - Gomes, Sofia
AU  - Gomes S
AD  - Escola Superior de Tecnologia da Saúde do Porto, Instituto Politécnico do Porto, 
      Vila Nova de Gaia, 4400-330 Portugal
FAU - Moreira, Fernando
AU  - Moreira F
AD  - Escola Superior de Tecnologia da Saúde do Porto, Instituto Politécnico do Porto, 
      Vila Nova de Gaia, 4400-330 Portugal
AD  - Department of Legal Medicine and Forensic Sciences, Faculty of Medicine, 
      University of Porto, 4200-319 Porto, Portugal
AD  - Portugal & Pharmaceutical Services, Centro Hospitalar de Vila Nova de 
      Gaia/Espinho, EPE, Vila Nova de Gaia, 4400-129 Portugal
FAU - Pinho, Cláudia
AU  - Pinho C
AD  - Escola Superior de Tecnologia da Saúde do Porto, Instituto Politécnico do Porto, 
      Vila Nova de Gaia, 4400-330 Portugal
AD  - Núcleo de Investigação e Intervenção em Farmácia, Centro de Investigação em Saúde 
      e Ambiente, Instituto Politécnico do Porto, Vila Nova de Gaia, 4400-330 Portugal
FAU - Oliveira, Rita
AU  - Oliveira R
AD  - Escola Superior de Tecnologia da Saúde do Porto, Instituto Politécnico do Porto, 
      Vila Nova de Gaia, 4400-330 Portugal
AD  - Núcleo de Investigação e Intervenção em Farmácia, Centro de Investigação em Saúde 
      e Ambiente, Instituto Politécnico do Porto, Vila Nova de Gaia, 4400-330 Portugal
AD  - Secção Autónoma de Ciências da Saúde, Universidade de Aveiro, 3810-193 Aveiro, 
      Portugal
FAU - Oliveira, Ana I
AU  - Oliveira AI
AD  - Escola Superior de Tecnologia da Saúde do Porto, Instituto Politécnico do Porto, 
      Vila Nova de Gaia, 4400-330 Portugal
AD  - Núcleo de Investigação e Intervenção em Farmácia, Centro de Investigação em Saúde 
      e Ambiente, Instituto Politécnico do Porto, Vila Nova de Gaia, 4400-330 Portugal
FAU - Mendonça, Paula
AU  - Mendonça P
AD  - Escola Superior de Tecnologia da Saúde de Lisboa, Instituto Politécnico de 
      Lisboa, 1549-020 Lisboa, Portugal
FAU - Casimiro, Ana P
AU  - Casimiro AP
AD  - Hospital SAMS – Serviços de Assistência Médico-social do Sindicato dos Bancários, 
      1849-017 Lisboa, Portugal
FAU - Martins, Patrícia
AU  - Martins P
AD  - Escola Superior de Tecnologia da Saúde de Lisboa, Instituto Politécnico de 
      Lisboa, 1549-020 Lisboa, Portugal
FAU - Silva, Iryna
AU  - Silva I
AD  - Escola Superior de Tecnologia da Saúde de Lisboa, Instituto Politécnico de 
      Lisboa, 1549-020 Lisboa, Portugal
FAU - Evangelista, Diana
AU  - Evangelista D
AD  - North Tyneside General Hospital, Tyne and Wear, NE29 8NH Newcastle UK
FAU - Leitão, Catarina
AU  - Leitão C
AD  - Life Quality Research Centre, Instituto Politécnico de Castelo Branco, 6000-767 
      Castelo Branco, Portugal
FAU - Velosa, Fábia
AU  - Velosa F
AD  - School of Education and Social Sciences, Polytechnic Institute of Leiria, 
      2411-901 Leiria, Portugal
FAU - Carecho, Nélio
AU  - Carecho N
AD  - Universidade Federal de Santa Catarina, Florianópolis, Santa Catarina 88040-900 
      Brasil
FAU - Coelho, Luís
AU  - Coelho L
AD  - Life Quality Research Centre, Instituto Politécnico de Castelo Branco, 6000-767 
      Castelo Branco, Portugal
AD  - School of Education and Social Sciences, Polytechnic Institute of Leiria, 
      2411-901 Leiria, Portugal
FAU - Menino, Eva
AU  - Menino E
AD  - Health Research Unit & School of Health Sciences, Polytechnic institute of 
      Leiria, 2411-901 Leiria, Portugal
FAU - Dixe, Anjos
AU  - Dixe A
AD  - Health Research Unit & School of Health Sciences, Polytechnic institute of 
      Leiria, 2411-901 Leiria, Portugal
FAU - Catarino, Helena
AU  - Catarino H
AD  - Health Research Unit & School of Health Sciences, Polytechnic institute of 
      Leiria, 2411-901 Leiria, Portugal
FAU - Soares, Fátima
AU  - Soares F
AD  - Unidade de Saúde Pública, ACES Pinhal Litoral, ARS Centro, 3100-462 Pombal, 
      Portugal
FAU - Gama, Ester
AU  - Gama E
AD  - Hospital de Santo André, Centro Hospitalar de Leiria, 2410-197 Leiria, Portugal
FAU - Gordo, Clementina
AU  - Gordo C
AD  - Health Research Unit & School of Health Sciences, Polytechnic institute of 
      Leiria, 2411-901 Leiria, Portugal
FAU - Moreira, Eliana
AU  - Moreira E
AD  - Escola Superior de Tecnologia da Saúde, Instituto Politécnico do Porto, 4400-330 
      Vila Nova de Gaia, Portugal
FAU - Midões, Cristiana
AU  - Midões C
AD  - Escola Superior de Tecnologia da Saúde, Instituto Politécnico do Porto, 4400-330 
      Vila Nova de Gaia, Portugal
FAU - Santos, Marlene
AU  - Santos M
AD  - Escola Superior de Tecnologia da Saúde, Instituto Politécnico do Porto, 4400-330 
      Vila Nova de Gaia, Portugal
FAU - Machado, Sara
AU  - Machado S
AD  - Escola Superior de Tecnologia da Saúde, Instituto Politécnico do Porto, 4400-330 
      Vila Nova de Gaia, Portugal
FAU - Oliveira, Vânia P
AU  - Oliveira VP
AD  - Escola Superior de Tecnologia da Saúde, Instituto Politécnico do Porto, 4400-330 
      Vila Nova de Gaia, Portugal
FAU - Santos, Marlene
AU  - Santos M
AD  - Escola Superior de Tecnologia da Saúde, Instituto Politécnico do Porto, 4400-330 
      Vila Nova de Gaia, Portugal
FAU - Querido, Ana
AU  - Querido A
AD  - Health Research Unit, School of Health Sciences, Polytechnic institute of Leiria, 
      2411-901 Leiria, Portugal
FAU - Dixe, Anjos
AU  - Dixe A
AD  - Health Research Unit, School of Health Sciences, Polytechnic institute of Leiria, 
      2411-901 Leiria, Portugal
FAU - Marques, Rita
AU  - Marques R
AD  - Health Research Unit, School of Health Sciences, Polytechnic institute of Leiria, 
      2411-901 Leiria, Portugal
AD  - Hospital de Santa Maria, Centro Hospitalar Lisboa Norte, 1649-035 Lisboa, 
      Portugal
FAU - Charepe, Zaida
AU  - Charepe Z
AD  - Universidade Católica Portuguesa, Lisboa, 1649-023 Portugal
FAU - Antunes, Ana
AU  - Antunes A
AD  - Associação Portuguesa de Pais e Amigos do Cidadão Deficiente Mental, 6200-050 
      Covilhã, Portugal
FAU - Santos, Sofia
AU  - Santos S
AD  - Faculdade de Motricidade Humana, Universidade de Lisboa, Cruz quebrada, 1499-002 
      Lisboa Portugal
FAU - Rosa, Marlene C
AU  - Rosa MC
AD  - Secção Autónoma das Ciências da Saúde, Universidade de Aveiro, Aveiro, 3810-193 
      Portugal
FAU - Rosa, Marlene C
AU  - Rosa MC
AD  - Secção Autónoma das Ciências da Saúde, Universidade de Aveiro, 3810-193 Aveiro, 
      Portugal
FAU - Marques, Silvana F
AU  - Marques SF
AD  - Unidade de Cuidados na Comunidade, Centro de Saúde de Anadia, 3780-780 Anadia, 
      Portugal
FAU - Minghelli, Beatriz
AU  - Minghelli B
AD  - Research in Education and Community Intervention, Escola Superior de Saúde Jean 
      Piaget, Silves, 8300-025 Portugal
FAU - CaroMinghelli, Eulália
AU  - CaroMinghelli E
AD  - Research in Education and Community Intervention, Escola Superior de Saúde Jean 
      Piaget, Silves, 8300-025 Portugal
AD  - Fisiatris - Recuperação Física, Lda, Sacavém, 2685-010 Portugal
FAU - Luís, Mª José
AU  - Luís MªJ
AD  - Faculdade de Motricidade Humana, Universidade de Lisboa, Cruz quebrada, 1499-002 
      Lisboa Portugal
FAU - Brandão, Teresa
AU  - Brandão T
AD  - Faculdade de Motricidade Humana, Universidade de Lisboa, Cruz quebrada, 1499-002 
      Lisboa Portugal
FAU - Mendes, Pedro
AU  - Mendes P
AD  - Escola Superior de Educação, Instituto Politécnico de Castelo Branco, 6000-767 
      Castelo Branco, Portugal
FAU - Marinho, Daniel
AU  - Marinho D
AD  - Research Centre of Sports Sciences, Health Sciences and Human Development, 
      Universidade da Beira Interior, Covilhã, 6201-001 Covilhã Portugal
FAU - Petrica, João
AU  - Petrica J
AD  - Escola Superior de Educação, Instituto Politécnico de Castelo Branco, 6000-767 
      Castelo Branco, Portugal
AD  - Centro de Estudos em Educação, Tecnologias e Saúde, Escola Superior de Saúde, 
      Instituto Politécnico de Viseu, 3504-510 Viseu, Portugal
FAU - Monteiro, Diogo
AU  - Monteiro D
AD  - Escola Superior de Desporto de Rio Maior, Instituto Politécnico de Santarém, 
      2040-413 Rio Maior, Portugal
FAU - Paulo, Rui
AU  - Paulo R
AD  - Escola Superior de Educação, Instituto Politécnico de Castelo Branco, 6000-767 
      Castelo Branco, Portugal
AD  - Research, Education and Community Intervention, Instituto Piaget, 3515-776 
      Galifonge, Viseu Portugal
FAU - Serrano, João
AU  - Serrano J
AD  - Escola Superior de Educação, Instituto Politécnico de Castelo Branco, 6000-767 
      Castelo Branco, Portugal
AD  - Centro de Estudos em Educação, Tecnologias e Saúde, Escola Superior de Saúde, 
      Instituto Politécnico de Viseu, 3504-510 Viseu, Portugal
FAU - Santo, Inês
AU  - Santo I
AD  - Studio Osteopatico Franchi, 6512 Giubiasco, Switzerland
FAU - Monteiro, Lina
AU  - Monteiro L
AD  - Escola Superior de Desporto de Rio Maior, Instituto Politécnico de Santarém, 
      2040-413 Rio Maior, Portugal
FAU - Ramalho, Fátima
AU  - Ramalho F
AD  - Escola Superior de Desporto de Rio Maior, Instituto Politécnico de Santarém, 
      2040-413 Rio Maior, Portugal
AD  - Centro Interdisciplinar de Estudo da Performance Humana, Faculdade de Motricidade 
      Humana, Universidade Nova de Lisboa, 1499-002 Cruz Quebrada, Portugal
FAU - Santos-Rocha, Rita
AU  - Santos-Rocha R
AD  - Escola Superior de Desporto de Rio Maior, Instituto Politécnico de Santarém, 
      2040-413 Rio Maior, Portugal
AD  - Centro Interdisciplinar de Estudo da Performance Humana, Faculdade de Motricidade 
      Humana, Universidade Nova de Lisboa, 1499-002 Cruz Quebrada, Portugal
FAU - Morgado, Sónia
AU  - Morgado S
AD  - Escola Superior de Desporto de Rio Maior, Instituto Politécnico de Santarém, 
      2040-413 Rio Maior, Portugal
AD  - Centro de Investigação e Qualidade de Vida, Instituto Politécnico de Santarém, 
      2040-413 Rio Maior, Portugal
FAU - Bento, Teresa
AU  - Bento T
AD  - Escola Superior de Desporto de Rio Maior, Instituto Politécnico de Santarém, 
      2040-413 Rio Maior, Portugal
AD  - Research Centre in Sports Sciences, Health and Human Development, University of 
      Trás-os-Montes and Alto Douro, Vila Real, 5001-801 Portugal
FAU - Sousa, Gilberta
AU  - Sousa G
AD  - Universidade da Madeira, 9000-082 Funchal, Portugal
FAU - Freitas, Otília
AU  - Freitas O
AD  - Universidade da Madeira, 9000-082 Funchal, Portugal
FAU - Silva, Isabel
AU  - Silva I
AD  - Universidade da Madeira, 9000-082 Funchal, Portugal
FAU - Freitas, Gregório
AU  - Freitas G
AD  - Universidade da Madeira, 9000-082 Funchal, Portugal
FAU - Morna, Clementina
AU  - Morna C
AD  - Universidade da Madeira, 9000-082 Funchal, Portugal
FAU - Vasconcelos, Rita
AU  - Vasconcelos R
AD  - Universidade da Madeira, 9000-082 Funchal, Portugal
FAU - Azevedo, Tatiana
AU  - Azevedo T
AD  - Lar Cantinho dos Avós - Santa Casa da Misericórdia de Melgaço, 4960-570 Melgaço, 
      Portugal
FAU - Soares, Salete
AU  - Soares S
AD  - Escola Superior de Saúde, Instituto Politécnico de Viana do Castelo, 4900-347 
      Viana do Castelo, Portugal
FAU - Pisco, Jacinta
AU  - Pisco J
AD  - Unidade Local de Saúde do Alto Minho, EPE, 4904-858 Viana do Castelo, Portugal
FAU - Ferreira, Paulo P
AU  - Ferreira PP
AD  - Secretaria de Saúde do Estado da Bahia, Salvador, Bahia 41745-900 Brasil
FAU - Olszewer, Efrain O
AU  - Olszewer EO
AD  - Fundação de amparo à pesquisa e inovação do Espírito Santo, Vitória, Esprito 
      Santo 29066-380 Brasil
FAU - Oliveira, Michelle T
AU  - Oliveira MT
AD  - Universidade Estadual de Feira de Santana, Feira de Santana, Bahia 44036-900 
      Brasil
FAU - Sousa, Anderson R
AU  - Sousa AR
AD  - Faculdade Nobre, Feira de Santana, Bahia 44001-008 Brasil
FAU - Maia, Ana S
AU  - Maia AS
AD  - Faculdade Nobre, Feira de Santana, Bahia 44001-008 Brasil
FAU - Oliveira, Sebastião T
AU  - Oliveira ST
AD  - Faculdade Nobre, Feira de Santana, Bahia 44001-008 Brasil
FAU - Santos, Erica
AU  - Santos E
AD  - Escola Superior de Tecnologia da Saúde do Porto, Instituto Politécnico do Porto, 
      Vila Nova de Gaia, 4400-330 Portugal
FAU - Oliveira, Ana I
AU  - Oliveira AI
AD  - Escola Superior de Tecnologia da Saúde do Porto, Instituto Politécnico do Porto, 
      Vila Nova de Gaia, 4400-330 Portugal
AD  - Centro de Investigação em Saúde e Ambiente, Instituto Politécnico do Porto, Vila 
      Nova de Gaia, 4400-330 Portugal
FAU - Maia, Carla
AU  - Maia C
AD  - Escola Superior de Tecnologia da Saúde do Porto, Instituto Politécnico do Porto, 
      Vila Nova de Gaia, 4400-330 Portugal
AD  - Hospital de Santo Antonio, Centro Hospitalar do Porto, EPE, 4099-001 Porto, 
      Portugal
FAU - Moreira, Fernando
AU  - Moreira F
AD  - Escola Superior de Tecnologia da Saúde do Porto, Instituto Politécnico do Porto, 
      Vila Nova de Gaia, 4400-330 Portugal
AD  - Department of Legal Medicine and Forensic Sciences, Faculty of Medicine, 
      University of Porto, 4200-319 Porto, Portugal
AD  - Pharmaceutical Services, Centro Hospitalar de Vila Nova de Gaia/Espinho, EPE, 
      Vila Nova de Gaia, 4400-129 Portugal
FAU - Santos, Joana
AU  - Santos J
AD  - Escola Superior de Tecnologia da Saúde do Porto, Instituto Politécnico do Porto, 
      Vila Nova de Gaia, 4400-330 Portugal
AD  - Centro Hospitalar de São João, EPE, Porto, 4200-319 Portugal
FAU - Mendes, Maria F
AU  - Mendes MF
AD  - Escola Superior de Tecnologia da Saúde do Porto, Instituto Politécnico do Porto, 
      Vila Nova de Gaia, 4400-330 Portugal
AD  - Hospital de Santo Antonio, Centro Hospitalar do Porto, EPE, 4099-001 Porto, 
      Portugal
FAU - Oliveira, Rita F
AU  - Oliveira RF
AD  - Escola Superior de Tecnologia da Saúde do Porto, Instituto Politécnico do Porto, 
      Vila Nova de Gaia, 4400-330 Portugal
AD  - Hospital de Santo Antonio, Centro Hospitalar do Porto, EPE, 4099-001 Porto, 
      Portugal
FAU - Pinho, Cláudia
AU  - Pinho C
AD  - Escola Superior de Tecnologia da Saúde do Porto, Instituto Politécnico do Porto, 
      Vila Nova de Gaia, 4400-330 Portugal
AD  - Hospital de Santo Antonio, Centro Hospitalar do Porto, EPE, 4099-001 Porto, 
      Portugal
FAU - Barreira, Eduarda
AU  - Barreira E
AD  - Escola Superior de Saúde, Instituto Politécnico de Bragança, Bragança, 5300-253 
      Portugal
FAU - Pereira, Ana
AU  - Pereira A
AD  - Escola Superior de Saúde, Instituto Politécnico de Bragança, Bragança, 5300-253 
      Portugal
FAU - Vaz, Josiana A
AU  - Vaz JA
AD  - Escola Superior de Saúde, Instituto Politécnico de Bragança, Bragança, 5300-253 
      Portugal
FAU - Novo, André
AU  - Novo A
AD  - Escola Superior de Saúde, Instituto Politécnico de Bragança, Bragança, 5300-253 
      Portugal
FAU - Silva, Luís D
AU  - Silva LD
AD  - Unidade Local de Saúde da Guarda, E.P.E, 6300-858 Guarda, Portugal
AD  - Clínica Espregueira-Mendes Sports Centre, FIFA Medical Centre of Excellence, 
      4350-415 Porto, Portugal
FAU - Maia, Bruno
AU  - Maia B
AD  - Unidade Local de Saúde da Guarda, E.P.E, 6300-858 Guarda, Portugal
FAU - Ferreira, Eduardo
AU  - Ferreira E
AD  - Unidade Local de Saúde da Guarda, E.P.E, 6300-858 Guarda, Portugal
FAU - Pires, Filipa
AU  - Pires F
AD  - Unidade Local de Saúde da Guarda, E.P.E, 6300-858 Guarda, Portugal
FAU - Andrade, Renato
AU  - Andrade R
AD  - Clínica Espregueira-Mendes Sports Centre, FIFA Medical Centre of Excellence, 
      4350-415 Porto, Portugal
AD  - Faculdade de Desporto, Universidade do Porto, 4200-450 Porto, Portugal
FAU - Camarinha, Luís
AU  - Camarinha L
AD  - Unidade Local de Saúde da Guarda, E.P.E, 6300-858 Guarda, Portugal
FAU - Silva, Luís D
AU  - Silva LD
AD  - Unidade Local de Saúde da Guarda, E.P.E, 6300-858 Guarda, Portugal
AD  - Clínica Espregueira-Mendes Sports Centre, FIFA Medical Centre of Excellence, 
      4350-415 Porto, Portugal
FAU - Maia, Bruno
AU  - Maia B
AD  - Unidade Local de Saúde da Guarda, E.P.E, 6300-858 Guarda, Portugal
FAU - Ferreira, Eduardo
AU  - Ferreira E
AD  - Unidade Local de Saúde da Guarda, E.P.E, 6300-858 Guarda, Portugal
FAU - Pires, Filipa
AU  - Pires F
AD  - Unidade Local de Saúde da Guarda, E.P.E, 6300-858 Guarda, Portugal
FAU - Andrade, Renato
AU  - Andrade R
AD  - Clínica Espregueira-Mendes Sports Centre, FIFA Medical Centre of Excellence, 
      4350-415 Porto, Portugal
AD  - Faculdade de Desporto, Universidade do Porto, 4200-450 Porto, Portugal
FAU - Camarinha, Luís
AU  - Camarinha L
AD  - Unidade Local de Saúde da Guarda, E.P.E, 6300-858 Guarda, Portugal
FAU - César, Ana F
AU  - César AF
AD  - Centro de Ação Social do Concelho de Ílhavo, 3830-201 Ílhavo, Portugal
FAU - Poço, Mariana
AU  - Poço M
AD  - Zelar, Serviços de Apoio Domiciliário, 3810-232 Aveiro, Portugal
FAU - Ventura, David
AU  - Ventura D
AD  - Walk’In Clinics, Esgueira, 3800-042 Aveiro, Portugal
FAU - Loura, Raquel
AU  - Loura R
AD  - São João de Deus Clinic, 1749-098 Lisboa, Portugal
FAU - Gomes, Pedro
AU  - Gomes P
AD  - Arrabida Hospital, 4400-346 Vila Nova de Gaia, Portugal
FAU - Gomes, Catarina
AU  - Gomes C
AD  - Yasmin Residence, 2500-064 Caldas da Rainha, Portugal
FAU - Silva, Cláudia
AU  - Silva C
AD  - Faro unit, Algarve Hospital, 8000-386 Faro, Portugal
FAU - Melo, Elsa
AU  - Melo E
AD  - School of Health Sciences, University of Aveiro, Aveiro, 3810-193 Portugal
FAU - Lindo, João
AU  - Lindo J
AD  - School of Health Sciences, University of Aveiro, Aveiro, 3810-193 Portugal
FAU - Domingos, Joana
AU  - Domingos J
AD  - School of Health Sciences, Polytechnic institute of Leiria, Leiria, 2411-901 
      Portugal
FAU - Mendes, Zaida
AU  - Mendes Z
AD  - School of Health Sciences, Polytechnic institute of Leiria, Leiria, 2411-901 
      Portugal
FAU - Poeta, Susana
AU  - Poeta S
AD  - School of Health Sciences, Polytechnic institute of Leiria, Leiria, 2411-901 
      Portugal
FAU - Carvalho, Tiago
AU  - Carvalho T
AD  - School of Health Sciences, Polytechnic institute of Leiria, Leiria, 2411-901 
      Portugal
FAU - Tomás, Catarina
AU  - Tomás C
AD  - School of Health Sciences, Polytechnic institute of Leiria, Leiria, 2411-901 
      Portugal
AD  - Health Research Unit, Polytechnic institute of Leiria, Leiria, 2411-901 Portugal
FAU - Catarino, Helena
AU  - Catarino H
AD  - School of Health Sciences, Polytechnic institute of Leiria, Leiria, 2411-901 
      Portugal
AD  - Health Research Unit, Polytechnic institute of Leiria, Leiria, 2411-901 Portugal
FAU - Dixe, Mª Anjos
AU  - Dixe MªA
AD  - School of Health Sciences, Polytechnic institute of Leiria, Leiria, 2411-901 
      Portugal
AD  - Health Research Unit, Polytechnic institute of Leiria, Leiria, 2411-901 Portugal
FAU - Ramalho, André
AU  - Ramalho A
AD  - Escola Superior de Educação, Instituto Politécnico de Castelo Branco, 6000-767 
      Castelo Branco, Portugal
FAU - Rosado, António
AU  - Rosado A
AD  - Faculty of Human Kinetics, University of Lisbon, 1649-028 Lisboa, Portugal
FAU - Mendes, Pedro
AU  - Mendes P
AD  - Escola Superior de Educação, Instituto Politécnico de Castelo Branco, 6000-767 
      Castelo Branco, Portugal
FAU - Paulo, Rui
AU  - Paulo R
AD  - Escola Superior de Educação, Instituto Politécnico de Castelo Branco, 6000-767 
      Castelo Branco, Portugal
AD  - Research, Education and Community Intervention, Instituto Piaget, 3515-776 
      Galifonge, Viseu Portugal
FAU - Garcia, Inês
AU  - Garcia I
AD  - Studio Osteopatico Franchi, 6512 Giubiasco, Switzerland
FAU - Petrica, João
AU  - Petrica J
AD  - Escola Superior de Educação, Instituto Politécnico de Castelo Branco, 6000-767 
      Castelo Branco, Portugal
AD  - Centro de Estudos em Educação, Tecnologias e Saúde, Escola Superior de Saúde, 
      Instituto Politécnico de Viseu, 3504-510 Viseu, Portugal
FAU - Rodrigues, Sandra
AU  - Rodrigues S
AD  - Universidade Fernando Pessoa, Porto, 4249-004 Portugal
FAU - Meneses, Rui
AU  - Meneses R
AD  - Universidade Fernando Pessoa, Porto, 4249-004 Portugal
FAU - Afonso, Carlos
AU  - Afonso C
AD  - Universidade Fernando Pessoa, Porto, 4249-004 Portugal
FAU - Faria, Luís
AU  - Faria L
AD  - Universidade Fernando Pessoa, Porto, 4249-004 Portugal
FAU - Seixas, Adérito
AU  - Seixas A
AD  - Universidade Fernando Pessoa, Porto, 4249-004 Portugal
FAU - Cordeiro, Marina
AU  - Cordeiro M
AD  - School of Health Sciences, Polytechnic institute of Leiria, 2411-901 Leiria, 
      Portugal
FAU - Granjo, Paulo
AU  - Granjo P
AD  - Instituto de Ciências Sociais da Universidade de Lisboa, Universidade de Lisboa, 
      1600-189 Lisboa, Portugal
FAU - Gomes, José C
AU  - Gomes JC
AD  - School of Health Sciences, Polytechnic institute of Leiria, 2411-901 Leiria, 
      Portugal
FAU - Souza, Nelba R
AU  - Souza NR
AD  - Centro de Investigação do Desporto e da Atividade Física, Faculdade de Ciências 
      do Desporto e Educação Física, 3040-156 Coimbra, Portugal
FAU - Furtado, Guilherme E
AU  - Furtado GE
AD  - Centro de Investigação do Desporto e da Atividade Física, Faculdade de Ciências 
      do Desporto e Educação Física, 3040-156 Coimbra, Portugal
FAU - Rocha, Saulo V
AU  - Rocha SV
AD  - Núcleo de Estudos em Saúde da População, Universidade Estadual do Sudoeste da 
      Bahia, Itapetinga, Bahia 45700-000 Brasil
FAU - Silva, Paula
AU  - Silva P
AD  - Faculdade de Desporto, Universidade do Porto, 4200-450 Porto, Portugal
FAU - Carvalho, Joana
AU  - Carvalho J
AD  - Faculdade de Desporto, Universidade do Porto, 4200-450 Porto, Portugal
FAU - Morais, Marina Ana
AU  - Morais MA
AD  - Faculdade de Motricidade Humana, Universidade de Lisboa, Cruz quebrada, 1499-002 
      Lisboa Portugal
FAU - Santos, Sofia
AU  - Santos S
AD  - Faculdade de Motricidade Humana, Universidade de Lisboa, Cruz quebrada, 1499-002 
      Lisboa Portugal
FAU - Lebre, Paula
AU  - Lebre P
AD  - Faculdade de Motricidade Humana, Universidade de Lisboa, Cruz quebrada, 1499-002 
      Lisboa Portugal
FAU - Antunes, Ana
AU  - Antunes A
AD  - Casa de Saúde da Idanha, Instituto das Irmãs Hospitaleiras, 2605-077 Belas, 
      Portugal
FAU - Calha, António
AU  - Calha A
AD  - Instituto Politécnico de Portalegre, 7301-901 Portalegre, Portugal
FAU - Xavier, Ana
AU  - Xavier A
AD  - Cognitive-Behavioural Research Centre, Faculty of Psychology and Education 
      Sciences, University of Coimbra, 3001-802 Coimbra, Portugal
FAU - Cunha, Marina
AU  - Cunha M
AD  - Instituto Superior Miguel Torga, Coimbra, 3000-132 Portugal
FAU - Pinto-Gouveia, José
AU  - Pinto-Gouveia J
AD  - Cognitive-Behavioural Research Centre, Faculty of Psychology and Education 
      Sciences, University of Coimbra, 3001-802 Coimbra, Portugal
FAU - Alencar, Liana
AU  - Alencar L
AD  - Centro de estudos em educação, tecnologias e saúde, Escola Superior de Saúde, 
      Instituto Politécnico de Viseu, 3504-510 Viseu, Portugal
AD  - Escola Superior de Saúde, Instituto Politécnico de Viseu, 3504-510 Viseu, 
      Portugal
FAU - Cunha, Madalena
AU  - Cunha M
AD  - Centro de estudos em educação, tecnologias e saúde, Escola Superior de Saúde, 
      Instituto Politécnico de Viseu, 3504-510 Viseu, Portugal
AD  - Escola Superior de Saúde, Instituto Politécnico de Viseu, 3504-510 Viseu, 
      Portugal
FAU - Madureira, António
AU  - Madureira A
AD  - Escola Superior de Saúde, Instituto Politécnico de Viseu, 3504-510 Viseu, 
      Portugal
FAU - Cardoso, Ilda
AU  - Cardoso I
AD  - Instituto Superior Miguel Torga, Coimbra, 3000-132 Portugal
AD  - Faculty of Medicine, University of Coimbra, 3000-548 Coimbra, Portugal
FAU - Galhardo, Ana
AU  - Galhardo A
AD  - Instituto Superior Miguel Torga, Coimbra, 3000-132 Portugal
AD  - Centro de Investigação do Núcleo de Estudos e Intervenção Cognitivo 
      Comportamental, Universidade de Coimbra, 3001-802 Coimbra, Portugal
FAU - Daniel, Fernanda
AU  - Daniel F
AD  - Instituto Superior Miguel Torga, Coimbra, 3000-132 Portugal
AD  - Centre for Health Studies and Research, University of Coimbra, 3004-512 Coimbra, 
      Portugal
FAU - Rodrigues, Vítor
AU  - Rodrigues V
AD  - Instituto Superior Miguel Torga, Coimbra, 3000-132 Portugal
AD  - Faculty of Medicine, University of Coimbra, 3000-548 Coimbra, Portugal
FAU - Luz, Leonardo
AU  - Luz L
AD  - Universidade Federal de Alagoas, Maceió, 57072-900 Alagoas Brasil
FAU - Luz, Tatiana
AU  - Luz T
AD  - Universidade Federal de Alagoas, Maceió, 57072-900 Alagoas Brasil
FAU - Ramos, Maurício R
AU  - Ramos MR
AD  - Instituto Federal de Alagoas, Maceió, 57035-660 Alagoas Brasil
FAU - Medeiros, Dayse C
AU  - Medeiros DC
AD  - Centro Universitário Cesmac, Maceió, 57051-160 Alagoas Brasil
FAU - Carmo, Bruno M
AU  - Carmo BM
AD  - Universidade Federal de Alagoas, Maceió, 57072-900 Alagoas Brasil
FAU - Seabra, André
AU  - Seabra A
AD  - Universidade do Porto, Porto, 4099-002 Portugal
FAU - Padez, Cristina
AU  - Padez C
AD  - Universidade de Coimbra, Coimbra, 3004-504 Portugal
FAU - Silva, Manuel C
AU  - Silva MC
AD  - Universidade de Coimbra, Coimbra, 3004-504 Portugal
FAU - Rodrigues, António
AU  - Rodrigues A
AD  - Escola Superior de Saúde Dr. Lopes Dias, Instituto Politécnico de Castelo Branco, 
      Castelo Branco, 6000-767 Portugal
AD  - Universidade do Sul de Santa Catarina, Palhoça, Santa Catarina 88137-270 Brasil
FAU - Coelho, Patrícia
AU  - Coelho P
AD  - Escola Superior de Saúde Dr. Lopes Dias, Instituto Politécnico de Castelo Branco, 
      Castelo Branco, 6000-767 Portugal
FAU - Coelho, Alexandre
AU  - Coelho A
AD  - Escola Superior de Saúde Dr. Lopes Dias, Instituto Politécnico de Castelo Branco, 
      Castelo Branco, 6000-767 Portugal
FAU - Caminha, Madson
AU  - Caminha M
AD  - Escola Superior de Saúde Dr. Lopes Dias, Instituto Politécnico de Castelo Branco, 
      Castelo Branco, 6000-767 Portugal
FAU - Matheus, Filipe
AU  - Matheus F
AD  - Escola Superior de Saúde Dr. Lopes Dias, Instituto Politécnico de Castelo Branco, 
      Castelo Branco, 6000-767 Portugal
FAU - Mendes, Elenice
AU  - Mendes E
AD  - Secretaria Municipal de Saúde de Palhoça, Palhoça, Santa Catarina 88132-149 
      Brasil
FAU - Correia, Jony
AU  - Correia J
AD  - Secretaria Municipal de Saúde de Palhoça, Palhoça, Santa Catarina 88132-149 
      Brasil
FAU - Kretzer, Marcia
AU  - Kretzer M
AD  - Escola Superior de Saúde Dr. Lopes Dias, Instituto Politécnico de Castelo Branco, 
      Castelo Branco, 6000-767 Portugal
FAU - Hernandez-Martinez, Francisco J
AU  - Hernandez-Martinez FJ
AD  - Cabildo de Lanzarote, 35500 Arrecife, Lanzarote, Las Palmas España
FAU - Jimenez-Diaz, Juan F
AU  - Jimenez-Diaz JF
AD  - Universidad de Las Palmas de Gran Canaria, 35001 Las Palmas de Gran Canaria, Las 
      Palmas España
FAU - Rodriguez-De-Vera, Bienvendida C
AU  - Rodriguez-De-Vera BC
AD  - Universidad de Las Palmas de Gran Canaria, 35001 Las Palmas de Gran Canaria, Las 
      Palmas España
FAU - Jimenez-Rodriguez, Carla
AU  - Jimenez-Rodriguez C
AD  - Universidad de Las Palmas de Gran Canaria, 35001 Las Palmas de Gran Canaria, Las 
      Palmas España
FAU - Armas-Gonzalez, Yadira
AU  - Armas-Gonzalez Y
AD  - Servicio Canario de la Salud, 35500 Arrecife, Lanzarote, Las Palmas España
FAU - Rodrigues, Cátia
AU  - Rodrigues C
AD  - Escola Superior de Enfermagem de Coimbra, Coimbra, 3046-851 Portugal
FAU - Pedroso, Rosa
AU  - Pedroso R
AD  - Escola Superior de Enfermagem de Coimbra, Coimbra, 3046-851 Portugal
FAU - Apolinário-Hagen, Jennifer
AU  - Apolinário-Hagen J
AD  - Department for Health Psychology, FernUniversität in Hagen, 58084 Hagen, Germany
FAU - Vehreschild, Viktor
AU  - Vehreschild V
AD  - Department for Health Psychology, FernUniversität in Hagen, 58084 Hagen, Germany
FAU - Veloso, Milene
AU  - Veloso M
AD  - Universidade Federal do Pará, Belém, Pará 66075-110 Brasil
FAU - Magalhães, Celina
AU  - Magalhães C
AD  - Universidade Federal do Pará, Belém, Pará 66075-110 Brasil
FAU - Cabral, Isabel
AU  - Cabral I
AD  - Universidade Federal do Pará, Belém, Pará 66075-110 Brasil
FAU - Ferraz, Maira
AU  - Ferraz M
AD  - Universidade Federal do Pará, Belém, Pará 66075-110 Brasil
FAU - Nave, Filipe
AU  - Nave F
AD  - Escola Superior de Saúde, Universidade do Algarve, Faro, 8000-510 Portugal
FAU - Costa, Emília
AU  - Costa E
AD  - Escola Superior de Saúde, Universidade do Algarve, Faro, 8000-510 Portugal
FAU - Matos, Filomena
AU  - Matos F
AD  - Escola Superior de Saúde, Universidade do Algarve, Faro, 8000-510 Portugal
FAU - Pacheco, José
AU  - Pacheco J
AD  - Escola Superior de Saúde, Universidade do Algarve, Faro, 8000-510 Portugal
FAU - Dias, António
AU  - Dias A
AD  - Centro de Estudos em Educação, Tecnologias e Saúde, Escola Superior de Saúde, 
      Instituto Politécnico de Viseu, 3504-510 Viseu, Portugal
FAU - Pereira, Carlos
AU  - Pereira C
AD  - Centro de Estudos em Educação, Tecnologias e Saúde, Escola Superior de Saúde, 
      Instituto Politécnico de Viseu, 3504-510 Viseu, Portugal
FAU - Duarte, João
AU  - Duarte J
AD  - Centro de Estudos em Educação, Tecnologias e Saúde, Escola Superior de Saúde, 
      Instituto Politécnico de Viseu, 3504-510 Viseu, Portugal
FAU - Cunha, Madalena
AU  - Cunha M
AD  - Centro de Estudos em Educação, Tecnologias e Saúde, Escola Superior de Saúde, 
      Instituto Politécnico de Viseu, 3504-510 Viseu, Portugal
FAU - Silva, Daniel
AU  - Silva D
AD  - Centro de Estudos em Educação, Tecnologias e Saúde, Escola Superior de Saúde, 
      Instituto Politécnico de Viseu, 3504-510 Viseu, Portugal
FAU - Mónico, Lisete M
AU  - Mónico LM
AD  - Faculdade de Psicologia e Ciências da Educação, Universidade de Coimbra, 3001-802 
      Coimbra, Portugal
FAU - Alferes, Valentim R
AU  - Alferes VR
AD  - Faculdade de Psicologia e Ciências da Educação, Universidade de Coimbra, 3001-802 
      Coimbra, Portugal
FAU - Brêda, Mª São João
AU  - Brêda MªSJ
AD  - Faculdade de Psicologia e Ciências da Educação, Universidade de Coimbra, 3001-802 
      Coimbra, Portugal
FAU - Carvalho, Carla
AU  - Carvalho C
AD  - Faculdade de Psicologia e Ciências da Educação, Universidade de Coimbra, 3001-802 
      Coimbra, Portugal
FAU - Parreira, Pedro M
AU  - Parreira PM
AD  - Escola Superior de Enfermagem de Coimbra, Coimbra, 3046-851 Portugal
FAU - Morais, Mª Carminda
AU  - Morais MªC
AD  - Centro de Estudos e Investigação em Saúde, Faculdade de Economia,, Universidade 
      de Coimbra, 3004-512 Coimbra, Portugal
AD  - Escola Superior de Saúde, Instituto Politécnico de Viana do Castelo, 4900-347 
      Viana do Castelo, Portugal
FAU - Ferreira, Pedro
AU  - Ferreira P
AD  - Centro de Estudos e Investigação em Saúde, Faculdade de Economia,, Universidade 
      de Coimbra, 3004-512 Coimbra, Portugal
FAU - Pimenta, Rui
AU  - Pimenta R
AD  - Centro de Estudos e Investigação em Saúde, Faculdade de Economia,, Universidade 
      de Coimbra, 3004-512 Coimbra, Portugal
FAU - Boavida, José
AU  - Boavida J
AD  - Direção geral de Saúde (DGS), 1049-005 Lisboa, Portugal
FAU - Pinto, Isabel C
AU  - Pinto IC
AD  - Instituto Politécnico de Bragança, Bragança, 5300-253 Portugal
FAU - Pires, Tânia
AU  - Pires T
AD  - Instituto Politécnico de Bragança, Bragança, 5300-253 Portugal
AD  - Centro de Investigação de Montanha, Escola Superior Agrária, 5300-253 Bragança, 
      Portugal
FAU - Silva, Catarina
AU  - Silva C
AD  - Instituto Politécnico de Bragança, Bragança, 5300-253 Portugal
FAU - Ribeiro, Maria
AU  - Ribeiro M
AD  - Escola Superior Agrária, Instituto Politécnico de Bragança, 5300-253 Bragança, 
      Portugal
AD  - Centro de Estudos Transdisciplinares para o Desenvolvimento, Universidade de 
      Trás-os-Montes e Alto Douro, 5000-801 Vila Real, Portugal
FAU - Viega-Branco, Maria
AU  - Viega-Branco M
AD  - Escola Superior de Saúde, Instituto Politécnico de Bragança, 5300-121 Bragança, 
      Portugal
FAU - Pereira, Filomena
AU  - Pereira F
AD  - Faculdade de Medicina, Universidade de Lisboa, 1649-028 Lisboa, Portugal
FAU - Pereira, Ana Mª
AU  - Pereira AMª
AD  - Escola Superior de Saúde, Instituto Politécnico de Bragança, 5300-121 Bragança, 
      Portugal
FAU - Almeida, Fabrícia M
AU  - Almeida FM
AD  - Universidade do Sul de Santa Catarina, Palhoça, Santa Catarina 88137-270 Brasil
FAU - Estevez, Gustavo L
AU  - Estevez GL
AD  - Universidade do Sul de Santa Catarina, Palhoça, Santa Catarina 88137-270 Brasil
FAU - Ribeiro, Sandra
AU  - Ribeiro S
AD  - Universidade do Sul de Santa Catarina, Palhoça, Santa Catarina 88137-270 Brasil
FAU - Kretzer, Marcia R
AU  - Kretzer MR
AD  - Universidade do Sul de Santa Catarina, Palhoça, Santa Catarina 88137-270 Brasil
FAU - João, Paulo V
AU  - João PV
AD  - Research Centre for Sports Sciences, Health Sciences and Human Development, 
      University of Trás-os-Montes e Alto Douro, Vila Real, 5001-801 Portugal
FAU - Nogueira, Paulo
AU  - Nogueira P
AD  - Department of Sport Sciences, Exercise and Health, University of Trás-os-Montes e 
      Alto Douro, Vila Real, 5001-801 Portugal
FAU - Novais, Sandra
AU  - Novais S
AD  - Department of Sport Sciences, Exercise and Health, University of Trás-os-Montes e 
      Alto Douro, Vila Real, 5001-801 Portugal
FAU - Pereira, Ana
AU  - Pereira A
AD  - Research Centre for Sports Sciences, Health Sciences and Human Development, 
      University of Trás-os-Montes e Alto Douro, Vila Real, 5001-801 Portugal
AD  - Polytechnic Institute of Setúbal, 2910-761 Setúbal, Portugal
FAU - Carneiro, Lara
AU  - Carneiro L
AD  - Department of Sport Sciences, Exercise and Health, University of Trás-os-Montes e 
      Alto Douro, Vila Real, 5001-801 Portugal
FAU - Mota, Maria
AU  - Mota M
AD  - Research Centre for Sports Sciences, Health Sciences and Human Development, 
      University of Trás-os-Montes e Alto Douro, Vila Real, 5001-801 Portugal
FAU - Cruz, Rui
AU  - Cruz R
AD  - College of Health Technology of Coimbra, Polytechnic Institute of Coimbra, São 
      Martinho do Bispo, 3046-854 Coimbra Portugal
FAU - Santiago, Luiz
AU  - Santiago L
AD  - Universidade da Beira Interior, Covilhã, 6201-001 Portugal
FAU - Fontes-Ribeiro, Carlos
AU  - Fontes-Ribeiro C
AD  - Departamento de Farmacologia e Terapêutica, Faculdade de Medicina, Universidade 
      de Coimbra, Coimbra, 3000-548 Portugal
FAU - Furtado, Guilherme
AU  - Furtado G
AD  - Fundação Capes, Ministério da Educação, 70.040-020 Brasília, Distrito Federal 
      Brasil
AD  - Faculdade de Ciências do Desporto e Educação Física, Universidade de Coimbra, 
      3040-248 Coimbra, Portugal
FAU - Rocha, Saulo V
AU  - Rocha SV
AD  - Universidade Estadual do Sudoeste da Bahia, Itapetinga, Bahia 45700-000 Brasil
FAU - Coutinho, André P
AU  - Coutinho AP
AD  - Universidade Federal de Santa Catarina, Florianópolis, Santa Catarina 88040-900 
      Brasil
FAU - Neto, João S
AU  - Neto JS
AD  - Universidade Federal de Santa Catarina, Florianópolis, Santa Catarina 88040-900 
      Brasil
FAU - Vasconcelos, Lélia R
AU  - Vasconcelos LR
AD  - Universidade Estadual do Sudoeste da Bahia, Itapetinga, Bahia 45700-000 Brasil
FAU - Souza, Nelba R
AU  - Souza NR
AD  - Faculdade de Ciências do Desporto e Educação Física, Universidade de Coimbra, 
      3040-248 Coimbra, Portugal
FAU - Dantas, Estélio
AU  - Dantas E
AD  - Universidade Tiradentes, Aracaju, Sergipe & Laboratório de Biociências da 
      Motricidade Humana, 49030-620 Aracaju, Brazil
FAU - Dinis, Alexandra
AU  - Dinis A
AD  - Cognitive-Behavioural Research Centre, Faculty of Psychology and Education 
      Sciences, University of Coimbra, 3001-802 Coimbra, Portugal
FAU - Carvalho, Sérgio
AU  - Carvalho S
AD  - Cognitive-Behavioural Research Centre, Faculty of Psychology and Education 
      Sciences, University of Coimbra, 3001-802 Coimbra, Portugal
FAU - Castilho, Paula
AU  - Castilho P
AD  - Cognitive-Behavioural Research Centre, Faculty of Psychology and Education 
      Sciences, University of Coimbra, 3001-802 Coimbra, Portugal
FAU - Pinto-Gouveia, José
AU  - Pinto-Gouveia J
AD  - Cognitive-Behavioural Research Centre, Faculty of Psychology and Education 
      Sciences, University of Coimbra, 3001-802 Coimbra, Portugal
FAU - Sarreira-Santos, Alexandra
AU  - Sarreira-Santos A
AD  - Escola Superior de Enfermagem de Lisboa, Lisboa, 1700-063 Portugal
AD  - Instituto de Ciências da Saúde, Universidade Católica Portuguesa, Lisboa, 
      1649-023 Portugal
FAU - Figueiredo, Amélia
AU  - Figueiredo A
AD  - Escola Superior de Enfermagem de Lisboa, Lisboa, 1700-063 Portugal
AD  - Instituto de Ciências da Saúde, Universidade Católica Portuguesa, Lisboa, 
      1649-023 Portugal
FAU - Medeiros-Garcia, Lurdes
AU  - Medeiros-Garcia L
AD  - Escola Superior de Enfermagem de Lisboa, Lisboa, 1700-063 Portugal
AD  - Instituto de Ciências da Saúde, Universidade Católica Portuguesa, Lisboa, 
      1649-023 Portugal
FAU - Seabra, Paulo
AU  - Seabra P
AD  - Escola Superior de Enfermagem de Lisboa, Lisboa, 1700-063 Portugal
AD  - Instituto de Ciências da Saúde, Universidade Católica Portuguesa, Lisboa, 
      1649-023 Portugal
FAU - Rodrigues, Rosa
AU  - Rodrigues R
AD  - Escola Superior de Saúde, Instituto Politécnico de Viana do Castelo, 4900-347 
      Viana do Castelo, Portugal
FAU - Morais, Mª Carminda
AU  - Morais MªC
AD  - Escola Superior de Saúde, Instituto Politécnico de Viana do Castelo, 4900-347 
      Viana do Castelo, Portugal
FAU - Fernandes, Paula O
AU  - Fernandes PO
AD  - Escola Superior de Tecnologia e Gestão, Instituto Politécnico de Bragança, 
      5300-253 Bragança, Portugal
FAU - Santiago, Conceição
AU  - Santiago C
AD  - Escola Superior de Saúde de Santarém, Santarém, 2005-075 Portugal
FAU - Figueiredo, Mª Henriqueta
AU  - Figueiredo MªH
AD  - Escola Superior de Enfermagem do Porto, Porto, 4200-072 Portugal
FAU - Basto, Marta L
AU  - Basto ML
AD  - Escola Superior de Enfermagem de Lisboa, Lisboa, 1700-063 Portugal
FAU - Guimarães, Teresa
AU  - Guimarães T
AD  - Escola Superior de Tecnologia da Saúde de Lisboa, Instituto Politécnico de 
      Lisboa, 1549-020 Lisboa, Portugal
FAU - Coelho, André
AU  - Coelho A
AD  - Escola Superior de Tecnologia da Saúde de Lisboa, Instituto Politécnico de 
      Lisboa, 1549-020 Lisboa, Portugal
FAU - Graça, Anabela
AU  - Graça A
AD  - Escola Superior de Tecnologia da Saúde de Lisboa, Instituto Politécnico de 
      Lisboa, 1549-020 Lisboa, Portugal
FAU - Silva, Ana M
AU  - Silva AM
AD  - Escola Superior de Tecnologia da Saúde de Lisboa, Instituto Politécnico de 
      Lisboa, 1549-020 Lisboa, Portugal
FAU - Fonseca, Ana R
AU  - Fonseca AR
AD  - Escola Superior de Tecnologia da Saúde de Lisboa, Instituto Politécnico de 
      Lisboa, 1549-020 Lisboa, Portugal
FAU - Vale-Dias, Luz
AU  - Vale-Dias L
AD  - Faculdade de Psicologia e Ciências da Educação, Universidade de Coimbra, 3001-802 
      Coimbra, Portugal
FAU - Minas, Bárbara
AU  - Minas B
AD  - Faculdade de Psicologia e Ciências da Educação, Universidade de Coimbra, 3001-802 
      Coimbra, Portugal
FAU - Franco-Borges, Graciete
AU  - Franco-Borges G
AD  - Faculdade de Psicologia e Ciências da Educação, Universidade de Coimbra, 3001-802 
      Coimbra, Portugal
FAU - Simões, Cristina
AU  - Simões C
AD  - Universidade de Lisboa, 1649-003 Lisboa, Portugal
FAU - Santos, Sofia
AU  - Santos S
AD  - Universidade de Lisboa, 1649-003 Lisboa, Portugal
FAU - Serra, Ana
AU  - Serra A
AD  - Universidade de Aveiro, Aveiro, 3810-193 Portugal
FAU - Matos, Maria
AU  - Matos M
AD  - Universidade de Aveiro, Aveiro, 3810-193 Portugal
FAU - Jesus, Luís
AU  - Jesus L
AD  - Universidade de Aveiro, Aveiro, 3810-193 Portugal
FAU - Tavares, Ana S
AU  - Tavares AS
AD  - Escola superior de tecnologia da saúde de Lisboa, 1990-096 Lisboa, Portugal
FAU - Almeida, Ana
AU  - Almeida A
AD  - Escola superior de tecnologia da saúde de Lisboa, 1990-096 Lisboa, Portugal
FAU - Leitão, Céu
AU  - Leitão C
AD  - Escola superior de tecnologia da saúde de Lisboa, 1990-096 Lisboa, Portugal
FAU - Varandas, Edna
AU  - Varandas E
AD  - Escola superior de tecnologia da saúde de Lisboa, 1990-096 Lisboa, Portugal
FAU - Abreu, Renato
AU  - Abreu R
AD  - Escola superior de tecnologia da saúde de Lisboa, 1990-096 Lisboa, Portugal
FAU - Bellém, Fernando
AU  - Bellém F
AD  - Escola superior de tecnologia da saúde de Lisboa, 1990-096 Lisboa, Portugal
FAU - Trindade, Inês A
AU  - Trindade IA
AD  - Cognitive and Behavioural Centre for Research and Intervention, Faculty of 
      Psychology and Education Sciences, University of Coimbra, 3000-115 Coimbra, 
      Portugal
FAU - Ferreira, Cláudia
AU  - Ferreira C
AD  - Cognitive and Behavioural Centre for Research and Intervention, Faculty of 
      Psychology and Education Sciences, University of Coimbra, 3000-115 Coimbra, 
      Portugal
FAU - Pinto-Gouveia, José
AU  - Pinto-Gouveia J
AD  - Cognitive and Behavioural Centre for Research and Intervention, Faculty of 
      Psychology and Education Sciences, University of Coimbra, 3000-115 Coimbra, 
      Portugal
FAU - Marta-Simões, Joana
AU  - Marta-Simões J
AD  - Cognitive and Behavioural Centre for Research and Intervention, Faculty of 
      Psychology and Education Sciences, University of Coimbra, 3000-115 Coimbra, 
      Portugal
FAU - Amaral, Odete
AU  - Amaral O
AD  - Escola Superior de Saúde, Instituto Politécnico de Viseu, 3504-510 Viseu, 
      Portugal
FAU - Miranda, Cristiana
AU  - Miranda C
AD  - Escola Superior de Saúde, Instituto Politécnico de Viseu, 3504-510 Viseu, 
      Portugal
FAU - Guimarães, Pedro
AU  - Guimarães P
AD  - Escola Superior de Saúde, Instituto Politécnico de Viseu, 3504-510 Viseu, 
      Portugal
FAU - Gonçalves, Rodrigo
AU  - Gonçalves R
AD  - Escola Superior de Saúde, Instituto Politécnico de Viseu, 3504-510 Viseu, 
      Portugal
FAU - Veiga, Nélio
AU  - Veiga N
AD  - Universidade Católica Portuguesa, Viseu, 3504-505 Portugal
FAU - Pereira, Carlos
AU  - Pereira C
AD  - Escola Superior de Saúde, Instituto Politécnico de Viseu, 3504-510 Viseu, 
      Portugal
FAU - Fleig, Tânia C
AU  - Fleig TC
AD  - Universidade de Santa Cruz do Sul, Santa Cruz do Sul, Rio Grande do Sul 96815-900 
      Brasil
FAU - San-Martin, Elisabete A
AU  - San-Martin EA
AD  - Universidade de Santa Cruz do Sul, Santa Cruz do Sul, Rio Grande do Sul 96815-900 
      Brasil
FAU - Goulart, Cássia L
AU  - Goulart CL
AD  - Universidade de Santa Cruz do Sul, Santa Cruz do Sul, Rio Grande do Sul 96815-900 
      Brasil
FAU - Schneiders, Paloma B
AU  - Schneiders PB
AD  - Universidade de Santa Cruz do Sul, Santa Cruz do Sul, Rio Grande do Sul 96815-900 
      Brasil
FAU - Miranda, Natacha F
AU  - Miranda NF
AD  - Universidade de Santa Cruz do Sul, Santa Cruz do Sul, Rio Grande do Sul 96815-900 
      Brasil
FAU - Carvalho, Lisiane L
AU  - Carvalho LL
AD  - Universidade de Santa Cruz do Sul, Santa Cruz do Sul, Rio Grande do Sul 96815-900 
      Brasil
FAU - Silva, Andrea G
AU  - Silva AG
AD  - Universidade de Santa Cruz do Sul, Santa Cruz do Sul, Rio Grande do Sul 96815-900 
      Brasil
FAU - Topa, Joana
AU  - Topa J
AD  - Instituto Superior da Maia, 4475-690 Avioso São Pedro, Portugal
AD  - Centro Interdisciplinar de Estudos de Género, Instituto Superior de Ciências 
      Sociais e Políticas, 1300-663 Lisboa, Portugal
FAU - Nogueira, Conceição
AU  - Nogueira C
AD  - Faculdade de Psicologia e Ciências da Educação, Universidade de Coimbra, 3001-802 
      Coimbra, Portugal
FAU - Neves, Sofia
AU  - Neves S
AD  - Instituto Superior da Maia, 4475-690 Avioso São Pedro, Portugal
AD  - Centro Interdisciplinar de Estudos de Género, Instituto Superior de Ciências 
      Sociais e Políticas, 1300-663 Lisboa, Portugal
FAU - Ventura, Rita
AU  - Ventura R
AD  - College of Health Technology, Polytechnic Institute of Coimbra, São Martinho do 
      Bispo, 3046-854 Coimbra Portugal
FAU - Nazaré, Cristina
AU  - Nazaré C
AD  - College of Health Technology, Polytechnic Institute of Coimbra, São Martinho do 
      Bispo, 3046-854 Coimbra Portugal
FAU - Brandão, Daniela
AU  - Brandão D
AD  - Unidade de Investigação e Formação sobre Adultos e Idosos, Instituto de Ciências 
      Biomédicas Abel Salazar, Universidade do Porto, 4050-313 Porto, Portugal
AD  - Faculdade de Medicina da Universidade do Porto, 4200-450 Porto, Portugal
FAU - Freitas, Alberto
AU  - Freitas A
AD  - Faculdade de Medicina da Universidade do Porto, 4200-450 Porto, Portugal
AD  - Center for Health Technology and Services Research, Faculdade de Medicina, 
      Universidade do Porto, 4200-450 Porto, Portugal
FAU - Ribeiro, Óscar
AU  - Ribeiro Ó
AD  - Unidade de Investigação e Formação sobre Adultos e Idosos, Instituto de Ciências 
      Biomédicas Abel Salazar, Universidade do Porto, 4050-313 Porto, Portugal
AD  - Universidade de Aveiro, 3810–193 Aveiro, Portugal e Instituto Superior De Serviço 
      Social Do Porto, 44600-362 Sra. da Hora, Portugal
FAU - Paúl, Constança
AU  - Paúl C
AD  - Center for Health Technology and Services Research, Faculdade de Medicina, 
      Universidade do Porto, 4200-450 Porto, Portugal
FAU - Mercê, Cristiana
AU  - Mercê C
AD  - Escola Superior de Desporto de Rio Maior, Instituto Politécnico de Santarém, 
      2040-413 Rio Maior, Portugal
FAU - Branco, Marco
AU  - Branco M
AD  - Escola Superior de Desporto de Rio Maior, Instituto Politécnico de Santarém, 
      2040-413 Rio Maior, Portugal
FAU - Almeida, Pedro
AU  - Almeida P
AD  - Escola Superior de Desporto de Rio Maior, Instituto Politécnico de Santarém, 
      2040-413 Rio Maior, Portugal
FAU - Nascimento, Daniela
AU  - Nascimento D
AD  - Escola Superior de Desporto de Rio Maior, Instituto Politécnico de Santarém, 
      2040-413 Rio Maior, Portugal
FAU - Pereira, Juliana
AU  - Pereira J
AD  - Escola Superior de Desporto de Rio Maior, Instituto Politécnico de Santarém, 
      2040-413 Rio Maior, Portugal
FAU - Catela, David
AU  - Catela D
AD  - Escola Superior de Desporto de Rio Maior, Instituto Politécnico de Santarém, 
      2040-413 Rio Maior, Portugal
FAU - Rafael, Helga
AU  - Rafael H
AD  - Escola Superior de Enfermagem de Lisboa, Lisboa, 1700-063 Portugal
FAU - Reis, Alcinda C
AU  - Reis AC
AD  - Escola Superior de Saúde, Instituto Politécnico de Santarém, 2005-075 Santarém, 
      Portugal
FAU - Mendes, Ana
AU  - Mendes A
AD  - School of Health Sciences, Polytechnic Institute of Setúbal, 2910-761 Setúbal, 
      Portugal
AD  - Institute of Electronics and Informatics Engineering of Aveiro, 3810-193 Aveiro, 
      Portugal
FAU - Valente, Ana R
AU  - Valente AR
AD  - Institute of Electronics and Informatics Engineering of Aveiro, 3810-193 Aveiro, 
      Portugal
AD  - Department of Education, University of Aveiro, 3810-193 Aveiro, Portugal
FAU - Lousada, Marisa
AU  - Lousada M
AD  - Center for Health Technology and Services Research & School of Health Sciences, 
      University of Aveiro, 3810-193 Aveiro, Portugal
FAU - Sousa, Diana
AU  - Sousa D
AD  - Escola Superior de Tecnologia da Saúde de Coimbra, São Martinho do Bispo, 
      3046-854 Coimbra, Portugal
FAU - Baltazar, Ana L
AU  - Baltazar AL
AD  - Escola Superior de Tecnologia da Saúde de Coimbra, São Martinho do Bispo, 
      3046-854 Coimbra, Portugal
FAU - Loureiro, Mª Helena
AU  - Loureiro MªH
AD  - Escola Superior de Tecnologia da Saúde de Coimbra, São Martinho do Bispo, 
      3046-854 Coimbra, Portugal
FAU - Oliveira, Ana
AU  - Oliveira A
AD  - School of Health Sciences, University of Aveiro, 3810-193 Aveiro, Portugal
FAU - Aparício, José
AU  - Aparício J
AD  - School of Health Sciences, University of Aveiro, 3810-193 Aveiro, Portugal
FAU - Marques, Alda
AU  - Marques A
AD  - Pediatrics Emergency Department, Hospital Lusíadas, Porto, 4050 113 Portugal
FAU - Marques, Alda
AU  - Marques A
AD  - School of Health Sciences, University of Aveiro, 3810-193 Aveiro, Portugal
FAU - Oliveira, Ana
AU  - Oliveira A
AD  - School of Health Sciences, University of Aveiro, 3810-193 Aveiro, Portugal
FAU - Neves, Joana
AU  - Neves J
AD  - Centro Hospitalar do Baixo Vouga, Aveiro, 3814-501 Portugal
FAU - Ayoub, Rodrigo
AU  - Ayoub R
AD  - Centro Hospitalar do Baixo Vouga, Aveiro, 3814-501 Portugal
FAU - Sousa, Luís
AU  - Sousa L
AD  - Hospital Curry Cabral, Centro Hospitalar Lisboa Central, 1069-166 Lisboa, 
      Portugal
FAU - Marques-Vieira, Cristina
AU  - Marques-Vieira C
AD  - Instituto de Ciências da Saúde, Universidade Católica Portuguesa, Lisboa, 
      1649-023 Portugal
FAU - Severino, Sandy
AU  - Severino S
AD  - Hospital Curry Cabral, Centro Hospitalar Lisboa Central, 1069-166 Lisboa, 
      Portugal
FAU - José, Helena
AU  - José H
AD  - Centro de Formação Multiperfil, Luanda, PR - 56Q Angola
FAU - Cadorio, Inês
AU  - Cadorio I
AD  - Center for Health Technology and Services Research, University of Aveiro, Aveiro, 
      3810-193 Aveiro Portugal
FAU - Lousada, Marisa
AU  - Lousada M
AD  - Center for Health Technology and Services Research, University of Aveiro, Aveiro, 
      3810-193 Aveiro Portugal
AD  - School of Health Sciences, University of Aveiro, 3810-193 Aveiro, Portugal
FAU - Cunha, Marina
AU  - Cunha M
AD  - Escola Superior de Tecnologia da Saúde de Coimbra, São Martinho do Bispo, 
      3046-854 Coimbra, Portugal
FAU - Andrade, Diogo
AU  - Andrade D
AD  - Escola Superior de Tecnologia da Saúde de Coimbra, São Martinho do Bispo, 
      3046-854 Coimbra, Portugal
FAU - Galhardo, Ana
AU  - Galhardo A
AD  - Escola Superior de Tecnologia da Saúde de Coimbra, São Martinho do Bispo, 
      3046-854 Coimbra, Portugal
FAU - Couto, Margarida
AU  - Couto M
AD  - Escola Superior de Tecnologia da Saúde de Coimbra, São Martinho do Bispo, 
      3046-854 Coimbra, Portugal
FAU - Mendes, Fernando
AU  - Mendes F
AD  - Escola Superior de Tecnologia da Saúde de Coimbra, São Martinho do Bispo, 
      3046-854 Coimbra, Portugal
FAU - Domingues, Cátia
AU  - Domingues C
AD  - Centre of Investigation in Environment, Genetics and Oncobiology, Faculty of 
      Medicine, University of Coimbra, 3000-548 Coimbra, Portugal
FAU - Schukg, Susann
AU  - Schukg S
AD  - Biomedical Laboratory Sciences Department, University of Gothenburg, S-405 30 
      Gothenburg, Sweden
FAU - Abrantes, Ana M
AU  - Abrantes AM
AD  - Biophysics and Biomathematics Institute, Institute for Biomedical Imaging and 
      Life Sciences, Faculty of Medicine, University of Coimbra, 3000-354 Coimbra, 
      Portugal
FAU - Gonçalves, Ana C
AU  - Gonçalves AC
AD  - Oncobiology and Haematology Laboratory of Applied Molecular Biology & Clinical 
      University of Hematology, Faculty of Medicine, University of Coimbra, 3000-354 
      Coimbra, Portugal
FAU - Sales, Tiago
AU  - Sales T
AD  - Biophysics and Biomathematics Institute, Institute for Biomedical Imaging and 
      Life Sciences, Faculty of Medicine, University of Coimbra, 3000-354 Coimbra, 
      Portugal
FAU - Teixo, Ricardo
AU  - Teixo R
AD  - Biophysics and Biomathematics Institute, Institute for Biomedical Imaging and 
      Life Sciences, Faculty of Medicine, University of Coimbra, 3000-354 Coimbra, 
      Portugal
FAU - Silva, Rita
AU  - Silva R
AD  - Biophysics and Biomathematics Institute, Institute for Biomedical Imaging and 
      Life Sciences, Faculty of Medicine, University of Coimbra, 3000-354 Coimbra, 
      Portugal
FAU - Estrela, Jéssica
AU  - Estrela J
AD  - Escola Superior de Tecnologia da Saúde de Coimbra, São Martinho do Bispo, 
      3046-854 Coimbra, Portugal
FAU - Laranjo, Mafalda
AU  - Laranjo M
AD  - Biophysics and Biomathematics Institute, Institute for Biomedical Imaging and 
      Life Sciences, Faculty of Medicine, University of Coimbra, 3000-354 Coimbra, 
      Portugal
FAU - Casalta-Lopes, João
AU  - Casalta-Lopes J
AD  - Radiation Oncology Department, Coimbra Hospital and Universitary Centre, 3000-075 
      Coimbra, Portugal
FAU - Rocha, Clara
AU  - Rocha C
AD  - Escola Superior de Tecnologia da Saúde de Coimbra, São Martinho do Bispo, 
      3046-854 Coimbra, Portugal
FAU - Simões, Paulo C
AU  - Simões PC
AD  - Radiation Oncology Department, Coimbra Hospital and Universitary Centre, 3000-075 
      Coimbra, Portugal
FAU - Sarmento-Ribeiro, Ana B
AU  - Sarmento-Ribeiro AB
AD  - Clinical University of Hematology, Coimbra Hospital and Universitary Centre, 
      3000-075 Coimbra, Portugal
FAU - Botelho, Mª Filomena
AU  - Botelho MªF
AD  - Biophysics and Biomathematics Institute, Institute for Biomedical Imaging and 
      Life Sciences, Faculty of Medicine, University of Coimbra, 3000-354 Coimbra, 
      Portugal
FAU - Rosa, Manuel S
AU  - Rosa MS
AD  - Imunology Institute, Faculty of Medicine, University of Coimbra, 3000-354 
      Coimbra, Portugal
FAU - Fonseca, Virgínia
AU  - Fonseca V
AD  - Escola Superior de Tecnologia da Saúde de Lisboa, Instituto Politécnico de 
      Lisboa, Lisboa, 1549-020 Portugal
FAU - Colaço, Diogo
AU  - Colaço D
AD  - Escola Superior de Tecnologia da Saúde de Lisboa, Instituto Politécnico de 
      Lisboa, Lisboa, 1549-020 Portugal
FAU - Neves, Vanessa
AU  - Neves V
AD  - Escola Superior de Tecnologia da Saúde de Lisboa, Instituto Politécnico de 
      Lisboa, Lisboa, 1549-020 Portugal
FAU - Jesus, Carlos
AU  - Jesus C
AD  - Biomedical Science Department, College of Health Technology of Coimbra, 
      Polytechnic Institute of Coimbra, São Martinho do Bispo, 3046-854 Coimbra, 
      Portugal
FAU - Hesse, Camilla
AU  - Hesse C
AD  - Department of Clinical Chemistry and Transfusion Medicine, Sahlgrenska University 
      Hospital, Göteborg, 413 45 Göteborg Switzerland
FAU - Rocha, Clara
AU  - Rocha C
AD  - Complementary Sciences Department, College of Health Technology of Coimbra, 
      Polytechnic Institute of Coimbra, São Martinho do Bispo, 3046-854 Coimbra, 
      Portugal
FAU - Osório, Nádia
AU  - Osório N
AD  - Biomedical Science Department, College of Health Technology of Coimbra, 
      Polytechnic Institute of Coimbra, São Martinho do Bispo, 3046-854 Coimbra, 
      Portugal
FAU - Valado, Ana
AU  - Valado A
AD  - Biomedical Science Department, College of Health Technology of Coimbra, 
      Polytechnic Institute of Coimbra, São Martinho do Bispo, 3046-854 Coimbra, 
      Portugal
FAU - Caseiro, Armando
AU  - Caseiro A
AD  - Biomedical Science Department, College of Health Technology of Coimbra, 
      Polytechnic Institute of Coimbra, São Martinho do Bispo, 3046-854 Coimbra, 
      Portugal
FAU - Gabriel, António
AU  - Gabriel A
AD  - Biomedical Science Department, College of Health Technology of Coimbra, 
      Polytechnic Institute of Coimbra, São Martinho do Bispo, 3046-854 Coimbra, 
      Portugal
FAU - Svensson, Lola
AU  - Svensson L
AD  - Department of Clinical Chemistry and Transfusion Medicine, Sahlgrenska University 
      Hospital, Göteborg, 413 45 Göteborg Switzerland
FAU - Mendes, Fernando
AU  - Mendes F
AD  - Biomedical Science Department, College of Health Technology of Coimbra, 
      Polytechnic Institute of Coimbra, São Martinho do Bispo, 3046-854 Coimbra, 
      Portugal
FAU - Siba, Wafa A
AU  - Siba WA
AD  - Medical Laboratory Sciences Department, Al-Quds University, Abu Dis, P.O Box 89, 
      Abu Dis, Palestinian National Authority
FAU - Pereira, Cristina
AU  - Pereira C
AD  - Blood Bank Service, Coimbra Hospital and Universitary Center, 3000-075 Coimbra, 
      Portugal
FAU - Tomaz, Jorge
AU  - Tomaz J
AD  - Blood Bank Service, Coimbra Hospital and Universitary Center, 3000-075 Coimbra, 
      Portugal
FAU - Carvalho, Teresa
AU  - Carvalho T
AD  - Centro de Investigação do Núcleo de Estudos e Intervenção 
      Cognitivo-Comportamental, Faculdade de Psicologia e Ciências da Educação, 
      Universidade de Coimbra, 3001-802 Coimbra, Portugal
AD  - Instituto Superior Miguel Torga, Coimbra, 3000-132 Portugal
FAU - Pinto-Gouveia, José
AU  - Pinto-Gouveia J
AD  - Centro de Investigação do Núcleo de Estudos e Intervenção 
      Cognitivo-Comportamental, Faculdade de Psicologia e Ciências da Educação, 
      Universidade de Coimbra, 3001-802 Coimbra, Portugal
FAU - Cunha, Marina
AU  - Cunha M
AD  - Centro de Investigação do Núcleo de Estudos e Intervenção 
      Cognitivo-Comportamental, Faculdade de Psicologia e Ciências da Educação, 
      Universidade de Coimbra, 3001-802 Coimbra, Portugal
AD  - Instituto Superior Miguel Torga, Coimbra, 3000-132 Portugal
FAU - Duarte, Diana
AU  - Duarte D
AD  - Escola Superior de Tecnologia e Gestão, Instituto Politécnico de Leiria, 2411-901 
      Leiria, Portugal
FAU - Lopes, Nuno V
AU  - Lopes NV
AD  - Escola Superior de Tecnologia e Gestão, Instituto Politécnico de Leiria, 2411-901 
      Leiria, Portugal
AD  - Centre for the Research and Technology of Agro-Environmental and Biological 
      Sciences, University of Trás-os-Montes and Alto Douro, 5001-801 Vila Real, 
      Portugal
FAU - Fonseca-Pinto, Rui
AU  - Fonseca-Pinto R
AD  - Escola Superior de Tecnologia e Gestão, Instituto Politécnico de Leiria, 2411-901 
      Leiria, Portugal
AD  - Instituto de Telecomunicações, Instituto Politécnico de Leiria, 2411-901 Leiria, 
      Portugal
FAU - Duarte, Diana
AU  - Duarte D
AD  - Escola Superior de Tecnologia e Gestão, Instituto Politécnico de Leiria, 2411-901 
      Leiria, Portugal
FAU - Lopes, Nuno V
AU  - Lopes NV
AD  - Escola Superior de Tecnologia e Gestão, Instituto Politécnico de Leiria, 2411-901 
      Leiria, Portugal
AD  - Centre for the Research and Technology of Agro-Environmental and Biological 
      Sciences, University of Trás-os-Montes and Alto Douro, 5001-801 Vila Real, 
      Portugal
FAU - Fonseca-Pinto, Rui
AU  - Fonseca-Pinto R
AD  - Escola Superior de Tecnologia e Gestão, Instituto Politécnico de Leiria, 2411-901 
      Leiria, Portugal
AD  - Instituto de Telecomunicações, Instituto Politécnico de Leiria, 2411-901 Leiria, 
      Portugal
FAU - Martins, Anabela C
AU  - Martins AC
AD  - Escola Superior de Tecnologia da Saúde de Coimbra, São Martinho do Bispo, 
      3046-854 Coimbra Portugal
FAU - Brandão, Piedade
AU  - Brandão P
AD  - Escola Superior de Saúde, Universidade de Aveiro, 3810-193 Aveiro, Portugal
AD  - Center for Health Technology and Services Research, Universidade do Porto, 
      4200-450 Porto, Portugal
FAU - Martins, Laura
AU  - Martins L
AD  - Escola Superior de Saúde, Universidade de Aveiro, 3810-193 Aveiro, Portugal
FAU - Cardoso, Margarida
AU  - Cardoso M
AD  - Instituto de Ciências Biomédicas Abel Salazar, Universidade do Porto, Porto, 
      4050-313 Porto Portugal
AD  - Interdisciplinary Centre of Marine and Environmental Research, Universidade do 
      Porto, 4050-123 Porto, Portugal
FAU - Morais, Nuno
AU  - Morais N
AD  - School of Health Sciences, Polytechnic Institute of Leiria, 2411-901 Leiria, 
      Portugal
FAU - Cruz, Joana
AU  - Cruz J
AD  - School of Health Sciences, University of Aveiro, 3810-193 Aveiro, Portugal
FAU - Alves, Nuno
AU  - Alves N
AD  - Centre for Rapid and Sustainable Product Development, Polytechnic Institute of 
      Leiria, 2430-028 Marinha Grande, Portugal
FAU - Faria, Paula
AU  - Faria P
AD  - Centre for Rapid and Sustainable Product Development, Polytechnic Institute of 
      Leiria, 2430-028 Marinha Grande, Portugal
FAU - Mateus, Artur
AU  - Mateus A
AD  - Centre for Rapid and Sustainable Product Development, Polytechnic Institute of 
      Leiria, 2430-028 Marinha Grande, Portugal
FAU - Morouço, Pedro
AU  - Morouço P
AD  - Centre for Rapid and Sustainable Product Development, Polytechnic Institute of 
      Leiria, 2430-028 Marinha Grande, Portugal
FAU - Alves, Nuno
AU  - Alves N
AD  - Centre for Rapid and Sustainable Product Development, Polytechnic Institute of 
      Leiria, 2430-028 Marinha Grande, Portugal
FAU - Ferreira, Nelson
AU  - Ferreira N
AD  - Centre for Rapid and Sustainable Product Development, Polytechnic Institute of 
      Leiria, 2430-028 Marinha Grande, Portugal
FAU - Mateus, Artur
AU  - Mateus A
AD  - Centre for Rapid and Sustainable Product Development, Polytechnic Institute of 
      Leiria, 2430-028 Marinha Grande, Portugal
FAU - Faria, Paula
AU  - Faria P
AD  - Centre for Rapid and Sustainable Product Development, Polytechnic Institute of 
      Leiria, 2430-028 Marinha Grande, Portugal
FAU - Morouço, Pedro
AU  - Morouço P
AD  - Centre for Rapid and Sustainable Product Development, Polytechnic Institute of 
      Leiria, 2430-028 Marinha Grande, Portugal
FAU - Malheiro, Isabel
AU  - Malheiro I
AD  - Escola Superior de Enfermagem de Lisboa, 1700-063 Lisboa, Portugal
FAU - Gaspar, Filomena
AU  - Gaspar F
AD  - Escola Superior de Enfermagem de Lisboa, 1700-063 Lisboa, Portugal
FAU - Barros, Luísa
AU  - Barros L
AD  - Faculdade de Psicologia, Universidade de Lisboa, 1649-013 Lisboa, Portugal
FAU - Parreira, Pedro
AU  - Parreira P
AD  - Escola Superior de Enfermagem de Coimbra, 3046-851 Coimbra, Portugal
FAU - Cardoso, Andreia
AU  - Cardoso A
AD  - Birmingham Hospitals, Birmingham, B15 2GW United Kingdom
FAU - Mónico, Lisete
AU  - Mónico L
AD  - Faculdade de Psicologia e Ciências da Educação, Universidade de Coimbra, 3001-802 
      Coimbra, Portugal
FAU - Carvalho, Carla
AU  - Carvalho C
AD  - Faculdade de Psicologia e Ciências da Educação, Universidade de Coimbra, 3001-802 
      Coimbra, Portugal
FAU - Lopes, Albino
AU  - Lopes A
AD  - Instituto Superior de Ciências Sociais e Políticas, 1300-663 Lisboa, Portugal
FAU - Salgueiro-Oliveira, Anabela
AU  - Salgueiro-Oliveira A
AD  - Escola Superior de Enfermagem de Coimbra, 3046-851 Coimbra, Portugal
FAU - Seixas, Adérito
AU  - Seixas A
AD  - Universidade Fernando Pessoa, Porto, 4249-004 Porto Portugal
FAU - Soares, Valter
AU  - Soares V
AD  - Universidade Fernando Pessoa, Porto, 4249-004 Porto Portugal
FAU - Dias, Tiago
AU  - Dias T
AD  - Universidade Fernando Pessoa, Porto, 4249-004 Porto Portugal
FAU - Vardasca, Ricardo
AU  - Vardasca R
AD  - Faculdade de Engenharia, Universidade do Porto, 4200-465 Porto, Portugal
FAU - Gabriel, Joaquim
AU  - Gabriel J
AD  - Faculdade de Engenharia, Universidade do Porto, 4200-465 Porto, Portugal
FAU - Rodrigues, Sandra
AU  - Rodrigues S
AD  - Universidade Fernando Pessoa, Porto, 4249-004 Porto Portugal
FAU - Paredes, Hugo
AU  - Paredes H
AD  - Universidade de Trás-os-Montes e Alto Douro, Vila Real, 5001-801 Vila Real, 
      Portugal
AD  - Instituto de Engenharia de Sistemas e Computadores, Tecnologia e Ciência, 
      4200-465 Porto, Portugal
FAU - Reis, Arsénio
AU  - Reis A
AD  - Universidade de Trás-os-Montes e Alto Douro, Vila Real, 5001-801 Vila Real, 
      Portugal
FAU - Marinho, Sara
AU  - Marinho S
AD  - Universidade de Trás-os-Montes e Alto Douro, Vila Real, 5001-801 Vila Real, 
      Portugal
FAU - Filipe, Vítor
AU  - Filipe V
AD  - Universidade de Trás-os-Montes e Alto Douro, Vila Real, 5001-801 Vila Real, 
      Portugal
FAU - Lains, Jorge
AU  - Lains J
AD  - Centro de Medicina de Reabilitação da Região Centro - Rovisco Pais, 3064-908 
      Tocha, Portugal
FAU - Barroso, João
AU  - Barroso J
AD  - Universidade de Trás-os-Montes e Alto Douro, Vila Real, 5001-801 Vila Real, 
      Portugal
FAU - Da Motta, Carolina
AU  - Da Motta C
AD  - Cognitive-Behavioural Research Centre, Faculty of Psychology and Education 
      Sciences, University of Coimbra, 3001-802 Coimbra, Portugal
AD  - Azores University, São Miguel, 9501-855 Ponta Delgada Portugal
FAU - Carvalho, Célia B
AU  - Carvalho CB
AD  - Cognitive-Behavioural Research Centre, Faculty of Psychology and Education 
      Sciences, University of Coimbra, 3001-802 Coimbra, Portugal
AD  - Azores University, São Miguel, 9501-855 Ponta Delgada Portugal
FAU - Pinto-Gouveia, José
AU  - Pinto-Gouveia J
AD  - Cognitive-Behavioural Research Centre, Faculty of Psychology and Education 
      Sciences, University of Coimbra, 3001-802 Coimbra, Portugal
FAU - Peixoto, Ermelindo
AU  - Peixoto E
AD  - Azores University, São Miguel, 9501-855 Ponta Delgada Portugal
FAU - Gomes, Ana A
AU  - Gomes AA
AD  - Department of Education and Psychology, University of Aveiro, Aveiro, 3810-193 
      Aveiro Portugal
AD  - Center for Health Technology and Services Research, Faculty of Medicine, 
      University of Porto, Porto, 4200-450 Porto Portugal
FAU - Costa, Vanessa
AU  - Costa V
AD  - Faculty of Psychology and Education Sciences, University of Coimbra, Coimbra, 
      3000-115 Coimbra Portugal
AD  - Centro de investigação em educação e ciências do comportamento, Universidade de 
      Aveiro, Aveiro, 3810-193 Aveiro Portugal
FAU - Couto, Diana
AU  - Couto D
AD  - Department of Education and Psychology, University of Aveiro, Aveiro, 3810-193 
      Aveiro Portugal
AD  - Centro de investigação em educação e ciências do comportamento, Universidade de 
      Aveiro, Aveiro, 3810-193 Aveiro Portugal
FAU - Marques, Daniel R
AU  - Marques DR
AD  - Department of Education and Psychology, University of Aveiro, Aveiro, 3810-193 
      Aveiro Portugal
AD  - Instituto de Imagem Biomédica e Ciências da Vida, Faculdade de Medicina, 
      Universidade de Coimbra, Coimbra, 3000-548 Coimbra Portugal
FAU - Leitão, José A
AU  - Leitão JA
AD  - Faculty of Psychology and Education Sciences, University of Coimbra, Coimbra, 
      3000-115 Coimbra Portugal
AD  - Centro de Investigação do Núcleo de Estudos e Intervenção Cognitivo 
      Comportamental, Universidade de Coimbra, Coimbra, 3001-802 Coimbra Portugal
FAU - Tavares, José
AU  - Tavares J
AD  - Department of Education and Psychology, University of Aveiro, Aveiro, 3810-193 
      Aveiro Portugal
FAU - Azevedo, Maria H
AU  - Azevedo MH
AD  - Instituto de Imagem Biomédica e Ciências da Vida, Faculdade de Medicina, 
      Universidade de Coimbra, Coimbra, 3000-548 Coimbra Portugal
FAU - Silva, Carlos F
AU  - Silva CF
AD  - Department of Education and Psychology, University of Aveiro, Aveiro, 3810-193 
      Aveiro Portugal
AD  - Center for Health Technology and Services Research, Faculty of Medicine, 
      University of Porto, Porto, 4200-450 Porto Portugal
FAU - Freitas, João
AU  - Freitas J
AD  - Instituto de Ciências da Saúde, Universidade Católica Portuguesa, Lisboa, 
      1649-023 Lisboa Portugal
FAU - Parreira, Pedro
AU  - Parreira P
AD  - Escola Superior de Enfermagem de Coimbra, 3046-851 Coimbra, Portugal
FAU - Marôco, João
AU  - Marôco J
AD  - Instituto Universitário de Ciências Psicológicas, Sociais e da Vida, 1149-041 
      Lisboa, Portugal
FAU - Garcia-Gordillo, Miguel A
AU  - Garcia-Gordillo MA
AD  - University of Extremadura, Badajoz, 06071 Badajoz España
FAU - Collado-Mateo, Daniel
AU  - Collado-Mateo D
AD  - University of Extremadura, Badajoz, 06071 Badajoz España
FAU - Chen, Gang
AU  - Chen G
AD  - Flinders Health Economics Group, Flinders University, Adelaide, 5001 Australia
FAU - Iezzi, Angelo
AU  - Iezzi A
AD  - Centre for Health Economics, Monash University, Victoria, 3800 Australia
FAU - Sala, José A
AU  - Sala JA
AD  - University of Extremadura, Badajoz, 06071 Badajoz España
FAU - Parraça, José A
AU  - Parraça JA
AD  - Universidade de Évora, 7004-516 Évora, Portugal
FAU - Gusi, Narcis
AU  - Gusi N
AD  - University of Extremadura, Badajoz, 06071 Badajoz España
FAU - Sousa, Jani
AU  - Sousa J
AD  - Instituto Superior Miguel Torga, Coimbra, 3000-132 Coimbra Portugal
FAU - Marques, Mariana
AU  - Marques M
AD  - Instituto Superior Miguel Torga, Coimbra, 3000-132 Coimbra Portugal
AD  - Centro Hospitalar e Universitário de Coimbra, 3000-075 Coimbra, Portugal
FAU - Jardim, Jacinto
AU  - Jardim J
AD  - Centro de Literaturas e Culturas Lusófonas e Europeias, Universidade de Lisboa, 
      1600-214 Lisboa, Portugal
FAU - Pereira, Anabela
AU  - Pereira A
AD  - Universidade de Aveiro, 3810-193 Aveiro, Portugal
FAU - Simões, Sónia
AU  - Simões S
AD  - Instituto Superior Miguel Torga, Coimbra, 3000-132 Coimbra Portugal
FAU - Cunha, Marina
AU  - Cunha M
AD  - Instituto Superior Miguel Torga, Coimbra, 3000-132 Coimbra Portugal
FAU - Sardo, Pedro
AU  - Sardo P
AD  - School of Health Sciences, University of Aveiro, Aveiro, 3810-193 Aveiro Portugal
FAU - Guedes, Jenifer
AU  - Guedes J
AD  - Centro Hospitalar do Baixo Vouga, Aveiro, 3814-501 Aveiro, Portugal
FAU - Lindo, João
AU  - Lindo J
AD  - School of Health Sciences, University of Aveiro, Aveiro, 3810-193 Aveiro Portugal
FAU - Machado, Paulo
AU  - Machado P
AD  - Escola Superior de Enfermagem do Porto, Porto, 4200-072 Porto Portugal
FAU - Melo, Elsa
AU  - Melo E
AD  - School of Health Sciences, University of Aveiro, Aveiro, 3810-193 Aveiro Portugal
FAU - Carvalho, Célia B
AU  - Carvalho CB
AD  - Cognitive-Behavioural Research Centre, Faculty of Psychology and Education 
      Sciences, University of Coimbra, 3001-802 Coimbra, Portugal
AD  - Azores University, São Miguel, 9501-855 Ponta Delgada Portugal
FAU - Benevides, Joana
AU  - Benevides J
AD  - Cognitive-Behavioural Research Centre, Faculty of Psychology and Education 
      Sciences, University of Coimbra, 3001-802 Coimbra, Portugal
FAU - Sousa, Marina
AU  - Sousa M
AD  - Cognitive-Behavioural Research Centre, Faculty of Psychology and Education 
      Sciences, University of Coimbra, 3001-802 Coimbra, Portugal
FAU - Cabral, Joana
AU  - Cabral J
AD  - Cognitive-Behavioural Research Centre, Faculty of Psychology and Education 
      Sciences, University of Coimbra, 3001-802 Coimbra, Portugal
FAU - Da Motta, Carolina
AU  - Da Motta C
AD  - Cognitive-Behavioural Research Centre, Faculty of Psychology and Education 
      Sciences, University of Coimbra, 3001-802 Coimbra, Portugal
AD  - Azores University, São Miguel, 9501-855 Ponta Delgada Portugal
FAU - Pereira, Ana T
AU  - Pereira AT
AD  - Department of Psychological Medicine, Faculty of Medicine, University of Coimbra, 
      3000-354 Coimbra, Portugal
FAU - Xavier, Sandra
AU  - Xavier S
AD  - Department of Psychological Medicine, Faculty of Medicine, University of Coimbra, 
      3000-354 Coimbra, Portugal
FAU - Azevedo, Julieta
AU  - Azevedo J
AD  - Department of Psychological Medicine, Faculty of Medicine, University of Coimbra, 
      3000-354 Coimbra, Portugal
FAU - Bento, Elisabete
AU  - Bento E
AD  - Department of Psychological Medicine, Faculty of Medicine, University of Coimbra, 
      3000-354 Coimbra, Portugal
FAU - Marques, Cristiana
AU  - Marques C
AD  - Department of Psychological Medicine, Faculty of Medicine, University of Coimbra, 
      3000-354 Coimbra, Portugal
FAU - Carvalho, Rosa
AU  - Carvalho R
AD  - Unidade de Saúde Familiar – Topázio, Eiras, 3020-171 Coimbra Portugal
FAU - Marques, Mariana
AU  - Marques M
AD  - Instituto Superior Miguel Torga, Coimbra, 3000 Coimbra Portugal
FAU - Macedo, António
AU  - Macedo A
AD  - Department of Psychological Medicine, Faculty of Medicine, University of Coimbra, 
      3000-354 Coimbra, Portugal
FAU - Silva, Ana M
AU  - Silva AM
AD  - University of Aveiro, Aveiro, 3810-193 Aveiro Portugal
FAU - Alves, Juliana
AU  - Alves J
AD  - University of Aveiro, Aveiro, 3810-193 Aveiro Portugal
FAU - Gomes, Ana A
AU  - Gomes AA
AD  - University of Aveiro, Aveiro, 3810-193 Aveiro Portugal
AD  - Center for Health Technology and Services Research, Faculty of Medicine, 
      University of Porto, Porto, 4200-450 Porto Portugal
FAU - Marques, Daniel R
AU  - Marques DR
AD  - University of Aveiro, Aveiro, 3810-193 Aveiro Portugal
AD  - Instituto de Imagem Biomédica e Ciências da Vida, Faculdade de Medicina, 
      Universidade de Coimbra, 3000-548 Coimbra, Portugal
FAU - Azevedo, Mª Helena
AU  - Azevedo MªH
AD  - Instituto de Imagem Biomédica e Ciências da Vida, Faculdade de Medicina, 
      Universidade de Coimbra, 3000-548 Coimbra, Portugal
FAU - Silva, Carlos
AU  - Silva C
AD  - University of Aveiro, Aveiro, 3810-193 Aveiro Portugal
AD  - Center for Health Technology and Services Research, Faculty of Medicine, 
      University of Porto, Porto, 4200-450 Porto Portugal
FAU - Mendes, Ana
AU  - Mendes A
AD  - Escola Superior de Tecnologia e Gestão, Instituto Politécnico de Leiria, 2411-901 
      Leiria, Portugal
FAU - Lee, Huei D
AU  - Lee HD
AD  - Laboratory of Bioinformatics, Graduate Program in Engineering and Computing, West 
      Paraná State University, Cascavel, Paraná 85819-110 Brasil
AD  - Universidade Estadual de Campinas, Campinas, São Paulo 13083-970 Brasil
FAU - Spolaôr, Newton
AU  - Spolaôr N
AD  - Laboratory of Bioinformatics, Graduate Program in Engineering and Computing, West 
      Paraná State University, Cascavel, Paraná 85819-110 Brasil
FAU - Oliva, Jefferson T
AU  - Oliva JT
AD  - Laboratory of Bioinformatics, Graduate Program in Engineering and Computing, West 
      Paraná State University, Cascavel, Paraná 85819-110 Brasil
FAU - Chung, Wu F
AU  - Chung WF
AD  - Laboratory of Bioinformatics, Graduate Program in Engineering and Computing, West 
      Paraná State University, Cascavel, Paraná 85819-110 Brasil
AD  - Universidade Estadual de Campinas, Campinas, São Paulo 13083-970 Brasil
FAU - Fonseca-Pinto, Rui
AU  - Fonseca-Pinto R
AD  - Escola Superior de Tecnologia e Gestão, Instituto Politécnico de Leiria, 2411-901 
      Leiria, Portugal
AD  - Instituto de Telecomunicações, Instituto Politécnico de Leiria, 2411-901 Leiria, 
      Portugal
FAU - Bairros, Keila
AU  - Bairros K
AD  - Fundação Universidade Regional de Blumenau, Blumenau, Santa Catarina 89012-900 
      Brasil
FAU - Silva, Cláudia D
AU  - Silva CD
AD  - Fundação Universidade Regional de Blumenau, Blumenau, Santa Catarina 89012-900 
      Brasil
FAU - Souza, Clóvis A
AU  - Souza CA
AD  - Fundação Universidade Regional de Blumenau, Blumenau, Santa Catarina 89012-900 
      Brasil
FAU - Schroeder, Silvana S
AU  - Schroeder SS
AD  - Fundação Universidade Regional de Blumenau, Blumenau, Santa Catarina 89012-900 
      Brasil
FAU - Araújo, Elsa
AU  - Araújo E
AD  - Departamento de Saúde Pública, Faculdade de Ciências Médicas, Universidade Nova 
      de Lisboa, 1169-056 Lisboa, Portugal
FAU - Monteiro, Helena
AU  - Monteiro H
AD  - Departamento de Saúde Pública, Faculdade de Ciências Médicas, Universidade Nova 
      de Lisboa, 1169-056 Lisboa, Portugal
FAU - Costa, Ricardo
AU  - Costa R
AD  - Departamento de Saúde Pública, Faculdade de Ciências Médicas, Universidade Nova 
      de Lisboa, 1169-056 Lisboa, Portugal
FAU - Dias, Sara S
AU  - Dias SS
AD  - Departamento de Saúde Pública, Faculdade de Ciências Médicas, Universidade Nova 
      de Lisboa, 1169-056 Lisboa, Portugal
AD  - Centro de Estudos de Doenças Crónicas, Universidade Nova de Lisboa, 1150-082 
      Lisboa, Portugal
AD  - Unidade de Investigação em Saúde, Escola Superior de Saúde de Leiria, 2411-901 
      Leiria, Portugal
FAU - Torgal, Jorge
AU  - Torgal J
AD  - Departamento de Saúde Pública, Faculdade de Ciências Médicas, Universidade Nova 
      de Lisboa, 1169-056 Lisboa, Portugal
FAU - Henriques, Carolina G
AU  - Henriques CG
AD  - Health Research Unit, Polytechnic institute of Leiria, 2411-901 Leiria, Portugal
AD  - School of Health Sciences, Polytechnic institute of Leiria, 2411-901 Leiria, 
      Portugal
FAU - Santos, Luísa
AU  - Santos L
AD  - School of Health Sciences, Polytechnic institute of Leiria, 2411-901 Leiria, 
      Portugal
FAU - Caceiro, Elisa F
AU  - Caceiro EF
AD  - School of Health Sciences, Polytechnic institute of Leiria, 2411-901 Leiria, 
      Portugal
FAU - Ramalho, Sónia A
AU  - Ramalho SA
AD  - Health Research Unit, Polytechnic institute of Leiria, 2411-901 Leiria, Portugal
AD  - School of Health Sciences, Polytechnic institute of Leiria, 2411-901 Leiria, 
      Portugal
FAU - Oliveira, Rita
AU  - Oliveira R
AD  - Escola Superior de Tecnologia da Saúde, Instituto Politécnico do Porto, 4400-330 
      Vila Nova de Gaia, Portugal
AD  - Universidade de Aveiro, 3810-193 Aveiro, Portugal
FAU - Afreixo, Vera
AU  - Afreixo V
AD  - Universidade de Aveiro, 3810-193 Aveiro, Portugal
FAU - Santos, João
AU  - Santos J
AD  - Escola Superior de Tecnologia da Saúde, Instituto Politécnico do Porto, 4400-330 
      Vila Nova de Gaia, Portugal
FAU - Mota, Priscilla
AU  - Mota P
AD  - Escola Superior de Tecnologia da Saúde, Instituto Politécnico do Porto, 4400-330 
      Vila Nova de Gaia, Portugal
FAU - Cruz, Agostinho
AU  - Cruz A
AD  - Escola Superior de Tecnologia da Saúde, Instituto Politécnico do Porto, 4400-330 
      Vila Nova de Gaia, Portugal
FAU - Pimentel, Francisco
AU  - Pimentel F
AD  - Universidade de Aveiro, 3810-193 Aveiro, Portugal
FAU - Marques, Rita
AU  - Marques R
AD  - Hospital de Santa Maria, Centro Hospitalar Lisboa Norte, 1649-035 Lisboa, 
      Portugal
FAU - Dixe, Mª Anjos
AU  - Dixe MªA
AD  - Health Research Unit & School of Health Sciences, Polytechnic Institute of 
      Leiria, 2411-901 Leiria, Portugal
FAU - Querido, Ana
AU  - Querido A
AD  - Health Research Unit & School of Health Sciences, Polytechnic Institute of 
      Leiria, 2411-901 Leiria, Portugal
FAU - Sousa, Patrícia
AU  - Sousa P
AD  - Universidade Católica Portuguesa, Lisboa, 1649-023 Lisboa Portugal
FAU - Benevides, Joana
AU  - Benevides J
AD  - Azores University, São Miguel, 9501-855 Ponta Delgada Portugal
FAU - Da Motta, Carolina
AU  - Da Motta C
AD  - Azores University, São Miguel, 9501-855 Ponta Delgada Portugal
AD  - Cognitive-Behavioural Research Centre, Faculty of Psychology and Education 
      Sciences, University of Coimbra, 3001-802 Coimbra, Portugal
FAU - Sousa, Marina
AU  - Sousa M
AD  - Azores University, São Miguel, 9501-855 Ponta Delgada Portugal
FAU - Caldeira, Suzana N
AU  - Caldeira SN
AD  - Azores University, São Miguel, 9501-855 Ponta Delgada Portugal
AD  - Centro Interdisciplinar de Ciências Sociais, Universidade dos Açores, São Miguel, 
      9501-855 Ponta Delgada, Região Autónoma dos Açores Portugal
FAU - Carvalho, Célia B
AU  - Carvalho CB
AD  - Azores University, São Miguel, 9501-855 Ponta Delgada Portugal
AD  - Cognitive-Behavioural Research Centre, Faculty of Psychology and Education 
      Sciences, University of Coimbra, 3001-802 Coimbra, Portugal
FAU - Querido, Ana
AU  - Querido A
AD  - School of Health Sciences, Polytechnic institute of Leiria, 2411-901 Leiria, 
      Portugal
FAU - Tomás, Catarina
AU  - Tomás C
AD  - School of Health Sciences, Polytechnic institute of Leiria, 2411-901 Leiria, 
      Portugal
FAU - Carvalho, Daniel
AU  - Carvalho D
AD  - School of Health Sciences, Polytechnic institute of Leiria, 2411-901 Leiria, 
      Portugal
AD  - Hospital de Santo André, Centro Hospitalar de Leiria, 2410-197 Leiria, Portugal
FAU - Gomes, João
AU  - Gomes J
AD  - School of Health Sciences, Polytechnic institute of Leiria, 2411-901 Leiria, 
      Portugal
AD  - Hospital de Santo André, Centro Hospitalar de Leiria, 2410-197 Leiria, Portugal
FAU - Cordeiro, Marina
AU  - Cordeiro M
AD  - School of Health Sciences, Polytechnic institute of Leiria, 2411-901 Leiria, 
      Portugal
FAU - Costa, Joyce O
AU  - Costa JO
AD  - Faculdade de Medicina, Universidade José do Rosario Vellano, Divinópolis, Minas 
      Gerais, 35502-634 Brasil
FAU - Valim, Frederico C
AU  - Valim FC
AD  - Faculdade de Medicina, Universidade José do Rosario Vellano, Divinópolis, Minas 
      Gerais, 35502-634 Brasil
FAU - Ribeiro, Lígia C
AU  - Ribeiro LC
AD  - Faculdade de Medicina, Universidade José do Rosario Vellano, Divinópolis, Minas 
      Gerais, 35502-634 Brasil
FAU - Charepe, Zaida
AU  - Charepe Z
AD  - Universidade Católica Portuguesa, Lisboa, 1649-023 Lisboa, Portugal
FAU - Querido, Ana
AU  - Querido A
AD  - Health Research Unit, School of Health Sciences, Polytechnic Institute of Leiria, 
      2411-901 Leiria, Portugal
FAU - Figueiredo, Mª Henriqueta
AU  - Figueiredo MªH
AD  - Escola Superior de Enfermagem do Porto, Porto, 4200-072 Porto Portugal
FAU - Aquino, Priscila S
AU  - Aquino PS
AD  - Federal University of Ceará, Fortaleza, Ceará 60020-181 Brazil
FAU - Ribeiro, Samila G
AU  - Ribeiro SG
AD  - Federal University of Piauí, Teresina, Piauí, 64049-550 Brazil
FAU - Pinheiro, Ana B
AU  - Pinheiro AB
AD  - Federal University of Ceará, Fortaleza, Ceará 60020-181 Brazil
FAU - Lessa, Paula A
AU  - Lessa PA
AD  - Federal Institute of Education, Science and Technology of Ceará, Fortaleza, 
      Ceará, 60040-531 Brazil
FAU - Oliveira, Mirna F
AU  - Oliveira MF
AD  - Federal University of Cariri, Juazeiro do Norte, Ceará, 63048-080 Brazil
FAU - Brito, Luísa S
AU  - Brito LS
AD  - Federal University of Piauí, Teresina, Piauí, 64049-550 Brazil
FAU - Pinto, Ítalo N
AU  - Pinto ÍN
AD  - Federal University of Piauí, Teresina, Piauí, 64049-550 Brazil
FAU - Furtado, Alessandra S
AU  - Furtado AS
AD  - Federal University of Piauí, Teresina, Piauí, 64049-550 Brazil
FAU - Castro, Régia B
AU  - Castro RB
AD  - Federal University of Ceará, Fortaleza, Ceará 60020-181 Brazil
FAU - Aquino, Caroline Q
AU  - Aquino CQ
AD  - Federal University of Ceará, Fortaleza, Ceará 60020-181 Brazil
FAU - Martins, Eveliny S
AU  - Martins ES
AD  - Federal University of Ceará, Fortaleza, Ceará 60020-181 Brazil
FAU - Pinheiro, Ana B
AU  - Pinheiro AB
AD  - Federal University of Ceará, Fortaleza, Ceará 60020-181 Brazil
FAU - Aquino, Priscila S
AU  - Aquino PS
AD  - Federal University of Ceará, Fortaleza, Ceará 60020-181 Brazil
FAU - Oliveira, Lara L
AU  - Oliveira LL
AD  - Federal University of Ceará, Fortaleza, Ceará 60020-181 Brazil
FAU - Pinheiro, Patrícia C
AU  - Pinheiro PC
AD  - Federal University of Ceará, Fortaleza, Ceará 60020-181 Brazil
FAU - Sousa, Caroline R
AU  - Sousa CR
AD  - Federal University of Ceará, Fortaleza, Ceará 60020-181 Brazil
FAU - Freitas, Vívien A
AU  - Freitas VA
AD  - Federal University of Ceará, Fortaleza, Ceará 60020-181 Brazil
FAU - Silva, Tatiane M
AU  - Silva TM
AD  - Federal University of Ceará, Fortaleza, Ceará 60020-181 Brazil
FAU - Lima, Adman S
AU  - Lima AS
AD  - Federal University of Ceará, Fortaleza, Ceará 60020-181 Brazil
FAU - Aquino, Caroline Q
AU  - Aquino CQ
AD  - Federal University of Ceará, Fortaleza, Ceará 60020-181 Brazil
FAU - Andrade, Karizia V
AU  - Andrade KV
AD  - Federal University of Ceará, Fortaleza, Ceará 60020-181 Brazil
FAU - Oliveira, Camila A
AU  - Oliveira CA
AD  - Federal University of Ceará, Fortaleza, Ceará 60020-181 Brazil
FAU - Vidal, Eglidia F
AU  - Vidal EF
AD  - Federal University of Cariri, Juazeiro do Norte, Ceará 63048-080 Brazil
FAU - Ganho-Ávila, Ana
AU  - Ganho-Ávila A
AD  - Centro de Investigação em Psicologia, Escola de Psicologia, Universidade do 
      Minho, 4710-057 Braga, Portugal
FAU - Moura-Ramos, Mariana
AU  - Moura-Ramos M
AD  - Cognitive and Behavioural Centre for Research and Intervention, Faculty of 
      Psychology and Educational Sciences, University of Coimbra, 3000-115 Coimbra, 
      Portugal
FAU - Gonçalves, Óscar
AU  - Gonçalves Ó
AD  - Centro de Investigação em Psicologia, Escola de Psicologia, Universidade do 
      Minho, 4710-057 Braga, Portugal
FAU - Almeida, Jorge
AU  - Almeida J
AD  - Cognitive and Behavioural Centre for Research and Intervention, Faculty of 
      Psychology and Educational Sciences, University of Coimbra, 3000-115 Coimbra, 
      Portugal
AD  - PROACTION Laboratory, 3001-802 Coimbra, Portugal
FAU - Silva, Armando
AU  - Silva A
AD  - Escola Superior de Enfermagem de Coimbra, 3046-851 Coimbra, Portugal
FAU - Brito, Irma
AU  - Brito I
AD  - Escola Superior de Enfermagem de Coimbra, 3046-851 Coimbra, Portugal
FAU - Amado, João
AU  - Amado J
AD  - Universidade Católica Portuguesa, Porto, 4202-401 Porto Portugal
FAU - Rodrigo, António
AU  - Rodrigo A
AD  - Faculdade de Motricidade Humana, Universidade de Lisboa, Cruz quebrada, 1499-002 
      Lisboa Portugal
FAU - Santos, Sofia
AU  - Santos S
AD  - Faculdade de Motricidade Humana, Universidade de Lisboa, Cruz quebrada, 1499-002 
      Lisboa Portugal
FAU - Gomes, Fernando
AU  - Gomes F
AD  - Faculdade de Motricidade Humana, Universidade de Lisboa, Cruz quebrada, 1499-002 
      Lisboa Portugal
FAU - Rosa, Marlene C
AU  - Rosa MC
AD  - Secção Autónoma das Ciências da Saúde, Universidade de Aveiro, 3810-193 Aveiro, 
      Portugal
FAU - Marques, Silvana F
AU  - Marques SF
AD  - Unidade de Cuidados na Comunidade, Centro de Saúde de Anadia, 3780-780 Anadia, 
      Portugal
FAU - Luís, Sara
AU  - Luís S
AD  - Cáritas Diocesana de Coimbra - Centro Rainha Santa Isabel, 3030-382 Coimbra, 
      Portugal
AD  - Escola Superior de Tecnologia da Saúde de Coimbra, São Martinho do Bispo, 
      3046-854 Coimbra Portugal
FAU - Cavalheiro, Luís
AU  - Cavalheiro L
AD  - Escola Superior de Tecnologia da Saúde de Coimbra, São Martinho do Bispo, 
      3046-854 Coimbra Portugal
AD  - Centro de Estudos e Investigação em Saúde, Faculdade de Economia, Universidade de 
      Coimbra, 3004-512 Coimbra, Portugal
FAU - Ferreira, Pedro
AU  - Ferreira P
AD  - Faculdade de Economia, Universidade de Coimbra, 3004-512 Coimbra, Portugal
AD  - Centro de Estudos e Investigação em Saúde, Faculdade de Economia, Universidade de 
      Coimbra, 3004-512 Coimbra, Portugal
FAU - Gonçalves, Rui
AU  - Gonçalves R
AD  - Escola Superior de Tecnologia da Saúde de Coimbra, São Martinho do Bispo, 
      3046-854 Coimbra Portugal
AD  - Centro de Estudos e Investigação em Saúde, Faculdade de Economia, Universidade de 
      Coimbra, 3004-512 Coimbra, Portugal
FAU - Lopes, Rui S
AU  - Lopes RS
AD  - Cáritas Diocesana de Coimbra, Centro Rainha Santa Isabel, 3030-382 Coimbra 
      Portugal
AD  - Fundação Mário da Cunha Brito, 3360-908 S. Pedro de Alva, Portugal
AD  - Escola Superior de Tecnologia da Saúde de Coimbra, Instituto Politécnico de 
      Coimbra, São Martinho do Bispo, 3046-854 Coimbra, Portugal
FAU - Cavalheiro, Luís
AU  - Cavalheiro L
AD  - Escola Superior de Tecnologia da Saúde de Coimbra, Instituto Politécnico de 
      Coimbra, São Martinho do Bispo, 3046-854 Coimbra, Portugal
AD  - Centro de Estudos e Investigação em Saúde da Universidade Coimbra, Faculdade de 
      Economia, Universidade de Coimbra, 3004-512 Coimbra, Portugal
FAU - Ferreira, Pedro
AU  - Ferreira P
AD  - Centro de Estudos e Investigação em Saúde da Universidade Coimbra, Faculdade de 
      Economia, Universidade de Coimbra, 3004-512 Coimbra, Portugal
FAU - Gonçalves, Rui
AU  - Gonçalves R
AD  - Escola Superior de Tecnologia da Saúde de Coimbra, Instituto Politécnico de 
      Coimbra, São Martinho do Bispo, 3046-854 Coimbra, Portugal
AD  - Centro de Estudos e Investigação em Saúde da Universidade Coimbra, Faculdade de 
      Economia, Universidade de Coimbra, 3004-512 Coimbra, Portugal
FAU - Fiorin, Bruno H
AU  - Fiorin BH
AD  - Universidade Federal de São Paulo, São Paulo, 04021-001 Brasil
AD  - Escola superior de Ciências da Santa Casa de Misericórdia de Vitória, Vitória- 
      Esprito Santo, 29045-402 Brasil
AD  - Faculdade Católica Salesiana do Espírito Santo, Vitória- Esprito Santo, 29017-950 
      Brasil
FAU - Santos, Marina S
AU  - Santos MS
AD  - Faculdade Católica Salesiana do Espírito Santo, Vitória- Esprito Santo, 29017-950 
      Brasil
FAU - Oliveira, Edmar S
AU  - Oliveira ES
AD  - Faculdade Católica Salesiana do Espírito Santo, Vitória- Esprito Santo, 29017-950 
      Brasil
FAU - Moreira, Rita L
AU  - Moreira RL
AD  - Universidade Federal de São Paulo, São Paulo, 04021-001 Brasil
FAU - Oliveira, Elizabete A
AU  - Oliveira EA
AD  - Faculdade Católica Salesiana do Espírito Santo, Vitória- Esprito Santo, 29017-950 
      Brasil
FAU - Filho, Braulio L
AU  - Filho BL
AD  - Universidade Federal de São Paulo, São Paulo, 04021-001 Brasil
FAU - Palmeira, Lara
AU  - Palmeira L
AD  - Cognitive-Behavioural Research Centre, Faculty of Psychology and Education 
      Sciences, University of Coimbra, Coimbra, 3001-802 Coimbra Portugal
FAU - Garcia, Teresa
AU  - Garcia T
AD  - Cognitive-Behavioural Research Centre, Faculty of Psychology and Education 
      Sciences, University of Coimbra, Coimbra, 3001-802 Coimbra Portugal
FAU - Pinto-Gouveia, José
AU  - Pinto-Gouveia J
AD  - Cognitive-Behavioural Research Centre, Faculty of Psychology and Education 
      Sciences, University of Coimbra, Coimbra, 3001-802 Coimbra Portugal
FAU - Cunha, Marina
AU  - Cunha M
AD  - Instituto Superior Miguel Torga, Coimbra, 3000-132 Coimbra Portugal
FAU - Cardoso, Sara
AU  - Cardoso S
AD  - Cognitive-Behavioural Research Centre, Faculty of Psychology and Education 
      Sciences, University of Coimbra, Coimbra, 3001-802 Coimbra Portugal
FAU - Palmeira, Lara
AU  - Palmeira L
AD  - Cognitive-Behavioural Research Centre, Faculty of Psychology and Education 
      Sciences, University of Coimbra, Coimbra, 3001-802 Coimbra Portugal
FAU - Cunha, Marina
AU  - Cunha M
AD  - Instituto Superior Miguel Torga, Coimbra, 3000-132 Coimbra Portugal
FAU - Pinto-Gouveia, José
AU  - Pinto-Gouveia J
AD  - Cognitive-Behavioural Research Centre, Faculty of Psychology and Education 
      Sciences, University of Coimbra, Coimbra, 3001-802 Coimbra Portugal
FAU - Marta-Simões, Joana
AU  - Marta-Simões J
AD  - Cognitive and Behavioural Centre for Research and Intervention, Faculty of 
      Psychology and Education Sciences, University of Coimbra, 3000-115 Coimbra, 
      Portugal
FAU - Mendes, Ana L
AU  - Mendes AL
AD  - Cognitive and Behavioural Centre for Research and Intervention, Faculty of 
      Psychology and Education Sciences, University of Coimbra, 3000-115 Coimbra, 
      Portugal
FAU - Trindade, Inês A
AU  - Trindade IA
AD  - Cognitive and Behavioural Centre for Research and Intervention, Faculty of 
      Psychology and Education Sciences, University of Coimbra, 3000-115 Coimbra, 
      Portugal
FAU - Oliveira, Sara
AU  - Oliveira S
AD  - Cognitive and Behavioural Centre for Research and Intervention, Faculty of 
      Psychology and Education Sciences, University of Coimbra, 3000-115 Coimbra, 
      Portugal
FAU - Ferreira, Cláudia
AU  - Ferreira C
AD  - Cognitive and Behavioural Centre for Research and Intervention, Faculty of 
      Psychology and Education Sciences, University of Coimbra, 3000-115 Coimbra, 
      Portugal
FAU - Mendes, Ana L
AU  - Mendes AL
AD  - Cognitive and Behavioural Centre for Research and Intervention, Faculty of 
      Psychology and Education Sciences, University of Coimbra, Coimbra, 3000-115 
      Coimbra Portugal
FAU - Marta-Simões, Joana
AU  - Marta-Simões J
AD  - Cognitive and Behavioural Centre for Research and Intervention, Faculty of 
      Psychology and Education Sciences, University of Coimbra, Coimbra, 3000-115 
      Coimbra Portugal
FAU - Trindade, Inês A
AU  - Trindade IA
AD  - Cognitive and Behavioural Centre for Research and Intervention, Faculty of 
      Psychology and Education Sciences, University of Coimbra, Coimbra, 3000-115 
      Coimbra Portugal
FAU - Ferreira, Cláudia
AU  - Ferreira C
AD  - Cognitive and Behavioural Centre for Research and Intervention, Faculty of 
      Psychology and Education Sciences, University of Coimbra, Coimbra, 3000-115 
      Coimbra Portugal
FAU - Nave, Filipe
AU  - Nave F
AD  - Centro de Estudos em Saúde, Escola Superior de Saúde, Universidade do Algarve, 
      8000-510 Faro, Portugal
FAU - Campos, Mariana
AU  - Campos M
AD  - Escola Superior de Tecnologia e Gestão, Instituto Politécnico de Leiria, 2411-901 
      Leiria, Portugal
FAU - Gaudêncio, Iris
AU  - Gaudêncio I
AD  - Escola Superior de Tecnologia e Gestão, Instituto Politécnico de Leiria, 2411-901 
      Leiria, Portugal
FAU - Martins, Fernando
AU  - Martins F
AD  - Escola Superior de Tecnologia e Gestão, Instituto Politécnico de Leiria, 2411-901 
      Leiria, Portugal
FAU - Ferreira, Lino
AU  - Ferreira L
AD  - Escola Superior de Tecnologia e Gestão, Instituto Politécnico de Leiria, 2411-901 
      Leiria, Portugal
AD  - Instituto de Telecomunicações, Instituto Politécnico de Leiria, 2411-901 Leiria, 
      Portugal
FAU - Lopes, Nuno
AU  - Lopes N
AD  - Escola Superior de Tecnologia e Gestão, Instituto Politécnico de Leiria, 2411-901 
      Leiria, Portugal
AD  - Centre for the Research and Technology of Agro-Environmental and Biological 
      Sciences, University of Trás-os-Montes and Alto Douro, 5001-801 Vila Real, 
      Portugal
FAU - Fonseca-Pinto, Rui
AU  - Fonseca-Pinto R
AD  - Escola Superior de Tecnologia e Gestão, Instituto Politécnico de Leiria, 2411-901 
      Leiria, Portugal
AD  - Instituto de Telecomunicações, Instituto Politécnico de Leiria, 2411-901 Leiria, 
      Portugal
FAU - Rodrigues, Rogério
AU  - Rodrigues R
AD  - Escola Superior de Enfermagem de Coimbra, Coimbra, 3046-851 Coimbra Portugal
FAU - Azeredo, Zaida
AU  - Azeredo Z
AD  - Research in Education and Community Intervention, Escola Superior de Saúde Jean 
      Piaget, 4405-678 Gulpilhares, Vila Nova de Gaia Portugal
FAU - Vicente, Corália
AU  - Vicente C
AD  - Instituto de Ciências Biomédicas Abel Salazar, Universidade do Porto, 4050-313 
      Porto, Portugal
FAU - Silva, Joana
AU  - Silva J
AD  - Universidade Católica Portuguesa, Lisboa, 1649-023 Lisboa Portugal
FAU - Sousa, Patrícia
AU  - Sousa P
AD  - Universidade Católica Portuguesa, Lisboa, 1649-023 Lisboa Portugal
FAU - Marques, Rita
AU  - Marques R
AD  - Universidade Católica Portuguesa, Lisboa, 1649-023 Lisboa Portugal
AD  - Hospital de Santa Maria, Centro Hospitalar Lisboa Norte, 1649-035 Lisboa, 
      Portugal
FAU - Mendes, Isabel
AU  - Mendes I
AD  - Escola Superior de Enfermagem de Coimbra, Coimbra, 3046-851 Coimbra Portugal
FAU - Rodrigues, Rogério
AU  - Rodrigues R
AD  - Escola Superior de Enfermagem de Coimbra, Coimbra, 3046-851 Coimbra Portugal
FAU - Azeredo, Zaida
AU  - Azeredo Z
AD  - Research in Education and Community Intervention, Escola Superior de Saúde Jean 
      Piaget, 4405-678 Gulpilhares, Vila Nova de Gaia Portugal
FAU - Vicente, Corália
AU  - Vicente C
AD  - Instituto de Ciências Biomédicas Abel Salazar, Universidade do Porto, Porto, 
      4050-313 Porto Portugal
FAU - Vardasca, Ricardo
AU  - Vardasca R
AD  - Faculdade de Engenharia, Universidade do Porto, 4200-465 Porto, Portugal
FAU - Marques, Ana R
AU  - Marques AR
AD  - Faculdade de Engenharia, Universidade do Porto, 4200-465 Porto, Portugal
FAU - Seixas, Adérito
AU  - Seixas A
AD  - Universidade Fernando Pessoa, Porto, 4249-004 Porto Portugal
FAU - Carvalho, Rui
AU  - Carvalho R
AD  - Centro Hospitalar do Porto, Porto, 4099-001 Porto Portugal
FAU - Gabriel, Joaquim
AU  - Gabriel J
AD  - Faculdade de Engenharia, Universidade do Porto, 4200-465 Porto, Portugal
FAU - Ferreira, Paulo P
AU  - Ferreira PP
AD  - Secretaria de Saúde do Estado da Bahia, Salvador, Bahia 41745-900 Brasil
FAU - Oliveira, Michelle T
AU  - Oliveira MT
AD  - Universidade Estadual de Feira de Santana, Feira de Santana, Bahia 44036-900 
      Brasil
FAU - Sousa, Anderson R
AU  - Sousa AR
AD  - Faculdade Nobre, Feira de Santana, Bahia 44001-008 Brasil
FAU - Maia, Ana S
AU  - Maia AS
AD  - Faculdade Nobre, Feira de Santana, Bahia 44001-008 Brasil
FAU - Oliveira, Sebastião T
AU  - Oliveira ST
AD  - Faculdade Nobre, Feira de Santana, Bahia 44001-008 Brasil
FAU - Costa, Pablo O
AU  - Costa PO
AD  - Faculdade Nobre, Feira de Santana, Bahia 44001-008 Brasil
FAU - Silva, Maiza M
AU  - Silva MM
AD  - Faculdade Nobre, Feira de Santana, Bahia 44001-008 Brasil
FAU - Arreguy-Sena, Cristina
AU  - Arreguy-Sena C
AD  - Universidade Federal de Juiz de Fora, Juiz de Fora, Minas Gerais 36036-330 Brasil
FAU - Alvarenga-Martins, Nathália
AU  - Alvarenga-Martins N
AD  - Universidade Federal de Juiz de Fora, Juiz de Fora, Minas Gerais 36036-330 Brasil
FAU - Pinto, Paulo F
AU  - Pinto PF
AD  - Universidade Federal de Juiz de Fora, Juiz de Fora, Minas Gerais 36036-330 Brasil
FAU - Oliveira, Denize C
AU  - Oliveira DC
AD  - Universidade do Estado do Rio de Janeiro, Rio de Janeiro, 20550-900 Brasil
FAU - Parreira, Pedro D
AU  - Parreira PD
AD  - Escola Superior de Enfermagem de Coimbra, Coimbra, 3046-851 Portugal
FAU - Gomes, Antônio T
AU  - Gomes AT
AD  - Universidade do Estado do Rio de Janeiro, Rio de Janeiro, 20550-900 Brasil
FAU - Braga, Luciene M
AU  - Braga LM
AD  - Universidade Federal de Viçosa, Viçosa, Minas Gerais 36570-900 Brasil
FAU - Araújo, Odete
AU  - Araújo O
AD  - Escola Superior de Enfermagem, Universidade do Minho, Braga, 4710-057 Portugal
FAU - Lage, Isabel
AU  - Lage I
AD  - Escola Superior de Enfermagem, Universidade do Minho, Braga, 4710-057 Portugal
FAU - Cabrita, José
AU  - Cabrita J
AD  - Faculdade de Farmácia, Universidade de Lisboa, 1649-003 Lisboa, Portugal
FAU - Teixeira, Laetitia
AU  - Teixeira L
AD  - Instituto de Ciências Biomédicas Abel Salazar, Universidade do Porto, 4050-313 
      Porto, Portugal
FAU - Marques, Rita
AU  - Marques R
AD  - Hospital de Santa Maria, Centro Hospitalar Lisboa Norte, 1649-035 Lisboa, 
      Portugal
FAU - Dixe, Mª Anjos
AU  - Dixe MªA
AD  - Health Research Unit & School of Health Sciences, Polytechnic institute of 
      Leiria, 2411-901 Leiria, Portugal
FAU - Querido, Ana
AU  - Querido A
AD  - Health Research Unit & School of Health Sciences, Polytechnic institute of 
      Leiria, 2411-901 Leiria, Portugal
FAU - Sousa, Patrícia
AU  - Sousa P
AD  - Universidade Católica Portuguesa, Lisboa, 1649-023 Portugal
FAU - Silva, Sara
AU  - Silva S
AD  - Unidade de Saúde Pública, Centro Hospitalar do Baixo Vouga, Aveiro, 3814-501 
      Portugal
FAU - Cordeiro, Eugénio
AU  - Cordeiro E
AD  - Unidade de Saúde Pública, Centro Hospitalar do Baixo Vouga, Aveiro, 3814-501 
      Portugal
FAU - Pimentel, João
AU  - Pimentel J
AD  - Unidade de Saúde Pública, Centro Hospitalar do Baixo Vouga, Aveiro, 3814-501 
      Portugal
FAU - Ferro-Lebres, Vera
AU  - Ferro-Lebres V
AD  - Escola Superior de Saúde, Instituto Politécnico de Bragança, Bragança, 5300-253 
      Portugal
FAU - Souza, Juliana A
AU  - Souza JA
AD  - Escola Superior de Saúde, Instituto Politécnico de Bragança, Bragança, 5300-253 
      Portugal
FAU - Tavares, Mariline
AU  - Tavares M
AD  - Escola Superior de Saúde, Instituto Politécnico de Bragança, Bragança, 5300-253 
      Portugal
FAU - Dixe, Mª Anjos
AU  - Dixe MªA
AD  - School of Health Sciences, Polytechnic institute of Leiria, 2411-901 Leiria, 
      Portugal
FAU - Sousa, Pedro
AU  - Sousa P
AD  - School of Health Sciences, Polytechnic institute of Leiria, 2411-901 Leiria, 
      Portugal
FAU - Passadouro, Rui
AU  - Passadouro R
AD  - Hospital de Santo André, Centro Hospitalar de Leiria, 2410-197 Leiria, Portugal
FAU - Peralta, Teresa
AU  - Peralta T
AD  - Hospital de Santo André, Centro Hospitalar de Leiria, 2410-197 Leiria, Portugal
FAU - Ferreira, Carlos
AU  - Ferreira C
AD  - Hospital de Santo André, Centro Hospitalar de Leiria, 2410-197 Leiria, Portugal
FAU - Lourenço, Georgina
AU  - Lourenço G
AD  - Hospital de Santo André, Centro Hospitalar de Leiria, 2410-197 Leiria, Portugal
FAU - Serrano, João
AU  - Serrano J
AD  - Escola Superior de Educação, Instituto Politécnico de Castelo Branco, 6000-767 
      Castelo Branco, Portugal
FAU - Petrica, João
AU  - Petrica J
AD  - Escola Superior de Educação, Instituto Politécnico de Castelo Branco, 6000-767 
      Castelo Branco, Portugal
FAU - Paulo, Rui
AU  - Paulo R
AD  - Escola Superior de Educação, Instituto Politécnico de Castelo Branco, 6000-767 
      Castelo Branco, Portugal
FAU - Honório, Samuel
AU  - Honório S
AD  - Escola Superior de Educação, Instituto Politécnico de Castelo Branco, 6000-767 
      Castelo Branco, Portugal
FAU - Mendes, Pedro
AU  - Mendes P
AD  - Escola Superior de Educação, Instituto Politécnico de Castelo Branco, 6000-767 
      Castelo Branco, Portugal
FAU - Simões, Alexandra
AU  - Simões A
AD  - Escola Superior de Saúde Dr. Lopes Dias, Instituto Politécnico de Castelo Branco, 
      6000-767 Castelo Branco, Portugal
FAU - Carvalho, Lucinda
AU  - Carvalho L
AD  - Escola Superior de Saúde Dr. Lopes Dias, Instituto Politécnico de Castelo Branco, 
      6000-767 Castelo Branco, Portugal
FAU - Pereira, Alexandre
AU  - Pereira A
AD  - Escola Superior de Saúde Dr. Lopes Dias, Instituto Politécnico de Castelo Branco, 
      6000-767 Castelo Branco, Portugal
FAU - Silva, Sara
AU  - Silva S
AD  - Centro Hospitalar do Porto, Porto, 4099-001 Portugal
FAU - Sousa, Paulino
AU  - Sousa P
AD  - Escola Superior de Enfermagem do Porto, Porto, 4200-072 Portugal
AD  - Center for Health Technology and Services Research, Faculty of Medicine, 
      University of Porto, Porto, 4099-002 Portugal
FAU - Padilha, José M
AU  - Padilha JM
AD  - Escola Superior de Enfermagem do Porto, Porto, 4200-072 Portugal
FAU - Figueiredo, Daniela
AU  - Figueiredo D
AD  - School of Health Sciences, University of Aveiro, 3810-193 Aveiro, Portugal
FAU - Valente, Carolina
AU  - Valente C
AD  - School of Health Sciences, University of Aveiro, 3810-193 Aveiro, Portugal
FAU - Marques, Alda
AU  - Marques A
AD  - School of Health Sciences, University of Aveiro, 3810-193 Aveiro, Portugal
FAU - Ribas, Patrícia
AU  - Ribas P
AD  - Escola Superior de Saúde, Instituto Politécnico de Bragança, 5300-253 Bragança, 
      Portugal
FAU - Sousa, Joana
AU  - Sousa J
AD  - Escola Superior de Saúde, Instituto Politécnico de Bragança, 5300-253 Bragança, 
      Portugal
FAU - Brandão, Frederico
AU  - Brandão F
AD  - Centro Hospitalar Tâmega e Sousa, Penafiel, 4564-007 Portugal
FAU - Sousa, Cesar
AU  - Sousa C
AD  - Centro Hospitalar Tâmega e Sousa, Penafiel, 4564-007 Portugal
FAU - Martins, Matilde
AU  - Martins M
AD  - Escola Superior de Saúde, Instituto Politécnico de Bragança, 5300-253 Bragança, 
      Portugal
AD  - Centro de Investigação em Desporto, Saúde e Desenvolvimento Humano, Escola 
      Superior de Saúde, Instituto Politécnico de Bragança, Bragança, 5300-253 Portugal
FAU - Sousa, Patrícia
AU  - Sousa P
AD  - Universidade Católica Portuguesa, Lisboa, 1649-023 Portugal
FAU - Marques, Rita
AU  - Marques R
AD  - Hospital de Santa Maria, Centro Hospitalar Lisboa Norte, 1649-035 Lisboa, 
      Portugal
FAU - Mendes, Francisco
AU  - Mendes F
AD  - Centro de Estudos em Educação, Tecnologias e Saúde, Escola Superior de Educação 
      de Viseu, 3504-501 Viseu, Portugal
FAU - Fernandes, Rosina
AU  - Fernandes R
AD  - Centro de Estudos em Educação, Tecnologias e Saúde, Escola Superior de Educação 
      de Viseu, 3504-501 Viseu, Portugal
FAU - Martins, Emília
AU  - Martins E
AD  - Centro de Estudos em Educação, Tecnologias e Saúde, Escola Superior de Educação 
      de Viseu, 3504-501 Viseu, Portugal
FAU - Magalhães, Cátia
AU  - Magalhães C
AD  - Centro de Estudos em Educação, Tecnologias e Saúde, Escola Superior de Educação 
      de Viseu, 3504-501 Viseu, Portugal
FAU - Araújo, Patrícia
AU  - Araújo P
AD  - Universidade Católica Portuguesa – Porto, 4202-401 Porto, Portugal
FAU - Grande, Carla
AU  - Grande C
AD  - Unidade Local de Saúde do Nordeste, Bragança, 5301-852 Portugal
FAU - Mata, Mª Augusta
AU  - Mata MªA
AD  - Escola Superior de Saúde, Instituto Politécnico de Bragança, 5300-121 Bragança, 
      Portugal
FAU - Vieitez, Juan G
AU  - Vieitez JG
AD  - Universidad de León, 24004 León, España
FAU - Bianchini, Bruna
AU  - Bianchini B
AD  - Universidade do Sul de Santa Catarina, Palhoça, Santa Catarina 88137-270 Brasil
FAU - Nazario, Nazare
AU  - Nazario N
AD  - Universidade do Sul de Santa Catarina, Palhoça, Santa Catarina 88137-270 Brasil
FAU - Filho, João G
AU  - Filho JG
AD  - Universidade do Sul de Santa Catarina, Palhoça, Santa Catarina 88137-270 Brasil
FAU - Kretzer, Marcia
AU  - Kretzer M
AD  - Universidade do Sul de Santa Catarina, Palhoça, Santa Catarina 88137-270 Brasil
FAU - Costa, Tânia
AU  - Costa T
AD  - Instituto de Ciências da Saúde, Universidade Católica Portuguesa, Porto, 4202-401 
      Porto Portugal
AD  - Escola Superior de Enfermagem do Porto, 4200-072 Porto, Portugal
FAU - Almeida, Armando
AU  - Almeida A
AD  - Instituto de Ciências da Saúde, Universidade Católica Portuguesa, Porto, 4202-401 
      Porto Portugal
AD  - Escola Superior de Enfermagem do Porto, 4200-072 Porto, Portugal
FAU - Baffour, Gabriel
AU  - Baffour G
AD  - Instituto de Ciências da Saúde, Universidade Católica Portuguesa, Porto, 4202-401 
      Porto Portugal
AD  - Escola Superior de Enfermagem do Porto, 4200-072 Porto, Portugal
FAU - Almeida, Armando
AU  - Almeida A
AD  - Instituto de Ciências da Saúde, Universidade Católica Portuguesa, Porto, 4202-401 
      Porto Portugal
AD  - Escola Superior de Enfermagem do Porto, 4200-072 Porto, Portugal
FAU - Costa, Tânia
AU  - Costa T
AD  - Instituto de Ciências da Saúde, Universidade Católica Portuguesa, Porto, 4202-401 
      Porto Portugal
AD  - Escola Superior de Enfermagem do Porto, 4200-072 Porto, Portugal
FAU - Baffour, Gabriel
AU  - Baffour G
AD  - Instituto de Ciências da Saúde, Universidade Católica Portuguesa, Porto, 4202-401 
      Porto Portugal
AD  - Escola Superior de Enfermagem do Porto, 4200-072 Porto, Portugal
FAU - Azeredo, Zaida
AU  - Azeredo Z
AD  - Research in Education and Community Intervention, Escola Superior de Saúde Jean 
      Piaget, 4405-678 Gulpilhares, Vila Nova de Gaia Portugal
FAU - Laranjeira, Carlos
AU  - Laranjeira C
AD  - Research in Education and Community Intervention, Escola Superior de Saúde Jean 
      Piaget, 4405-678 Gulpilhares, Vila Nova de Gaia Portugal
FAU - Guerra, Magda
AU  - Guerra M
AD  - Research in Education and Community Intervention, Escola Superior de Saúde Jean 
      Piaget, 4405-678 Gulpilhares, Vila Nova de Gaia Portugal
FAU - Barbeiro, Ana P
AU  - Barbeiro AP
AD  - Research in Education and Community Intervention, Escola Superior de Saúde Jean 
      Piaget, 4405-678 Gulpilhares, Vila Nova de Gaia Portugal
FAU - Ferreira, Regina
AU  - Ferreira R
AD  - Escola Superior de Saúde, Instituto Politécnico de Santarém, Santarém, 2005-075 
      Santarém, Portugal
FAU - Lopes, Sara
AU  - Lopes S
AD  - School of Health Sciences, Polytechnic Institute of Setúbal, 2910-761 Setúbal, 
      Portugal
FAU - Nunes, Liliana
AU  - Nunes L
AD  - School of Health Sciences, Polytechnic Institute of Setúbal, 2910-761 Setúbal, 
      Portugal
FAU - Mendes, Ana
AU  - Mendes A
AD  - School of Health Sciences, Polytechnic Institute of Setúbal, 2910-761 Setúbal, 
      Portugal
FAU - Martins, Julian
AU  - Martins J
AD  - Universidade do Sul de Santa Catarina, Palhoça, Santa Catarina 88137-270 Brasil
FAU - Schneider, Dulcineia
AU  - Schneider D
AD  - Universidade Federal de Santa Catarina, Florianópolis, Santa Catarina 88040-900 
      Brasil
FAU - Kretzer, Marcia
AU  - Kretzer M
AD  - Universidade do Sul de Santa Catarina, Palhoça, Santa Catarina 88137-270 Brasil
FAU - Magajewski, Flávio
AU  - Magajewski F
AD  - Universidade do Sul de Santa Catarina, Palhoça, Santa Catarina 88137-270 Brasil
FAU - Soares, Célia
AU  - Soares C
AD  - School of Health Sciences, Polytechnic Institute of Setúbal, 2910-761 Setúbal, 
      Portugal
FAU - Marques, António
AU  - Marques A
AD  - School of Health Sciences, Polytechnic Institute of Setúbal, 2910-761 Setúbal, 
      Portugal
FAU - Batista, Marco
AU  - Batista M
AD  - Instituto Politécnico de Castelo Branco, 6000-767 Castelo Branco, Portugal
AD  - Research in Education and Community Intervention, Instituto Piaget, 3515-776 
      Galifonge, Viseu Portugal
FAU - Castuera, Ruth J
AU  - Castuera RJ
AD  - Universidad de Extremadura, 10003 Cáceres, España
FAU - Mesquita, Helena
AU  - Mesquita H
AD  - Instituto Politécnico de Castelo Branco, 6000-767 Castelo Branco, Portugal
FAU - Faustino, António
AU  - Faustino A
AD  - Instituto Politécnico de Castelo Branco, 6000-767 Castelo Branco, Portugal
FAU - Santos, Jorge
AU  - Santos J
AD  - Instituto Politécnico de Castelo Branco, 6000-767 Castelo Branco, Portugal
FAU - Honório, Samuel
AU  - Honório S
AD  - Instituto Politécnico de Castelo Branco, 6000-767 Castelo Branco, Portugal
AD  - Research in Education and Community Intervention, Instituto Piaget, 3515-776 
      Galifonge, Viseu Portugal
FAU - Vizzotto, Betina P
AU  - Vizzotto BP
AD  - Centro Universitário Franciscano, Santa Maria, Rio Grande do Sul 97010-032 Brasil
FAU - Frigo, Leticia
AU  - Frigo L
AD  - Centro Universitário Franciscano, Santa Maria, Rio Grande do Sul 97010-032 Brasil
FAU - Pivetta, Hedioneia F
AU  - Pivetta HF
AD  - Universidade Federal de Santa Maria, Santa Maria, Rio Grande do Sul 97105-900 
      Brasil
FAU - Sardo, Dolores
AU  - Sardo D
AD  - Escola Superior de Enfermagem do Porto, 4200-072 Porto, Portugal
FAU - Martins, Cristina
AU  - Martins C
AD  - Escola Superior de Enfermagem, Universidade do Minho, Braga, 4710-057 Portugal
FAU - Abreu, Wilson
AU  - Abreu W
AD  - Escola Superior de Enfermagem do Porto, 4200-072 Porto, Portugal
FAU - Figueiredo, Mª Céu
AU  - Figueiredo MªC
AD  - Escola Superior de Enfermagem do Porto, 4200-072 Porto, Portugal
FAU - Batista, Marco
AU  - Batista M
AD  - Instituto Politécnico de Castelo Branco, 6000-767 Castelo Branco, Portugal
FAU - Jimenez-Castuera, Ruth
AU  - Jimenez-Castuera R
AD  - Universidad de Extremadura, 10003 Cáceres, España
FAU - Petrica, João
AU  - Petrica J
AD  - Instituto Politécnico de Castelo Branco, 6000-767 Castelo Branco, Portugal
FAU - Serrano, João
AU  - Serrano J
AD  - Instituto Politécnico de Castelo Branco, 6000-767 Castelo Branco, Portugal
FAU - Honório, Samuel
AU  - Honório S
AD  - Instituto Politécnico de Castelo Branco, 6000-767 Castelo Branco, Portugal
FAU - Paulo, Rui
AU  - Paulo R
AD  - Instituto Politécnico de Castelo Branco, 6000-767 Castelo Branco, Portugal
FAU - Mendes, Pedro
AU  - Mendes P
AD  - Instituto Politécnico de Castelo Branco, 6000-767 Castelo Branco, Portugal
FAU - Sousa, Patrícia
AU  - Sousa P
AD  - Universidade Católica Portuguesa, Lisboa, 1649-023 Portugal
FAU - Marques, Rita
AU  - Marques R
AD  - Hospital de Santa Maria, Centro Hospitalar Lisboa Norte, 1649-035 Lisboa, 
      Portugal
FAU - Faustino, António
AU  - Faustino A
AD  - Escola Superior de Educação, Instituto Politécnico de Castelo Branco, 6000-767 
      Castelo Branco, Portugal
FAU - Silveira, Paulo
AU  - Silveira P
AD  - Escola Superior de Educação, Instituto Politécnico de Castelo Branco, 6000-767 
      Castelo Branco, Portugal
FAU - Serrano, João
AU  - Serrano J
AD  - Escola Superior de Educação, Instituto Politécnico de Castelo Branco, 6000-767 
      Castelo Branco, Portugal
FAU - Paulo, Rui
AU  - Paulo R
AD  - Escola Superior de Educação, Instituto Politécnico de Castelo Branco, 6000-767 
      Castelo Branco, Portugal
FAU - Mendes, Pedro
AU  - Mendes P
AD  - Escola Superior de Educação, Instituto Politécnico de Castelo Branco, 6000-767 
      Castelo Branco, Portugal
FAU - Honório, Samuel
AU  - Honório S
AD  - Escola Superior de Educação, Instituto Politécnico de Castelo Branco, 6000-767 
      Castelo Branco, Portugal
FAU - Oliveira, Catarina
AU  - Oliveira C
AD  - Unidade de Transplante Hepático e Pancreático, Centro Hospitalar do Porto, 
      4099-001 Porto, Portugal
FAU - Bastos, Fernanda
AU  - Bastos F
AD  - Escola Superior de Enfermagem do Porto, 4200-072 Porto, Portugal
FAU - Cruz, Inês
AU  - Cruz I
AD  - Escola Superior de Enfermagem do Porto, 4200-072 Porto, Portugal
FAU - Rodriguez, Cláudia K
AU  - Rodriguez CK
AD  - Universidade Estadual Paulista ‘Júlio de Mesquita Filho”, 01049-010 São Paulo, 
      Brazil
FAU - Kretzer, Márcia R
AU  - Kretzer MR
AD  - Universidade do Sul de Santa Catarina, Palhoça, Santa Catarina 88137-270 Brazil
FAU - Nazário, Nazaré O
AU  - Nazário NO
AD  - Universidade do Sul de Santa Catarina, Palhoça, Santa Catarina 88137-270 Brazil
FAU - Cruz, Pedro
AU  - Cruz P
AD  - Coimbra Chemistry Centre, Chemistry Department, University of Coimbra, 3004-535 
      Coimbra, Portugal
FAU - Vaz, Daniela C
AU  - Vaz DC
AD  - Coimbra Chemistry Centre, Chemistry Department, University of Coimbra, 3004-535 
      Coimbra, Portugal
AD  - Health Research Unit & School of Health Sciences, Polytechnic institute of 
      Leiria, 2411-901 Leiria, Portugal
FAU - Ruben, Rui B
AU  - Ruben RB
AD  - Escola Superior de Tecnologia e Gestão, Instituto Politécnico de Leiria, 2411-901 
      Leiria, Portugal
FAU - Avelelas, Francisco
AU  - Avelelas F
AD  - MARE, Instituto Politécnico de Leiria, Peniche, 2520-641 Portugal
FAU - Silva, Susana
AU  - Silva S
AD  - MARE, Instituto Politécnico de Leiria, Peniche, 2520-641 Portugal
FAU - Campos, Mª Jorge
AU  - Campos MªJ
AD  - MARE, Instituto Politécnico de Leiria, Peniche, 2520-641 Portugal
FAU - Almeida, Maria
AU  - Almeida M
AD  - Escola Superior de Enfermagem de Coimbra, 3046-851 Coimbra, Portugal
FAU - Gonçalves, Liliana
AU  - Gonçalves L
AD  - Hospital Arcebispo João Crisóstomo, Cantanhede, 3060 Cantanhede Portugal
FAU - Antunes, Lígia
AU  - Antunes L
AD  - Hospital José Luciano de Castro, Anadia, 3780-226 Anadia Portugal
FAU - Sardo, Pedro
AU  - Sardo P
AD  - School of Health Sciences, University of Aveiro, Aveiro, 3810-193 Portugal
FAU - Guedes, Jenifer
AU  - Guedes J
AD  - Hospital de Aveiro, Centro Hospitalar do Baixo Vouga E.P.E., Aveiro, 3814-501 
      Portugal
FAU - Simões, João
AU  - Simões J
AD  - School of Health Sciences, University of Aveiro, Aveiro, 3810-193 Portugal
FAU - Machado, Paulo
AU  - Machado P
AD  - Escola Superior de Enfermagem do Porto, Porto, 4200-072 Portugal
FAU - Melo, Elsa
AU  - Melo E
AD  - School of Health Sciences, University of Aveiro, Aveiro, 3810-193 Portugal
FAU - Cardoso, Susana
AU  - Cardoso S
AD  - Escola Nacional de Saúde Pública, Lisboa, 1600-560 Portugal
FAU - Santos, Osvaldo
AU  - Santos O
AD  - Instituto de Medicina Preventiva, Faculdade de Medicina de Lisboa, Universidade 
      de Lisboa, 1649-028 Lisboa, Portugal
FAU - Nunes, Carla
AU  - Nunes C
AD  - Escola Nacional de Saúde Pública, Lisboa, 1600-560 Portugal
FAU - Loureiro, Isabel
AU  - Loureiro I
AD  - Escola Nacional de Saúde Pública, Lisboa, 1600-560 Portugal
FAU - Santos, Flávia
AU  - Santos F
AD  - Faculty of Health Sciences, University of Beira Interior, Covilhã, 6200-506 
      Covilhã Portugal
FAU - Alves, Gilberto
AU  - Alves G
AD  - Faculty of Health Sciences, University of Beira Interior, Covilhã, 6200-506 
      Covilhã Portugal
AD  - Health Sciences Research Centre, University of Beira Interior, Covilhã, 6200-506 
      Covilhã Portugal
AD  - Centre for Neuroscience and Cell Biology, University of Coimbra, 3004-504 
      Coimbra, Portugal
FAU - Soar, Cláudia
AU  - Soar C
AD  - Universidade do Vale do Paraíba, São José dos Campos, São Paulo 12244-000 Brasil
FAU - Marsi, Teresa O
AU  - Marsi TO
AD  - Universidade do Vale do Paraíba, São José dos Campos, São Paulo 12244-000 Brasil
FAU - Silva, Ernestina
AU  - Silva E
AD  - Centro de Estudos em Educação, Tecnologias e Saúde, Escola Superior de Saúde, 
      Instituto Politécnico de Viseu, 3504-510 Viseu, Portugal
FAU - Pedrosa, Dora
AU  - Pedrosa D
AD  - Maternidade Daniel de Matos, Centro Hospitalar e Universitário de Coimbra, 
      3000-075 Coimbra, Portugal
FAU - Leça, Andrea
AU  - Leça A
AD  - Hospital Dr. Nélio Mendonça, Região Autónoma da Madeira, Funchal, 9004-514 
      Portugal
FAU - Silva, Daniel
AU  - Silva D
AD  - Centro de Estudos em Educação, Tecnologias e Saúde, Escola Superior de Saúde, 
      Instituto Politécnico de Viseu, 3504-510 Viseu, Portugal
FAU - Galvão, Ana
AU  - Galvão A
AD  - Escola Superior de Saúde, Instituto Politécnico de Bragança, 5300-253 Bragança, 
      Portugal
FAU - Gomes, Maria
AU  - Gomes M
AD  - Escola Superior de Saúde, Instituto Politécnico de Bragança, 5300-253 Bragança, 
      Portugal
FAU - Fernandes, Paula
AU  - Fernandes P
AD  - Escola Superior de Tecnologia e Gestão, Instituto Politécnico de Bragança, 
      5300-253 Bragança, Portugal
FAU - Noné, Ana
AU  - Noné A
AD  - Escola Superior de Saúde, Instituto Politécnico de Bragança, 5300-253 Bragança, 
      Portugal
FAU - Combadão, Jaime
AU  - Combadão J
AD  - Universidade New Atlântica, 2745-615 Barcarena, Portugal
FAU - Ramalhete, Cátia
AU  - Ramalhete C
AD  - Universidade New Atlântica, 2745-615 Barcarena, Portugal
FAU - Figueiredo, Paulo
AU  - Figueiredo P
AD  - Universidade New Atlântica, 2745-615 Barcarena, Portugal
FAU - Caeiro, Patrícia
AU  - Caeiro P
AD  - Universidade New Atlântica, 2745-615 Barcarena, Portugal
FAU - Fontana, Karine C
AU  - Fontana KC
AD  - Universidade Federal de Santa Catarina, Florianópolis, 88040-900 Brasil
FAU - Lacerda, Josimari T
AU  - Lacerda JT
AD  - Universidade Federal de Santa Catarina, Florianópolis, 88040-900 Brasil
FAU - Machado, Patrícia O
AU  - Machado PO
AD  - Universidade Federal de Santa Catarina, Florianópolis, 88040-900 Brasil
FAU - Borges, Raphaelle
AU  - Borges R
AD  - Universidade Federal do Amapá, Macapá, Amapá 68903-419 Brasil
FAU - Barbosa, Flávio
AU  - Barbosa F
AD  - Universidade Federal do Sergipe, São Cristóvão, Sergipe 49100-000 Brasil
FAU - Sá, Dayse
AU  - Sá D
AD  - Universidade Federal do Amapá, Macapá, Amapá 68903-419 Brasil
FAU - Brunhoso, Germana
AU  - Brunhoso G
AD  - Centro Hospitalar de Trás –os-Montes e Alto Douro, Vila Real, 5000-508 Portugal
FAU - Aparício, Graça
AU  - Aparício G
AD  - Centro de estudos em educação, tecnologias e saúde, Escola Superior de Saúde, 
      Instituto Politécnico de Viseu, 3504-510 Viseu, Portugal
FAU - Carvalho, Amâncio
AU  - Carvalho A
AD  - Escola Superior de Enfermagem de Vila Real, Universidade de Trás –os-Montes e 
      Alto Douro, Vila Real, 5000-232 Lordelo Portugal
FAU - Garcia, Ana P
AU  - Garcia AP
AD  - Health Sciences Research Centre, Faculty of Health Sciences, University of Beira 
      Interior, Covilhã, 6201-001 Portugal
FAU - Fernandes, Paula O
AU  - Fernandes PO
AD  - Unidade de Investigação Aplicada em Gestão, Instituto Politécnico de Bragança, 
      Bragança, 5300-253 Portugal
AD  - Research Unit in Business Sciences, University of Beira Interior, Covilhã, 
      6201-001 Portugal
FAU - Santos, Adriana
AU  - Santos A
AD  - Health Sciences Research Centre, Faculty of Health Sciences, University of Beira 
      Interior, Covilhã, 6201-001 Portugal
FAU - Veiga, Nélio
AU  - Veiga N
AD  - Departamento de Ciências da Saúde, Universidade Católica Portuguesa, Viseu, 
      3504-505 Portugal
AD  - Centro de Investigação Interdisciplinar em Saúde, Universidade Católica 
      Portuguesa, 3504-505 Viseu, Portugal
FAU - Brás, Carina
AU  - Brás C
AD  - Departamento de Ciências da Saúde, Universidade Católica Portuguesa, Viseu, 
      3504-505 Portugal
FAU - Carvalho, Inês
AU  - Carvalho I
AD  - Departamento de Ciências da Saúde, Universidade Católica Portuguesa, Viseu, 
      3504-505 Portugal
FAU - Batalha, Joana
AU  - Batalha J
AD  - Departamento de Ciências da Saúde, Universidade Católica Portuguesa, Viseu, 
      3504-505 Portugal
FAU - Glória, Margarida
AU  - Glória M
AD  - Departamento de Ciências da Saúde, Universidade Católica Portuguesa, Viseu, 
      3504-505 Portugal
FAU - Bexiga, Filipa
AU  - Bexiga F
AD  - Departamento de Ciências da Saúde, Universidade Católica Portuguesa, Viseu, 
      3504-505 Portugal
AD  - Centro de Investigação Interdisciplinar em Saúde, Universidade Católica 
      Portuguesa, 3504-505 Viseu, Portugal
FAU - Coelho, Inês
AU  - Coelho I
AD  - Unidade de Saúde Familiar Grão Vasco, Viseu, 3500-177 Portugal
FAU - Amaral, Odete
AU  - Amaral O
AD  - Centro de estudos em educação, tecnologias e saúde, Instituto Politécnico de 
      Viseu, 3504-510 Viseu, Portugal
FAU - Pereira, Carlos
AU  - Pereira C
AD  - Centro de estudos em educação, tecnologias e saúde, Instituto Politécnico de 
      Viseu, 3504-510 Viseu, Portugal
FAU - Pinho, Cláudia
AU  - Pinho C
AD  - Escola Superior de Tecnologia da Saúde do Porto, Instituto Politécnico do Porto, 
      Vila Nova de Gaia, 4400-330 Vila Nova de Gaia, Portugal
FAU - Paraíso, Nilson
AU  - Paraíso N
AD  - Universidade Federal da Bahia, Salvador da Bahia, 0170-115 Brazil
FAU - Oliveira, Ana I
AU  - Oliveira AI
AD  - Escola Superior de Tecnologia da Saúde do Porto, Instituto Politécnico do Porto, 
      Vila Nova de Gaia, 4400-330 Vila Nova de Gaia, Portugal
FAU - Lima, Cristóvão F
AU  - Lima CF
AD  - Centro de Investigação e de Tecnologias Agro-Ambientais e Biológicas, 
      Universidade de Trás-os-Montes e Alto Douro, 5001-801 Vila Real, Portugal & 
      Universidade do Minho, 4704-553 Braga, Portugal
FAU - Dias, Alberto P
AU  - Dias AP
AD  - Centro de Investigação e de Tecnologias Agro-Ambientais e Biológicas, 
      Universidade de Trás-os-Montes e Alto Douro, 5001-801 Vila Real, Portugal & 
      Universidade do Minho, 4704-553 Braga, Portugal
FAU - Silva, Pedro
AU  - Silva P
AD  - Universidade da Beira Interior, Covilhã, 6201-001 Covilhã, Portugal
AD  - Associação de Melhoramentos Pró Outeiro, Oliveira de Azeméis, 3720-514 Santiago 
      de Riba-Ul Portugal
FAU - Espada, Mário
AU  - Espada M
AD  - School of Education, Polytechnic Institute of Setúbal, 2910-761 Setúbal, Portugal
AD  - Centro Interdisciplinar da Performance Humana, Faculdade de Motricidade Humana, 
      Universidade de Lisboa, 1499-002 Cruz Quebrada, Portugal
FAU - Marques, Mário
AU  - Marques M
AD  - Universidade da Beira Interior, Covilhã, 6201-001 Covilhã, Portugal
AD  - Research Centre Sports Sciences, Health Sciences and Human Development, 
      University of Trás-os-Montes e Alto Douro, Vila Real, 5001-801 Vila Real, 
      Portugal
FAU - Pereira, Ana
AU  - Pereira A
AD  - Universidade da Beira Interior, Covilhã, 6201-001 Covilhã, Portugal
AD  - Research Centre Sports Sciences, Health Sciences and Human Development, 
      University of Trás-os-Montes e Alto Douro, Vila Real, 5001-801 Vila Real, 
      Portugal
FAU - Pereira, Ana Mª
AU  - Pereira AMª
AD  - Escola Superior de Saúde de Bragança, Instituto Politécnico de Bragança, 5300-121 
      Bragança, Portugal
FAU - Veiga-Branco, Mª
AU  - Veiga-Branco Mª
AD  - Escola Superior de Saúde de Bragança, Instituto Politécnico de Bragança, 5300-121 
      Bragança, Portugal
FAU - Pereira, Filomena
AU  - Pereira F
AD  - Faculdade de Medicina, Universidade de Lisboa, 1649-028 Lisboa, Portugal
FAU - Ribeiro, Maria
AU  - Ribeiro M
AD  - Escola Superior de Saúde de Bragança, Instituto Politécnico de Bragança, 5300-121 
      Bragança, Portugal
FAU - Lima, Vera
AU  - Lima V
AD  - Escola Superior de Tecnologia da Saúde do Porto, Instituto Politécnico do Porto, 
      Vila Nova de Gaia, 4400-330 Vila Nova de Gaia, Portugal
FAU - Oliveira, Ana I
AU  - Oliveira AI
AD  - Escola Superior de Tecnologia da Saúde do Porto, Instituto Politécnico do Porto, 
      Vila Nova de Gaia, 4400-330 Vila Nova de Gaia, Portugal
AD  - Centro de Investigação em Saúde e Ambiente, Instituto Politécnico do Porto, Vila 
      Nova de Gaia, 4400-330 Vila Nova de Gaia, Portugal
FAU - Pinho, Cláudia
AU  - Pinho C
AD  - Escola Superior de Tecnologia da Saúde do Porto, Instituto Politécnico do Porto, 
      Vila Nova de Gaia, 4400-330 Vila Nova de Gaia, Portugal
AD  - Centro de Investigação em Saúde e Ambiente, Instituto Politécnico do Porto, Vila 
      Nova de Gaia, 4400-330 Vila Nova de Gaia, Portugal
FAU - Cruz, Graça
AU  - Cruz G
AD  - Escola Superior de Tecnologia da Saúde do Porto, Instituto Politécnico do Porto, 
      Vila Nova de Gaia, 4400-330 Vila Nova de Gaia, Portugal
FAU - Oliveira, Rita F
AU  - Oliveira RF
AD  - Escola Superior de Tecnologia da Saúde do Porto, Instituto Politécnico do Porto, 
      Vila Nova de Gaia, 4400-330 Vila Nova de Gaia, Portugal
AD  - Centro de Investigação em Saúde e Ambiente, Instituto Politécnico do Porto, Vila 
      Nova de Gaia, 4400-330 Vila Nova de Gaia, Portugal
AD  - Secção Autónoma das Ciências da Saúde, Universidade de Aveiro, Aveiro, 3810-193 
      Aveiro, Portugal
FAU - Barreiros, Luísa
AU  - Barreiros L
AD  - UCBIO-REQUIMTE Rede de Química e Tecnologia, 4051-401 Porto, Portugal
AD  - Departamento de Ciências Químicas, Faculdade de Farmácia, Universidade do Porto, 
      Porto, 4050-313 Porto Portugal
FAU - Moreira, Fernando
AU  - Moreira F
AD  - Escola Superior de Tecnologia da Saúde do Porto, Instituto Politécnico do Porto, 
      Vila Nova de Gaia, 4400-330 Vila Nova de Gaia, Portugal
AD  - Department of Legal Medicine and Forensic Sciences, Faculty of Medicine, 
      University of Porto, Porto, 4200-319 Porto Portugal
AD  - Pharmaceutical Services, Centro Hospitalar de Vila Nova de Gaia/Espinho, EPE, 
      Vila Nova de Gaia, 4400-129 Vila Nova de Gaia, Portugal
FAU - Camarneiro, Ana
AU  - Camarneiro A
AD  - Escola Superior de Enfermagem de Coimbra, 3046-851 Coimbra, Portugal
FAU - Loureiro, Mª Helena
AU  - Loureiro MªH
AD  - University of Aveiro, Aveiro, 3810-193 Aveiro Portugal
FAU - Silva, Margarida
AU  - Silva M
AD  - Escola Superior de Enfermagem de Coimbra, 3046-851 Coimbra, Portugal
FAU - Duarte, Catarina
AU  - Duarte C
AD  - Escola Superior de Tecnologia da Saúde do Porto, Instituto Politécnico do Porto, 
      Vila Nova de Gaia, 4400-330 Vila Nova de Gaia Portugal
FAU - Jesus, Ângelo
AU  - Jesus Â
AD  - Escola Superior de Tecnologia da Saúde do Porto, Instituto Politécnico do Porto, 
      Vila Nova de Gaia, 4400-330 Vila Nova de Gaia Portugal
FAU - Cruz, Agostinho
AU  - Cruz A
AD  - Escola Superior de Tecnologia da Saúde do Porto, Instituto Politécnico do Porto, 
      Vila Nova de Gaia, 4400-330 Vila Nova de Gaia Portugal
FAU - Mota, Maria
AU  - Mota M
AD  - Research Centre for Sports Sciences, Health Sciences and Human Development, 
      University of Trás-os-Montes e Alto Douro, Vila Real, 5001-801 Vila Real Portugal
FAU - Novais, Sandra
AU  - Novais S
AD  - Department of Sport Sciences, Exercise and Health, University of Trás-os-Montes e 
      Alto Douro, Vila Real, 5001-801 Vila Real Portugal
FAU - Nogueira, Paulo
AU  - Nogueira P
AD  - Department of Sport Sciences, Exercise and Health, University of Trás-os-Montes e 
      Alto Douro, Vila Real, 5001-801 Vila Real Portugal
FAU - Pereira, Ana
AU  - Pereira A
AD  - Research Centre for Sports Sciences, Health Sciences and Human Development, 
      University of Trás-os-Montes e Alto Douro, Vila Real, 5001-801 Vila Real Portugal
AD  - Polytechnic Institute of Setúbal, 2910-761 Setúbal, Portugal
FAU - Carneiro, Lara
AU  - Carneiro L
AD  - Department of Sport Sciences, Exercise and Health, University of Trás-os-Montes e 
      Alto Douro, Vila Real, 5001-801 Vila Real Portugal
FAU - João, Paulo V
AU  - João PV
AD  - Research Centre for Sports Sciences, Health Sciences and Human Development, 
      University of Trás-os-Montes e Alto Douro, Vila Real, 5001-801 Vila Real Portugal
FAU - Lima, Teresa Maneca
AU  - Lima TM
AD  - Centro de Estudos Sociais, Universidade de Coimbra, 3000-995 Coimbra, Portugal
FAU - Salgueiro-Oliveira, Anabela
AU  - Salgueiro-Oliveira A
AD  - Escola Superior de Enfermagem de Coimbra, 3046-851 Coimbra, Portugal
FAU - Vaquinhas, Marina
AU  - Vaquinhas M
AD  - Escola Superior de Enfermagem de Coimbra, 3046-851 Coimbra, Portugal
FAU - Parreira, Pedro
AU  - Parreira P
AD  - Escola Superior de Enfermagem de Coimbra, 3046-851 Coimbra, Portugal
FAU - Melo, Rosa
AU  - Melo R
AD  - Escola Superior de Enfermagem de Coimbra, 3046-851 Coimbra, Portugal
FAU - Graveto, João
AU  - Graveto J
AD  - Escola Superior de Enfermagem de Coimbra, 3046-851 Coimbra, Portugal
FAU - Castilho, Amélia
AU  - Castilho A
AD  - Escola Superior de Enfermagem de Coimbra, 3046-851 Coimbra, Portugal
FAU - Gomes, José H
AU  - Gomes JH
AD  - Escola Superior de Enfermagem de Coimbra, 3046-851 Coimbra, Portugal
FAU - Medina, María S
AU  - Medina MS
AD  - GyM Prevención, Burgos, 09007 Burgos, España
FAU - Blanco, Valeriana G
AU  - Blanco VG
AD  - Universidad de Burgos, 09001 Burgos, España
FAU - Santos, Osvaldo
AU  - Santos O
AD  - Instituto de Medicina Preventiva e Saúde Pública, Faculdade de Medicina, 
      Universidade de Lisboa, 1649-028 Lisboa, Portugal
AD  - Instituto de Saúde Ambiental, Faculdade de Medicina, Universidade de Lisboa, 
      1649-028 Lisboa, Portugal
FAU - Lopes, Elisa
AU  - Lopes E
AD  - Instituto de Medicina Preventiva e Saúde Pública, Faculdade de Medicina, 
      Universidade de Lisboa, 1649-028 Lisboa, Portugal
AD  - Instituto de Saúde Ambiental, Faculdade de Medicina, Universidade de Lisboa, 
      1649-028 Lisboa, Portugal
FAU - Virgolino, Ana
AU  - Virgolino A
AD  - Instituto de Medicina Preventiva e Saúde Pública, Faculdade de Medicina, 
      Universidade de Lisboa, 1649-028 Lisboa, Portugal
AD  - Instituto de Saúde Ambiental, Faculdade de Medicina, Universidade de Lisboa, 
      1649-028 Lisboa, Portugal
FAU - Dinis, Alexandra
AU  - Dinis A
AD  - Faculdade de Medicina da Universidade de Lisboa, Lisboa, 1649-028 Lisboa Portugal
FAU - Ambrósio, Sara
AU  - Ambrósio S
AD  - Faculdade de Medicina da Universidade de Lisboa, Lisboa, 1649-028 Lisboa Portugal
FAU - Almeida, Inês
AU  - Almeida I
AD  - Faculdade de Medicina da Universidade de Lisboa, Lisboa, 1649-028 Lisboa Portugal
FAU - Marques, Tatiana
AU  - Marques T
AD  - Faculdade de Medicina da Universidade de Lisboa, Lisboa, 1649-028 Lisboa Portugal
FAU - Heitor, Mª João
AU  - Heitor MªJ
AD  - Faculdade de Medicina da Universidade de Lisboa, Lisboa, 1649-028 Lisboa Portugal
AD  - Hospital Beatriz Ângelo, Loures, 2674-514 Loures Portugal
FAU - Garcia-Gordillo, Miguel A
AU  - Garcia-Gordillo MA
AD  - University of Extremadura, Badajoz, 06071 Badajoz España
FAU - Collado-Mateo, Daniel
AU  - Collado-Mateo D
AD  - University of Extremadura, Badajoz, 06071 Badajoz España
FAU - Olivares, Pedro R
AU  - Olivares PR
AD  - Universidad Autonoma de Chile, Talca, 1670 Talca Chile
FAU - Parraça, José A
AU  - Parraça JA
AD  - Universidade de Évora, 7004-516 Évora, Portugal
FAU - Sala, José A
AU  - Sala JA
AD  - University of Extremadura, Badajoz, 06071 Badajoz España
FAU - Castilho, Amélia
AU  - Castilho A
AD  - Escola Superior de Enfermagem de Coimbra, 3046-851 Coimbra, Portugal
FAU - Graveto, João
AU  - Graveto J
AD  - Escola Superior de Enfermagem de Coimbra, 3046-851 Coimbra, Portugal
FAU - Parreira, Pedro
AU  - Parreira P
AD  - Escola Superior de Enfermagem de Coimbra, 3046-851 Coimbra, Portugal
FAU - Oliveira, Anabela
AU  - Oliveira A
AD  - Escola Superior de Enfermagem de Coimbra, 3046-851 Coimbra, Portugal
FAU - Gomes, José H
AU  - Gomes JH
AD  - Escola Superior de Enfermagem de Coimbra, 3046-851 Coimbra, Portugal
FAU - Melo, Rosa
AU  - Melo R
AD  - Escola Superior de Enfermagem de Coimbra, 3046-851 Coimbra, Portugal
FAU - Vaquinhas, Marina
AU  - Vaquinhas M
AD  - Escola Superior de Enfermagem de Coimbra, 3046-851 Coimbra, Portugal
FAU - Cheio, Mónica
AU  - Cheio M
AD  - Escola Superior de Tecnologia da Saúde, Instituto Politécnico do Porto, 4400-330 
      Vila Nova de Gaia, Portugal
FAU - Cruz, Agostinho
AU  - Cruz A
AD  - Escola Superior de Tecnologia da Saúde, Instituto Politécnico do Porto, 4400-330 
      Vila Nova de Gaia, Portugal
FAU - Pereira, Olívia R
AU  - Pereira OR
AD  - Escola Superior de Saúde, Instituto Politécnico de Bragança, Bragança, 5300-121 
      Bragança Portugal
FAU - Pinto, Sara
AU  - Pinto S
AD  - Unidade de Investigação UFP em Energia, Ambiente e Saúde & Centro de Estudos em 
      Biomedicina, Fundação Fernando Pessoa, Porto, 4249-004 Porto Portugal
FAU - Oliveira, Adriana
AU  - Oliveira A
AD  - Unidade de Investigação UFP em Energia, Ambiente e Saúde & Centro de Estudos em 
      Biomedicina, Fundação Fernando Pessoa, Porto, 4249-004 Porto Portugal
FAU - Manso, M Conceição
AU  - Manso MC
AD  - Unidade de Investigação UFP em Energia, Ambiente e Saúde & Centro de Estudos em 
      Biomedicina, Fundação Fernando Pessoa, Porto, 4249-004 Porto Portugal
AD  - REQUIMTE/LAQV, Departamento de Ciências Químicas, Faculdade de Farmácia, 
      Universidade do Porto, 4050-313 Porto, Portugal
FAU - Sousa, Carla
AU  - Sousa C
AD  - Unidade de Investigação UFP em Energia, Ambiente e Saúde & Centro de Estudos em 
      Biomedicina, Fundação Fernando Pessoa, Porto, 4249-004 Porto Portugal
FAU - Vinha, Ana F
AU  - Vinha AF
AD  - Unidade de Investigação UFP em Energia, Ambiente e Saúde & Centro de Estudos em 
      Biomedicina, Fundação Fernando Pessoa, Porto, 4249-004 Porto Portugal
AD  - REQUIMTE/LAQV, Departamento de Ciências Químicas, Faculdade de Farmácia, 
      Universidade do Porto, 4050-313 Porto, Portugal
FAU - Machado, Mª Manuela
AU  - Machado MªM
AD  - Escola Superior de Enfermagem, Universidade do Minho, Braga, 4710-057 Braga 
      Portugal
FAU - Vieira, Margarida
AU  - Vieira M
AD  - Universidade Católica Portuguesa, Porto, 4202-401 Porto Portugal
FAU - Fernandes, Beatriz
AU  - Fernandes B
AD  - Escola Superior de Tecnologia da Saúde de Lisboa, Instituto Politécnico de 
      Lisboa, 1549-020 Lisboa, Portugal
FAU - Tomás, Teresa
AU  - Tomás T
AD  - Escola Superior de Tecnologia da Saúde de Lisboa, Instituto Politécnico de 
      Lisboa, 1549-020 Lisboa, Portugal
FAU - Quirino, Diogo
AU  - Quirino D
AD  - Escola Superior de Tecnologia da Saúde de Lisboa, Instituto Politécnico de 
      Lisboa, 1549-020 Lisboa, Portugal
FAU - Desouzart, Gustavo
AU  - Desouzart G
AD  - School of Health Sciences, Polytechnic institute of Leiria, 2411-901 Leiria, 
      Portugal
FAU - Matos, Rui
AU  - Matos R
AD  - Life Quality Research Centre, Polytechnic Institute of Santarém, 2001-904 
      Santarém, Portugal
AD  - Polytechnic Institute of Leiria, 2411-901 Leiria, Portugal
FAU - Bordini, Magali
AU  - Bordini M
AD  - School of Health Sciences, Polytechnic institute of Leiria, 2411-901 Leiria, 
      Portugal
FAU - Mouroço, Pedro
AU  - Mouroço P
AD  - Centre for Rapid and Sustainable Product Development, Polytechnic Institute of 
      Leiria, 2430-028 Marinha Grande, Portugal
FAU - Matos, Ana R
AU  - Matos AR
AD  - Centro de Estudos Sociais, Universidade de Coimbra, 3000-995 Coimbra, Portugal
FAU - Serapioni, Mauro
AU  - Serapioni M
AD  - Centro de Estudos Sociais, Universidade de Coimbra, 3000-995 Coimbra, Portugal
FAU - Guimarães, Teresa
AU  - Guimarães T
AD  - Escola superior de tecnologia da saúde de Lisboa, 1990-096 Lisboa, Portugal
FAU - Fonseca, Virgínia
AU  - Fonseca V
AD  - Escola superior de tecnologia da saúde de Lisboa, 1990-096 Lisboa, Portugal
FAU - Costa, André
AU  - Costa A
AD  - Escola superior de tecnologia da saúde de Lisboa, 1990-096 Lisboa, Portugal
FAU - Ribeiro, João
AU  - Ribeiro J
AD  - Escola superior de tecnologia da saúde de Lisboa, 1990-096 Lisboa, Portugal
FAU - Lobato, João
AU  - Lobato J
AD  - Escola superior de tecnologia da saúde de Lisboa, 1990-096 Lisboa, Portugal
FAU - Martin, Inmaculada Z
AU  - Martin IZ
AD  - Jönköping University Foundation, 551 11 Jönköping, Sweden
FAU - Björklund, Anita
AU  - Björklund A
AD  - Jönköping University Foundation, 551 11 Jönköping, Sweden
FAU - Tavares, Aida I
AU  - Tavares AI
AD  - Centro de Estudos e Investigação em Saúde, Faculdade de Economia, Universidade de 
      Coimbra, 3004-512 Coimbra, Portugal
FAU - Ferreira, Pedro
AU  - Ferreira P
AD  - Centro de Estudos e Investigação em Saúde, Faculdade de Economia, Universidade de 
      Coimbra, 3004-512 Coimbra, Portugal
AD  - Faculdade de Economia, Universidade de Coimbra, 3004-512 Coimbra, Portugal
FAU - Passadouro, Rui
AU  - Passadouro R
AD  - ACES Pinhal Litoral, ARS Centro, Coimbra, 3001-553 Coimbra Portugal
FAU - Morgado, Sónia
AU  - Morgado S
AD  - Escola Superior de Desporto de Rio Maior, Instituto Politécnico de Santarém, 
      2040-413 Rio Maior, Portugal
AD  - Instituto Superior de Ciências Policiais e Segurança Interna, 1349-040 Lisboa, 
      Portugal
FAU - Tavares, Nuno
AU  - Tavares N
AD  - Escola Superior de Tecnologia da Saúde de Coimbra, Instituto Politécnico de 
      Coimbra, São Martinho do Bispo, 3046-854 Coimbra Portugal
FAU - Valente, João
AU  - Valente J
AD  - Escola Superior de Tecnologia da Saúde de Coimbra, Instituto Politécnico de 
      Coimbra, São Martinho do Bispo, 3046-854 Coimbra Portugal
FAU - Martins, Anabela C
AU  - Martins AC
AD  - Escola Superior de Tecnologia da Saúde de Coimbra, Instituto Politécnico de 
      Coimbra, São Martinho do Bispo, 3046-854 Coimbra Portugal
FAU - Araújo, Patrícia
AU  - Araújo P
AD  - Universidade Católica Portuguesa, Porto, 4202-401 Porto Portugal
FAU - Fernandes, Rosina
AU  - Fernandes R
AD  - Centro de Estudos em Educação, Tecnologias e Saúde, Escola Superior de Educação 
      de Viseu, 3504-501 Viseu, Portugal
FAU - Mendes, Francisco
AU  - Mendes F
AD  - Centro de Estudos em Educação, Tecnologias e Saúde, Escola Superior de Educação 
      de Viseu, 3504-501 Viseu, Portugal
FAU - Magalhães, Cátia
AU  - Magalhães C
AD  - Centro de Estudos em Educação, Tecnologias e Saúde, Escola Superior de Educação 
      de Viseu, 3504-501 Viseu, Portugal
FAU - Martins, Emília
AU  - Martins E
AD  - Centro de Estudos em Educação, Tecnologias e Saúde, Escola Superior de Educação 
      de Viseu, 3504-501 Viseu, Portugal
FAU - Mendes, Pedro
AU  - Mendes P
AD  - Escola Superior de Educação, Instituto Politécnico de Castelo Branco, 6000-767 
      Castelo Branco, Portugal
FAU - Paulo, Rui
AU  - Paulo R
AD  - Escola Superior de Educação, Instituto Politécnico de Castelo Branco, 6000-767 
      Castelo Branco, Portugal
AD  - Research, Education and Community Intervention, Instituto Piaget, 3515-776 
      Galifonge, Viseu Portugal
FAU - Faustino, António
AU  - Faustino A
AD  - Escola Superior de Educação, Instituto Politécnico de Castelo Branco, 6000-767 
      Castelo Branco, Portugal
FAU - Mesquita, Helena
AU  - Mesquita H
AD  - Escola Superior de Educação, Instituto Politécnico de Castelo Branco, 6000-767 
      Castelo Branco, Portugal
FAU - Honório, Samuel
AU  - Honório S
AD  - Escola Superior de Educação, Instituto Politécnico de Castelo Branco, 6000-767 
      Castelo Branco, Portugal
AD  - Research, Education and Community Intervention, Instituto Piaget, 3515-776 
      Galifonge, Viseu Portugal
FAU - Batista, Marco
AU  - Batista M
AD  - Escola Superior de Educação, Instituto Politécnico de Castelo Branco, 6000-767 
      Castelo Branco, Portugal
AD  - Research, Education and Community Intervention, Instituto Piaget, 3515-776 
      Galifonge, Viseu Portugal
FAU - Lacerda, Josimari T
AU  - Lacerda JT
AD  - Universidade Federal de Santa Catarina, Florianópolis, 88040-900 Brasil
FAU - Ortiga, Angela B
AU  - Ortiga AB
AD  - Secretaria de estado da saúde de Santa Catarina, Florianópolis, Santa Catarina 
      88015-130 Brasil
FAU - Calvo, Mª Cristina
AU  - Calvo MªC
AD  - Universidade Federal de Santa Catarina, Florianópolis, 88040-900 Brasil
FAU - Natal, Sônia
AU  - Natal S
AD  - Universidade Federal de Santa Catarina, Florianópolis, 88040-900 Brasil
FAU - Pereira, Marta
AU  - Pereira M
AD  - Instituto Politécnico de Leiria, 2411-901 Leiria, Portugal
FAU - Ferreira, Manuela
AU  - Ferreira M
AD  - Escola Superior de Saúde, Instituto Politécnico de Viseu, 3504-510 Viseu, 
      Portugal
FAU - Prata, Ana R
AU  - Prata AR
AD  - Hospital Pêro da Covilhã, Centro Hospitalar Cova da Beira EPE, 6200-251 Covilhã, 
      Portugal
FAU - Nelas, Paula
AU  - Nelas P
AD  - Escola Superior de Saúde, Instituto Politécnico de Viseu, 3504-510 Viseu, 
      Portugal
FAU - Duarte, João
AU  - Duarte J
AD  - Escola Superior de Saúde, Instituto Politécnico de Viseu, 3504-510 Viseu, 
      Portugal
FAU - Carneiro, Juliana
AU  - Carneiro J
AD  - Escola Superior de Tecnologia da Saúde do Porto, Instituto Politécnico do Porto, 
      Vila Nova de Gaia, 4400-330 Vila Nova de Gaia Portugal
FAU - Oliveira, Ana I
AU  - Oliveira AI
AD  - Escola Superior de Tecnologia da Saúde do Porto, Instituto Politécnico do Porto, 
      Vila Nova de Gaia, 4400-330 Vila Nova de Gaia Portugal
AD  - Centro de Investigação em Saúde e Ambiente, Instituto Politécnico do Porto, Vila 
      Nova de Gaia, 4400-330 Vila Nova de Gaia Portugal
FAU - Pinho, Cláudia
AU  - Pinho C
AD  - Escola Superior de Tecnologia da Saúde do Porto, Instituto Politécnico do Porto, 
      Vila Nova de Gaia, 4400-330 Vila Nova de Gaia Portugal
AD  - Centro de Investigação em Saúde e Ambiente, Instituto Politécnico do Porto, Vila 
      Nova de Gaia, 4400-330 Vila Nova de Gaia Portugal
FAU - Couto, Cristina
AU  - Couto C
AD  - Escola Superior de Tecnologia da Saúde do Porto, Instituto Politécnico do Porto, 
      Vila Nova de Gaia, 4400-330 Vila Nova de Gaia Portugal
AD  - Serviços farmacêuticos, Hospital Pedro Hispano, Unidade Local de Saúde de 
      Matosinhos, EPE, 4454 509 Senhora da Hora, Portugal
FAU - Oliveira, Rita F
AU  - Oliveira RF
AD  - Escola Superior de Tecnologia da Saúde do Porto, Instituto Politécnico do Porto, 
      Vila Nova de Gaia, 4400-330 Vila Nova de Gaia Portugal
AD  - Centro de Investigação em Saúde e Ambiente, Instituto Politécnico do Porto, Vila 
      Nova de Gaia, 4400-330 Vila Nova de Gaia Portugal
FAU - Moreira, Fernando
AU  - Moreira F
AD  - Escola Superior de Tecnologia da Saúde do Porto, Instituto Politécnico do Porto, 
      Vila Nova de Gaia, 4400-330 Vila Nova de Gaia Portugal
AD  - Department of Legal Medicine and Forensic Sciences, Faculty of Medicine, 
      University of Porto, 4200-319 Porto, Portugal
AD  - Pharmaceutical Services, Centro Hospitalar de Vila Nova de Gaia/Espinho, EPE, 
      Vila Nova de Gaia, 4400-129 Vila Nova de Gaia, Portugal
FAU - Maia, Ana S
AU  - Maia AS
AD  - Faculdade Nobre, Feira de Santana, Bahia, 44001-008 Brasil
FAU - Oliveira, Michelle T
AU  - Oliveira MT
AD  - Faculdade Nobre, Feira de Santana, Bahia, 44001-008 Brasil
FAU - Sousa, Anderson R
AU  - Sousa AR
AD  - Faculdade Nobre, Feira de Santana, Bahia, 44001-008 Brasil
FAU - Ferreira, Paulo P
AU  - Ferreira PP
AD  - Secretaria de Saúde do Estado da Bahia, Salvador, Bahia, 41745-900 Brasil
FAU - Souza, Géssica M
AU  - Souza GM
AD  - Faculdade Nobre, Feira de Santana, Bahia, 44001-008 Brasil
FAU - Almada, Lívia F
AU  - Almada LF
AD  - Faculdade Nobre, Feira de Santana, Bahia, 44001-008 Brasil
FAU - Conceição, Milena A
AU  - Conceição MA
AD  - Faculdade Nobre, Feira de Santana, Bahia, 44001-008 Brasil
FAU - Santiago, Eujcely C
AU  - Santiago EC
AD  - Hospital Estadual da Criança, Vila Valqueire, Rio de Janeiro Brasil
FAU - Rodrigues, Sandra
AU  - Rodrigues S
AD  - Universidade Fernando Pessoa, Porto, 4249-004 Porto Portugal
FAU - Domingues, Gabriela
AU  - Domingues G
AD  - Universidade Fernando Pessoa, Porto, 4249-004 Porto Portugal
FAU - Ferreira, Irina
AU  - Ferreira I
AD  - Universidade Fernando Pessoa, Porto, 4249-004 Porto Portugal
FAU - Faria, Luís
AU  - Faria L
AD  - Universidade Fernando Pessoa, Porto, 4249-004 Porto Portugal
FAU - Seixas, Adérito
AU  - Seixas A
AD  - Universidade Fernando Pessoa, Porto, 4249-004 Porto Portugal
FAU - Costa, Ana R
AU  - Costa AR
AD  - Escola Superior de Tecnologia da Saúde, Instituto Politécnico do Porto, Vila Nova 
      de Gaia, 4400-330 Vila Nova de Gaia Portugal
FAU - Jesus, Ângelo
AU  - Jesus Â
AD  - Escola Superior de Tecnologia da Saúde, Instituto Politécnico do Porto, Vila Nova 
      de Gaia, 4400-330 Vila Nova de Gaia Portugal
FAU - Cardoso, Américo
AU  - Cardoso A
AD  - Escola Superior de Tecnologia da Saúde, Instituto Politécnico do Porto, Vila Nova 
      de Gaia, 4400-330 Vila Nova de Gaia Portugal
AD  - Instituto Português de Oncologia do Porto FG, EPE, Porto, 4200-072 Porto Portugal
FAU - Meireles, Alexandra
AU  - Meireles A
AD  - Escola Superior de Tecnologia da Saúde, Instituto Politécnico do Porto, Vila Nova 
      de Gaia, 4400-330 Vila Nova de Gaia Portugal
AD  - Centro Hospitalar do Porto, Porto, 4099-001 Porto Portugal
FAU - Colaço, Armanda
AU  - Colaço A
AD  - Escola Superior de Tecnologia da Saúde, Instituto Politécnico do Porto, Vila Nova 
      de Gaia, 4400-330 Vila Nova de Gaia Portugal
AD  - Centro Hospitalar São João, Porto, 4200-319 Porto Portugal
FAU - Cruz, Agostinho
AU  - Cruz A
AD  - Escola Superior de Tecnologia da Saúde, Instituto Politécnico do Porto, Vila Nova 
      de Gaia, 4400-330 Vila Nova de Gaia Portugal
FAU - Vieira, Viviane L
AU  - Vieira VL
AD  - Universidade de São Paulo, São Paulo, 05403-000 Brasil
FAU - Vincha, Kellem R
AU  - Vincha KR
AD  - Universidade de São Paulo, São Paulo, 05403-000 Brasil
FAU - Cervato-Mancuso, Ana Mª
AU  - Cervato-Mancuso AMª
AD  - Universidade de São Paulo, São Paulo, 05403-000 Brasil
FAU - Faria, Melissa
AU  - Faria M
AD  - Escola Superior de Tecnologia da Saúde de Coimbra, São Martinho do Bispo, 
      3046-854 Coimbra Portugal
FAU - Reis, Cláudia
AU  - Reis C
AD  - Escola Superior de Tecnologia da Saúde de Coimbra, São Martinho do Bispo, 
      3046-854 Coimbra Portugal
FAU - Cova, Marco P
AU  - Cova MP
AD  - VOID – Software Development, 2415-767 Leiria, Portugal
FAU - Ascenso, Rita T
AU  - Ascenso RT
AD  - Centre for Research in Informatics and Communications, Polytechnic Institute of 
      Leiria, 2411-901 Leiria, Portugal
AD  - Escola Superior de Tecnologia e Gestão, Instituto Politécnico de Leiria, 2411-901 
      Leiria, Portugal
FAU - Almeida, Henrique A
AU  - Almeida HA
AD  - Escola Superior de Tecnologia e Gestão, Instituto Politécnico de Leiria, 2411-901 
      Leiria, Portugal
FAU - Oliveira, Eunice G
AU  - Oliveira EG
AD  - Escola Superior de Tecnologia e Gestão, Instituto Politécnico de Leiria, 2411-901 
      Leiria, Portugal
AD  - Instituto de Engenharia de Sistemas e Computadores de Coimbra, 3000-033 Coimbra, 
      Portugal
FAU - Santana, Miguel
AU  - Santana M
AD  - Escola Superior de Tecnologia e Gestão, Instituto Politécnico de Leiria, 2411-901 
      Leiria, Portugal
FAU - Pereira, Rafael
AU  - Pereira R
AD  - Escola Superior de Tecnologia e Gestão, Instituto Politécnico de Leiria, 2411-901 
      Leiria, Portugal
FAU - Oliveira, Eunice G
AU  - Oliveira EG
AD  - Escola Superior de Tecnologia e Gestão, Instituto Politécnico de Leiria, 2411-901 
      Leiria, Portugal
AD  - Instituto de Engenharia de Sistemas e Computadores de Coimbra, 3000-033 Coimbra, 
      Portugal
FAU - Almeida, Henrique A
AU  - Almeida HA
AD  - Escola Superior de Tecnologia e Gestão, Instituto Politécnico de Leiria, 2411-901 
      Leiria, Portugal
FAU - Ascenso, Rita T
AU  - Ascenso RT
AD  - Escola Superior de Tecnologia e Gestão, Instituto Politécnico de Leiria, 2411-901 
      Leiria, Portugal
AD  - Centre for Research in Informatics and Communications, Polytechnic Institute of 
      Leiria, 2411-901 Leiria, Portugal
FAU - Jesus, Rita
AU  - Jesus R
AD  - Nova Medical School, Universidade Nova de Lisboa, 1169-056 Lisboa, Portugal
FAU - Tapadas, Rodrigo
AU  - Tapadas R
AD  - Nova Medical School, Universidade Nova de Lisboa, 1169-056 Lisboa, Portugal
FAU - Tim-Tim, Carolina
AU  - Tim-Tim C
AD  - Nova Medical School, Universidade Nova de Lisboa, 1169-056 Lisboa, Portugal
FAU - Cezanne, Catarina
AU  - Cezanne C
AD  - Nova Medical School, Universidade Nova de Lisboa, 1169-056 Lisboa, Portugal
FAU - Lagoa, Matilde
AU  - Lagoa M
AD  - Nova Medical School, Universidade Nova de Lisboa, 1169-056 Lisboa, Portugal
FAU - Dias, Sara S
AU  - Dias SS
AD  - Centro de Estudos de Doenças Crónicas, Universidade Nova de Lisboa, 1150-082 
      Lisboa, Portugal
AD  - Unidade de Investigação em Saúde, Escola Superior de Saúde de Leiria, 2411-901 
      Leiria, Portugal
FAU - Torgal, Jorge
AU  - Torgal J
AD  - Nova Medical School, Universidade Nova de Lisboa, 1169-056 Lisboa, Portugal
FAU - Lopes, João
AU  - Lopes J
AD  - Escola Superior de Tecnologia e Gestão, Instituto Politécnico de Leiria, 2411-901 
      Leiria, Portugal
FAU - Almeida, Henrique
AU  - Almeida H
AD  - Escola Superior de Tecnologia e Gestão, Instituto Politécnico de Leiria, 2411-901 
      Leiria, Portugal
FAU - Amado, Sandra
AU  - Amado S
AD  - School of Health Sciences, Polytechnic Institute of Leiria, 2411-901 Leiria, 
      Portugal
FAU - Carrão, Luís
AU  - Carrão L
AD  - School of Health Sciences, Polytechnic Institute of Leiria, 2411-901 Leiria, 
      Portugal
FAU - Cunha, Madalena
AU  - Cunha M
AD  - Centro de estudos em educação, tecnologias e saúde, Escola Superior de Saúde, 
      Instituto Politécnico de Viseu, 3504-510 Viseu, Portugal
FAU - Saboga-Nunes, Luís
AU  - Saboga-Nunes L
AD  - Escola Nacional de Saúde Publica, Lisboa, 1600-560 Lisboa Portugal
FAU - Albuquerque, Carlos
AU  - Albuquerque C
AD  - Centro de estudos em educação, tecnologias e saúde, Escola Superior de Saúde, 
      Instituto Politécnico de Viseu, 3504-510 Viseu, Portugal
FAU - Ribeiro, Olivério
AU  - Ribeiro O
AD  - Escola Superior de Saúde, Instituto Politécnico de Viseu, 3504-510 Viseu, 
      Portugal
FAU - Oliveira, Suzete
AU  - Oliveira S
AD  - Escola Superior de Tecnologia e Saúde, Instituto Politécnico do Porto, 4400-330 
      Vila Nova de Gaia, Portugal
FAU - Morais, Mª Carminda
AU  - Morais MªC
AD  - Escola Superior de Saúde, Instituto Politécnico de Viana do Castelo, 4900-347 
      Viana do Castelo, Portugal
FAU - Martins, Emília
AU  - Martins E
AD  - Centro de Estudos em Educação, Tecnologias e Saúde, Escola Superior de Educação 
      de Viseu, 3504-501 Viseu, Portugal
FAU - Mendes, Francisco
AU  - Mendes F
AD  - Centro de Estudos em Educação, Tecnologias e Saúde, Escola Superior de Educação 
      de Viseu, 3504-501 Viseu, Portugal
FAU - Fernandes, Rosina
AU  - Fernandes R
AD  - Centro de Estudos em Educação, Tecnologias e Saúde, Escola Superior de Educação 
      de Viseu, 3504-501 Viseu, Portugal
FAU - Magalhães, Cátia
AU  - Magalhães C
AD  - Centro de Estudos em Educação, Tecnologias e Saúde, Escola Superior de Educação 
      de Viseu, 3504-501 Viseu, Portugal
FAU - Araújo, Patrícia
AU  - Araújo P
AD  - Universidade Católica Portuguesa, Porto, 4202-401 Porto Portugal
FAU - Pedro, Ana R
AU  - Pedro AR
AD  - Escola Nacional de Saúde Pública, Lisboa, 1600-560 Lisboa Portugal
FAU - Amaral, Odete
AU  - Amaral O
AD  - Escola Superior de Saúde, Instituto Politécnico de Viseu, 3504-510 Viseu, 
      Portugal
FAU - Escoval, Ana
AU  - Escoval A
AD  - Escola Nacional de Saúde Pública, Lisboa, 1600-560 Lisboa Portugal
FAU - Assunção, Victor
AU  - Assunção V
AD  - Escola Superior de Saúde, Instituto Politécnico de Portalegre, Portalegre, 
      7301-901 Portalegre Portugal
FAU - Luís, Henrique
AU  - Luís H
AD  - Faculdade de Medicina Dentária, Universidade de Lisboa, Lisboa, 1649-003 Lisboa 
      Portugal
FAU - Luís, Luís
AU  - Luís L
AD  - Escola Superior de Saúde, Instituto Politécnico de Leiria, 2411-901 Leiria, 
      Portugal
FAU - Apolinário-Hagen, Jennifer
AU  - Apolinário-Hagen J
AD  - Department for Health Psychology, FernUniversität in Hagen, 58084 Hagen, Germany
FAU - Vehreschild, Viktor
AU  - Vehreschild V
AD  - Department for Health Psychology, FernUniversität in Hagen, 58084 Hagen, Germany
FAU - Fotschl, Ulrike
AU  - Fotschl U
AD  - Department of Biomedical Sciences, University of Applied Sciences Salzburg, 
      A-5412 Puch, Salzburg Austria
FAU - Lirk, Gerald
AU  - Lirk G
AD  - Department of Medical and Bioinformatics, University of Applied Sciences Upper 
      Austria, Hagenberg, A-4232 Hagenberg Austria
FAU - Martins, Anabela C
AU  - Martins AC
AD  - Escola Superior de Tecnologia da Saúde de Coimbra, São Martinho do Bispo, 
      3046-854 Coimbra, Portugal
FAU - Andrade, Isabel
AU  - Andrade I
AD  - Escola Superior de Tecnologia da Saúde de Coimbra, São Martinho do Bispo, 
      3046-854 Coimbra, Portugal
FAU - Mendes, Fernando
AU  - Mendes F
AD  - Escola Superior de Tecnologia da Saúde de Coimbra, São Martinho do Bispo, 
      3046-854 Coimbra, Portugal
FAU - Mendonça, Verónica
AU  - Mendonça V
AD  - Escola Superior de Tecnologia da Saúde de Coimbra, São Martinho do Bispo, 
      3046-854 Coimbra, Portugal
FAU - Antunes, Sandra
AU  - Antunes S
AD  - Escola Superior de Tecnologia da Saúde de Coimbra, São Martinho do Bispo, 
      3046-854 Coimbra, Portugal
FAU - Andrade, Isabel
AU  - Andrade I
AD  - Escola Superior de Tecnologia da Saúde de Coimbra, São Martinho do Bispo, 
      3046-854 Coimbra, Portugal
FAU - Osório, Nádia
AU  - Osório N
AD  - Escola Superior de Tecnologia da Saúde de Coimbra, São Martinho do Bispo, 
      3046-854 Coimbra, Portugal
FAU - Valado, Ana
AU  - Valado A
AD  - Escola Superior de Tecnologia da Saúde de Coimbra, São Martinho do Bispo, 
      3046-854 Coimbra, Portugal
FAU - Caseiro, Armando
AU  - Caseiro A
AD  - Escola Superior de Tecnologia da Saúde de Coimbra, São Martinho do Bispo, 
      3046-854 Coimbra, Portugal
FAU - Gabriel, António
AU  - Gabriel A
AD  - Escola Superior de Tecnologia da Saúde de Coimbra, São Martinho do Bispo, 
      3046-854 Coimbra, Portugal
FAU - Martins, Anabela C
AU  - Martins AC
AD  - Escola Superior de Tecnologia da Saúde de Coimbra, São Martinho do Bispo, 
      3046-854 Coimbra, Portugal
FAU - Mendes, Fernando
AU  - Mendes F
AD  - Escola Superior de Tecnologia da Saúde de Coimbra, São Martinho do Bispo, 
      3046-854 Coimbra, Portugal
FAU - Silva, Paula A
AU  - Silva PA
AD  - Universidad de Extremadura, 10003 Cáceres, España
FAU - Mónico, Lisete M
AU  - Mónico LM
AD  - Faculdade de Psicologia e Ciências da Educação, Universidade de Coimbra, 3001-802 
      Coimbra, Portugal
FAU - Parreira, Pedro M
AU  - Parreira PM
AD  - Escola Superior de Enfermagem de Coimbra, Coimbra, 3046-851 Portugal
FAU - Carvalho, Carla
AU  - Carvalho C
AD  - Faculdade de Psicologia e Ciências da Educação, Universidade de Coimbra, 3001-802 
      Coimbra, Portugal
FAU - Carvalho, Carla
AU  - Carvalho C
AD  - Faculdade de Psicologia e Ciências da Educação, Universidade de Coimbra, 3001-802 
      Coimbra, Portugal
FAU - Parreira, Pedro M
AU  - Parreira PM
AD  - Escola Superior de Enfermagem de Coimbra, Coimbra, 3046-851 Portugal
FAU - Mónico, Lisete M
AU  - Mónico LM
AD  - Faculdade de Psicologia e Ciências da Educação, Universidade de Coimbra, 3001-802 
      Coimbra, Portugal
FAU - Ruivo, Joana
AU  - Ruivo J
AD  - Faculdade de Psicologia e Ciências da Educação, Universidade de Coimbra, 3001-802 
      Coimbra, Portugal
FAU - Silva, Vânia
AU  - Silva V
AD  - Escola Superior de Enfermagem do Porto, 4200-072 Porto, Portugal
FAU - Sousa, Paulino
AU  - Sousa P
AD  - Escola Superior de Enfermagem do Porto, 4200-072 Porto, Portugal
AD  - Center for Health Technology and Services Research, Faculty of Medicine, 
      University of Porto, 4099-002 Porto, Portugal
FAU - Padilha, José M
AU  - Padilha JM
AD  - Escola Superior de Enfermagem do Porto, 4200-072 Porto, Portugal
FAU - Ferraz, Vera
AU  - Ferraz V
AD  - Centro Hospitalar de Trás–os-Montes e Alto Douro, Vila Real, 5000-508 Portugal
FAU - Aparício, Graça
AU  - Aparício G
AD  - Centro de estudos em educação, tecnologias e saúde, Escola Superior de Saúde, 
      Instituto Politécnico de Viseu, 3504-510 Viseu, Portugal
FAU - Duarte, João
AU  - Duarte J
AD  - Centro de estudos em educação, tecnologias e saúde, Escola Superior de Saúde, 
      Instituto Politécnico de Viseu, 3504-510 Viseu, Portugal
FAU - Vasconcelos, Carlos
AU  - Vasconcelos C
AD  - Polytechnic Institute of Viseu, Viseu, 3504-510 Portugal
AD  - University of Trás-os-Montes e Alto Douro, Vila Real, 5001-801 Portugal
FAU - Almeida, António
AU  - Almeida A
AD  - University of Trás-os-Montes e Alto Douro, Vila Real, 5001-801 Portugal
AD  - Research Centre Sports Sciences, Health Sciences and Human Development, 
      University of Trás-os-Montes e Alto Douro, Vila Real, 5001-801 Portugal
FAU - Neves, Joel
AU  - Neves J
AD  - University of Trás-os-Montes e Alto Douro, Vila Real, 5001-801 Portugal
FAU - Correia, Telma
AU  - Correia T
AD  - University of Trás-os-Montes e Alto Douro, Vila Real, 5001-801 Portugal
FAU - Amorim, Helena
AU  - Amorim H
AD  - University of Trás-os-Montes e Alto Douro, Vila Real, 5001-801 Portugal
FAU - Mendes, Romeu
AU  - Mendes R
AD  - University of Trás-os-Montes e Alto Douro, Vila Real, 5001-801 Portugal
AD  - Research Centre Sports Sciences, Health Sciences and Human Development, 
      University of Trás-os-Montes e Alto Douro, Vila Real, 5001-801 Portugal
AD  - Unidade de Saúde Pública, ACES Douro I, Marão e Douro Norte, Administração 
      Regional de Saúde do Norte, 5000-524 Vila Real, Portugal
FAU - Saboga-Nunes, Luís
AU  - Saboga-Nunes L
AD  - Centro de Investigação em Saúde Pública, Escola Nacional de Saúde Publica, 
      1600-560 Lisboa, Portugal
FAU - Cunha, Madalena
AU  - Cunha M
AD  - Centro de estudos em educação, tecnologias e saúde, Escola Superior de Saúde, 
      Instituto Politécnico de Viseu, 3504-510 Viseu, Portugal
FAU - Albuquerque, Carlos
AU  - Albuquerque C
AD  - Centro de estudos em educação, tecnologias e saúde, Escola Superior de Saúde, 
      Instituto Politécnico de Viseu, 3504-510 Viseu, Portugal
FAU - Pereira, Elsa S
AU  - Pereira ES
AD  - Hospital Prof. Doutor Fernando Fonseca E.P.E., Amadora, 2720-276 Portugal
FAU - Santos, Leonino S
AU  - Santos LS
AD  - Hospital Prof. Doutor Fernando Fonseca E.P.E., Amadora, 2720-276 Portugal
FAU - Reis, Ana S
AU  - Reis AS
AD  - Hospital Prof. Doutor Fernando Fonseca E.P.E., Amadora, 2720-276 Portugal
FAU - Silva, Helena R
AU  - Silva HR
AD  - Hospital Prof. Doutor Fernando Fonseca E.P.E., Amadora, 2720-276 Portugal
FAU - Rombo, João
AU  - Rombo J
AD  - Hospital Prof. Doutor Fernando Fonseca E.P.E., Amadora, 2720-276 Portugal
FAU - Fernandes, Jorge C
AU  - Fernandes JC
AD  - Hospital Prof. Doutor Fernando Fonseca E.P.E., Amadora, 2720-276 Portugal
FAU - Fernandes, Patrícia
AU  - Fernandes P
AD  - Hospital Prof. Doutor Fernando Fonseca E.P.E., Amadora, 2720-276 Portugal
FAU - Ribeiro, Jaime
AU  - Ribeiro J
AD  - Escola Superior de Saúde de Leiria eCADR& Centro de Investigação Didática e 
      Tecnologia na Formação de Formadores, Universidade de Aveiro, 3810-193 Aveiro, 
      Portugal
FAU - Mangas, Catarina
AU  - Mangas C
AD  - Unidade de Investigação Inclusão e Acessibilidade em Acção “iACT” e Escola 
      Superior Educação e Ciências Sociais, Instituto Politécnico de Leiria, 2411-901 
      Leiria, Portugal
FAU - Freire, Ana
AU  - Freire A
AD  - Instituto Politécnico de Leiria, 2411-901 Leiria, Portugal
FAU - Silva, Sara
AU  - Silva S
AD  - Unidade de Saúde Pública, Centro Hospitalar do Baixo Vouga, Aveiro, 3814-501 
      Portugal
FAU - Francisco, Irene
AU  - Francisco I
AD  - Unidade de Saúde Pública, Centro Hospitalar do Baixo Vouga, Aveiro, 3814-501 
      Portugal
FAU - Oliveira, Ana
AU  - Oliveira A
AD  - Unidade de Saúde Pública, Centro Hospitalar do Baixo Vouga, Aveiro, 3814-501 
      Portugal
FAU - Catarino, Helena
AU  - Catarino H
AD  - Health Research Unit & School of Health Sciences, Polytechnic institute of 
      Leiria, 2411-901 Leiria, Portugal
FAU - Dixe, Mª Anjos
AU  - Dixe MªA
AD  - Health Research Unit & School of Health Sciences, Polytechnic institute of 
      Leiria, 2411-901 Leiria, Portugal
FAU - Louro, Mª Clarisse
AU  - Louro MªC
AD  - Health Research Unit & School of Health Sciences, Polytechnic institute of 
      Leiria, 2411-901 Leiria, Portugal
FAU - Lopes, Saudade
AU  - Lopes S
AD  - Health Research Unit & School of Health Sciences, Polytechnic institute of 
      Leiria, 2411-901 Leiria, Portugal
FAU - Dixe, Anjos
AU  - Dixe A
AD  - Health Research Unit & School of Health Sciences, Polytechnic institute of 
      Leiria, 2411-901 Leiria, Portugal
FAU - Dixe, Mª Anjos
AU  - Dixe MªA
AD  - Health Research Unit & School of Health Sciences, Polytechnic institute of 
      Leiria, 2411-901 Leiria, Portugal
FAU - Menino, Eva
AU  - Menino E
AD  - Health Research Unit & School of Health Sciences, Polytechnic institute of 
      Leiria, 2411-901 Leiria, Portugal
FAU - Catarino, Helena
AU  - Catarino H
AD  - Health Research Unit & School of Health Sciences, Polytechnic institute of 
      Leiria, 2411-901 Leiria, Portugal
FAU - Soares, Fátima
AU  - Soares F
AD  - Unidade de Saúde Pública - ACES Pinhal Litoral, ARS Centro, 3100-462 Pombal, 
      Portugal
FAU - Oliveira, Ana P
AU  - Oliveira AP
AD  - Consulta Externa de Pediatria, Centro Hospitalar de Leiria, 2410-197 Leiria, 
      Portugal
FAU - Gordo, Sara
AU  - Gordo S
AD  - Health Research Unit & School of Health Sciences, Polytechnic institute of 
      Leiria, 2411-901 Leiria, Portugal
FAU - Kraus, Teresa
AU  - Kraus T
AD  - Health Research Unit & School of Health Sciences, Polytechnic institute of 
      Leiria, 2411-901 Leiria, Portugal
FAU - Tomás, Catarina
AU  - Tomás C
AD  - Health Research Unit & School of Health Sciences, Polytechnic institute of 
      Leiria, 2411-901 Leiria, Portugal
FAU - Queirós, Paulo
AU  - Queirós P
AD  - Escola Superior de Enfermagem de Coimbra, 3046-851 Coimbra, Portugal
FAU - Rodrigues, Teresa
AU  - Rodrigues T
AD  - Escola Superior Escola Superior de Enfermagem do Porto, 4200-072 Porto, Portugal
FAU - Sousa, Pedro
AU  - Sousa P
AD  - Health Research Unit & School of Health Sciences, Polytechnic institute of 
      Leiria, 2411-901 Leiria, Portugal
FAU - Frade, João G
AU  - Frade JG
AD  - Health Research Unit & School of Health Sciences, Polytechnic institute of 
      Leiria, 2411-901 Leiria, Portugal
FAU - Lobão, Catarina
AU  - Lobão C
AD  - Health Research Unit & School of Health Sciences, Polytechnic institute of 
      Leiria, 2411-901 Leiria, Portugal
FAU - Moura, Cynthia B
AU  - Moura CB
AD  - Universidade do Oeste do Paraná, Foz do Iguaçu, Paraná 85851-100 Brasil
FAU - Dreyer, Laysa C
AU  - Dreyer LC
AD  - Universidade do Oeste do Paraná, Foz do Iguaçu, Paraná 85851-100 Brasil
FAU - Meneghetti, Vanize
AU  - Meneghetti V
AD  - Universidade do Oeste do Paraná, Foz do Iguaçu, Paraná 85851-100 Brasil
FAU - Cabral, Priscila P
AU  - Cabral PP
AD  - Universidade do Oeste do Paraná, Foz do Iguaçu, Paraná 85851-100 Brasil
FAU - Pinto, Francisca
AU  - Pinto F
AD  - Centro de Investigação Interdisciplinar em Saúde, Universidade Católica 
      Portuguesa/Porto, 4202-401 Porto, Portugal
AD  - Instituto de Investigação e Formação Avançada em Ciências e Tecnologias da Saúde, 
      Cooperativa De Ensino Superior Politécnico Universitário, Instituto Politécnico 
      de Saúde do Norte, 4585-116 Gandra, Portugal
FAU - Sousa, Paulino
AU  - Sousa P
AD  - Escola Superior de Enfermagem do Porto, Porto, 4200-072 Porto, Portugal
AD  - Centre for Health Technology and Services Research, Faculdade de Medicina da 
      Universidade do Porto, 4200-450 Porto, Portugal
FAU - Esteves, Mª Raquel
AU  - Esteves MªR
AD  - Instituto de Investigação e Formação Avançada em Ciências e Tecnologias da Saúde, 
      Cooperativa De Ensino Superior Politécnico Universitário, Instituto Politécnico 
      de Saúde do Norte, 4585-116 Gandra, Portugal
FAU - Galvão, Sofia
AU  - Galvão S
AD  - Escola Superior de Tecnologia da Saúde de Coimbra, São Martinho do Bispo, 
      3046-854 Coimbra, Portugal
FAU - Tytgat, Ite
AU  - Tytgat I
AD  - University Thomas More, B - 2800 Mechelen, Belgium
FAU - Andrade, Isabel
AU  - Andrade I
AD  - Escola Superior de Tecnologia da Saúde de Coimbra, São Martinho do Bispo, 
      3046-854 Coimbra, Portugal
FAU - Osório, Nádia
AU  - Osório N
AD  - Escola Superior de Tecnologia da Saúde de Coimbra, São Martinho do Bispo, 
      3046-854 Coimbra, Portugal
FAU - Valado, Ana
AU  - Valado A
AD  - Escola Superior de Tecnologia da Saúde de Coimbra, São Martinho do Bispo, 
      3046-854 Coimbra, Portugal
FAU - Caseiro, Armando
AU  - Caseiro A
AD  - Escola Superior de Tecnologia da Saúde de Coimbra, São Martinho do Bispo, 
      3046-854 Coimbra, Portugal
FAU - Gabriel, António
AU  - Gabriel A
AD  - Escola Superior de Tecnologia da Saúde de Coimbra, São Martinho do Bispo, 
      3046-854 Coimbra, Portugal
FAU - Martins, Anabela C
AU  - Martins AC
AD  - Escola Superior de Tecnologia da Saúde de Coimbra, São Martinho do Bispo, 
      3046-854 Coimbra, Portugal
FAU - Mendes, Fernando
AU  - Mendes F
AD  - Escola Superior de Tecnologia da Saúde de Coimbra, São Martinho do Bispo, 
      3046-854 Coimbra, Portugal
FAU - Casas-Novas, Mónica
AU  - Casas-Novas M
AD  - Escola Superior de Tecnologia da Saúde de Coimbra, São Martinho do Bispo, 
      3046-854 Coimbra, Portugal
FAU - Bernardo, Helena
AU  - Bernardo H
AD  - Escola Superior de Tecnologia da Saúde de Coimbra, São Martinho do Bispo, 
      3046-854 Coimbra, Portugal
FAU - Andrade, Isabel
AU  - Andrade I
AD  - Escola Superior de Tecnologia da Saúde de Coimbra, São Martinho do Bispo, 
      3046-854 Coimbra, Portugal
FAU - Sousa, Gracinda
AU  - Sousa G
AD  - Instituto Português do Sangue e da Transplantação, Lisboa, 1000-208 Portugal
FAU - Sousa, Ana P
AU  - Sousa AP
AD  - Instituto Português do Sangue e da Transplantação, Lisboa, 1000-208 Portugal
FAU - Rocha, Clara
AU  - Rocha C
AD  - Escola Superior de Tecnologia da Saúde de Coimbra, São Martinho do Bispo, 
      3046-854 Coimbra, Portugal
FAU - Belo, Pedro
AU  - Belo P
AD  - Escola Superior de Tecnologia da Saúde de Coimbra, São Martinho do Bispo, 
      3046-854 Coimbra, Portugal
FAU - Osório, Nádia
AU  - Osório N
AD  - Escola Superior de Tecnologia da Saúde de Coimbra, São Martinho do Bispo, 
      3046-854 Coimbra, Portugal
FAU - Valado, Ana
AU  - Valado A
AD  - Escola Superior de Tecnologia da Saúde de Coimbra, São Martinho do Bispo, 
      3046-854 Coimbra, Portugal
FAU - Caseiro, Armando
AU  - Caseiro A
AD  - Escola Superior de Tecnologia da Saúde de Coimbra, São Martinho do Bispo, 
      3046-854 Coimbra, Portugal
FAU - Gabriel, António
AU  - Gabriel A
AD  - Escola Superior de Tecnologia da Saúde de Coimbra, São Martinho do Bispo, 
      3046-854 Coimbra, Portugal
FAU - Martins, Anabela C
AU  - Martins AC
AD  - Escola Superior de Tecnologia da Saúde de Coimbra, São Martinho do Bispo, 
      3046-854 Coimbra, Portugal
FAU - Mendes, Fernando
AU  - Mendes F
AD  - Escola Superior de Tecnologia da Saúde de Coimbra, São Martinho do Bispo, 
      3046-854 Coimbra, Portugal
FAU - Martins, Fátima
AU  - Martins F
AD  - Escola Superior de Enfermagem, Universidade do Minho, Braga, 4710-057 Portugal
FAU - Pulido-Fuentes, Montserrat
AU  - Pulido-Fuentes M
AD  - Facultad de Terapia Ocupacional, Logopedia y Enfermería, Universidad de 
      Castilla-La Mancha, 45600 Talavera de la Reina, Toledo España
FAU - Barroso, Isabel
AU  - Barroso I
AD  - Universidade de Trás-os-Montes e Alto Douro, Vila Real, 5001-801 Portugal
FAU - Cabral, Gil
AU  - Cabral G
AD  - Centro Hospitalar de Trás-os-Montes e Alto Douro, Vila Real, 5000-508 Portugal
FAU - Monteiro, M João
AU  - Monteiro MJ
AD  - Universidade de Trás-os-Montes e Alto Douro, Vila Real, 5001-801 Portugal
FAU - Rainho, Conceição
AU  - Rainho C
AD  - Universidade de Trás-os-Montes e Alto Douro, Vila Real, 5001-801 Portugal
FAU - Prado, Alessandro
AU  - Prado A
AD  - Universidade de São Paulo, São Paulo, 05403-000 Brasil
FAU - Carvalho, Yara M
AU  - Carvalho YM
AD  - Universidade de São Paulo, São Paulo, 05403-000 Brasil
FAU - Campos, Maria
AU  - Campos M
AD  - Faculdade de Ciências do Desporto e Educação Física, Universidade de Coimbra, 
      3040-248 Coimbra, Portugal
FAU - Moreira, Liliana
AU  - Moreira L
AD  - Faculdade de Ciências do Desporto e Educação Física, Universidade de Coimbra, 
      3040-248 Coimbra, Portugal
FAU - Ferreira, José
AU  - Ferreira J
AD  - Faculdade de Ciências do Desporto e Educação Física, Universidade de Coimbra, 
      3040-248 Coimbra, Portugal
FAU - Teixeira, Ana
AU  - Teixeira A
AD  - Faculdade de Ciências do Desporto e Educação Física, Universidade de Coimbra, 
      3040-248 Coimbra, Portugal
FAU - Rama, Luís
AU  - Rama L
AD  - Faculdade de Ciências do Desporto e Educação Física, Universidade de Coimbra, 
      3040-248 Coimbra, Portugal
FAU - Campos, Maria
AU  - Campos M
AD  - Faculdade de Ciências do Desporto e Educação Física, Universidade de Coimbra, 
      3040-248 Coimbra, Portugal
FAU - Moreira, Liliana
AU  - Moreira L
AD  - Faculdade de Ciências do Desporto e Educação Física, Universidade de Coimbra, 
      3040-248 Coimbra, Portugal
FAU - Ferreira, José
AU  - Ferreira J
AD  - Faculdade de Ciências do Desporto e Educação Física, Universidade de Coimbra, 
      3040-248 Coimbra, Portugal
FAU - Teixeira, Ana
AU  - Teixeira A
AD  - Faculdade de Ciências do Desporto e Educação Física, Universidade de Coimbra, 
      3040-248 Coimbra, Portugal
FAU - Rama, Luís
AU  - Rama L
AD  - Faculdade de Ciências do Desporto e Educação Física, Universidade de Coimbra, 
      3040-248 Coimbra, Portugal
LA  - eng
PT  - Journal Article
DEP - 20160706
PL  - England
TA  - BMC Health Serv Res
JT  - BMC health services research
JID - 101088677
SB  - IM
PMC - PMC4943498
EDAT- 2016/07/15 06:00
MHDA- 2016/07/15 06:01
PMCR- 2016/07/06
CRDT- 2016/07/14 06:00
PHST- 2016/07/14 06:00 [entrez]
PHST- 2016/07/15 06:00 [pubmed]
PHST- 2016/07/15 06:01 [medline]
PHST- 2016/07/06 00:00 [pmc-release]
AID - 10.1186/s12913-016-1423-5 [pii]
AID - 1423 [pii]
AID - 10.1186/s12913-016-1423-5 [doi]
PST - epublish
SO  - BMC Health Serv Res. 2016 Jul 6;16 Suppl 3(Suppl 3):200. doi: 
      10.1186/s12913-016-1423-5.

PMID- 38606175
OWN - NLM
STAT- PubMed-not-MEDLINE
LR  - 20240425
IS  - 1663-9812 (Print)
IS  - 1663-9812 (Electronic)
IS  - 1663-9812 (Linking)
VI  - 15
DP  - 2024
TI  - Evidence mapping of traditional Chinese medicine in diabetic peripheral 
      neuropathy treatment.
PG  - 1325607
LID - 10.3389/fphar.2024.1325607 [doi]
LID - 1325607
AB  - Objective: Diabetic peripheral neuropathy (DPN) stands as a crucial complication 
      of diabetes, significantly affecting patients' quality of life. This study aims 
      to elucidate the evidence distribution from clinical randomized controlled trials 
      (RCTs) on DPN treatment with traditional Chinese medicine (TCM) through evidence 
      mapping. Methods: A comprehensive search was conducted from January 2017 to 
      October 2022 in databases such as Wanfang (China Online Journals), CNKI (China 
      National Knowledge Infrastructure), VIP (China Science and Technology Journal 
      Database), SinoMed (Chinese Biomedical Literature Database), PubMed, Web of 
      Science, and Cochrane Library. Literature related to the treatment of DPN with 
      TCM was selected. From the 1,229 RCTs identified over the past 6 years, relevant 
      data were extracted. The evidence mapping approach was utilized, and trends in 
      publications, study scales, intervention types, and evaluation indicators were 
      analyzed using descriptive text combined with tables and bubble charts. Results: 
      Research on the treatment of DPN with TCM is extensive. The publication trend 
      remains relatively stable with predominantly smaller sample sizes. The main 
      treatments encompass oral Chinese medicine and traditional external treatments. 
      The most common evaluation indicators are neurophysiological, efficiency rate, 
      symptom signs, neuropathy scores, and traditional Chinese symptoms, with less 
      focus on psychological status and the ankle-brachial index (ABI). Conclusion: 
      Shedding light on contemporary research, this study explores the current RCTs 
      evaluating TCM's efficacy in treating DPN. The findings not only highlight the 
      potential role of TCM in addressing diabetic complications but also underscore 
      areas that could benefit from refined research approaches, expanded intervention 
      methods, and broader assessment criteria. Our observations aim to inform and 
      inspire future research directions and clinical practices concerning TCM's role 
      in managing diabetes-associated complications.
CI  - Copyright © 2024 Fu, Wang, Li, Huang, Gao, Xu, Li, Liu and Zhang.
FAU - Fu, Yujie
AU  - Fu Y
AD  - Graduate School, Beijing University of Chinese Medicine, Beijing, China.
FAU - Wang, Yiming
AU  - Wang Y
AD  - Graduate School, China Academy of Chinese Medical Sciences, Beijing, China.
FAU - Li, Zhenghong
AU  - Li Z
AD  - Research Department, Swiss University of Traditional Chinese Medicine, Bad 
      Zurzach, Switzerland.
FAU - Huang, Ke
AU  - Huang K
AD  - Institute of Endocrinology, Xiyuan Hospital, China Academy of Chinese Medical 
      Sciences, Beijing, China.
FAU - Gao, Yating
AU  - Gao Y
AD  - Graduate School, Beijing University of Chinese Medicine, Beijing, China.
FAU - Xu, Shanqiong
AU  - Xu S
AD  - Graduate School, Beijing University of Chinese Medicine, Beijing, China.
FAU - Li, Qingna
AU  - Li Q
AD  - Institute of Clinical Pharmacology, Xiyuan Hospital, China Academy of Chinese 
      Medical Sciences, Beijing, China.
FAU - Liu, Xingfang
AU  - Liu X
AD  - Research Department, Swiss University of Traditional Chinese Medicine, Bad 
      Zurzach, Switzerland.
FAU - Zhang, Guangde
AU  - Zhang G
AD  - Institute of Endocrinology, Xiyuan Hospital, China Academy of Chinese Medical 
      Sciences, Beijing, China.
LA  - eng
PT  - Journal Article
PT  - Systematic Review
DEP - 20240328
PL  - Switzerland
TA  - Front Pharmacol
JT  - Frontiers in pharmacology
JID - 101548923
PMC - PMC11006961
OTO - NOTNLM
OT  - complications
OT  - diabetes
OT  - diabetic peripheral neuropathy
OT  - evidence mapping
OT  - randomized controlled trial
OT  - systematic review
OT  - traditional Chinese medicine
COIS- The authors declare that the research was conducted in the absence of any 
      commercial or financial relationships that could be construed as a potential 
      conflict of interest. The reviewer XG declared a shared parent affiliation with 
      the author(s) YF, YG, and SX to the handling editor at the time of review.
EDAT- 2024/04/12 06:44
MHDA- 2024/04/12 06:45
PMCR- 2024/03/28
CRDT- 2024/04/12 03:41
PHST- 2024/01/17 00:00 [received]
PHST- 2024/03/19 00:00 [accepted]
PHST- 2024/04/12 06:45 [medline]
PHST- 2024/04/12 06:44 [pubmed]
PHST- 2024/04/12 03:41 [entrez]
PHST- 2024/03/28 00:00 [pmc-release]
AID - 1325607 [pii]
AID - 10.3389/fphar.2024.1325607 [doi]
PST - epublish
SO  - Front Pharmacol. 2024 Mar 28;15:1325607. doi: 10.3389/fphar.2024.1325607. 
      eCollection 2024.

PMID- 29580105
OWN - NLM
STAT- MEDLINE
DCOM- 20200102
LR  - 20200102
IS  - 1939-022X (Electronic)
IS  - 1939-0211 (Linking)
VI  - 16
IP  - 4
DP  - 2019
TI  - Herbal Remedies: A Boon for Diabetic Neuropathy.
PG  - 470-490
LID - 10.1080/19390211.2018.1441203 [doi]
AB  - Diabetic neuropathy is a chronic complication of diabetes mellitus affecting 
      about 50% of patients. Its symptoms include decreased motility and severe pain in 
      peripheral parts. The pathogenesis involved is an abnormality in blood vessels 
      that supply the peripheral nerves, metabolic disorders such as myo-inositol 
      depletion, and increased nonenzymatic glycation. Moreover, oxidative stress in 
      neurons results in activation of multiple biochemical pathways, which results in 
      the generation of free radicals. Apart from available marketed formulations, 
      extensive research is being carried out on herbal-based natural products to 
      control hyperglycemia and its associated complications. This review is focused to 
      provide a summary on diabetic neuropathy covering its etiology, types, and 
      existing work on herbal-based therapies, which include pure compounds isolated 
      from plant materials, plant extracts, and Ayurvedic preparations.
FAU - Tiwari, Reshu
AU  - Tiwari R
AD  - a Faculty of Pharmacy , Integral University , Dasauli , Lucknow , India.
FAU - Siddiqui, Mohd Haris
AU  - Siddiqui MH
AD  - b Associate Professor & Head, Department of Bioengineering , Integral University 
      , Dasauli, Lucknow , India.
FAU - Mahmood, Tarique
AU  - Mahmood T
AD  - a Faculty of Pharmacy , Integral University , Dasauli , Lucknow , India.
FAU - Bagga, Paramdeep
AU  - Bagga P
AD  - a Faculty of Pharmacy , Integral University , Dasauli , Lucknow , India.
FAU - Ahsan, Farogh
AU  - Ahsan F
AD  - a Faculty of Pharmacy , Integral University , Dasauli , Lucknow , India.
FAU - Shamim, Arshiya
AU  - Shamim A
AD  - a Faculty of Pharmacy , Integral University , Dasauli , Lucknow , India.
LA  - eng
PT  - Journal Article
PT  - Review
DEP - 20180326
PL  - England
TA  - J Diet Suppl
JT  - Journal of dietary supplements
JID - 101249830
RN  - 0 (Drugs, Chinese Herbal)
RN  - 0 (Plant Extracts)
SB  - IM
MH  - Animals
MH  - Diabetic Neuropathies/*drug therapy/etiology/physiopathology
MH  - Drugs, Chinese Herbal/therapeutic use
MH  - Humans
MH  - Hyperglycemia/drug therapy
MH  - Medicine, Ayurvedic
MH  - Oxidative Stress
MH  - Phytotherapy
MH  - Plant Extracts/*therapeutic use
OTO - NOTNLM
OT  - biochemical pathways
OT  - diabetes mellitus
OT  - diabetic neuropathy
OT  - hyperglycemia
OT  - myo-inositol depletion
EDAT- 2018/03/28 06:00
MHDA- 2020/01/03 06:00
CRDT- 2018/03/28 06:00
PHST- 2018/03/28 06:00 [pubmed]
PHST- 2020/01/03 06:00 [medline]
PHST- 2018/03/28 06:00 [entrez]
AID - 10.1080/19390211.2018.1441203 [doi]
PST - ppublish
SO  - J Diet Suppl. 2019;16(4):470-490. doi: 10.1080/19390211.2018.1441203. Epub 2018 
      Mar 26.

PMID- 40937416
OWN - NLM
STAT- MEDLINE
DCOM- 20250915
LR  - 20250916
IS  - 1664-2392 (Print)
IS  - 1664-2392 (Electronic)
IS  - 1664-2392 (Linking)
VI  - 16
DP  - 2025
TI  - Traditional Chinese medicine for diabetic peripheral neuropathy: a network 
      meta-analysis.
PG  - 1596924
LID - 10.3389/fendo.2025.1596924 [doi]
LID - 1596924
AB  - BACKGROUND: Diabetic peripheral neuropathy (DPN) is a common complication of 
      diabetes mellitus, characterized by high morbidity and significant disability. 
      Traditional Chinese medicine (TCM) has shown potential in relieving symptoms and 
      improving neurological function through multi-targeted mechanisms; however, the 
      efficacy and safety of different TCM therapies have yet to be systematically 
      evaluated. OBJECTIVE: This study aims to provide evidence-based medicine for 
      treating DPN with TCM therapy by network meta-analysis (NMA). METHODS: This study 
      comprehensively searched nine databases constructed up to November 2024. The 
      quality and evidence of the included RCTs were assessed using the risk of bias 
      assessment tool and GRADE pro, and pairwise meta-analysis and NMA were performed 
      using RevMan, Stata, and R Studio. The results showed that 95 RCTs involving 8194 
      patients were included, containing 9 TCM therapies. RESULTS: TCM Decoration + 
      Acupuncture ranked highest in improving the motor conduction velocity of the 
      common peroneal nerve (SUCRA = 0.81), followed by TCM Decoction + Chinese Herbal 
      Footbath (SUCRA = 0.80), electroacupuncture (SUCRA = 0.75). Regarding the sensory 
      conduction velocity of the common peroneal nerve, TCM Decoration + Chinese Herbal 
      Foot (SUCRA=0.87) ranked first, followed by TCM Decoction + Acupuncture (SUCRA = 
      0.83), and TCM Decoction (SUCRA = 0.51). Electroacupuncture (SUCRA = 0.83) ranks 
      first in improving median nerve motor conduction velocity, followed by TCM 
      Decoction + Acupuncture (SCURA = 0.98), TCM Decoction (SUCRA = 0.55). TCM 
      Decoration + Acupuncture (SUCRA=0.98) ranks first in improving the sensory 
      conduction velocity of the median nerve, followed by electroacupuncture (SUCRA = 
      0.51), and Chinese Patent Medicine (SUCRA = 0.51). TCM Decoration + Chinese 
      Herbal Footbath (SUCRA = 0.85) ranked first in improving overall clinical 
      symptoms of DPN. CONCLUSION: The effectiveness and safety of traditional Chinese 
      medicine therapy in treating DPN have been preliminarily verified. In clinical 
      practice, conservative clinical stratification selection can be made based on the 
      results of this study and the actual situation. In addition, due to the limited 
      quality of the included studies, larger sample sizes and high-quality research 
      are still needed. SYSTEMATIC REVIEW REGISTRATION: 
      https://www.crd.york.ac.uk/PROSPERO/, identifier (CRD42024589159).
CI  - Copyright © 2025 Hu, Wang, Hao, Pan, Li, Zhou, Wang, Gong, Wu, Dong, Chen and 
      Wang.
FAU - Hu, Jinglin
AU  - Hu J
AD  - College of Acupuncture and Tuina, Changchun University of Chinese Medicine, 
      Changchun, Jilin, China.
FAU - Wang, Haili
AU  - Wang H
AD  - Department of Acupuncture and Tuina, Affiliated Hospital of Changchun University 
      of Traditional Chinese Medicine, Changchun, Jilin, China.
FAU - Hao, Xiaogang
AU  - Hao X
AD  - Department of Acupuncture and Tuina, Affiliated Hospital of Changchun University 
      of Traditional Chinese Medicine, Changchun, Jilin, China.
FAU - Pan, Ting
AU  - Pan T
AD  - Department of Acupuncture and Tuina, Affiliated Hospital of Changchun University 
      of Traditional Chinese Medicine, Changchun, Jilin, China.
FAU - Li, Xuefeng
AU  - Li X
AD  - Department of Acupuncture and Tuina, Affiliated Hospital of Changchun University 
      of Traditional Chinese Medicine, Changchun, Jilin, China.
FAU - Zhou, Xue
AU  - Zhou X
AD  - College of Acupuncture and Tuina, Changchun University of Chinese Medicine, 
      Changchun, Jilin, China.
FAU - Wang, Siyi
AU  - Wang S
AD  - College of Acupuncture and Tuina, Changchun University of Chinese Medicine, 
      Changchun, Jilin, China.
FAU - Gong, Yubo
AU  - Gong Y
AD  - College of Acupuncture and Tuina, Changchun University of Chinese Medicine, 
      Changchun, Jilin, China.
FAU - Wu, Lingfeng
AU  - Wu L
AD  - College of Acupuncture and Tuina, Changchun University of Chinese Medicine, 
      Changchun, Jilin, China.
FAU - Dong, Shuo
AU  - Dong S
AD  - College of Acupuncture and Tuina, Changchun University of Chinese Medicine, 
      Changchun, Jilin, China.
FAU - Chen, Xinhua
AU  - Chen X
AD  - Department of Acupuncture and Tuina, Affiliated Hospital of Changchun University 
      of Traditional Chinese Medicine, Changchun, Jilin, China.
FAU - Wang, Xichen
AU  - Wang X
AD  - School of Medical Information, Changchun University of Chinese Medicine, 
      Changchun, Jilin, China.
LA  - eng
PT  - Journal Article
PT  - Network Meta-Analysis
PT  - Systematic Review
DEP - 20250827
PL  - Switzerland
TA  - Front Endocrinol (Lausanne)
JT  - Frontiers in endocrinology
JID - 101555782
RN  - 0 (Drugs, Chinese Herbal)
SB  - IM
MH  - Humans
MH  - Acupuncture Therapy/methods
MH  - *Diabetic Neuropathies/therapy
MH  - *Drugs, Chinese Herbal/therapeutic use
MH  - *Medicine, Chinese Traditional/methods
MH  - Randomized Controlled Trials as Topic
PMC - PMC12420273
OTO - NOTNLM
OT  - TCM
OT  - diabetic peripheral neuropathy
OT  - meta-analysis
OT  - network meta-analysis
OT  - traditional Chinese medicine
COIS- The authors declare that the research was conducted in the absence of any 
      commercial or financial relationships that could be construed as a potential 
      conflict of interest.
EDAT- 2025/09/12 06:29
MHDA- 2025/09/16 00:33
PMCR- 2025/08/27
CRDT- 2025/09/12 04:44
PHST- 2025/03/20 00:00 [received]
PHST- 2025/07/28 00:00 [accepted]
PHST- 2025/09/16 00:33 [medline]
PHST- 2025/09/12 06:29 [pubmed]
PHST- 2025/09/12 04:44 [entrez]
PHST- 2025/08/27 00:00 [pmc-release]
AID - 10.3389/fendo.2025.1596924 [doi]
PST - epublish
SO  - Front Endocrinol (Lausanne). 2025 Aug 27;16:1596924. doi: 
      10.3389/fendo.2025.1596924. eCollection 2025.

PMID- 39084449
OWN - NLM
STAT- MEDLINE
DCOM- 20240905
LR  - 20240905
IS  - 1879-0003 (Electronic)
IS  - 0141-8130 (Linking)
VI  - 277
IP  - Pt 4
DP  - 2024 Oct
TI  - Alleviated diabetic osteoporosis and peripheral neuropathic pain by Rehmannia 
      glutinosa Libosch polysaccharide via increasing regulatory T cells.
PG  - 134241
LID - S0141-8130(24)05046-3 [pii]
LID - 10.1016/j.ijbiomac.2024.134241 [doi]
AB  - Diabetic peripheral neuropathy (DPN) and diabetic osteoporosis (DOP) are 
      conditions that significantly impact the quality of life of patients worldwide. 
      Rehmanniae Radix Preparata, a component of traditional Chinese medicine with a 
      history spanning thousands of years, has been utilized in the treatment of 
      osteoporosis and diabetes. Specifically, Rehmannia glutinosa Libosch 
      polysaccharide (RGP), a key bioactive compound of Rehmanniae Radix Preparata, has 
      demonstrated immune-modulating properties and beneficial effects on 
      hyperglycemia, hyperlipidemia, and vascular inflammation in diabetic mice. 
      Despite these known actions, the precise mechanisms of RGP in addressing DOP and 
      DPN remain unclear. Our study aimed to explore the impact of RGP on osteoporosis 
      and peripheral neuropathic pain in diabetic mice induced by streptozotocin (STZ). 
      The findings revealed that RGP not only improved hyperglycemia and osteoporosis 
      in STZ-induced diabetic mice but also enhanced osteogenesis, insulin production, 
      and nerve health. Specifically, RGP alleviated distal pain, improved nerve 
      conduction velocity, nerve fiber integrity, and immune cell balance in the 
      spleen. Mechanistically, RGP was found to upregulate HDAC6 mRNA expression in 
      regulatory T cells, potentially shedding light on novel pathways for preventing 
      DOP and DPN. These results offer promising insights for the development of new 
      therapeutic approaches for diabetic complications.
CI  - Copyright © 2024 Elsevier B.V. All rights reserved.
FAU - Yue, Wenjie
AU  - Yue W
AD  - Department of Orthopaedics, The First Affiliated Hospital of Dalian Medical 
      University, Dalian 116011, China.
FAU - Sun, Na
AU  - Sun N
AD  - Department of Pharmacy, The Third People's Hospital of Dalian, Dalian 116091, 
      China.
FAU - Zhang, Jing
AU  - Zhang J
AD  - Department of Orthopaedics, The First Affiliated Hospital of Dalian Medical 
      University, Dalian 116011, China.
FAU - Zhang, Wanhao
AU  - Zhang W
AD  - Department of Orthopaedics, The First Affiliated Hospital of Dalian Medical 
      University, Dalian 116011, China.
FAU - Wu, Yueshu
AU  - Wu Y
AD  - Department of Orthopaedics, The First Affiliated Hospital of Dalian Medical 
      University, Dalian 116011, China.
FAU - Qu, Xiaochen
AU  - Qu X
AD  - Department of Orthopaedics, The First Affiliated Hospital of Dalian Medical 
      University, Dalian 116011, China; Key Laboratory of Molecular Mechanism for 
      Repair and Remodeling of Orthopaedic Diseases, Dalian 116011, Liaoning Province, 
      China.
FAU - Zong, Junwei
AU  - Zong J
AD  - Department of Orthopaedics, The First Affiliated Hospital of Dalian Medical 
      University, Dalian 116011, China; Key Laboratory of Molecular Mechanism for 
      Repair and Remodeling of Orthopaedic Diseases, Dalian 116011, Liaoning Province, 
      China.
FAU - Xu, Gang
AU  - Xu G
AD  - Department of Orthopaedics, The First Affiliated Hospital of Dalian Medical 
      University, Dalian 116011, China; Key Laboratory of Molecular Mechanism for 
      Repair and Remodeling of Orthopaedic Diseases, Dalian 116011, Liaoning Province, 
      China. Electronic address: xugang@dmu.edu.cn.
LA  - eng
PT  - Journal Article
DEP - 20240729
PL  - Netherlands
TA  - Int J Biol Macromol
JT  - International journal of biological macromolecules
JID - 7909578
RN  - 0 (Polysaccharides)
SB  - IM
MH  - Animals
MH  - *Rehmannia/chemistry
MH  - *Polysaccharides/pharmacology/chemistry/therapeutic use
MH  - Mice
MH  - *Osteoporosis/drug therapy/etiology
MH  - *Diabetic Neuropathies/drug therapy
MH  - *T-Lymphocytes, Regulatory/drug effects
MH  - *Diabetes Mellitus, Experimental/drug therapy/complications
MH  - Male
MH  - Neuralgia/drug therapy/etiology
OTO - NOTNLM
OT  - Diabetic osteoporosis
OT  - Diabetic peripheral neuropathy
OT  - Regulatory T cells
OT  - Rehmannia glutinosa Libosch polysaccharide
COIS- Declaration of competing interest We wish to confirm that there are no known 
      conflicts of interest associated with this publication and there has been no 
      significant financial support for this work that could have influenced its 
      outcome.
EDAT- 2024/08/01 00:42
MHDA- 2024/09/05 12:43
CRDT- 2024/07/31 19:18
PHST- 2024/05/11 00:00 [received]
PHST- 2024/07/02 00:00 [revised]
PHST- 2024/07/26 00:00 [accepted]
PHST- 2024/09/05 12:43 [medline]
PHST- 2024/08/01 00:42 [pubmed]
PHST- 2024/07/31 19:18 [entrez]
AID - S0141-8130(24)05046-3 [pii]
AID - 10.1016/j.ijbiomac.2024.134241 [doi]
PST - ppublish
SO  - Int J Biol Macromol. 2024 Oct;277(Pt 4):134241. doi: 
      10.1016/j.ijbiomac.2024.134241. Epub 2024 Jul 29.

PMID- 36670985
OWN - NLM
STAT- PubMed-not-MEDLINE
LR  - 20230201
IS  - 2076-3921 (Print)
IS  - 2076-3921 (Electronic)
IS  - 2076-3921 (Linking)
VI  - 12
IP  - 1
DP  - 2023 Jan 4
TI  - Antioxidant Phytochemicals as Potential Therapy for Diabetic Complications.
LID - 10.3390/antiox12010123 [doi]
LID - 123
AB  - The global prevalence of diabetes continues to increase partly due to rapid 
      urbanization and an increase in the aging population. Consequently, this is 
      associated with a parallel increase in the prevalence of diabetic vascular 
      complications which significantly worsen the burden of diabetes. For these 
      diabetic vascular complications, there is still an unmet need for safe and 
      effective alternative/adjuvant therapeutic interventions. There is also an 
      increasing urge for therapeutic options to come from natural products such as 
      plants. Hyperglycemia-induced oxidative stress is central to the development of 
      diabetes and diabetic complications. Furthermore, oxidative stress-induced 
      inflammation and insulin resistance are central to endothelial damage and the 
      progression of diabetic complications. Human and animal studies have shown that 
      polyphenols could reduce oxidative stress, hyperglycemia, and prevent diabetic 
      complications including diabetic retinopathy, diabetic nephropathy, and diabetic 
      peripheral neuropathy. Part of the therapeutic effects of polyphenols is 
      attributed to their modulatory effect on endogenous antioxidant systems. This 
      review attempts to summarize the established effects of polyphenols on endogenous 
      antioxidant systems from the literature. Moreover, potential therapeutic 
      strategies for harnessing the potential benefits of polyphenols for diabetic 
      vascular complications are also discussed.
FAU - Akpoveso, Oke-Oghene Philomena
AU  - Akpoveso OP
AD  - School of Basic Sciences, All American Institute of Medical Sciences, Black 
      River, Saint Elizabeth Parish JMDEH03, Jamaica.
FAU - Ubah, Emeka Emmanuel
AU  - Ubah EE
AD  - Department of Biochemistry, Michael Okpara University of Agriculture, Umudike 
      440109, Nigeria.
FAU - Obasanmi, Gideon
AU  - Obasanmi G
AD  - Department of Ophthalmology and Visual Sciences, The University of British 
      Columbia, Vancouver, BC V5Z 0A6, Canada.
LA  - eng
PT  - Journal Article
PT  - Review
DEP - 20230104
PL  - Switzerland
TA  - Antioxidants (Basel)
JT  - Antioxidants (Basel, Switzerland)
JID - 101668981
PMC - PMC9855127
OTO - NOTNLM
OT  - antioxidants
OT  - diabetic complications
OT  - diabetic nephropathy
OT  - diabetic neuropathy
OT  - diabetic retinopathy
OT  - oxidative stress
OT  - phytochemicals
OT  - polyphenols
COIS- The authors declare no conflict of interest.
EDAT- 2023/01/22 06:00
MHDA- 2023/01/22 06:01
PMCR- 2023/01/04
CRDT- 2023/01/21 01:04
PHST- 2022/10/30 00:00 [received]
PHST- 2022/12/10 00:00 [revised]
PHST- 2022/12/21 00:00 [accepted]
PHST- 2023/01/21 01:04 [entrez]
PHST- 2023/01/22 06:00 [pubmed]
PHST- 2023/01/22 06:01 [medline]
PHST- 2023/01/04 00:00 [pmc-release]
AID - antiox12010123 [pii]
AID - antioxidants-12-00123 [pii]
AID - 10.3390/antiox12010123 [doi]
PST - epublish
SO  - Antioxidants (Basel). 2023 Jan 4;12(1):123. doi: 10.3390/antiox12010123.

PMID- 34191703
OWN - NLM
STAT- MEDLINE
DCOM- 20220331
LR  - 20220401
IS  - 1874-4702 (Electronic)
IS  - 1874-4672 (Linking)
VI  - 15
IP  - 1
DP  - 2022
TI  - Exercise and Nutraceuticals: Eminent Approach for Diabetic Neuropathy.
PG  - 108-128
LID - 10.2174/1874467214666210629123010 [doi]
AB  - Diabetic neuropathy is an incapacitating chronic pathological condition that 
      encompasses a large group of diseases and manifestations of nerve damage. It 
      affects approximately 50% of patients with diabetes mellitus. Autonomic, sensory, 
      and motor neurons are affected. Disabilities are severe, along with poor recovery 
      and diverse pathophysiology. Physical exercise and herbal- based therapies have 
      the potential to decrease the disabilities associated with diabetic neuropathy. 
      Aerobic exercises like walking, weight lifting, the use of nutraceuticals and 
      herbal extracts are found to be effective. Literature from the public domain was 
      studied emphasizing various beneficial effects of different exercises, herbal and 
      nutraceuticals for their therapeutic action in diabetic neuropathy. Routine 
      exercises and administration of herbal and nutraceuticals, either the extract of 
      plant material containing the active phytoconstituent or isolated 
      phytoconstituent at safe concentration, have been shown to have promising 
      positive action in the treatment of diabetic neuropathy. Exercise has shown 
      promising effects on vascular and neuronal health. It has proven to be well 
      effective in the treatment as well as prevention of diabetic neuropathy by 
      various novel mechanisms, including Herbal and nutraceuticals therapy. They 
      primarily show the anti-oxidant effect, secretagogue, anti-inflammatory, 
      analgesic, and neuroprotective action. Severe adverse events are rare with these 
      therapies. The current review investigates the benefits of exercise and 
      nutraceutical therapies in the treatment of diabetic neuropathy.
CI  - Copyright© Bentham Science Publishers; For any queries, please email at 
      epub@benthamscience.net.
FAU - Kale, Mayur Bhimrao
AU  - Kale MB
AD  - Shrimati Kishoritai Bhoyar College of Pharmacy, New Kamptee, Nagpur 441002, 
      Maharashtra,India.
FAU - Bajaj, Komal
AU  - Bajaj K
AD  - Shrimati Kishoritai Bhoyar College of Pharmacy, New Kamptee, Nagpur 441002, 
      Maharashtra,India.
FAU - Umare, Mohit
AU  - Umare M
AD  - Shrimati Kishoritai Bhoyar College of Pharmacy, New Kamptee, Nagpur 441002, 
      Maharashtra,India.
FAU - Wankhede, Nitu L
AU  - Wankhede NL
AD  - Shrimati Kishoritai Bhoyar College of Pharmacy, New Kamptee, Nagpur 441002, 
      Maharashtra,India.
FAU - Taksande, Brijesh Gulabrao
AU  - Taksande BG
AD  - Shrimati Kishoritai Bhoyar College of Pharmacy, New Kamptee, Nagpur 441002, 
      Maharashtra,India.
FAU - Umekar, Milind Janrao
AU  - Umekar MJ
AD  - Shrimati Kishoritai Bhoyar College of Pharmacy, New Kamptee, Nagpur 441002, 
      Maharashtra,India.
FAU - Upaganlawar, Aman
AU  - Upaganlawar A
AD  - SNJB's Shriman Sureshdada Jain College of Pharmacy, Neminagar, Chandwad-42310, 
      Nasik, Maharashtra,India.
LA  - eng
PT  - Journal Article
PT  - Review
PL  - Netherlands
TA  - Curr Mol Pharmacol
JT  - Current molecular pharmacology
JID - 101467997
RN  - 0 (Anti-Inflammatory Agents)
RN  - 0 (Antioxidants)
SB  - IM
MH  - Anti-Inflammatory Agents
MH  - Antioxidants
MH  - *Diabetes Mellitus
MH  - *Diabetic Neuropathies/drug therapy
MH  - Dietary Supplements
MH  - Exercise/physiology
MH  - Humans
OTO - NOTNLM
OT  - Diabetes Mellitus
OT  - diabetic ketoacidosis
OT  - diabetic neuropathy
OT  - nonketotic hyperosmolar state
OT  - nutraceuticals
OT  - physical exercise
EDAT- 2021/07/01 06:00
MHDA- 2022/04/01 06:00
CRDT- 2021/06/30 17:19
PHST- 2020/12/15 00:00 [received]
PHST- 2021/02/28 00:00 [revised]
PHST- 2021/03/05 00:00 [accepted]
PHST- 2021/07/01 06:00 [pubmed]
PHST- 2022/04/01 06:00 [medline]
PHST- 2021/06/30 17:19 [entrez]
AID - CMP-EPUB-116389 [pii]
AID - 10.2174/1874467214666210629123010 [doi]
PST - ppublish
SO  - Curr Mol Pharmacol. 2022;15(1):108-128. doi: 10.2174/1874467214666210629123010.

PMID- 24096743
OWN - NLM
STAT- MEDLINE
DCOM- 20140428
LR  - 20250711
IS  - 1469-493X (Electronic)
IS  - 1361-6137 (Linking)
VI  - 2013
IP  - 10
DP  - 2013 Oct 6
TI  - Chinese herbal medicine for diabetic peripheral neuropathy.
PG  - CD007796
LID - 10.1002/14651858.CD007796.pub3 [doi]
LID - CD007796
AB  - BACKGROUND: Chinese herbal medicine is frequently used for treating diabetic 
      peripheral neuropathy in China. Many controlled trials have been undertaken to 
      investigate its efficacy.This is an update of a Cochrane review that was first 
      published in the year 2011. OBJECTIVES: To assess the beneficial effects and 
      harms of Chinese herbal medicine for people with diabetic peripheral neuropathy. 
      SEARCH METHODS: On 14 May 2012, we searched the Cochrane Neuromuscular Disease 
      Group Specialized Register CENTRAL (2012, Issue 4 in The Cochrane Library), 
      MEDLINE (January 1966 to May 2012), EMBASE (January 1980 to May 2012), AMED 
      (January 1985 to May 2012) and in October 2012, the Chinese Biomedical Database 
      (CBM) (1979 to October 2012), Chinese National Knowledge Infrastructure Database 
      (CNKI) (1979 to October 2012), and VIP Chinese Science and Technique Journals 
      Database (1989 to October 2012). We searched for unpublished literature in the 
      Chinese Conference Papers Database, and Chinese Dissertation Database (from 
      inception to October 2012). There were no language or publication restrictions. 
      SELECTION CRITERIA: We included randomised controlled trials of Chinese herbal 
      medicine (with a minimum of four weeks treatment duration) for people with 
      diabetic peripheral neuropathy compared with placebo, no intervention, or 
      conventional interventions. Trials of herbal medicine plus a conventional drug 
      versus the drug alone were also included. DATA COLLECTION AND ANALYSIS: Two
[truncated: 1,067,509 more chars]
