# Supplementary material for: Mapping the evolution of botanical interventions for diabetic neuropathy: a two-database bibliometric landscape from 2005 to mid-2025
Source: Front Nutr. 2026 Jan 7;12:1727582. doi: 10.3389/fnut.2025.1727582 (PMC12819247; doi:10.3389/fnut.2025.1727582)
Supplement: Supplementary file 1 [file Data_Sheet_1.zip › Supplementary Material/raw dataset/download_WoSCC_DN.txt]

FN Clarivate Analytics Web of Science
VR 1.0
PT J
AU Yu, HY
   Fu, L
   Zhang, C
   Wang, SG
   Song, JY
   Zhu, YY
   Wang, FR
AF Yu, Hanyang
   Fu, Lu
   Zhang, Chen
   Wang, Shuguang
   Song, Jiaying
   Zhu, Yingying
   Wang, Furong
TI Targeting Ferroptosis With Natural Products to Treat Diabetes and Its
   Complications: Opportunities and Challenges
SO PHYTOTHERAPY RESEARCH
LA English
DT Review; Early Access
DE clinical application; diabetes and its complications; Ferroptosis;
   natural compounds; Nrf2
ID SEED PROANTHOCYANIDIN EXTRACT; PIGMENT EPITHELIAL-CELLS; OXIDATIVE
   STRESS; HIGH GLUCOSE; LIPID-PEROXIDATION; PLASMA-MEMBRANE;
   KIDNEY-DISEASE; REDOX BIOLOGY; BETA-CELLS; IN-VITRO
AB Diabetes mellitus (DM) is a common chronic metabolic disorder, and the recommended pharmacotherapies in DM guidelines can effectively alleviate symptoms of DM, but some drugs may have certain side effects. In contrast, natural products and their derivatives have shown promising therapeutic effects on DM with fewer side effects. Additionally, ferroptosis, as a form of cell death, is involved in the normal physiological and pathological regulation of the body. Numerous studies have demonstrated the crucial role of ferroptosis in the occurrence and progression of diabetes and its complications. Furthermore, there is evidence that natural compounds can play a role in the prevention and treatment of diabetes and its complications by inhibiting ferroptosis. This review aims to enhance the understanding of the role and iron death mechanism of natural compounds in the treatment of diabetes and its complications. It also emphasizes the significance of utilizing natural products for managing diabetes and its complications. We conducted a systematic literature search using PubMed, Web of Science, and Clinical Trials: The search used keywords including natural products, natural compounds, oxidative stress, diabetes mellitus, and diabetic kidney disease. Comprehensive research and compilation of existing literature were conducted. Ferroptosis is a newly discovered form of cell death that is caused by an excess of iron and the buildup of reactive oxygen species (ROS) and lipid peroxides (LPO). These factors can affect ferroptosis through various signaling pathways, including the system Xc-/GSH/GPX4 axis, AMPK, and the E-cadherin-NF2-Hippo-YAP pathway. Additionally, p53 has been identified as a regulator of ferroptosis. In the development of type 2 diabetes mellitus (T2DM) and its complications, ferroptosis has been found to play a crucial role in numerous studies. These studies have also elucidated the specific pathways of ferroptosis in diabetes-related conditions such as diabetic cardiomyopathy (DCM), diabetic kidney disease (DKD), diabetic retinopathy (DR), diabetic peripheral neuropathy (DPN), and diabetic foot ulcers (DFU). Natural products have been widely used to treat diabetes and its complications, and some have been found to have inhibitory effects on ferroptosis. This article also provides a detailed overview of the toxicity, side effects, and current research progress of natural products in this context. Ferroptosis plays a crucial role in the development of T2DM and its associated complications, with multiple signaling pathways involved in its regulation. Natural compounds have been shown to have an impact on diabetes and its complications by inhibiting ferroptosis and regulating the associated signaling pathways. As such, natural products hold great potential for the treatment of diabetes and its complications.
C1 [Yu, Hanyang; Wang, Shuguang; Song, Jiaying] Shandong Univ Tradit Chinese Med, Coll Tradit Chinese Med, Jinan, Peoples R China.
   [Fu, Lu; Zhu, Yingying; Wang, Furong] Shandong Univ Tradit Chinese Med, Med Coll, Jinan, Peoples R China.
   [Zhang, Chen] Shandong Univ, Qilu Hosp Qingdao, Cheeloo Coll Med, Dept Hematol, Qingdao, Peoples R China.
C3 Shandong University of Traditional Chinese Medicine; Shandong University
   of Traditional Chinese Medicine; Shandong University
RP Zhu, YY; Wang, FR (通讯作者)，Shandong Univ Tradit Chinese Med, Med Coll, Jinan, Peoples R China.
EM zhuyy2021ylx@163.com; 15168888786@163.com
FU Medical and Health Development Project of Shandong Province
FX This study was supported by the grants from National Natural Science
   Foundation of China (82174163, 82304765). Natural Science Foundation of
   Shandong Province (ZR2020MH387, ZR2021QH326, ZR2024QH031). Medical and
   Health Development Project of Shandong Province (202202040512).
CR Ahmad S, 2024, EFOOD, V5, DOI 10.1002/efd2.70008
   Ai XP, 2020, BIOMED PHARMACOTHER, V132, DOI 10.1016/j.biopha.2020.110852
   Ajoolabady A, 2021, TRENDS ENDOCRIN MET, V32, P444, DOI 10.1016/j.tem.2021.04.010
   Alberti KGMM, 2013, NAT REV ENDOCRINOL, V9, P258, DOI 10.1038/nrendo.2013.54
   Alsabaani NA, 2024, BIOMED PHARMACOTHER, V173, DOI 10.1016/j.biopha.2024.116461
   Alsulaim AK, 2024, MOLECULES, V29, DOI 10.3390/molecules29010128
   Annunziata G, 2020, FOOD CHEM TOXICOL, V139, DOI 10.1016/j.fct.2020.111248
   Arosio P, 2017, IUBMB LIFE, V69, P414, DOI 10.1002/iub.1621
   Bai YL, 2022, FRONT PHARMACOL, V12, DOI 10.3389/fphar.2021.780419
   Bao L, 2023, PLANTA MED, V89, P254, DOI 10.1055/a-1939-7417
   Bao TT, 2023, BIOMED PHARMACOTHER, V168, DOI 10.1016/j.biopha.2023.115544
   Bardy G, 2013, BRIT J PHARMACOL, V169, P1102, DOI 10.1111/bph.12194
   Baska A, 2021, ENDOCR METAB IMMUNE, V21, P1379, DOI 10.2174/1568026620666201022144405
   Bayir H, 2020, CELL CHEM BIOL, V27, P387, DOI 10.1016/j.chembiol.2020.03.014
   Bendek MJ, 2021, INT J MOL SCI, V22, DOI 10.3390/ijms222111831
   Bozkurt O, 2022, FOOD FUNCT, V13, P11999, DOI [10.1039/d2fo02625b, 10.1039/D2FO02625B]
   Brenner BM, 2001, NEW ENGL J MED, V345, P861, DOI 10.1056/NEJMoa011161
   Chattopadhyay S, 2024, IMMUNOLOGY, V172, P547, DOI 10.1111/imm.13789
   Chen HS, 2020, PHARMACOL RES, V158, DOI 10.1016/j.phrs.2020.104877
   Chen H, 2024, APOPTOSIS, V29, P1780, DOI 10.1007/s10495-024-01955-4
   Chen J, 2022, BIOMED PHARMACOTHER, V156, DOI 10.1016/j.biopha.2022.113953
   Chen YJ, 2019, BIOMED PHARMACOTHER, V111, P1166, DOI 10.1016/j.biopha.2019.01.030
   Chen YQ, 2023, DIABETES, V72, P389, DOI 10.2337/db22-0553
   Cheng H, 2023, ANTIOXIDANTS-BASEL, V12, DOI 10.3390/antiox12030731
   Cheong SH, 2014, J NUTR BIOCHEM, V25, P136, DOI 10.1016/j.jnutbio.2013.09.012
   Choo WT, 2020, FRONT PHARMACOL, V11, DOI 10.3389/fphar.2020.01086
   Chuengsamarn S, 2012, DIABETES CARE, V35, P2121, DOI 10.2337/dc12-0116
   Coffey R, 2017, AM J PHYSIOL-CELL PH, V312, pC169, DOI 10.1152/ajpcell.00116.2016
   Coimbra M, 2011, INT J PHARMACEUT, V416, P433, DOI 10.1016/j.ijpharm.2011.01.056
   Conde M. A., 2023, Oxidative Medicine and Cellular Longevity, V2023, P5803323, DOI 10.1155/2023/5803323
   Diao ZP, 2024, FRONT PHARMACOL, V14, DOI 10.3389/fphar.2023.1290868
   Ding XH, 2024, ALZHEIMERS DEMENT, V20, P4583, DOI 10.1002/alz.13882
   Dixon SJ, 2012, CELL, V149, P1060, DOI 10.1016/j.cell.2012.03.042
   Dodson M, 2019, REDOX BIOL, V23, DOI 10.1016/j.redox.2019.101107
   Doll S, 2019, NATURE, V575, P693, DOI 10.1038/s41586-019-1707-0
   Doll S, 2017, NAT CHEM BIOL, V13, P91, DOI [10.1038/NCHEMBIO.2239, 10.1038/nchembio.2239]
   Dou BL, 2024, MOLECULES, V29, DOI 10.3390/molecules29143265
   Efferth T, 2010, CRIT REV TOXICOL, V40, P405, DOI 10.3109/10408441003610571
   Elafros MA, 2022, LANCET NEUROL, V21, P922, DOI 10.1016/S1474-4422(22)00188-0
   Fan Z, 2017, ONCOGENESIS, V6, DOI 10.1038/oncsis.2017.65
   Fang Z, 2023, INT IMMUNOPHARMACOL, V124, DOI 10.1016/j.intimp.2023.110876
   Feng FB, 2018, KAOHSIUNG J MED SCI, V34, P428, DOI 10.1016/j.kjms.2018.03.005
   Feng JW, 2022, FRONT CELL DEV BIOL, V10, DOI 10.3389/fcell.2022.898657
   Feng LM, 2024, NEURAL REGEN RES, V19, P2299, DOI 10.4103/1673-5374.391193
   Feng Q, 2023, AM J CHINESE MED, V51, P997, DOI 10.1142/S0192415X23500465
   Feng YS, 2019, BIOCHEM BIOPH RES CO, V520, P606, DOI 10.1016/j.bbrc.2019.10.006
   Fernández-Real JM, 2005, CLIN CHEM, V51, P1201, DOI 10.1373/clinchem.2004.046847
   Gallelli G, 2020, INT WOUND J, V17, P485, DOI 10.1111/iwj.13299
   Ganesan Kumar, 2020, Eur J Pharmacol, V888, P173606, DOI 10.1016/j.ejphar.2020.173606
   Ge ZD, 2019, INT HEART J, V60, P512, DOI 10.1536/ihj.18-476
   Gendy AM, 2023, PHARMACEUTICALS-BASE, V16, DOI 10.3390/ph16010006
   Gong P, 2024, J ETHNOPHARMACOL, V318, DOI 10.1016/j.jep.2023.116927
   Guan Xi-mei, 2021, Chinese Pharmacological Bulletin, V37, P396, DOI 10.3969/j.issn.1001-1978.2021.03.018
   Guo HQ, 2024, FRONT GENET, V15, DOI 10.3389/fgene.2024.1376771
   Gupta G, 2023, FUTURE MED CHEM, V15, P1209, DOI 10.4155/fmc-2023-0125
   Haffner SM, 1998, NEW ENGL J MED, V339, P229, DOI 10.1056/NEJM199807233390404
   Hamad M, 2021, MOL CELL ENDOCRINOL, V538, DOI 10.1016/j.mce.2021.111462
   Hasanein P, 2011, ACTA PHYSIOL HUNG, V98, P221, DOI 10.1556/APhysiol.98.2011.2.14
   He JH, 2022, MOL METAB, V60, DOI 10.1016/j.molmet.2022.101470
   Hegde R, 2019, DM-DIS MON, V65, P185, DOI 10.1016/j.disamonth.2018.09.011
   Hong HX, 2022, FRONT PHARMACOL, V13, DOI 10.3389/fphar.2022.898955
   Hou BY, 2024, J ETHNOPHARMACOL, V319, DOI 10.1016/j.jep.2023.117281
   Hu M, 2023, PHYTOTHER RES, V37, P5787, DOI 10.1002/ptr.7984
   Hu WW, 2010, P NATL ACAD SCI USA, V107, P7455, DOI 10.1073/pnas.1001006107
   Hu XD, 2024, EXP NEUROL, V372, DOI 10.1016/j.expneurol.2023.114630
   Huang D, 2022, PHARM BIOL, V60, P990, DOI 10.1080/13880209.2022.2067572
   Huang JZ, 2022, BIOENGINEERED, V13, P6627, DOI 10.1080/21655979.2022.2045834
   Iqbal S, 2023, CARDIOVASC TOXICOL, V23, P295, DOI 10.1007/s12012-023-09804-7
   Isbrucker RA, 2006, FOOD CHEM TOXICOL, V44, P636, DOI 10.1016/j.fct.2005.11.003
   Ji HF, 2024, INFLAMMATION, V47, P718, DOI 10.1007/s10753-023-01940-0
   Jian J, 2023, ACTA CIR BRAS, V38, DOI 10.1590/acb382523
   Jiao Feng, 2021, J Cardiovasc Pharmacol, V77, P728, DOI 10.1097/FJC.0000000000001021
   Jin J, 2022, ANTIOXID REDOX SIGN, V36, P740, DOI 10.1089/ars.2021.0063
   Jin T, 2022, FOOD CHEM TOXICOL, V163, DOI 10.1016/j.fct.2022.112892
   Jung HS, 2014, INT J MOL SCI, V15, P21505, DOI 10.3390/ijms151121505
   Kagan VE, 2017, NAT CHEM BIOL, V13, P81, DOI [10.1038/NCHEMBIO.2238, 10.1038/nchembio.2238]
   Kang NR, 2019, EVID-BASED COMPL ALT, V2019, DOI 10.1155/2019/5710289
   Katz L, 2016, J IND MICROBIOL BIOT, V43, P155, DOI 10.1007/s10295-015-1723-5
   Kim S, 2021, CELL DEATH DIS, V12, DOI 10.1038/s41419-021-03452-x
   Kim SJ, 2016, CURR EYE RES, V41, P844, DOI 10.3109/02713683.2015.1050736
   Koppula P, 2018, CANCER COMMUN, V38, DOI 10.1186/s40880-018-0288-x
   Kose T, 2019, PHARMACEUTICALS-BASE, V12, DOI 10.3390/ph12010026
   Kristensen FPB, 2025, EUR STROKE J, V10, P190, DOI 10.1177/23969873241260956
   Lakshmanan R, 2018, CAN J PHYSIOL PHARM, V96, P869, DOI 10.1139/cjpp-2018-0225
   Lane Darius J R, 2014, Biochem J, V462, pe1, DOI 10.1042/BJ20140720
   Latunde-Dada GO, 2017, BBA-GEN SUBJECTS, V1861, P1893, DOI 10.1016/j.bbagen.2017.05.019
   Lee H, 2020, NAT CELL BIOL, V22, DOI 10.1038/s41556-020-0461-8
   Lenzen S, 2008, BIOCHEM SOC T, V36, P343, DOI 10.1042/BST0360343
   Leuci R, 2021, FOODS, V10, DOI 10.3390/foods10010029
   Li CZ, 2020, SIGNAL TRANSDUCT TAR, V5, DOI 10.1038/s41392-020-00297-2
   Li CG, 2018, BIOMED PHARMACOTHER, V97, P1229, DOI 10.1016/j.biopha.2017.11.063
   Li CQ, 2021, FRONT BIOENG BIOTECH, V9, DOI 10.3389/fbioe.2021.691152
   Li D, 2020, NUTRIENTS, V12, DOI 10.3390/nu12102954
   Li DL, 2022, FRONT PHARMACOL, V12, DOI 10.3389/fphar.2021.808480
   Li HY, 2024, BIOL TRACE ELEM RES, V202, P5531, DOI 10.1007/s12011-024-04093-9
   Li J, 2020, CELL DEATH DIS, V11, DOI 10.1038/s41419-020-2298-2
   Li N, 2008, BIOCHEM SOC T, V36, P930, DOI 10.1042/BST0360930
   Li SW, 2021, AM J PHYSIOL-ENDOC M, V321, pE509, DOI 10.1152/ajpendo.00042.2021
   Li SW, 2021, FREE RADICAL BIO MED, V162, P435, DOI 10.1016/j.freeradbiomed.2020.10.323
   Li SY, 2023, EXP EYE RES, V234, DOI 10.1016/j.exer.2023.109569
   Li X, 2023, PHYTOTHER RES, V37, P3042, DOI 10.1002/ptr.7798
   Li XX, 2018, ONCOIMMUNOLOGY, V7, DOI 10.1080/2162402X.2018.1431085
   Li Y, 2023, NUTRIENTS, V15, DOI 10.3390/nu15092115
   Liang C, 2019, ADV MATER, V31, DOI 10.1002/adma.201904197
   Lin CH, 2016, WORLD J DIABETES, V7, P290, DOI 10.4239/wjd.v7.i14.290
   Liu B, 2018, BIOCHEM BIOPH RES CO, V497, P233, DOI 10.1016/j.bbrc.2018.02.061
   Liu BB, 2023, J TRADIT CHIN MED, V43, P906, DOI 10.19852/j.cnki.jtcm.20221206.004
   Liu P, 2024, AGEING RES REV, V94, DOI 10.1016/j.arr.2024.102201
   Liu ZN, 2023, BIOMED PHARMACOTHER, V164, DOI 10.1016/j.biopha.2023.114978
   Lou XK, 2024, HEART FAIL REV, V29, P1, DOI 10.1007/s10741-023-10336-z
   Lucio M, 2020, SCI TOTAL ENVIRON, V720, DOI 10.1016/j.scitotenv.2020.137575
   Luli M., 2023, Chinese Journal of Hospital Pharmacy, V43, P450
   Luo W, 2022, ADV SCI, V9, DOI 10.1002/advs.202202590
   Ma LY, 2021, DRUG DES DEV THER, V15, P3207, DOI 10.2147/DDDT.S319260
   Magtanong L, 2019, CELL CHEM BIOL, V26, P420, DOI 10.1016/j.chembiol.2018.11.016
   Mahjabeen W, 2022, COMPLEMENT THER MED, V66, DOI 10.1016/j.ctim.2022.102819
   Mansouri Esrafil, 2011, Iranian Biomedical Journal, V15, P100
   Masaldan S, 2018, REDOX BIOL, V14, P100, DOI 10.1016/j.redox.2017.08.015
   Mei SH, 2023, CRIT REV FOOD SCI, V63, P3046, DOI 10.1080/10408398.2021.1983767
   Meng F, 2022, PHYTOMEDICINE, V107, DOI 10.1016/j.phymed.2022.154465
   Meng QH, 2020, CHIN MED-UK, V15, DOI 10.1186/s13020-019-0281-6
   Meng ZY, 2022, EVID-BASED COMPL ALT, V2022, DOI 10.1155/2022/2464163
   Miotto G, 2020, REDOX BIOL, V28, DOI 10.1016/j.redox.2019.101328
   Mizushima N, 2020, NEW ENGL J MED, V383, P1564, DOI 10.1056/NEJMra2022774
   Moon SW, 2019, MEDICINE, V98, DOI 10.1097/MD.0000000000015515
   Muruganandan S, 2002, TOXICOLOGY, V176, P165, DOI 10.1016/S0300-483X(02)00069-0
   Newsholme P, 2016, BIOCHEM J, V473, P4527, DOI 10.1042/BCJ20160503C
   Nie Q, 2019, LIFE SCI, V232, DOI 10.1016/j.lfs.2019.116662
   Nie TJ, 2021, ADV EXP MED BIOL, V1208, P3, DOI 10.1007/978-981-16-2830-6_1
   Noor G, 2020, DRUG RES, V70, P188, DOI 10.1055/a-1131-7856
   Ochiai T, 2007, BBA-GEN SUBJECTS, V1770, P578, DOI 10.1016/j.bbagen.2006.11.012
   Okudan N, 2011, J MED FOOD, V14, P1298, DOI 10.1089/jmf.2010.0030
   Ostovar S, 2023, INT J BIOL MACROMOL, V253, DOI 10.1016/j.ijbiomac.2023.127091
   Ou Y, 2016, P NATL ACAD SCI USA, V113, pE6806, DOI 10.1073/pnas.1607152113
   Park C, 2024, BIOMOL THER, V32, P329, DOI 10.4062/biomolther.2023.175
   Peng Z, 2024, ACTA BIOMATER, V179, P325, DOI 10.1016/j.actbio.2024.03.023
   Pujol A, 2024, FRONT ENDOCRINOL, V15, DOI 10.3389/fendo.2024.1332237
   Qi CY, 2017, J DIABETES RES, V2017, DOI 10.1155/2017/8637138
   Rad SZK, 2017, IRAN J BASIC MED SCI, V20, P516, DOI 10.22038/IJBMS.2017.8676
   Rahman MA, 2020, BIOMEDICINES, V8, DOI 10.3390/biomedicines8110517
   Rahman MM, 2022, FRONT PHARMACOL, V13, DOI 10.3389/fphar.2022.950109
   Ramdas WD, 2018, ACTA OPHTHALMOL, V96, P550, DOI 10.1111/aos.13662
   Rao JQ, 2023, CRIT REV TOXICOL, DOI 10.1080/10408444.2023.2168178
   Rauf A, 2021, MOLECULES, V26, DOI 10.3390/molecules26237368
   Remali J, 2022, FRONT PLANT SCI, V13, DOI 10.3389/fpls.2022.809497
   Ren P, 2000, Zhongguo Zhong Xi Yi Jie He Za Zhi, V20, P574
   Ren YL, 2020, FRONT PHARMACOL, V11, DOI 10.3389/fphar.2020.571535
   Rochlani Y, 2017, THER ADV CARDIO DIS, V11, P215, DOI 10.1177/1753944717711379
   Ruan WQ, 2024, ESC HEART FAIL, V11, P2481, DOI 10.1002/ehf2.14877
   Rui R, 2021, FRONT PHARMACOL, V12, DOI 10.3389/fphar.2021.764175
   Santos RPC, 2023, ARQ NEURO-PSIQUIAT, V81, P656, DOI 10.1055/s-0043-1767819
   Sepahi S, 2022, CLIN NUTR ESPEN, V50, P255, DOI 10.1016/j.clnesp.2022.05.006
   Sha WX, 2021, J DIABETES RES, V2021, DOI 10.1155/2021/9999612
   Shen B, 2015, CELL, V163, P1297, DOI 10.1016/j.cell.2015.11.031
   Shidfar Farzad, 2015, J Complement Integr Med, V12, P165, DOI 10.1515/jcim-2014-0021
   Shou YH, 2021, CELL DEATH DIS, V12, DOI 10.1038/s41419-021-04284-5
   Song XH, 2020, FRONT NEUROSCI-SWITZ, V14, DOI 10.3389/fnins.2020.00267
   Song YM, 2024, CHEM BIOL DRUG DES, V103, DOI 10.1111/cbdd.14419
   Song Y, 2024, WOUND REPAIR REGEN, V32, P123, DOI 10.1111/wrr.13146
   Song Y, 2016, J NEUROIMMUNOL, V301, P1, DOI 10.1016/j.jneuroim.2016.11.001
   Song ZC, 2024, INT J MED SCI, V21, P612, DOI 10.7150/ijms.88476
   Stancic A, 2022, OXID MED CELL LONGEV, V2022, DOI 10.1155/2022/3873420
   Stockwell BR, 2017, CELL, V171, P273, DOI 10.1016/j.cell.2017.09.021
   Su X, 2023, PHYTOTHER RES, V37, P4133, DOI 10.1002/ptr.7875
   Sun XL, 2020, ACTA HISTOCHEM, V122, DOI 10.1016/j.acthis.2020.151649
   Tan HT, 2022, MOL MED, V28, DOI 10.1186/s10020-022-00481-w
   Tang XY, 2022, BIOENGINEERED, V13, P8240, DOI 10.1080/21655979.2022.2049471
   Tarangelo A, 2018, CELL REP, V22, P569, DOI 10.1016/j.celrep.2017.12.077
   Tian H, 2024, CELL SIGNAL, V114, DOI 10.1016/j.cellsig.2023.111006
   Tian H, 2023, INT UROL NEPHROL, V55, P423, DOI 10.1007/s11255-022-03325-y
   Tian SM, 2019, BMC COMPLEM ALTERN M, V19, DOI 10.1186/s12906-019-2742-y
   Tiedge M, 1997, DIABETES, V46, P1733, DOI 10.2337/diabetes.46.11.1733
   Varghese SM, 2019, PAK J PHARM SCI, V32, P69
   Vestergaard SV, 2021, CLIN J AM SOC NEPHRO, V16, P543, DOI 10.2215/CJN.15691020
   Walia V, 2021, NEUROCHEM INT, V143, DOI 10.1016/j.neuint.2020.104939
   Wang B, 2024, MOL MED, V30, DOI 10.1186/s10020-024-00797-9
   Wang CCL, 2016, CIRCULATION, V133, P2459, DOI 10.1161/CIRCULATIONAHA.116.022194
   Wang CQ, 2022, J PHARMACOL SCI, V150, P31, DOI 10.1016/j.jphs.2022.06.004
   Wang MZ, 2023, ANAT REC, V306, P3199, DOI 10.1002/ar.25123
   Wang SJ, 2016, CELL REP, V17, P366, DOI 10.1016/j.celrep.2016.09.022
   Wang T, 2020, INT J MOL MED, V46, P340, DOI 10.3892/ijmm.2020.4588
   Wang X, 2022, ACTA PHARM SIN B, V12, P708, DOI 10.1016/j.apsb.2021.10.005
   Wang XH, 2022, OXID MED CELL LONGEV, V2022, DOI 10.1155/2022/5411462
   Wang XX, 2023, INT WOUND J, V20, P3191, DOI 10.1111/iwj.14198
   Wang Y, 2020, EUR J PHARMACOL, V888, DOI 10.1016/j.ejphar.2020.173574
   Wang YG, 2023, FREE RADICAL RES, V57, P413, DOI 10.1080/10715762.2023.2277143
   Wang YQ, 2021, FRONT CELL DEV BIOL, V9, DOI 10.3389/fcell.2021.809457
   Wang YQ, 2021, BIOMED PHARMACOTHER, V133, DOI 10.1016/j.biopha.2020.110991
   Wang ZZ, 2017, REPROD SCI, V24, P682, DOI 10.1177/1933719116667218
   Wei S, 2020, J HAZARD MATER, V384, DOI 10.1016/j.jhazmat.2019.121390
   Wei ZB, 2021, FREE RADICAL BIO MED, V167, P94, DOI 10.1016/j.freeradbiomed.2021.02.010
   Wilson-Verdugo M, 2024, LIFE SCI ALLIANCE, V7, DOI 10.26508/lsa.202302382
   Wu CZ, 2020, BMC ORAL HEALTH, V20, DOI 10.1186/s12903-020-01180-w
   Wu FH, 2013, MOL MED REP, V7, P1278, DOI 10.3892/mmr.2013.1330
   Wu J, 2019, NATURE, V572, P402, DOI 10.1038/s41586-019-1426-6
   Wu JQ, 2022, EVID-BASED COMPL ALT, V2022, DOI 10.1155/2022/1767421
   Wu KY, 2023, OPEN MED-WARSAW, V18, DOI 10.1515/med-2023-0809
   Wu SL, 2022, OXID MED CELL LONGEV, V2022, DOI 10.1155/2022/3027514
   Xiang JX, 2023, FRONT ONCOL, V12, DOI 10.3389/fonc.2022.1107505
   Xie YC, 2017, CELL REP, V20, P1692, DOI 10.1016/j.celrep.2017.07.055
   Xiong XY, 2021, BIOMED PHARMACOTHER, V134, DOI 10.1016/j.biopha.2020.111129
   Xu J, 2024, BONE JOINT RES, V13, P110, DOI 10.1302/2046-3758.133.BJR-2023-0250.R1
   Xu R, 2023, CELL DEATH DISCOV, V9, DOI 10.1038/s41420-023-01517-8
   Xu X, 2024, BIOMED PHARMACOTHER, V171, DOI 10.1016/j.biopha.2023.116112
   Yan RH, 2023, ANTIOXIDANTS-BASEL, V12, DOI 10.3390/antiox12091739
   Yang L, 2020, LIFE SCI, V249, DOI 10.1016/j.lfs.2020.117448
   Yang M, 2022, FRONT CHEM, V10, DOI 10.3389/fchem.2022.888673
   Yang WS, 2016, P NATL ACAD SCI USA, V113, pE4966, DOI 10.1073/pnas.1603244113
   Yang WS, 2016, TRENDS CELL BIOL, V26, P165, DOI 10.1016/j.tcb.2015.10.014
   Yang WH, 2019, CELL REP, V28, P2501, DOI 10.1016/j.celrep.2019.07.107
   Yang XG, 2017, J MOL NEUROSCI, V61, P581, DOI 10.1007/s12031-017-0899-8
   Yin J, 2008, METABOLISM, V57, P712, DOI 10.1016/j.metabol.2008.01.013
   Yoshioka Y, 2019, ARCH BIOCHEM BIOPHYS, V664, P157, DOI 10.1016/j.abb.2019.02.006
   Yu DH, 2024, ALZHEIMERS DEMENT, V20, P4423, DOI 10.1002/alz.13855
   Yu W, 2022, FRONT IMMUNOL, V13, DOI 10.3389/fimmu.2022.1072007
   Yu XB, 2024, PHYTOTHER RES, V38, P1478, DOI 10.1002/ptr.8121
   Yuan DQ, 2024, HELIYON, V10, DOI 10.1016/j.heliyon.2024.e30786
   Yuan H, 2016, BIOCHEM BIOPH RES CO, V478, P1338, DOI 10.1016/j.bbrc.2016.08.124
   Zhang DZ, 2019, MOL MED REP, V20, P1017, DOI 10.3892/mmr.2019.10320
   Zhang L, 2024, RENAL FAILURE, V46, DOI 10.1080/0886022X.2024.2327495
   Zhang LC, 2021, FRONT CELL INFECT MI, V10, DOI 10.3389/fcimb.2020.588517
   Zhang NN, 2017, J ETHNOPHARMACOL, V196, P242, DOI 10.1016/j.jep.2016.12.033
   Zhang S, 2023, EUR J PHARMACOL, V951, DOI 10.1016/j.ejphar.2023.175787
   Zhang S, 2022, AUTOPHAGY, V18, P2229, DOI 10.1080/15548627.2021.2016231
   Zhang W, 2022, CARDIOVASC THER, V2022, DOI 10.1155/2022/3159717
   Zhang WW, 2024, CLIN EXP HYPERTENS, V46, DOI 10.1080/10641963.2024.2326021
   Zhang XH, 2022, TOXICOLOGY, V465, DOI 10.1016/j.tox.2021.153048
   Zhang Y, 2022, BIOMED PHARMACOTHER, V152, DOI 10.1016/j.biopha.2022.113273
   Zhao CY, 2024, INFLAMMOPHARMACOLOGY, V32, P1277, DOI 10.1007/s10787-024-01439-6
   Zhao YN, 2021, J AGR FOOD CHEM, V71, P985, DOI 10.1021/acs.jafc.2c08490
   Zhao YT, 2023, FRONT ENDOCRINOL, V14, DOI 10.3389/fendo.2023.1140644
   Zheng XC, 2023, CHINESE MED J-PEKING, V136, P719, DOI 10.1097/CM9.0000000000002178
   Zhou P, 2021, PHARM BIOL, V59, P1480, DOI 10.1080/13880209.2021.1992448
   Zhou Y, 2020, DIABET METAB SYND OB, V13, P1921, DOI 10.2147/DMSO.S249382
   Zhu CW, 2023, FRONT NUTR, V10, DOI 10.3389/fnut.2023.1172982
   Zhu X, 2021, METAB BRAIN DIS, V36, P1969, DOI 10.1007/s11011-021-00785-6
NR 236
TC 0
Z9 0
U1 0
U2 0
PU WILEY
PI HOBOKEN
PA 111 RIVER ST, HOBOKEN 07030-5774, NJ USA
SN 0951-418X
EI 1099-1573
J9 PHYTOTHER RES
JI Phytother. Res.
PD 2025 JUL 9
PY 2025
DI 10.1002/ptr.70028
EA JUL 2025
PG 22
WC Chemistry, Medicinal; Pharmacology & Pharmacy
WE Science Citation Index Expanded (SCI-EXPANDED)
SC Pharmacology & Pharmacy
GA 4RB8G
UT WOS:001524652100001
PM 40634143
DA 2025-07-26
ER

PT J
AU He, QX
   Xiao, LY
   Shi, YJ
   Li, WR
   Xin, XR
AF He, Qianxiong
   Xiao, Liuyi
   Shi, Yuanjiang
   Li, Wanrong
   Xin, Xiaorong
TI Natural products: protective effects against ischemia-induced retinal
   injury
SO FRONTIERS IN PHARMACOLOGY
LA English
DT Review
DE ischemia; neuroprotective; retinal ischemia; natural product; treatment
ID ISCHEMIA/REPERFUSION-INDUCED INJURY; GANGLION-CELLS; RAT MODEL; OPTIC
   NEUROPATHY; REPERFUSION INJURY; LYCIUM-BARBARUM; VINPOCETINE PROTECTS;
   INDUCED APOPTOSIS; OXIDATIVE STRESS; DOWN-REGULATION
AB Ischemic retinal damage, a common condition associated with retinal vascular occlusion, glaucoma, diabetic retinopathy, and other eye diseases, threatens the vision of millions of people worldwide. It triggers excessive inflammation, oxidative stress, apoptosis, and vascular dysfunction, leading to the loss and death of retinal ganglion cells. Unfortunately, minority drugs are available for treating retinal ischemic injury diseases, and their safety are limited. Therefore, there is an urgent need to develop more effective treatments for ischemic retinal damage. Natural compounds have been reported to have antioxidant, anti-inflammatory, and antiapoptotic properties that can be used to treat ischemic retinal damage. In addition, many natural compounds have been shown to exhibit biological functions and pharmacological properties relevant to the treatment of cellular and tissue damage. This article reviews the neuroprotective mechanisms of natural compounds involve treating ischemic retinal injury. These natural compounds may serve as treatments for ischemia-induced retinal diseases.
C1 [He, Qianxiong; Xiao, Liuyi; Shi, Yuanjiang; Xin, Xiaorong] Univ Elect Sci & Technol China, Sichuan Prov Peoples Hosp, Dept Ophthalmol, Chengdu, Peoples R China.
   [Shi, Yuanjiang] Southwest Med Univ, Clin Med Sch, Luzhou, Sichuan, Peoples R China.
   [Li, Wanrong] Peoples Hosp Golog Tibetan Autonomous Prefecture, Dept Ophthalmol, Golog, Qinghai, Peoples R China.
C3 University of Electronic Science & Technology of China; Sichuan
   Provincial People's Hospital; Southwest Medical University
RP Xin, XR (通讯作者)，Univ Elect Sci & Technol China, Sichuan Prov Peoples Hosp, Dept Ophthalmol, Chengdu, Peoples R China.
EM xrgc19@hotmail.com
RI XIN, XIAORONG/JEF-0268-2023
FU National Natural Science Foundation of China [81460086]; Sichuan Science
   and Technology Program [2021YJ0230]; Thousand Talents Plan of Sichuan
   Province, Sichuan Provincial People's Hospital, University of Electronic
   Science and Technology of China; Guoluo Zhi-Hui Engineering Project
FX This work was supported by the National Natural Science Foundation of
   China, Grant/Award Number: No. 81460086. Sichuan Science and Technology
   Program (2021YJ0230); Thousand Talents Plan of Sichuan Province, Sichuan
   Provincial People's Hospital, University of Electronic Science and
   Technology of China; Guoluo Zhi-Hui Engineering Project.
CR Airaksinen PJ, 2008, P NATL ACAD SCI USA, V105, P19690, DOI 10.1073/pnas.0801621105
   Al Mamun A, 2020, P NATL ACAD SCI USA, V117, P1742, DOI 10.1073/pnas.1914742117
   Ambrecht L, 2014, INVEST OPHTH VIS SCI, V55
   Aoyama T, 2012, HEPATOLOGY, V56, P2316, DOI 10.1002/hep.25938
   Arikan S, 2015, ARQ BRAS OFTALMOL, V78, P100, DOI 10.5935/0004-2749.20150026
   Auguy F, 2016, FRONT PLANT SCI, V6, DOI 10.3389/fpls.2015.01231
   Baek A, 2017, AUTOPHAGY, V13, P248, DOI 10.1080/15548627.2016.1256932
   Biousse V, 2015, NEW ENGL J MED, V372, P2428, DOI 10.1056/NEJMra1413352
   Bourne RRA, 2021, LANCET GLOB HEALTH, V9, pE130, DOI 10.1016/S2214-109X(20)30425-3
   Bucheli P, 2011, OPTOMETRY VISION SCI, V88, P257, DOI 10.1097/OPX.0b013e318205a18f
   Chan HHL, 2019, J ETHNOPHARMACOL, V236, P336, DOI 10.1016/j.jep.2019.03.023
   Chang SH, 2005, SPINE, V30, P1299, DOI 10.1097/01.brs.0000163884.11476.25
   Chao HWH, 2020, BMC COMPLEMENT MED, V20, DOI 10.1186/s12906-020-03136-7
   Chao HM, 2013, J OCUL PHARMACOL TH, V29, P539, DOI 10.1089/jop.2012.0179
   Chao WH, 2018, BMC COMPLEM ALTERN M, V18, DOI 10.1186/s12906-018-2256-z
   Chen L, 2015, OPHTHALMIC RES, V54, P157, DOI 10.1159/000439026
   Chien JY, 2021, ANTIOXIDANTS-BASEL, V10, DOI 10.3390/antiox10060902
   CHOI DW, 1990, ANNU REV NEUROSCI, V13, P171, DOI 10.1146/annurev.neuro.13.1.171
   Chou YY, 2022, INT J MOL SCI, V23, DOI 10.3390/ijms23042095
   Claes M, 2019, INT J MOL SCI, V20, DOI 10.3390/ijms20174314
   Cordeiro MF, 2017, BRAIN, V140, P1757, DOI 10.1093/brain/awx088
   Davey PG, 2020, INVEST OPHTH VIS SCI, V61
   Desai TD, 2022, BIOENG TRANSL MED, V7, DOI 10.1002/btm2.10289
   Dilsiz N, 2006, GRAEF ARCH CLIN EXP, V244, P627, DOI 10.1007/s00417-005-0084-6
   Dirnagl U, 1999, TRENDS NEUROSCI, V22, P391, DOI 10.1016/S0166-2236(99)01401-0
   Doganay S, 2002, EYE, V16, P163, DOI 10.1038/sj/eye/6700095
   Dua TK, 2015, J TRANSL MED, V13, DOI 10.1186/s12967-015-0430-3
   Edo A, 2020, INT J MOL SCI, V21, DOI 10.3390/ijms21217831
   Falsini B, 2010, INVEST OPHTH VIS SCI, V51, P6118, DOI 10.1167/iovs.09-4995
   Fletcher AE, 2010, OPHTHALMIC RES, V44, P191, DOI 10.1159/000316476
   Gong YR, 2019, INT J IMMUNOPATH PH, V33, DOI 10.1177/2058738419861777
   Gregory MS, 2011, PLOS ONE, V6, DOI 10.1371/journal.pone.0017659
   Guan LN, 2020, LIFE SCI, V256, DOI 10.1016/j.lfs.2020.117935
   Harris A, 2018, ACTA OPHTHALMOL, V96, pe237, DOI 10.1111/aos.13530
   Hashem HE, 2017, ULTRASTRUCT PATHOL, V41, P346, DOI 10.1080/01913123.2017.1346737
   Hattenhauer MG, 1997, AM J OPHTHALMOL, V123, P103, DOI 10.1016/S0002-9394(14)70999-7
   Hayreh SS, 2011, INDIAN J OPHTHALMOL, V59, P123, DOI 10.4103/0301-4738.77024
   He MH, 2014, PLOS ONE, V9, DOI 10.1371/journal.pone.0084800
   Hong J, 2020, CANCERS, V12, DOI 10.3390/cancers12061374
   Huang CT, 2020, INVEST OPHTH VIS SCI, V61
   Huang CT, 2019, INVEST OPHTH VIS SCI, V60
   Huang SP, 2018, INVEST OPHTH VIS SCI, V59
   Huang TL, 2020, MAR DRUGS, V18, DOI 10.3390/md18020083
   HUGHES WF, 1991, EXP EYE RES, V53, P573, DOI 10.1016/0014-4835(91)90215-Z
   Jonas JB, 1996, SURV OPHTHALMOL, V40, P369, DOI 10.1016/S0039-6257(96)80065-8
   Juybari KB, 2019, CURR PHARM DESIGN, V25, P3057, DOI 10.2174/1381612825666190829151314
   Kang KD, 2010, NEUROCHEM RES, V35, P1828, DOI 10.1007/s11064-010-0249-5
   Kara S, 2014, SCI WORLD J, DOI 10.1155/2014/797824
   Khalilpour S, 2018, BIOMEDICINES, V6, DOI 10.3390/biomedicines6020048
   Khalilpour S, 2017, J NEUROL SCI, V375, P430, DOI 10.1016/j.jns.2016.12.044
   Kim J, 2019, SCI ADV, V5, DOI 10.1126/sciadv.aau6732
   Kim SJ, 2016, CURR EYE RES, V41, P844, DOI 10.3109/02713683.2015.1050736
   Kim YH, 2020, MOL VIS, V26, P691
   Kumar S, 2020, J AYURVEDA INTEGR ME, V11, P489, DOI 10.1016/j.jaim.2019.08.002
   La Morgia C, 2016, ANN NEUROL, V79, P90, DOI 10.1002/ana.24548
   Li CZ, 2012, INVEST OPHTH VIS SCI, V53, P3241, DOI 10.1167/iovs.11-8406
   Li L, 2018, MOL VIS, V24, P746
   Li L, 2021, EUR J OPHTHALMOL, V31, P3442, DOI 10.1177/1120672120974283
   Li L, 2018, FRONT CELL NEUROSCI, V12, DOI 10.3389/fncel.2018.00347
   Li M. L., 2021, CHIN J EXP OPHTHALMO, V39, P7, DOI [10.3760/cma.j.cn115989-20200509-00319, DOI 10.3760/CMA.J.CN115989-20200509-00319]
   Li SZ, 2022, BIOENGINEERED, V13, P12625, DOI 10.1080/21655979.2022.2076499
   Li SY, 2009, INVEST OPHTH VIS SCI, V50, P836, DOI 10.1167/iovs.08-2310
   Li WY, 2014, DRUG DES DEV THER, V8, P327, DOI 10.2147/DDDT.S55407
   Li X, 2021, NUTRIENTS, V13, DOI 10.3390/nu13124409
   Li Y, 2020, J CHEM NEUROANAT, V110, DOI 10.1016/j.jchemneu.2020.101876
   Lin FL, 2019, PHYTOMEDICINE, V56, P207, DOI 10.1016/j.phymed.2018.11.002
   Lin WN, 2020, MAR DRUGS, V18, DOI 10.3390/md18020085
   Lin WN, 2018, INVEST OPHTH VIS SCI, V59
   Liu Jin-lu, 2013, Journal of China Medical University, V42, P4
   Liu W, 2019, INVEST OPHTH VIS SCI, V60, P965, DOI 10.1167/iovs.18-26216
   Lo EH, 2003, NAT REV NEUROSCI, V4, P399, DOI 10.1038/nrn1106
   Lo SC, 2006, EMBO J, V25, P3605, DOI 10.1038/sj.emboj.7601243
   London A, 2013, NAT REV NEUROL, V9, P44, DOI 10.1038/nrneurol.2012.227
   Luo JY, 2020, GRAEF ARCH CLIN EXP, V258, P335, DOI 10.1007/s00417-019-04580-z
   Lutty GA, 2013, INVEST OPHTH VIS SCI, V54, DOI 10.1167/iovs.13-12979
   Lv DY, 2022, J PHARM ANAL, V12, P500, DOI 10.1016/j.jpha.2021.11.006
   Madeira MH, 2015, OPHTHALMIC RES, V54, P204, DOI 10.1159/000440887
   Majid A., 2011, INFLUENCE SELECTED S
   Mazzolani F, 2018, EUR REV MED PHARMACO, V22, P3617, DOI 10.26355/eurrev_201806_15189
   Mckee CT, 2011, BIOMATERIALS, V32, P2417, DOI 10.1016/j.biomaterials.2010.11.071
   Mishra M, 2018, DIABETES, V67, P745, DOI 10.2337/db17-0996
   Montezano AC, 2010, CIRC RES, V106, P1363, DOI 10.1161/CIRCRESAHA.109.216036
   Musayeva A, 2021, CELLS-BASEL, V10, DOI 10.3390/cells10092440
   Nagakubo T, 2019, NAT COMMUN, V10, DOI 10.1038/s41467-018-08280-w
   Nagata S, 2018, ANNU REV IMMUNOL, V36, P489, DOI 10.1146/annurev-immunol-042617-053010
   Nguyen N., 2019, INVESTIGATIVE OPHTHA, V60, P5706
   Nivison-Smith L, 2018, EXP EYE RES, V167, P1, DOI 10.1016/j.exer.2017.10.008
   Nivison-Smith L, 2017, EXP EYE RES, V154, P126, DOI 10.1016/j.exer.2016.11.018
   Nivison-Smith L, 2014, NEUROCHEM INT, V66, P1, DOI 10.1016/j.neuint.2014.01.003
   Orhan IE, 2015, CURR MED CHEM, V22, P1004, DOI 10.2174/0929867322666141212122352
   Osborne NN, 2004, PROG RETIN EYE RES, V23, P91, DOI 10.1016/j.preteyeres.2003.12.001
   Otsuka T, 2016, CURR EYE RES, V41, P1465, DOI 10.3109/02713683.2015.1127392
   Pan H, 2014, PLOS ONE, V9, DOI 10.1371/journal.pone.0114186
   Pan L, 2022, FRONT IMMUNOL, V13, DOI 10.3389/fimmu.2022.837497
   Pan L, 2021, OXID MED CELL LONGEV, V2021, DOI 10.1155/2021/8377362
   Pang YL, 2020, INT J MOL MED, V46, P1707, DOI 10.3892/ijmm.2020.4711
   Parker SJ, 2020, CANCER DISCOV, V10, P1018, DOI 10.1158/2159-8290.CD-19-0959
   Preechawat P, 2007, AM J OPHTHALMOL, V144, P953, DOI 10.1016/j.ajo.2007.07.031
   Qi Y, 2013, EXP EYE RES, V107, P44, DOI 10.1016/j.exer.2012.11.011
   Qin X, 2019, NANOSCALE, V11, P20667, DOI 10.1039/c9nr07171g
   Ramirez J. M. R., 2018, REV ESPANOLA GERIATR, V53, P3, DOI [10.1016/j.regg.2018.04.007, DOI 10.1016/J.REGG.2018.04.007]
   Remé CE, 2000, NEWS PHYSIOL SCI, V15, P120, DOI 10.1152/physiologyonline.2000.15.3.120
   Ren LM, 2020, INT J OPHTHALMOL-CHI, V13, P1880, DOI 10.18240/ijo.2020.12.06
   Ren P, 2000, Zhongguo Zhong Xi Yi Jie He Za Zhi, V20, P574
   Rivera-Pérez J, 2020, INT J MOL SCI, V21, DOI 10.3390/ijms21103716
   Roh M, 2012, PLOS ONE, V7, DOI 10.1371/journal.pone.0040065
   ROMANO C, 1993, INVEST OPHTH VIS SCI, V34, P72
   ROTHMAN SM, 1986, ANN NEUROL, V19, P105, DOI 10.1002/ana.410190202
   Saito M, 2012, GRAEF ARCH CLIN EXP, V250, P239, DOI 10.1007/s00417-011-1843-1
   Seong H, 2017, CURR EYE RES, V42, P1650, DOI 10.1080/02713683.2017.1344713
   Sheng LX, 2019, MAR DRUGS, V17, DOI 10.3390/md17050267
   Shi YH, 2010, CURR EYE RES, V35, P930, DOI 10.3109/02713683.2010.494820
   Sinha RA, 2015, AUTOPHAGY, V11, P1341, DOI 10.1080/15548627.2015.1061849
   Song H, 2020, NAT COMMUN, V11, DOI 10.1038/s41467-020-19939-8
   Song J, 2021, MOL THER-NUCL ACIDS, V24, P284, DOI 10.1016/j.omtn.2021.02.031
   Sun YJ, 2001, P NATL ACAD SCI USA, V98, P15306, DOI 10.1073/pnas.251466698
   Sutherland BA, 2004, FASEB J, V18, P258, DOI 10.1096/fj.04-2806fje
   Tang L, 2023, NEURAL REGEN RES, V18, P976, DOI 10.4103/1673-5374.355743
   Tarik J., 2019, WHO LAUNCHES 1 WORLD
   Tournaire-Marques E, 2020, J FR OPHTALMOL, V43, P552, DOI 10.1016/j.jfo.2019.10.020
   Varga B, 2017, MOLECULES, V22, DOI 10.3390/molecules22101782
   Wang H. X., 2005, INT J OPHTHALMOL-CHI, V5, P1168
   Wang J, 2017, CLIN EXP PHARMACOL P, V44, P803, DOI 10.1111/1440-1681.12769
   Wang SB, 2017, CLIN EXP HYPERTENS, V39, P711, DOI 10.1080/10641963.2017.1313854
   Wimpissinger B, 2007, ACTA OPHTHALMOL SCAN, V85, P445, DOI 10.1111/j.1600-0420.2007.00887.x
   Woda J. M., 2011, USE STEM CELLS REDUC
   Wu IH, 2020, J VET MED SCI, V82, P1719, DOI 10.1292/jvms.19-0646
   Wu Y, 2020, EXP EYE RES, V200, DOI 10.1016/j.exer.2020.108249
   Xie CC, 2016, AUTOPHAGY, V12, P410, DOI 10.1080/15548627.2015.1132134
   Yang D, 2017, CLIN EXP OPHTHALMOL, V45, P717, DOI 10.1111/ceo.12950
   Yang YP, 2019, OXID MED CELL LONGEV, V2019, DOI 10.1155/2019/8407206
   Yorgun MA, 2019, AM J OPHTHALMOL, V204, P141, DOI 10.1016/j.ajo.2019.02.040
   [袁海虹 Yuan Haihong], 2014, [上海交通大学学报. 医学版, Journal of Shanghai Jiaotong University .Medical Science], V34, P635
   Zhang B, 2008, BRAIN RES, V1198, P141, DOI 10.1016/j.brainres.2007.12.015
   Zhang FL, 2013, MOL MED REP, V7, P1511, DOI 10.3892/mmr.2013.1374
   Zhu MM, 2018, INVEST OPHTH VIS SCI, V59
   Ziemba CM, 2021, NAT COMMUN, V12, DOI 10.1038/s41467-021-24880-5
NR 137
TC 7
Z9 7
U1 0
U2 17
PU FRONTIERS MEDIA SA
PI LAUSANNE
PA AVENUE DU TRIBUNAL FEDERAL 34, LAUSANNE, CH-1015, SWITZERLAND
EI 1663-9812
J9 FRONT PHARMACOL
JI Front. Pharmacol.
PD APR 26
PY 2023
VL 14
AR 1149708
DI 10.3389/fphar.2023.1149708
PG 15
WC Pharmacology & Pharmacy
WE Science Citation Index Expanded (SCI-EXPANDED)
SC Pharmacology & Pharmacy
GA F9IP2
UT WOS:000985414500001
PM 37180697
OA gold, Green Published
DA 2025-07-26
ER

PT J
AU Wang, Y
   Hu, BC
   Feng, SS
   Wang, J
   Zhang, FJ
AF Wang, Ying
   Hu, Baichun
   Feng, Shasha
   Wang, Jian
   Zhang, Fengjiao
TI Target recognition and network pharmacology for revealing anti-diabetes
   mechanisms of natural product
SO JOURNAL OF COMPUTATIONAL SCIENCE
LA English
DT Article
DE Diabetes; Natural products; Network pharmacology; Computational
   approaches
ID TRADITIONAL CHINESE MEDICINE; PHOSPHATASE 1B INHIBITORS;
   CARDIOVASCULAR-DISEASE; VASCULAR COMPLICATIONS; ALLOSTERIC INHIBITORS;
   RHEUMATOID-ARTHRITIS; IMMUNE-SYSTEM; MELLITUS; DRUG; IDENTIFICATION
AB Diabetes is a metabolic disease characterized by persistent hyperglycemia, which results in serious complications such as cardiovascular disorder, neuropathy, renal failure, and retinopathy. Various anti diabetic drugs have been developed, however, their therapeutic effect is far from satisfactory. Therefore, increasing attention has been paid to natural products, whose multi-targets characteristics might contribute to treating polygenetic disease like diabetes. Indeed, valuable implications for anti-diabetic drug discovery can be obtained through exploring the molecular mechanism of these natural products, however, it could be a formidable task with traditional experimental approaches. As such, computational approaches are applied in predicting the compound-target interactions, including molecular docking, molecular dynamics (MD) simulations, and other computer aided drug design (CADD) methods. Furthermore, network pharmacology strategy is introduced for exploring natural products with anti-diabetic activities, including the general workflow of network pharmacology, its application in anti-diabetic traditional Chinese medicine formula research, and the application of natural products in diabetic complications. In particular, a promising prospective insight of combining computational methods and network pharmacology in anti-diabetic drug discovery is discussed. In summary, the combination of computational approaches and network pharmacology has already produced fruitful natural products with anti-diabetic effect, and will hopefully initiate novel anti-diabetic drug development with advanced therapeutic effect and less side effect. (C) 2020 Elsevier B.V. All rights reserved.
C1 [Wang, Ying; Feng, Shasha; Zhang, Fengjiao] Shenyang Pharmaceut Univ, Wuya Coll Innovat, Shenyang 110016, Liaoning, Peoples R China.
   [Hu, Baichun; Wang, Jian] Shenyang Pharmaceut Univ, Key Lab Struct Based Drug Design & Discovery, Minist Educ, Shenyang 110016, Liaoning, Peoples R China.
   [Feng, Shasha; Wang, Jian] Shenyang Pharmaceut Univ, Sch Pharmaceut Engn, Shenyang 110016, Liaoning, Peoples R China.
C3 Shenyang Pharmaceutical University; Shenyang Pharmaceutical University;
   Shenyang Pharmaceutical University
RP Zhang, FJ (通讯作者)，Shenyang Pharmaceut Univ, Wuya Coll Innovat, Shenyang 110016, Liaoning, Peoples R China.
EM zhangfengjiao@syphu.edu.cn
FU Guidance Program for LiaoningProvince [2019-ZD-0455]
FX This work was supported by the Guidance Program for LiaoningProvince
   (No. 2019-ZD-0455).
CR Abbas G, 2019, BIOORG CHEM, V86, P305, DOI 10.1016/j.bioorg.2019.02.009
   Abu Bakar AR, 2018, NAT PROD RES, V32, P473, DOI 10.1080/14786419.2017.1312393
   Adeshara KA, 2016, CURR DRUG TARGETS, V17, P1309, DOI 10.2174/1389450117666151209124007
   Aguirre-Plans J, 2018, PHARMACEUTICALS-BASE, V11, DOI 10.3390/ph11030061
   Ahmad S, 2016, ADV NEUROBIOL, V12, P125, DOI 10.1007/978-3-319-28383-8_8
   Akhtar N, 2018, FRONT PHARMACOL, V9, DOI 10.3389/fphar.2018.01376
   Al Sharif M, 2018, FOOD CHEM TOXICOL, V112, P47, DOI 10.1016/j.fct.2017.12.009
   Alam F, 2019, PHYTOTHER RES, V33, P41, DOI 10.1002/ptr.6211
   [Anonymous], 2019, MOLECULES, DOI 10.3390/molecules24102002
   Askenasy N, 2016, IMMUNOL RES, V64, P360, DOI 10.1007/s12026-015-8753-y
   Azminah A, 2019, COMPUT BIOL CHEM, V83, DOI 10.1016/j.compbiolchem.2019.107096
   Balakumar P, 2016, PHARMACOL RES, V113, P600, DOI 10.1016/j.phrs.2016.09.040
   Barabási AL, 2011, NAT REV GENET, V12, P56, DOI 10.1038/nrg2918
   Beckman JA, 2016, CIRC RES, V118, P1771, DOI 10.1161/CIRCRESAHA.115.306884
   Bhadauriya A, 2013, MOL DIVERS, V17, P139, DOI 10.1007/s11030-013-9425-2
   Bhatti HA, 2017, BIOORG CHEM, V75, P62, DOI 10.1016/j.bioorg.2017.08.011
   Bibi S, 2016, CURR COMPUT-AID DRUG, V12, P167, DOI 10.2174/1573409912666160426120709
   Çakici N, 2016, DIABETIC MED, V33, P1466, DOI 10.1111/dme.13083
   Carvalho D, 2017, EUR J PHARM SCI, V106, P393, DOI 10.1016/j.ejps.2017.06.028
   Chapel JM, 2017, AM J PREV MED, V53, pS143, DOI 10.1016/j.amepre.2017.07.019
   Chaudhari R, 2017, EXPERT OPIN DRUG DIS, V12, P279, DOI 10.1080/17460441.2017.1280024
   Chen XM, 2019, FRONT PHARMACOL, V10, DOI 10.3389/fphar.2019.00898
   Chittepu VCSR, 2019, PHARMACEUTICS, V11, DOI 10.3390/pharmaceutics11050238
   Conte F, 2020, BBA-GENE REGUL MECH, V1863, DOI 10.1016/j.bbagrm.2019.194416
   Deng GT, 2017, INVEST OPHTH VIS SCI, V58, P5030, DOI 10.1167/iovs.16-21402
   Dewanjee S, 2018, EUR J PHARMACOL, V833, P472, DOI 10.1016/j.ejphar.2018.06.034
   Ding HF, 2018, INT J BIOL MACROMOL, V107, P1844, DOI 10.1016/j.ijbiomac.2017.10.040
   Doshi U, 2015, BBA-GEN SUBJECTS, V1850, P878, DOI 10.1016/j.bbagen.2014.08.003
   Ebrahimi F, 2019, REV NEUROSCIENCE, V30, P671, DOI 10.1515/revneuro-2018-0097
   Ezzat SM, 2018, MOLECULES, V23, DOI 10.3390/molecules23123334
   Fernyhough P, 2016, INT REV NEUROBIOL, V127, P115, DOI 10.1016/bs.irn.2016.03.012
   Fiscon G, 2018, GENES-BASEL, V9, DOI 10.3390/genes9090437
   Fotis C, 2018, DRUG DISCOV TODAY, V23, P626, DOI 10.1016/j.drudis.2017.12.001
   Gao K, 2018, PHARMACOL RES, V130, P93, DOI 10.1016/j.phrs.2018.01.011
   Gaur AS, 2018, J BIOMED INFORM, V85, P114, DOI 10.1016/j.jbi.2018.08.003
   Ge Q, 2018, EUR J PHARMACOL, V833, P50, DOI 10.1016/j.ejphar.2018.05.021
   Gioia D, 2017, MOLECULES, V22, DOI 10.3390/molecules22112029
   Giovannelli J, 2018, ANN EPIDEMIOL, V28, P26, DOI 10.1016/j.annepidem.2017.11.004
   Gu JY, 2011, COMPUT BIOL CHEM, V35, P293, DOI 10.1016/j.compbiolchem.2011.07.003
   Guasch L, 2013, PLOS ONE, V8, DOI 10.1371/journal.pone.0055889
   Guasch L, 2012, PLOS ONE, V7, DOI 10.1371/journal.pone.0044972
   Gupta P, 2016, PHARMACOL RES, V113, P636, DOI 10.1016/j.phrs.2016.09.029
   He RJ, 2014, ACTA PHARMACOL SIN, V35, P1227, DOI 10.1038/aps.2014.80
   Heo CU, 2019, J CLIN MED, V8, DOI 10.3390/jcm8030393
   Hopkins AL, 2007, NAT BIOTECHNOL, V25, P1110, DOI 10.1038/nbt1007-1110
   Hsu YY, 2013, TOXICOL APPL PHARM, V272, P787, DOI 10.1016/j.taap.2013.08.008
   Hu RF, 2017, CHIN J NAT MEDICINES, V15, P436, DOI 10.1016/S1875-5364(17)30065-1
   Huang YQ, 2021, J HUM NUTR DIET, V34, P356, DOI 10.1111/jhn.12802
   Jing WH, 2019, FITOTERAPIA, V134, P226, DOI 10.1016/j.fitote.2019.02.023
   Kalhotra P, 2018, MOLECULES, V23, DOI 10.3390/molecules23061368
   Karuppagounder V, 2017, NUTRITION, V34, P47, DOI 10.1016/j.nut.2016.09.005
   Kerru N, 2018, EUR J MED CHEM, V152, P436, DOI 10.1016/j.ejmech.2018.04.061
   Kim BY, 2017, SCI REP-UK, V7, DOI 10.1038/srep41711
   Kirchweger B, 2018, FRONT CHEM, V6, DOI 10.3389/fchem.2018.00242
   Krishnan N, 2018, J BIOL CHEM, V293, P1517, DOI 10.1074/jbc.C117.819110
   Kumar AP, 2018, PROTEINS, V86, P301, DOI 10.1002/prot.25440
   Kumar R, 2016, EUR HEART J-CARD PHA, V2, P32, DOI 10.1093/ehjcvp/pvv035
   Laddha AP, 2019, PHYTOMEDICINE, V56, P229, DOI 10.1016/j.phymed.2018.10.026
   Li B, 2018, CPT-PHARMACOMET SYST, V7, P16, DOI 10.1002/psp4.12253
   Li HY, 2014, EVID-BASED COMPL ALT, V2014, DOI 10.1155/2014/495840
   Li WW, 2017, FRONT PHARMACOL, V8, P15, DOI 10.3389/fphar.2017.00074
   Li Y, 2016, MEDICINE, V95, DOI 10.1097/MD.0000000000005443
   Lontchi-Yimagou E, 2013, CURR DIABETES REP, V13, P435, DOI 10.1007/s11892-013-0375-y
   Meriga B., 2017, CARDIOVASC HEMATOL A
   Misselbeck K, 2019, NAT COMMUN, V10, DOI 10.1038/s41467-019-13208-z
   Mo YX, 2016, SCI REP-UK, V6, DOI 10.1038/srep33076
   Mohammad T, 2019, J BIOMOL STRUCT DYN, V37, P1813, DOI 10.1080/07391102.2018.1468282
   Mok SWF, 2018, FRONT PHARMACOL, V9, DOI 10.3389/fphar.2018.00710
   Munhoz ACM, 2018, CURR DIABETES REV, V14, P36, DOI 10.2174/1573399813666170505120621
   Muthenna P, 2009, FEBS LETT, V583, P3637, DOI 10.1016/j.febslet.2009.10.042
   Muthusamy K, 2016, J BIOMOL STRUCT DYN, V34, P2599, DOI 10.1080/07391102.2015.1124289
   Narender T, 2007, BIOORG MED CHEM LETT, V17, P1808, DOI 10.1016/j.bmcl.2006.12.037
   Nicolau J, 2017, JOINT BONE SPINE, V84, P411, DOI 10.1016/j.jbspin.2016.09.001
   Oh DY, 2016, NAT REV DRUG DISCOV, V15, P161, DOI 10.1038/nrd.2015.4
   Olgaç A, 2017, FUTURE MED CHEM, V9, P1663, DOI 10.4155/fmc-2017-0124
   Paisley Peter, 2017, Practitioner, V261, P23
   Panahi Y, 2017, COMPLEMENT THER MED, V33, P1, DOI 10.1016/j.ctim.2017.05.006
   Pang B, 2015, 2015 3rd International Symposium on Computer, Communication, Control and Automation (3CA 2015), P25
   Parim B, 2019, HEART FAIL REV, V24, P279, DOI 10.1007/s10741-018-9749-1
   Parsamanesh N, 2018, PHARMACOL RES, V136, P181, DOI 10.1016/j.phrs.2018.09.012
   Patil KK, 2019, 3 BIOTECH, V9, DOI 10.1007/s13205-019-1581-3
   Patten DK, 2018, PHARMACOTHERAPY, V38, P382, DOI 10.1002/phar.2086
   Pearsall EA, 2019, PLOS ONE, V14, DOI 10.1371/journal.pone.0208399
   Petersen RK, 2011, J COMPUT AID MOL DES, V25, P107, DOI 10.1007/s10822-010-9398-5
   Petersmann A, 2018, EXP CLIN ENDOCR DIAB, V126, P406, DOI 10.1055/a-0584-6223
   Pichler R, 2017, AM J PHYSIOL-RENAL, V312, pF716, DOI 10.1152/ajprenal.00314.2016
   Poornima P, 2016, PHARMACOL RES, V111, P290, DOI 10.1016/j.phrs.2016.06.018
   Pop-Busui R, 2016, CURR DIABETES REP, V16, DOI 10.1007/s11892-016-0727-5
   Prabha B, 2018, BIOORGAN MED CHEM, V26, P3461, DOI 10.1016/j.bmc.2018.05.020
   Pushpakom S, 2019, NAT REV DRUG DISCOV, V18, P41, DOI 10.1038/nrd.2018.168
   Qian S, 2016, FUTURE MED CHEM, V8, P1239, DOI 10.4155/fmc-2016-0064
   Qin NB, 2018, J ENZYM INHIB MED CH, V33, P1283, DOI 10.1080/14756366.2018.1497020
   Rajan S, 2018, METABOLISM, V85, P1, DOI 10.1016/j.metabol.2018.03.001
   Rammohan A, 2020, BIOORG CHEM, V95, DOI 10.1016/j.bioorg.2019.103527
   Rampogu S, 2018, EVID-BASED COMPL ALT, V2018, DOI 10.1155/2018/1943203
   Rawshani A, 2017, NEW ENGL J MED, V376, P1407, DOI 10.1056/NEJMoa1608664
   Reichelt J, 2016, ADV EXP MED BIOL, V917, P3, DOI 10.1007/978-3-319-32805-8_1
   Rigano D, 2017, ACTA PHARMACOL SIN B, V7, P427, DOI 10.1016/j.apsb.2017.05.005
   Sagner M, 2017, PROG CARDIOVASC DIS, V59, P506, DOI 10.1016/j.pcad.2016.08.002
   Saltiel AR, 2017, J CLIN INVEST, V127, P1, DOI [10.1172/JCI92035, 10.1172/jci92035]
   Sangweni NF, 2019, HEART FAIL REV, V24, P155, DOI 10.1007/s10741-018-9733-9
   Schwartz SS, 2017, TRENDS ENDOCRIN MET, V28, P645, DOI 10.1016/j.tem.2017.05.005
   Scotti L, 2018, CURR PROTEIN PEPT SC, V19, P275, DOI 10.2174/1389203718666170111114442
   Seehusen DA, 2019, PSYCHOL HEALTH, V34, P1314, DOI 10.1080/08870446.2019.1604955
   Singh B, 2019, SIG P ALGO ARCH ARR, P71, DOI [10.23919/SPA.2019.8936689, 10.23919/spa.2019.8936689]
   Singh S, 2015, INTERDISCIP SCI
   Singh S, 2016, INTERDISCIP SCI, V8, P122, DOI 10.1007/s12539-015-0108-9
   Sun Y, 2013, BRIEF BIOINFORM, V14, P327, DOI 10.1093/bib/bbs025
   Tao ZQ, 2015, CELL BIOCHEM BIOPHYS, V73, P181, DOI 10.1007/s12013-015-0598-4
   Tesch GH, 2017, CLIN SCI, V131, P2183, DOI 10.1042/CS20160636
   Tiwari R., 2018, J DIET SUPPL, P1
   Tracey ML, 2016, BMC PUBLIC HEALTH, V16, DOI 10.1186/s12889-016-2818-2
   Tziastoudi M, 2017, CLIN KIDNEY J, V10, P293, DOI 10.1093/ckj/sfx008
   Uysal S, 2018, FOOD CHEM TOXICOL, V113, P179, DOI 10.1016/j.fct.2018.01.049
   Vazirian M, 2018, FOOD CHEM TOXICOL, V122, P69, DOI 10.1016/j.fct.2018.09.079
   Vuorinen A, 2015, PLANTA MED, V81, P525, DOI 10.1055/s-0035-1545720
   Wada J, 2016, NAT REV NEPHROL, V12, P13, DOI 10.1038/nrneph.2015.175
   Waltenberger B, 2016, MOLECULES, V21, DOI 10.3390/molecules21060807
   Wang CCL, 2016, CIRCULATION, V133, P2459, DOI 10.1161/CIRCULATIONAHA.116.022194
   Wang N, 2018, INT J MOL MED, V41, P1409, DOI 10.3892/ijmm.2017.3357
   Wang Y, 2019, J CHEM INF MODEL, V59, P2309, DOI 10.1021/acs.jcim.8b00862
   Wu M.Y., 2017, INT J MOL SCI, V18
   Xu F., 2019, MOL DIVERS
   Xu LN, 2018, PHARMACOL RES, V130, P451, DOI 10.1016/j.phrs.2018.01.015
   Xu YJ, 2014, HEART FAIL REV, V19, P113, DOI 10.1007/s10741-013-9379-6
   Xue JT, 2019, J CELL BIOCHEM, V120, P6431, DOI 10.1002/jcb.27933
   Yan BD, 2017, J DIABETES RES, V2017, DOI 10.1155/2017/2070178
   Yang JL, 2017, BIOORG MED CHEM LETT, V27, P5076, DOI 10.1016/j.bmcl.2017.09.031
   Yang M, 2018, EVID-BASED COMPL ALT, V2018, DOI 10.1155/2018/4050714
   Yang ZZ, 2015, ACTA PHARMACOL SIN, V36, P699, DOI 10.1038/aps.2014.138
   Yang ZZ, 2015, BMC COMPLEM ALTERN M, V15, DOI 10.1186/s12906-015-0785-2
   Zan Y, 2017, AM J CHINESE MED, V45, P1709, DOI 10.1142/S0192415X17500926
   Zargari F, 2018, J BIOMOL STRUCT DYN, V36, P4126, DOI 10.1080/07391102.2017.1409651
   Zengin G, 2019, J PHARMACEUT BIOMED, V162, P225, DOI 10.1016/j.jpba.2018.09.035
   Zengin G, 2018, COMPUT BIOL CHEM, V73, P120, DOI 10.1016/j.compbiolchem.2018.02.010
   Zhai LX, 2018, FRONT PHARMACOL, V9, DOI 10.3389/fphar.2018.00973
   Zhang SD, 2014, EVID-BASED COMPL ALT, V2014, DOI 10.1155/2014/512081
   Zhao BT, 2018, ARCH PHARM RES, V41, P130, DOI 10.1007/s12272-017-0997-8
   Zhao S, 2016, J NAT PROD, V79, P3127, DOI 10.1021/acs.jnatprod.6b00883
   Zheng WL, 2015, SCI REP-UK, V5, DOI 10.1038/srep12222
   Zhou JY, 2016, EUR J PHARMACOL, V774, P87, DOI 10.1016/j.ejphar.2016.02.007
   Zhou T, 2018, J DIABETES RES, V2018, DOI 10.1155/2018/7457269
   Zhou Y, 2017, CHEM BIODIVERS, V14, DOI 10.1002/cbdv.201600462
NR 143
TC 24
Z9 25
U1 10
U2 69
PU ELSEVIER
PI AMSTERDAM
PA RADARWEG 29, 1043 NX AMSTERDAM, NETHERLANDS
SN 1877-7503
EI 1877-7511
J9 J COMPUT SCI-NETH
JI J. Comput. Sci.
PD SEP
PY 2020
VL 45
AR 101186
DI 10.1016/j.jocs.2020.101186
PG 13
WC Computer Science, Interdisciplinary Applications; Computer Science,
   Theory & Methods
WE Science Citation Index Expanded (SCI-EXPANDED)
SC Computer Science
GA OY5PN
UT WOS:000594298700005
DA 2025-07-26
ER

PT J
AU Liu, FZ
   Zhao, LJ
   Wu, T
   Yu, WF
   Li, JX
   Wang, WR
   Huang, CC
   Diao, ZH
   Xu, YS
AF Liu, Fengzhao
   Zhao, Lijuan
   Wu, Tao
   Yu, Wenfei
   Li, Jixin
   Wang, Wenru
   Huang, Chengcheng
   Diao, Zhihao
   Xu, Yunsheng
TI Targeting autophagy with natural products as a potential therapeutic
   approach for diabetic microangiopathy
SO FRONTIERS IN PHARMACOLOGY
LA English
DT Review
DE autophagy; natural products; diabetic microangiopathy; diabetic kidney
   disease; diabetic retinopathy; diabetic cardiomyopathy; diabetic
   peripheral neuropathy
ID GLUCOSE-INDUCED AUTOPHAGY; INDUCED PODOCYTE INJURY; ENHANCING AUTOPHAGY;
   PERIPHERAL NEUROPATHY; OXIDATIVE STRESS; SELECTIVE AUTOPHAGY;
   INSULIN-RESISTANCE; INDUCED APOPTOSIS; CELL AUTOPHAGY; RAT MODEL
AB As the quality of life improves, the incidence of diabetes mellitus and its microvascular complications (DMC) continues to increase, posing a threat to people's health and wellbeing. Given the limitations of existing treatment, there is an urgent need for novel approaches to prevent and treat DMC. Autophagy, a pivotal mechanism governing metabolic regulation in organisms, facilitates the removal of dysfunctional proteins and organelles, thereby sustaining cellular homeostasis and energy generation. Anomalous states in pancreatic beta-cells, podocytes, M & uuml;ller cells, cardiomyocytes, and Schwann cells in DMC are closely linked to autophagic dysregulation. Natural products have the property of being multi-targeted and can affect autophagy and hence DMC progression in terms of nutrient perception, oxidative stress, endoplasmic reticulum stress, inflammation, and apoptosis. This review consolidates recent advancements in understanding DMC pathogenesis via autophagy and proposes novel perspectives on treating DMC by either stimulating or inhibiting autophagy using natural products.
C1 [Liu, Fengzhao; Zhao, Lijuan; Yu, Wenfei] Shandong Univ Tradit Chinese Med, Clin Med Coll 1, Jinan, Peoples R China.
   [Wu, Tao] Shandong Univ Tradit Chinese Med, Coll Tradit Chinese Med, Jinan, Peoples R China.
   [Li, Jixin; Wang, Wenru] China Acad Chinese Med Sci, Xi Yuan Hosp, Beijing, Peoples R China.
   [Huang, Chengcheng] Shandong Univ Tradit Chinese Med, Affiliated Hosp, Dept Endocrinol, Jinan, Peoples R China.
   [Diao, Zhihao] Shandong Univ Tradit Chinese Med, Coll Acupuncture & Massage, Jinan, Peoples R China.
   [Xu, Yunsheng] Shandong Univ Tradit Chinese Med, Affiliated Hosp 2, Dept Endocrinol, Jinan, Peoples R China.
C3 Shandong University of Traditional Chinese Medicine; Shandong University
   of Traditional Chinese Medicine; China Academy of Chinese Medical
   Sciences; Xiyuan Hospital, CACMS; Shandong University of Traditional
   Chinese Medicine; Shandong University of Traditional Chinese Medicine;
   Shandong University of Traditional Chinese Medicine
RP Xu, YS (通讯作者)，Shandong Univ Tradit Chinese Med, Affiliated Hosp 2, Dept Endocrinol, Jinan, Peoples R China.
EM xys65@126.com
RI Zhao, Lijuan/E-8485-2012
FU National Key Research and Development Program of
   China10.13039/501100012166
FX Thanks to all the authors and hospitals for their support Funding.
CR Adornetto A, 2021, FRONT PHARMACOL, V12, DOI 10.3389/fphar.2021.695267
   Adriaenssens E, 2022, CURR BIOL, V32, pR1357, DOI 10.1016/j.cub.2022.11.002
   Al Mamun A, 2021, CLIN CHIM ACTA, V523, P131, DOI 10.1016/j.cca.2021.09.003
   Alers S, 2012, MOL CELL BIOL, V32, P2, DOI 10.1128/MCB.06159-11
   Ardeleanu V, 2020, MEDICINA-LITHUANIA, V56, DOI 10.3390/medicina56010025
   Asadi S, 2019, COMPLEMENT THER MED, V43, P253, DOI 10.1016/j.ctim.2019.02.014
   Bharath LP, 2021, CELLS-BASEL, V10, DOI 10.3390/cells10082114
   Biasizzo M, 2020, FRONT IMMUNOL, V11, DOI 10.3389/fimmu.2020.591803
   Carlsson SR, 2015, J CELL SCI, V128, P193, DOI 10.1242/jcs.141036
   Catalani E, 2023, BIOMED PHARMACOTHER, V166, DOI 10.1016/j.biopha.2023.115298
   Che H, 2020, FASEB J, V34, P14042, DOI 10.1096/fj.202001328R
   Chen DD, 2019, FOOD FUNCT, V10, P5102, DOI [10.1039/C9FO00957D, 10.1039/c9fo00957d]
   Chen F, 2018, BIOMED PHARMACOTHER, V106, P1175, DOI 10.1016/j.biopha.2018.07.072
   Chen H, 2018, BIOMED PHARMACOTHER, V108, P1201, DOI 10.1016/j.biopha.2018.09.140
   Chen J, 2017, BIOMED PHARMACOTHER, V89, P1362, DOI 10.1016/j.biopha.2017.03.016
   Chen Y, 2019, FRONT PHARMACOL, V10, DOI 10.3389/fphar.2019.01477
   Chen Y, 2018, MOL CELLS, V41, P45, DOI 10.14348/molcells.2018.2265
   Cheng ZY, 2019, TRENDS ENDOCRIN MET, V30, P658, DOI 10.1016/j.tem.2019.07.009
   Choi SK, 2020, EXP PHYSIOL, V105, P192, DOI 10.1113/EP087737
   Choi SJ, 2023, PLAST RECONSTR SURG, V151, P355, DOI 10.1097/PRS.0000000000009844
   Cui DR, 2021, FRONT CELL DEV BIOL, V9, DOI 10.3389/fcell.2021.775507
   D'Arcy MS, 2019, CELL BIOL INT, V43, P582, DOI 10.1002/cbin.11137
   Dehdashtian E, 2018, LIFE SCI, V193, P20, DOI 10.1016/j.lfs.2017.12.001
   Deretic V, 2021, IMMUNITY, V54, P437, DOI 10.1016/j.immuni.2021.01.018
   Dewanjee S, 2021, AGEING RES REV, V68, DOI 10.1016/j.arr.2021.101338
   Dikic I, 2018, NAT REV MOL CELL BIO, V19, P349, DOI 10.1038/s41580-018-0003-4
   Dong J, 2019, J PHARM PHARMACOL, V71, P1706, DOI 10.1111/jphp.13157
   Dong Y, 2019, J MOL CELL CARDIOL, V136, P27, DOI 10.1016/j.yjmcc.2019.09.001
   Dooley HC, 2014, MOL CELL, V55, P238, DOI 10.1016/j.molcel.2014.05.021
   Dorotea D, 2022, EXP MOL MED, V54, P1086, DOI 10.1038/s12276-022-00810-3
   Dusabimana T, 2021, INT J MOL SCI, V22, DOI 10.3390/ijms22041651
   Erekat NS, 2022, MED SCI MONITOR, V28, DOI 10.12659/MSM.937766
   Ezzat SM, 2021, BIOMED PHARMACOTHER, V142, DOI 10.1016/j.biopha.2021.111948
   Feidantsis K, 2018, NUTR METAB CARDIOVAS, V28, P952, DOI 10.1016/j.numecd.2018.06.005
   Feng LJ, 2022, AUTOPHAGY, V18, P320, DOI 10.1080/15548627.2021.1926655
   Ferdous A, 2010, J CARDIOVASC TRANSL, V3, P355, DOI 10.1007/s12265-010-9200-z
   Fu DX, 2016, INVEST OPHTH VIS SCI, V57, P3369, DOI 10.1167/iovs.16-19291
   Funderburk SF, 2010, TRENDS CELL BIOL, V20, P355, DOI 10.1016/j.tcb.2010.03.002
   Ganesan R, 2017, PLOS PATHOG, V13, DOI 10.1371/journal.ppat.1006227
   Gao N, 2023, DIABETIC MED, V40, DOI 10.1111/dme.15090
   Gautam S, 2020, HUM MOL GENET, V29, P834, DOI 10.1093/hmg/ddaa007
   Glick D, 2010, J PATHOL, V221, P3, DOI 10.1002/path.2697
   Gong QY, 2021, FRONT MED-LAUSANNE, V8, DOI 10.3389/fmed.2021.644121
   Gonzalez CD, 2021, CELLS-BASEL, V10, DOI 10.3390/cells10092497
   Gowd V, 2020, ADV NUTR, V11, P1555, DOI 10.1093/advances/nmaa075
   Graef M, 2013, MOL BIOL CELL, V24, P2918, DOI 10.1091/mbc.E13-07-0381
   Gross SP, 2007, CURR BIOL, V17, pR478, DOI 10.1016/j.cub.2007.04.025
   Guo HJ, 2017, SCI REP-UK, V7, DOI 10.1038/s41598-017-07061-7
   Guo LM, 2020, BOSNIAN J BASIC MED, V20, P372, DOI 10.17305/bjbms.2019.4410
   Guo XP, 2020, J NUTR BIOCHEM, V80, DOI 10.1016/j.jnutbio.2020.108380
   Habshi T, 2023, J CELL PHYSIOL, V238, P82, DOI 10.1002/jcp.30918
   Han S, 2019, CELLS-BASEL, V8, DOI 10.3390/cells8111360
   Hang WJ, 2018, FRONT PHARMACOL, V9, DOI 10.3389/fphar.2018.01121
   Hao RB, 2020, DRUG DELIV, V27, P772, DOI 10.1080/10717544.2020.1760960
   Hao Y, 2022, IMMUN INFLAMM DIS, V10, DOI 10.1002/iid3.698
   Hinchy EC, 2018, J BIOL CHEM, V293, P17208, DOI 10.1074/jbc.RA118.002579
   Hou HJ, 2019, J CELL BIOCHEM, V120, P13573, DOI 10.1002/jcb.28632
   Huang GD, 2017, INT J MOL MED, V39, P559, DOI 10.3892/ijmm.2017.2864
   Huang SS, 2017, SCI REP-UK, V7, DOI 10.1038/srep45692
   Hubert V, 2022, CELLS-BASEL, V11, DOI 10.3390/cells11162562
   Inoki K, 2006, CELL, V126, P955, DOI 10.1016/j.cell.2006.06.055
   Jia GH, 2018, CIRC RES, V122, P624, DOI 10.1161/CIRCRESAHA.117.311586
   Jia Q, 2022, EXP BIOL MED, V247, P1591, DOI 10.1177/15353702221110646
   Jin J, 2019, STEM CELL RES THER, V10, DOI 10.1186/s13287-019-1177-1
   Jin YL, 2017, EUR J PHARMACOL, V794, P106, DOI 10.1016/j.ejphar.2016.11.037
   Jing K, 2012, EXP MOL MED, V44, P69, DOI 10.3858/emm.2012.44.2.028
   Jung HS, 2010, ANN NY ACAD SCI, V1201, P79, DOI 10.1111/j.1749-6632.2010.05614.x
   Jung S, 2020, EXP MOL MED, V52, P921, DOI 10.1038/s12276-020-0455-4
   Kanamori H, 2019, CIRC-HEART FAIL, V12, DOI 10.1161/CIRCHEARTFAILURE.118.005418
   Kanamori H, 2015, AUTOPHAGY, V11, P1146, DOI 10.1080/15548627.2015.1051295
   Kast DJ, 2017, CURR BIOL, V27, pR318, DOI 10.1016/j.cub.2017.02.061
   Kaushik S, 2018, NAT REV MOL CELL BIO, V19, P365, DOI 10.1038/s41580-018-0001-6
   Khan I, 2023, INT IMMUNOPHARMACOL, V116, DOI 10.1016/j.intimp.2023.109793
   Kim JH, 2018, CELL DEATH DIFFER, V25, P1921, DOI 10.1038/s41418-018-0165-9
   Kimura S, 2008, CELL STRUCT FUNCT, V33, P109, DOI 10.1247/csf.08005
   Kimura T, 2017, AUTOPHAGY, V13, P997, DOI 10.1080/15548627.2017.1309485
   Kitada M, 2016, DIABETOLOGIA, V59, P1307, DOI 10.1007/s00125-016-3925-4
   Kobayashi S, 2015, BBA-MOL BASIS DIS, V1852, P252, DOI 10.1016/j.bbadis.2014.05.020
   Kobayashi S, 2012, AUTOPHAGY, V8, P577, DOI 10.4161/auto.18980
   Komalla V, 2020, INT J MOL SCI, V21, DOI 10.3390/ijms21207640
   Kong ZL, 2023, J BIOCHEM MOL TOXIC, V37, DOI 10.1002/jbt.23445
   Kong ZL, 2023, AM J CHINESE MED, V51, P1269, DOI 10.1142/S0192415X23500581
   Korolchuk VI, 2011, AUTOPHAGY, V7, P927, DOI 10.4161/auto.7.8.15862
   Korolchuk VI, 2011, NAT CELL BIOL, V13, P453, DOI 10.1038/ncb2204
   Kume S, 2015, DIABETES METAB J, V39, P451
   Lapaquette P, 2015, MEDIAT INFLAMM, V2015, DOI 10.1155/2015/398483
   Lee IH, 2019, EXP MOL MED, V51, DOI 10.1038/s12276-019-0302-7
   Lee MJ, 2023, BIOMOL THER, V31, P1, DOI 10.4062/biomolther.2022.153
   Lee TI, 2018, MOL MED REP, V17, P594, DOI 10.3892/mmr.2017.7905
   Leventhal JS, 2017, KIDNEY INT, V91, P4, DOI 10.1016/j.kint.2016.11.004
   Li C, 2020, LIFE SCI, V243, DOI 10.1016/j.lfs.2020.117277
   Li JB, 2021, AUTOPHAGY, V17, P3275, DOI 10.1080/15548627.2020.1847462
   Li J, 2017, OXID MED CELL LONGEV, V2017, DOI 10.1155/2017/7584691
   Li LH, 2023, ARCH PHYSIOL BIOCHEM, V129, P943, DOI 10.1080/13813455.2021.1887266
   Li LL, 2015, CELL MOL NEUROBIOL, V35, P615, DOI 10.1007/s10571-015-0166-x
   Li R, 2022, ENVIRON TOXICOL, V37, P201, DOI 10.1002/tox.23389
   Li R, 2021, INT J OPHTHALMOL-CHI, V14, P42, DOI 10.18240/ijo.2021.01.06
   Li XZ, 2021, BIOCHEM PHARMACOL, V192, DOI 10.1016/j.bcp.2021.114675
   Li XY, 2017, MOL THER NUCL ACIDS, V9, P48, DOI 10.1016/j.omtn.2017.08.011
   Li XL, 2020, FRONT PHYSIOL, V11, DOI 10.3389/fphys.2020.00073
   Liang RK, 2021, KAOHSIUNG J MED SCI, V37, P136, DOI 10.1002/kjm2.12305
   Liao MF, 2022, INT J MOL SCI, V23, DOI 10.3390/ijms23052685
   Lin C, 2017, BIOCHEM BIOPH RES CO, V482, P665, DOI 10.1016/j.bbrc.2016.11.091
   Lin W, 2019, OPHTHALMIC RES, V61, P65, DOI 10.1159/000487486
   Liu H, 2021, DIABET METAB SYND OB, V14, P1253, DOI 10.2147/DMSO.S299375
   Liu J, 2014, FREE RADICAL RES, V48, P898, DOI 10.3109/10715762.2014.920955
   Liu J, 2014, METABOLISM, V63, P1314, DOI 10.1016/j.metabol.2014.06.012
   Liu L, 2022, REDOX BIOL, V50, DOI 10.1016/j.redox.2022.102260
   Liu P, 2023, FRONT ENDOCRINOL, V14, DOI 10.3389/fendo.2023.1142805
   Liu SY, 2018, J CHEM NEUROANAT, V89, P37, DOI 10.1016/j.jchemneu.2017.12.011
   Liu TT, 2023, FRONT ENDOCRINOL, V14, DOI 10.3389/fendo.2023.1142276
   Liu WJ, 2019, CELL DEATH DIS, V10, DOI 10.1038/s41419-019-2002-6
   Liu XQ, 2022, ACTA PHARMACOL SIN, V43, P96, DOI 10.1038/s41401-021-00721-5
   de Faria JML, 2016, INVEST OPHTH VIS SCI, V57, P4356, DOI 10.1167/iovs.16-19197
   Lu Y, 2015, BOSNIAN J BASIC MED, V15, P14, DOI 10.17305/bjbms.2015.63
   Lu YY, 2023, THERANOSTICS, V13, P736, DOI 10.7150/thno.79876
   Luo Y, 2021, EUR J PHARMACOL, V895, DOI 10.1016/j.ejphar.2021.173893
   Ma CT, 2021, ADV CLIN EXP MED, V30, P535, DOI 10.17219/acem/133493
   Ma LQ, 2016, PATHOL RES PRACT, V212, P310, DOI 10.1016/j.prp.2016.02.001
   Ma RY, 2022, BIOMED PHARMACOTHER, V153, DOI 10.1016/j.biopha.2022.113424
   Ma ZW, 2020, J CLIN INVEST, V130, P5011, DOI 10.1172/JCI135536
   Madrakhimov SB, 2021, CELL COMMUN SIGNAL, V19, DOI 10.1186/s12964-020-00698-4
   Maiuri MC, 2007, NAT REV MOL CELL BIO, V8, P741, DOI 10.1038/nrm2239
   Mariño G, 2014, NAT REV MOL CELL BIO, V15, P81, DOI 10.1038/nrm3735
   Matboli M, 2021, EPIGENOMICS-UK, V13, P187, DOI 10.2217/epi-2020-0353
   Medras ZJH, 2023, CNS NEUROSCI THER, V29, P3068, DOI 10.1111/cns.14249
   Mizushima N, 2011, CELL, V147, P728, DOI 10.1016/j.cell.2011.10.026
   Morishita H, 2017, AUTOPHAGY, V13, P757, DOI 10.1080/15548627.2016.1278094
   Nellaiappan K, 2022, CURR DIABETES REV, V18, DOI 10.2174/1573399817666210309104203
   Newman DJ, 2020, J NAT PROD, V83, P770, DOI 10.1021/acs.jnatprod.9b01285
   Newman DJ, 2016, J NAT PROD, V79, P629, DOI 10.1021/acs.jnatprod.5b01055
   Ni TJ, 2020, CARDIOVASC DRUG THER, V34, P291, DOI 10.1007/s10557-020-06968-0
   Ou M, 2021, GIGASCIENCE, V10, DOI 10.1093/gigascience/giab070
   Oza MJ, 2021, PHARMACOL RES, V168, DOI 10.1016/j.phrs.2021.105602
   Park S, 2018, CELLS-BASEL, V7, DOI 10.3390/cells7120254
   Parzych KR, 2014, ANTIOXID REDOX SIGN, V20, P460, DOI 10.1089/ars.2013.5371
   Peng HH, 2023, FRONT ENDOCRINOL, V13, DOI 10.3389/fendo.2022.1047642
   Pohl C, 2019, SCIENCE, V366, P818, DOI 10.1126/science.aax3769
   Puthanveetil P, 2013, CARDIOVASC RES, V97, P393, DOI 10.1093/cvr/cvs426
   Qu L, 2014, NEURAL REGEN RES, V9, P1195, DOI 10.4103/1673-5374.135328
   Rani MRP, 2022, CHEM-BIOL INTERACT, V351, DOI 10.1016/j.cbi.2021.109755
   Russo R, 2013, CURR OPIN PHARMACOL, V13, P72, DOI 10.1016/j.coph.2012.09.004
   Russo SB, 2012, J CLIN INVEST, V122, P3919, DOI 10.1172/JCI63888
   Salem Hagar Mohamed Ahmed, 2023, Int J Biochem Mol Biol, V14, P25
   Sanchez-Wandelmer J, 2015, J CELL SCI, V128, P185, DOI 10.1242/jcs.158758
   Scherz-Shouval R, 2007, EMBO J, V26, P1749, DOI 10.1038/sj.emboj.7601623
   Schiborn C, 2022, DIABETOLOGIA, V65, P1867, DOI 10.1007/s00125-022-05731-4
   Schuck S, 2020, J CELL SCI, V133, DOI 10.1242/jcs.246322
   Senft D, 2015, TRENDS BIOCHEM SCI, V40, P141, DOI 10.1016/j.tibs.2015.01.002
   Sheng HQ, 2022, FRONT MED-LAUSANNE, V9, DOI 10.3389/fmed.2022.986825
   Sherkhane B, 2023, INDIAN J PHARMACOL, V55, P34, DOI 10.4103/ijp.ijp_671_22
   Shi YM, 2020, EVID-BASED COMPL ALT, V2020, DOI 10.1155/2020/1903627
   Shibutani ST, 2014, CELL RES, V24, P58, DOI 10.1038/cr.2013.159
   Singh AD, 2022, PHARMACOL REP, V74, P40, DOI 10.1007/s43440-021-00343-y
   Song AN, 2021, BIOMED PHARMACOTHER, V138, DOI 10.1016/j.biopha.2021.111454
   Song CH, 2023, BRATISL MED J, V124, P699, DOI 10.4149/BLL_2023_107
   Song SY, 2021, OXID MED CELL LONGEV, V2021, DOI 10.1155/2021/5587340
   Su PP, 2022, MILITARY MED RES, V9, DOI 10.1186/s40779-022-00385-0
   Su YM, 2022, DIS MARKERS, V2022, DOI 10.1155/2022/3058354
   Sun SQ, 2019, J ETHNOPHARMACOL, V238, DOI 10.1016/j.jep.2019.111857
   Tan Y, 2020, NAT REV CARDIOL, V17, P585, DOI 10.1038/s41569-020-0339-2
   Tang HF, 2022, FRONT ENDOCRINOL, V13, DOI 10.3389/fendo.2022.889729
   Tao M, 2021, MOL MED REP, V24, DOI 10.3892/mmr.2021.12231
   Tong F, 2017, INT J NANOMED, V12, P7799, DOI 10.2147/IJN.S146978
   Tooze SA, 2013, ESSAYS BIOCHEM, V55, P29, DOI [10.1042/BSE0550029, 10.1042/bse0550029]
   Tu QD, 2019, PHARM BIOL, V57, P778, DOI 10.1080/13880209.2019.1688843
   Vargas JNS, 2023, NAT REV MOL CELL BIO, V24, P167, DOI 10.1038/s41580-022-00542-2
   Wang B, 2014, J CELL MOL MED, V18, P1599, DOI 10.1111/jcmm.12312
   Wang GY, 2017, MOL MED REP, V16, P3262, DOI 10.3892/mmr.2017.6953
   Wang JN, 2017, J NANOBIOTECHNOL, V15, DOI 10.1186/s12951-017-0251-z
   Wang L, 2020, DIABETES, V69, P749, DOI 10.2337/db19-0432
   Wang L, 2019, EXP CELL RES, V380, P149, DOI 10.1016/j.yexcr.2019.04.014
   Wang LM, 2023, NAT REV MOL CELL BIO, V24, P186, DOI 10.1038/s41580-022-00529-z
   Wang MJ, 2021, MOL NEUROBIOL, V58, P6049, DOI 10.1007/s12035-021-02540-5
   Wang QQ, 2019, J PHARM PHARMACOL, V71, P417, DOI 10.1111/jphp.13044
   Wang QR, 2016, PHARMACOL RES, V111, P357, DOI 10.1016/j.phrs.2016.06.024
   Wang SJ, 2018, J CELL MOL MED, V22, P5132, DOI 10.1111/jcmm.13802
   Wang XD, 2018, EUR J PHARMACOL, V824, P170, DOI 10.1016/j.ejphar.2018.02.009
   Wang XL, 2019, SCI REP-UK, V9, DOI 10.1038/s41598-018-36911-1
   Wang Y, 2020, BIOCHEM BIOPH RES CO, V531, P452, DOI 10.1016/j.bbrc.2020.07.134
   Webb AE, 2014, TRENDS BIOCHEM SCI, V39, P159, DOI 10.1016/j.tibs.2014.02.003
   Wei HL, 2017, J STEROID BIOCHEM, V168, P71, DOI 10.1016/j.jsbmb.2017.02.007
   Wei XY, 2022, EVID-BASED COMPL ALT, V2022, DOI 10.1155/2022/7864308
   Wei Y, 2017, EXP THER MED, V14, P6052, DOI 10.3892/etm.2017.5314
   Wible Daric J., 2018, Current Opinion in Toxicology, V7, P28, DOI 10.1016/j.cotox.2017.10.006
   Wong CH, 2010, PLOS ONE, V5, DOI 10.1371/journal.pone.0009996
   Wu B, 2017, BIOMED RES INT, V2017, DOI 10.1155/2017/3764370
   Wu FB, 2018, BIOMED PHARMACOTHER, V104, P307, DOI 10.1016/j.biopha.2018.05.017
   Xiao C, 2023, FOOD FUNCT, V14, P2740, DOI [10.1039/D2FO03871D, 10.1039/d2fo03871d]
   Xiao TL, 2014, MOL CELL BIOCHEM, V394, P145, DOI 10.1007/s11010-014-2090-7
   Xie M, 2011, CURR OPIN CARDIOL, V26, P216, DOI 10.1097/HCO.0b013e328345980a
   Xu J, 2020, CLIN EXP PHARMACOL P, V47, P599, DOI 10.1111/1440-1681.13226
   Xu K, 2018, CELL PHYSIOL BIOCHEM, V46, P2031, DOI 10.1159/000489442
   Xu XH, 2017, EUR REV MED PHARMACO, V21, P4952
   Xu XM, 2013, J BIOL CHEM, V288, P18077, DOI 10.1074/jbc.M113.474650
   Xu XH, 2020, DIABET METAB SYND OB, V13, P2583, DOI 10.2147/DMSO.S256457
   Yang L, 2020, MOL THER-NUCL ACIDS, V20, P725, DOI 10.1016/j.omtn.2020.04.010
   Yang S, 2014, CELL DEATH DIS, V5, DOI 10.1038/cddis.2014.184
   Yang XY, 2023, PHYTOTHER RES, V37, P1377, DOI 10.1002/ptr.7746
   Yang ZW, 2022, FRONT ENDOCRINOL, V13, DOI 10.3389/fendo.2022.1079217
   Yao Q, 2018, J MOL CELL CARDIOL, V124, P26, DOI 10.1016/j.yjmcc.2018.10.004
   Yarmohammadi F, 2023, BIOFACTORS, V49, P620, DOI 10.1002/biof.1934
   Yerra VG, 2018, NEUROPHARMACOLOGY, V131, P256, DOI 10.1016/j.neuropharm.2017.12.029
   Yerra VG, 2017, J NUTR BIOCHEM, V47, P41, DOI 10.1016/j.jnutbio.2017.05.001
   Yin YD, 2021, PHYTOMEDICINE, V92, DOI 10.1016/j.phymed.2021.153749
   Yong J, 2021, NAT REV ENDOCRINOL, V17, P455, DOI 10.1038/s41574-021-00510-4
   Yu HT, 2016, J CELL MOL MED, V20, P623, DOI 10.1111/jcmm.12739
   Yu JW, 2023, DIABET METAB SYND OB, V16, P2593, DOI 10.2147/DMSO.S420253
   Yuan QQ, 2022, PHARMACOL RES, V175, DOI 10.1016/j.phrs.2021.105985
   Yuan S, 2023, J NANOBIOTECHNOL, V21, DOI 10.1186/s12951-023-02159-9
   Yuan X, 2016, DRUG DES DEV THER, V10, P2729, DOI 10.2147/DDDT.S111253
   Zhan HF, 2019, HISTOL HISTOPATHOL, V34, P943, DOI 10.14670/HH-18-097
   Zhan XJ, 2018, MOL IMMUNOL, V104, P61, DOI 10.1016/j.molimm.2018.10.021
   Zhang MM, 2017, BIOCHEM BIOPH RES CO, V493, P1280, DOI 10.1016/j.bbrc.2017.09.151
   Zhang MM, 2017, J PINEAL RES, V63, DOI 10.1111/jpi.12418
   Zhang PP, 2020, DIABET METAB SYND OB, V13, P641, DOI 10.2147/DMSO.S237451
   Zhang X, 2022, FRONT PHARMACOL, V13, DOI 10.3389/fphar.2022.957829
   Zhang XX, 2022, FOOD FUNCT, V13, P5536, DOI [10.1039/D1FO02445K, 10.1039/d1fo02445k]
   Zhang XX, 2022, J ETHNOPHARMACOL, V284, DOI 10.1016/j.jep.2021.114772
   Zhang XX, 2019, PHYTOMEDICINE, V64, DOI 10.1016/j.phymed.2019.153060
   Zhang ZG, 2014, J MOL CELL CARDIOL, V77, P42, DOI 10.1016/j.yjmcc.2014.09.022
   Zhao GC, 2020, ANN TRANSL MED, V8, DOI 10.21037/atm-20-3768
   Zhao KR, 2022, BIOCHEM BIOPH RES CO, V634, P20, DOI 10.1016/j.bbrc.2022.09.095
   Zheng DX, 2022, FOOD FUNCT, V13, P9559, DOI [10.1039/d2fo01761j, 10.1039/D2FO01761J]
   Zhong YJ, 2023, NUTRIENTS, V15, DOI 10.3390/nu15163554
   Zhong YJ, 2022, FOOD FUNCT, V13, P3660, DOI [10.1039/d1fo02733f, 10.1039/D1FO02733F]
   Zhong YJ, 2022, FOOD CHEM TOXICOL, V159, DOI 10.1016/j.fct.2021.112697
   Zhou G, 2019, AGING-US, V11, P3094, DOI 10.18632/aging.101964
   Zhou HT, 2022, FRONT NUTR, V8, DOI 10.3389/fnut.2021.815947
   Zhou H, 2018, J ZHEJIANG UNIV-SC B, V19, P333, DOI 10.1631/jzus.B1700415
   Zhou P, 2019, CELLS-BASEL, V8, DOI 10.3390/cells8030213
   Zhu YB, 2019, ARTIF CELL NANOMED B, V47, P4172, DOI 10.1080/21691401.2019.1687492
   Zhu YY, 2023, FRONT ENDOCRINOL, V14, DOI 10.3389/fendo.2023.1202463
NR 233
TC 3
Z9 4
U1 2
U2 8
PU FRONTIERS MEDIA SA
PI LAUSANNE
PA AVENUE DU TRIBUNAL FEDERAL 34, LAUSANNE, CH-1015, SWITZERLAND
EI 1663-9812
J9 FRONT PHARMACOL
JI Front. Pharmacol.
PD APR 10
PY 2024
VL 15
AR 1364616
DI 10.3389/fphar.2024.1364616
PG 36
WC Pharmacology & Pharmacy
WE Science Citation Index Expanded (SCI-EXPANDED)
SC Pharmacology & Pharmacy
GA OI7U3
UT WOS:001206715300001
PM 38659578
OA gold
DA 2025-07-26
ER

PT J
AU Brami, C
   Bao, T
   Deng, G
AF Brami, Cloe
   Bao, Ting
   Deng, Gary
TI Natural products and complementary therapies for chemotherapy-induced
   peripheral neuropathy: A systematic review
SO CRITICAL REVIEWS IN ONCOLOGY HEMATOLOGY
LA English
DT Review
DE Chemotherapy; Peripheral neuropathy; Platinum drugs; Natural products;
   Dietary supplements; Complementary therapies; Integrative medicine;
   Randomized controlled trials
ID ALPHA-LIPOIC ACID; QUALITY-OF-LIFE; OXALIPLATIN-RELATED NEUROTOXICITY;
   COLORECTAL-CANCER SURVIVORS; PLACEBO-CONTROLLED TRIAL;
   ACETYL-L-CARNITINE; DOUBLE-BLIND; MAGNESIUM PROPHYLAXIS; ALTERNATIVE
   MEDICINE; DIABETIC-NEUROPATHY
AB Chemotherapy-induced peripheral neuropathy (CIPN) is a serious dose-limiting side-effect without any FDA-approved treatment option. Prior reviews focus mostly on pharmacological interventions, but non pharmaceutical interventions have also been evaluated. A Web of Science and PubMed database search to identify relevant RCTs from January 2005 to May 2015 included the terms: CIPN, cancer; and supplements, vitamin E, goshajinkigan, kampo, acetyl-L-carnitine, carnitine, alpha-lipoic acid, omega-3, glutamine, or glutamate; or massage, acupuncture, mind-body practice, yoga, meditation, Tai-Chi, physical activity, or exercise. Of 1465 publications screened, 12 RCTs evaluated natural products and one evaluated electroacupuncture. Vitamin E may help prevent CIPN. L-Glutamine, goshajinkigan, and omega-3 are also promising. Acetyl-L-carnitine may worsen CIPN and alpha-lipoic acid activity is unknown. Electroacupuncture was not superior to placebo. No RCTs were published regarding other complementary therapies, although some studies mention positive incidental findings. Natural products and complementary therapies deserve further investigation, given the lack of effective CIPN interventions. (C) 2015 Elsevier Ireland Ltd. All rights reserved.
C1 [Brami, Cloe] Hop St Louis, APHP, Dept Oncol, 1 Ave Claude Vellefaux, F-75010 Paris, France.
   [Bao, Ting] Mem Sloan Kettering Canc Ctr, Integrat Med & Breast Oncol Serv, 1429 First Ave, New York, NY 10021 USA.
   [Deng, Gary] Mem Sloan Kettering Canc Ctr, Integrat Med Serv, 1429 First Ave, New York, NY 10021 USA.
C3 Assistance Publique Hopitaux Paris (APHP); Universite Paris Cite;
   Hopital Universitaire Hotel-Dieu - APHP; Hopital Universitaire
   Saint-Louis - APHP; Hopital Universitaire Ambroise-Pare - APHP; Memorial
   Sloan Kettering Cancer Center; Memorial Sloan Kettering Cancer Center
RP Deng, G (通讯作者)，Mem Sloan Kettering Canc Ctr, Integrat Med Serv, 1429 First Ave, New York, NY 10021 USA.
EM cloebrami@gmail.com; baot@mskcc.org; dengg@mskcc.org
OI Bao, Ting/0000-0003-4437-2597
FU NCI NIH HHS [P30 CA008748, R21 CA173263] Funding Source: Medline
CR Abuaisha BB, 1998, DIABETES RES CLIN PR, V39, P115, DOI 10.1016/S0168-8227(97)00123-X
   Ahn Andrew C, 2007, Acupunct Med, V25, P11
   Andre T, 2004, NEW ENGL J MED, V350, P2343, DOI 10.1056/NEJMoa032709
   Argyriou AA, 2006, SUPPORT CARE CANCER, V14, P1134, DOI 10.1007/s00520-006-0072-3
   Argyriou AA, 2006, J PAIN SYMPTOM MANAG, V32, P237, DOI 10.1016/j.jpainsymman.2006.03.013
   Bao T, 2014, INTEGR CANCER THER, V13, P396, DOI 10.1177/1534735414534729
   Beijers AJM, 2015, ACTA ONCOL, V54, P463, DOI 10.3109/0284186X.2014.980912
   Ben-Arye Eran, 2004, J Ambul Care Manage, V27, P53
   Boyle FM, 1999, J NEURO-ONCOL, V41, P107, DOI 10.1023/A:1006124917643
   Carlson K, 2011, CLIN BREAST CANCER, V11, P73, DOI 10.1016/j.clbc.2011.03.006
   CAROZZI VA, 2014, NEUROSCI LETT
   Cavaletti G, 2002, EUR J CANCER, V38, P1832, DOI 10.1016/S0959-8049(02)00229-0
   Cavaletti G, 2011, ONCOLOGIST, V16, P1667, DOI 10.1634/theoncologist.2011-0343
   Cavaletti G, 2011, LANCET ONCOL, V12, P1151, DOI 10.1016/S1470-2045(11)70131-0
   Cavaletti G, 2010, EUR J CANCER, V46, P479, DOI 10.1016/j.ejca.2009.12.008
   Chirivella I, 2009, BREAST CANCER RES TR, V114, P479, DOI 10.1007/s10549-008-0018-1
   Cunningham JE, 2011, SUPPORT CARE CANCER, V19, P1473, DOI 10.1007/s00520-011-1231-8
   de Afonseca SO, 2013, SAO PAULO MED J, V131, P35, DOI 10.1590/S1516-31802013000100006
   Deng G, 2013, NAT REV CLIN ONCOL, V10, P656, DOI 10.1038/nrclinonc.2013.125
   Deng Gary E, 2009, J Soc Integr Oncol, V7, P85
   Denlinger CS, 2014, J NATL COMPR CANC NE, V12, P1222, DOI 10.6004/jnccn.2014.0121
   Fallon MT, 2013, BRIT J ANAESTH, V111, P105, DOI 10.1093/bja/aet208
   Garcia MK, 2014, J HEMATOL ONCOL, V7, DOI 10.1186/1756-8722-7-41
   Ghoreishi Z, 2012, BMC CANCER, V12, DOI 10.1186/1471-2407-12-355
   Guo Y, 2014, SUPPORT CARE CANCER, V22, P1223, DOI 10.1007/s00520-013-2075-1
   Havrilesky LJ, 2015, CRIT REV ONCOL HEMAT, V93, P203, DOI 10.1016/j.critrevonc.2014.10.006
   Henke CC, 2014, SUPPORT CARE CANCER, V22, P95, DOI 10.1007/s00520-013-1925-1
   Hershman DL, 2014, J CLIN ONCOL, V32, P1941, DOI 10.1200/JCO.2013.54.0914
   Hershman DL, 2013, J CLIN ONCOL, V31, P2627, DOI 10.1200/JCO.2012.44.8738
   Horneber M, 2012, INTEGR CANCER THER, V11, P187, DOI 10.1177/1534735411423920
   Kaku H, 2012, EXP THER MED, V3, P60, DOI 10.3892/etm.2011.375
   Kamarudin MNA, 2014, DRUG DES DEV THER, V8, P1765, DOI 10.2147/DDDT.S67980
   Kautio AL, 2008, J PAIN SYMPTOM MANAG, V35, P31, DOI 10.1016/j.jpainsymman.2007.02.043
   Kautio AL, 2011, SUPPORT CARE CANCER, V19, P1991, DOI 10.1007/s00520-010-1043-2
   Kautio AL, 2009, ANTICANCER RES, V29, P2601
   Khattak MA, 2011, ONCOLOGIST, V16, P1780, DOI 10.1634/theoncologist.2011-0157
   Kim JH, 2013, TRIALS, V14, DOI 10.1186/1745-6215-14-254
   Kono T, 2013, CANCER CHEMOTH PHARM, V72, P1283, DOI 10.1007/s00280-013-2306-7
   Kottschade LA, 2011, SUPPORT CARE CANCER, V19, P1769, DOI 10.1007/s00520-010-1018-3
   Land SR, 2007, J CLIN ONCOL, V25, P2205, DOI 10.1200/JCO.2006.08.6652
   Bin L, 2008, WORLD J GASTROENTERO, V14, P2434, DOI 10.3748/wjg.14.2434
   Loven D, 2009, EUR J CANCER CARE, V18, P78, DOI 10.1111/j.1365-2354.2008.00996.x
   Matei D, 2009, J CLIN ONCOL, V27, P4142, DOI 10.1200/JCO.2008.20.9189
   Miranda-Massari JR, 2011, CURR CLIN PHARMACOL, V6, P260, DOI 10.2174/157488411798375967
   Mols F, 2015, J CANCER SURVIV, V9, P512, DOI 10.1007/s11764-015-0427-1
   Mols F, 2014, SUPPORT CARE CANCER, V22, P2261, DOI 10.1007/s00520-014-2255-7
   Mols F, 2013, J CLIN ONCOL, V31, P2699, DOI 10.1200/JCO.2013.49.1514
   Nicholas PK, 2007, AIDS CARE, V19, P179, DOI 10.1080/09540120600971083
   Nishioka M, 2011, INT J CLIN ONCOL, V16, P322, DOI 10.1007/s10147-010-0183-1
   Ocean AJ, 2004, SUPPORT CARE CANCER, V12, P619, DOI 10.1007/s00520-004-0657-7
   Pace A, 2010, NEUROLOGY, V74, P762, DOI 10.1212/WNL.0b013e3181d5279e
   Park SB, 2011, ONCOLOGIST, V16, P708, DOI 10.1634/theoncologist.2010-0248
   Phillips TJC, 2010, PLOS ONE, V5, DOI 10.1371/journal.pone.0014433
   Quasthoff S, 2002, J NEUROL, V249, P9, DOI 10.1007/PL00007853
   Raja SN, 2002, NEUROLOGY, V59, P1015, DOI 10.1212/WNL.59.7.1015
   Ramsay DJ, 1998, JAMA-J AM MED ASSOC, V280, P1518
   Rao RD, 2007, CANCER-AM CANCER SOC, V110, P2110, DOI 10.1002/cncr.23008
   Reyes-Gibby C, 2010, J PAIN SYMPTOM MANAG, V39, P882, DOI 10.1016/j.jpainsymman.2009.09.020
   Rostock M, 2013, EVID-BASED COMPL ALT, V2013, DOI 10.1155/2013/349653
   Savarese DMF, 2003, CANCER TREAT REV, V29, P501, DOI 10.1016/S0305-7372(03)00133-6
   Schroeder S, 2012, ACUPUNCT MED, V30, P4, DOI 10.1136/acupmed-2011-010034
   Seretny M, 2014, PAIN, V155, P2461, DOI 10.1016/j.pain.2014.09.020
   Shi DY, 2008, FEBS LETT, V582, P1667, DOI 10.1016/j.febslet.2008.04.021
   Shlay JC, 1998, JAMA-J AM MED ASSOC, V280, P1590, DOI 10.1001/jama.280.18.1590
   Sima AAF, 2005, DIABETES CARE, V28, P89, DOI 10.2337/diacare.28.1.89
   Simbula G, 2007, APOPTOSIS, V12, P113, DOI 10.1007/s10495-006-0487-9
   Smith EML, 2013, JAMA-J AM MED ASSOC, V309, P1359, DOI 10.1001/jama.2013.2813
   Sparano JA, 2008, NEW ENGL J MED, V358, P1663, DOI 10.1056/NEJMoa0707056
   Speck RM, 2013, J ONCOL PRACT, V9, pE234, DOI 10.1200/JOP.2012.000863
   Speck R, 2012, SUPPORT CARE CANCER, V20, P2433, DOI 10.1007/s00520-011-1365-8
   Stevinson C, 2009, INT J GYNECOL CANCER, V19, P73, DOI 10.1111/IGC.0b013e31819902ec
   Streckmann F, 2014, ANN ONCOL, V25, P493, DOI 10.1093/annonc/mdt568
   Swain Sandra M, 2008, Clin Adv Hematol Oncol, V6, P455
   Thies F, 2003, LANCET, V361, P477, DOI 10.1016/S0140-6736(03)12468-3
   Wang WS, 2007, ONCOLOGIST, V12, P312, DOI 10.1634/theoncologist.12-3-312
   Watanabe K, 2014, EVID-BASED COMPL ALT, V2014, DOI 10.1155/2014/128726
   Weiss G, 2002, BRIT J NUTR, V87, pS89, DOI 10.1079/BJN2001461
   Windebank AJ, 2008, J PERIPHER NERV SYST, V13, P27, DOI 10.1111/j.1529-8027.2008.00156.x
   Youle M., 2007, CNS DRUGS, V21, P45
   Zhao ZQ, 2008, PROG NEUROBIOL, V85, P355, DOI 10.1016/j.pneurobio.2008.05.004
   Ziegler D, 2004, DIABETIC MED, V21, P114, DOI 10.1111/j.1464-5491.2004.01109.x
NR 81
TC 107
Z9 113
U1 1
U2 75
PU ELSEVIER SCIENCE INC
PI NEW YORK
PA STE 800, 230 PARK AVE, NEW YORK, NY 10169 USA
SN 1040-8428
EI 1879-0461
J9 CRIT REV ONCOL HEMAT
JI Crit. Rev. Oncol./Hematol.
PD FEB
PY 2016
VL 98
BP 325
EP 334
DI 10.1016/j.critrevonc.2015.11.014
PG 10
WC Oncology; Hematology
WE Science Citation Index Expanded (SCI-EXPANDED)
SC Oncology; Hematology
GA DD7EL
UT WOS:000370086400031
PM 26652982
OA Green Accepted
DA 2025-07-26
ER

PT J
AU Dragomanova, S
   Miteva, S
   Nicoletti, F
   Mangano, K
   Fagone, P
   Pricoco, S
   Staykov, H
   Tancheva, L
AF Dragomanova, Stela
   Miteva, Simona
   Nicoletti, Ferdinando
   Mangano, Katia
   Fagone, Paolo
   Pricoco, Salvatore
   Staykov, Hristian
   Tancheva, Lyubka
TI Therapeutic Potential of Alpha-Lipoic Acid in Viral Infections,
   including COVID-19
SO ANTIOXIDANTS
LA English
DT Review
DE alfa-lipoic acid; antioxidants; natural products; oxidative responses;
   viral infections
ID POLYPHENOL-RICH EXTRACT; GERANIUM-SANGUINEUM L.; CHRONIC HEPATITIS-C;
   AGE-RELATED LOSS; OXIDATIVE STRESS; LIPID-PEROXIDATION; VITAMIN-E;
   ENDOTHELIAL DYSFUNCTION; DIHYDROLIPOIC ACID; INSULIN-RECEPTOR
AB Oxidative stress (OS), resulting from a disrupted balance between reactive oxygen species (ROS) and protective antioxidants, is thought to play an important pathogenetic role in several diseases, including viral infections. Alpha-lipoic acid (LA) is one of the most-studied and used natural compounds, as it is endowed with a well-defined antioxidant and immunomodulatory profile. Owing to these properties, LA has been tested in several chronic immunoinflammatory conditions, such as diabetic neuropathy and metabolic syndrome. In addition, a pharmacological antiviral profile of LA is emerging, that has attracted attention on the possible use of this compound for the cotreatment of several viral infections. Here, we will review the emerging literature on the potential use of LA in viral infections, including COVID-19.
C1 [Dragomanova, Stela] Med Univ, Dept Pharmacol Toxicol & Pharmacotherapy, Fac Pharm, Varna 9002, Bulgaria.
   [Miteva, Simona; Tancheva, Lyubka] Bulgarian Acad Sci, Dept Behav Neurobiol, Inst Neurobiol, Sofia 1113, Bulgaria.
   [Nicoletti, Ferdinando; Mangano, Katia; Fagone, Paolo; Pricoco, Salvatore] Univ Catania, Dept Biomed & Biotechnol Sci, Via S Sofia 89, I-95123 Catania, Italy.
   [Staykov, Hristian] Med Univ, Dept Pharmacol & Toxicol, 2 Zdrave Str, Sofia 1431, Bulgaria.
C3 Medical University Varna; Bulgarian Academy of Sciences; University of
   Catania; Medical University Sofia
RP Nicoletti, F (通讯作者)，Univ Catania, Dept Biomed & Biotechnol Sci, Via S Sofia 89, I-95123 Catania, Italy.
EM stela_dragomanova@abv.bg; saalexandrova@gmail.com; ferdinic@unict.it;
   kmangano@unict.it; paolofagone@yahoo.it; salvatore.pricoco@yahoo.it;
   drhristianstaykov@gmail.com; lyubkatancheva@gmail.com
RI ; Dragomanova, Stela/GQA-5952-2022; NICOLETTI, Ferdinando/M-4428-2016;
   Nicoletti, Ferdinando/M-4428-2016; Mangano, Katia/Q-1156-2016; Fagone,
   Paolo/Q-4455-2016
OI Aleksandrova, Simona/0000-0002-4587-6255; Dragomanova,
   Stela/0000-0003-1845-2753; NICOLETTI, Ferdinando/0000-0002-4570-8462;
   Mangano, Katia/0000-0001-5920-4620; Fagone, Paolo/0000-0002-6694-1992
CR Abarova S, 2020, SCI PHARM, V88, DOI 10.3390/scipharm88040045
   Abu-Farha M, 2020, INT J MOL SCI, V21, DOI 10.3390/ijms21103544
   Androne L, 2000, IN VIVO, V14, P327
   [Anonymous], 1998, Posit Health News, P14
   [Anonymous], STUDIES LIPOATE EFFE
   Anticoli S, 2019, OXID MED CELL LONGEV, V2019, DOI 10.1155/2019/6452390
   Bachmetov L, 2012, J VIRAL HEPATITIS, V19, pE81, DOI 10.1111/j.1365-2893.2011.01507.x
   Bai SW, 2012, PAK VET J, V32, P101
   BAST A, 1988, BIOCHIM BIOPHYS ACTA, V963, P558, DOI 10.1016/0005-2760(88)90326-8
   BAUR A, 1991, KLIN WOCHENSCHR, V69, P722, DOI 10.1007/BF01649442
   Beck MA, 2000, ANN NY ACAD SCI, V917, P906
   Berkson BM, 1999, MED KLIN, V94, P84, DOI 10.1007/BF03042201
   Biewenga GP, 1997, GEN PHARMACOL, V29, P315, DOI 10.1016/S0306-3623(96)00474-0
   BUSSE E, 1992, ARZNEIMITTELFORSCH, V42-1, P829
   Bustamante J, 1998, FREE RADICAL BIO MED, V24, P1023, DOI 10.1016/S0891-5849(97)00371-7
   Camini FC, 2017, ARCH VIROL, V162, P907, DOI 10.1007/s00705-016-3187-y
   Caterino M, 2021, SCI REP-UK, V11, DOI 10.1038/s41598-021-82426-7
   Cavalli E, 2020, INT J MOL MED, V46, P1266, DOI 10.3892/ijmm.2020.4702
   Cavalli E, 2020, INT J MOL MED, V46, P903, DOI 10.3892/ijmm.2020.4659
   Checconi P, 2020, INT J MOL SCI, V21, DOI 10.3390/ijms21114084
   Checconi P, 2019, NUTRIENTS, V11, DOI 10.3390/nu11081952
   Cho KJ, 2003, BIOCHEM PHARMACOL, V66, P849, DOI 10.1016/S0006-2952(03)00395-2
   Clavreul N, 2006, ARTERIOSCL THROM VAS, V26, P2454, DOI 10.1161/01.ATV.0000242791.28953.4c
   De Flora S, 2020, FASEB J, V34, P13185, DOI 10.1096/fj.202001807
   Di Meo S, 2016, OXID MED CELL LONGEV, V2016, DOI 10.1155/2016/1245049
   Diesel B, 2007, BIOCHEMISTRY-US, V46, P2146, DOI 10.1021/bi602547m
   Diotallevi M, 2017, FRONT IMMUNOL, V8, DOI 10.3389/fimmu.2017.01239
   Fagone P, 2020, AUTOIMMUN REV, V19, DOI 10.1016/j.autrev.2020.102571
   Fan DS, 2011, FITOTERAPIA, V82, P805, DOI 10.1016/j.fitote.2011.04.007
   Forman HJ, 2016, ARCH BIOCHEM BIOPHYS, V595, P64, DOI 10.1016/j.abb.2015.11.019
   Pasini AMF, 2021, ANTIOXIDANTS-BASEL, V10, DOI 10.3390/antiox10020272
   Goralska M, 2003, EXP EYE RES, V76, P241, DOI 10.1016/S0014-4835(02)00307-X
   GREENSPAN HC, 1994, IMMUNOL TODAY, V15, P209, DOI 10.1016/0167-5699(94)90245-3
   Guloyan V, 2020, ANTIOXIDANTS-BASEL, V9, DOI 10.3390/antiox9100914
   Hager K, 2001, ARCH GERONTOL GERIAT, V32, P275, DOI 10.1016/S0167-4943(01)00104-2
   Hofmann MA, 1998, DIABETES CARE, V21, P1310, DOI 10.2337/diacare.21.8.1310
   Holmquist L, 2007, PHARMACOL THERAPEUT, V113, P154, DOI 10.1016/j.pharmthera.2006.07.001
   Ibrahimpasic Kanita, 2013, Med Arch, V67, P7
   Ivanov AV, 2015, VIRUSES-BASEL, V7, P2745, DOI 10.3390/v7062745
   Ivanov AV, 2011, PLOS ONE, V6, DOI 10.1371/journal.pone.0024957
   Jariwalla RJ, 2008, J ALTERN COMPLEM MED, V14, P139, DOI 10.1089/acm.2006.6397
   JARSTRAND C, 1994, CHEM-BIOL INTERACT, V91, P141, DOI 10.1016/0009-2797(94)90034-5
   Johari J, 2012, INT J MOL SCI, V13, P16785, DOI 10.3390/ijms131216785
   Jones W, 2002, FREE RADICAL BIO MED, V33, P83, DOI 10.1016/S0891-5849(02)00862-6
   Khomich OA, 2018, VIRUSES-BASEL, V10, DOI 10.3390/v10080392
   Kim MS, 2004, NAT MED, V10, P727, DOI 10.1038/nm1061
   Kim SM, 2019, BMB REP, V52, P613, DOI 10.5483/BMBRep.2019.52.10.026
   Konrad D, 2001, DIABETES, V50, P1464, DOI 10.2337/diabetes.50.6.1464
   Koriyama Y, 2013, BRAIN RES, V1499, P145, DOI 10.1016/j.brainres.2012.12.041
   Kosmider B, 2012, RESP RES, V13, DOI 10.1186/1465-9921-13-43
   Laforge M, 2020, NAT REV IMMUNOL, V20, P515, DOI 10.1038/s41577-020-0407-1
   Lee J, 2019, PLOS ONE, V14, DOI 10.1371/journal.pone.0226769
   Lee WJ, 2005, ARTERIOSCL THROM VAS, V25, P2488, DOI 10.1161/01.ATV.0000190667.33224.4c
   Lee WJ, 2005, BIOCHEM BIOPH RES CO, V332, P885, DOI 10.1016/j.bbrc.2005.05.035
   Lii CK, 2010, J NUTR, V140, P885, DOI 10.3945/jn.110.121418
   Lodge JK, 1998, FREE RADICAL BIO MED, V25, P287, DOI 10.1016/S0891-5849(98)00048-3
   Lovell MA, 2003, J ALZHEIMERS DIS, V5, P229, DOI 10.3233/JAD-2003-5306
   Lykkesfeldt J, 1998, FASEB J, V12, P1183, DOI 10.1096/fasebj.12.12.1183
   Lynch MA, 2001, NUTR NEUROSCI, V4, P419, DOI 10.1080/1028415X.2001.11747378
   Maldonado-Rojas W, 2011, J BRAZIL CHEM SOC, V22, P2250
   MCGEOCH DJ, 1995, J MOL BIOL, V247, P443, DOI 10.1006/jmbi.1995.0152
   Medvedev R, 2017, FREE RADICAL BIO MED, V110, P300, DOI 10.1016/j.freeradbiomed.2017.06.021
   Melhem A, 2005, J CLIN GASTROENTEROL, V39, P737, DOI 10.1097/01.mcg.0000174023.73472.29
   Mileva M, 2000, TOXICOL LETT, V114, P39, DOI 10.1016/S0378-4274(99)00265-9
   Mileva M, 2002, COMP IMMUNOL MICROB, V25, P1, DOI 10.1016/S0147-9571(01)00010-8
   Murzakhmetova M, 2008, PHYTOTHER RES, V22, P746, DOI 10.1002/ptr.2348
   NAGAMATSU M, 1995, DIABETES CARE, V18, P1160, DOI 10.2337/diacare.18.8.1160
   OU PM, 1995, BIOCHEM PHARMACOL, V50, P123, DOI 10.1016/0006-2952(95)00116-H
   PACE GW, 1995, FREE RADICAL BIO MED, V19, P523, DOI 10.1016/0891-5849(95)00047-2
   Packer L, 2001, NUTRITION, V17, P888, DOI 10.1016/S0899-9007(01)00658-X
   Packer L, 2011, J CLIN BIOCHEM NUTR, V48, P26, DOI 10.3164/jcbn.11-005FR
   Pagano G, 2021, INFLAMM RES, V70, P159, DOI 10.1007/s00011-020-01423-0
   Vaidecantos MP, 2015, FREE RADICAL BIO MED, V84, P263, DOI 10.1016/j.freeradbiomed.2015.03.019
   Polonikov A, 2020, ACS INFECT DIS, V6, P1558, DOI 10.1021/acsinfecdis.0c00288
   POLYAKOV VM, 1994, FREE RADICAL BIO MED, V16, P15, DOI 10.1016/0891-5849(94)90236-4
   Quiles JL, 2020, ENVIRON RES, V191, DOI 10.1016/j.envres.2020.110053
   SANDSTROM PA, 1994, J BIOL CHEM, V269, P798
   Savov VM, 2006, EXP TOXICOL PATHOL, V58, P59, DOI 10.1016/j.etp.2006.05.002
   SCOTT BC, 1994, FREE RADICAL RES, V20, P119, DOI 10.3109/10715769409147509
   Sen CK, 1999, CELL DEATH DIFFER, V6, P481, DOI 10.1038/sj.cdd.4400514
   Serkedjieva J, 2009, J INFECTION, V59, pS426, DOI 10.1016/j.jinf.2009.10.005
   Shah A, 2013, CELL DEATH DIS, V4, DOI 10.1038/cddis.2013.374
   Shay KP, 2009, BIOGERONTOLOGY, V10, P443, DOI 10.1007/s10522-008-9187-x
   Shi SS, 1999, ANTIOXID REDOX SIGN, V1, P123, DOI 10.1089/ars.1999.1.1-123
   Smith AR, 2003, BIOCHEM SOC T, V31, P1447
   Spisakova M, 2009, ANTIVIR RES, V81, P156, DOI 10.1016/j.antiviral.2008.11.001
   Sturley SL, 2020, J LIPID RES, V61, P972, DOI 10.1194/jlr.R120000851
   Suh JH, 2005, REDOX REP, V10, P52, DOI 10.1179/135100005X21624
   Suh JH, 2004, ARCH BIOCHEM BIOPHYS, V423, P126, DOI 10.1016/j.abb.2003.12.020
   Suh JH, 2004, P NATL ACAD SCI USA, V101, P3381, DOI 10.1073/pnas.0400282101
   Suhail S, 2020, PROTEIN J, V39, P644, DOI 10.1007/s10930-020-09935-8
   SUZUKI YJ, 1991, FREE RADICAL RES COM, V15, P255, DOI 10.3109/10715769109105221
   Suzuki YJ, 2000, ANN NY ACAD SCI, V899, P159
   Tancheva L, 2020, BRAIN SCI, V10, DOI 10.3390/brainsci10110852
   Tancheva LP, 2020, ANTIOXIDANTS-BASEL, V9, DOI 10.3390/antiox9010049
   Tanyalcin T, 2000, HEPATOL RES, V18, P104, DOI 10.1016/S1386-6346(99)00088-1
   Trujillo M, 2002, ARCH BIOCHEM BIOPHYS, V397, P91, DOI 10.1006/abbi.2001.2619
   Tzvetanova E.R., 2018, Bulg. Chem. Commun, V50, P52
   Vendemiale G, 2001, EUR J CLIN INVEST, V31, P54, DOI 10.1046/j.1365-2362.2001.00747.x
   vonHerbay A, 1996, FREE RADICAL RES, V25, P461, DOI 10.3109/10715769609149068
   Xu DP, 1996, J BIOENERG BIOMEMBR, V28, P77
   Ying ZK, 2011, INFLAMM RES, V60, P219, DOI 10.1007/s00011-010-0256-7
   Zarkovic N, 2020, CELLS-BASEL, V9, DOI 10.3390/cells9030767
   Zhang WJ, 2007, P NATL ACAD SCI USA, V104, P4077, DOI 10.1073/pnas.0700305104
   Zhong M., 2020, MEDRXIV, DOI [10.1101/2020.04.15.20066266, DOI 10.1101/2020.04.15.20066266]
   Ziegler D, 1999, EXP CLIN ENDOCR DIAB, V107, P421, DOI 10.1055/s-0029-1212132
   Ziegler D, 1997, DIABETES, V46, pS62, DOI 10.2337/diab.46.2.S62
NR 107
TC 22
Z9 22
U1 0
U2 10
PU MDPI
PI BASEL
PA ST ALBAN-ANLAGE 66, CH-4052 BASEL, SWITZERLAND
EI 2076-3921
J9 ANTIOXIDANTS-BASEL
JI Antioxidants
PD AUG
PY 2021
VL 10
IS 8
AR 1294
DI 10.3390/antiox10081294
PG 12
WC Biochemistry & Molecular Biology; Chemistry, Medicinal; Food Science &
   Technology
WE Science Citation Index Expanded (SCI-EXPANDED)
SC Biochemistry & Molecular Biology; Pharmacology & Pharmacy; Food Science
   & Technology
GA UF5FU
UT WOS:000688600700001
PM 34439542
OA Green Published, gold
DA 2025-07-26
ER

PT J
AU Grewal, AS
   Thapa, K
   Kanojia, N
   Sharma, N
   Singh, S
AF Grewal, Ajmer Singh
   Thapa, Komal
   Kanojia, Neha
   Sharma, Neelam
   Singh, Sukhbir
TI Natural Compounds as Source of Aldose Reductase (AR) Inhibitors for the
   Treatment of Diabetic Complications: A Mini Review
SO CURRENT DRUG METABOLISM
LA English
DT Review
DE Aldose reductase; AR inhibitors; diabetes; natural products; diabetic
   complications; polyol pathway
ID GLYCATION END-PRODUCTS; ATTENUATES THERMAL HYPERALGESIA; MAGNESIUM
   LITHOSPERMATE B; ACTIVITY IN-VITRO; OXIDATIVE STRESS; ALPHA-GLUCOSIDASE;
   VESSEL DILATION; POLYOL PATHWAY; PERIPHERAL NEUROPATHY; ANTICATARACT
   ACTIVITY
AB Background: Aldol reductase (AR) is the polyol pathway's main enzyme that portrays a crucial part in developing 'complications of diabetes' involving cataract, retinopathy, nephropathy, and neuropathy. These diabetic abnormalities are triggered tremendously via aggregation of sorbitol formation (catalyzed by AR) in the polyol pathway. Consequently, it represents an admirable therapeutic target and vast research was done for the discovery of novel molecules as potential AR inhibitors for diabetic complications.
   Objective: This review article has been planned to discuss an outline of diabetic complications, AR and its role in diabetic complications, natural compounds reported as AR inhibitors, and benefits of natural/plant derived AR inhibitors for the management of diabetic abnormalities.
   Results: The goal of AR inhibition remedy is to stabilize the increased flux of blood glucose and sorbitol via the 'polyol pathway' in the affected tissues. A variety of synthetic inhibitors of AR have been established such as tolrestat and sorbinil, but both of these face limitations including low permeability and health problems. Pharmaceutical industries and other scientists were also undertaking work to develop newer, active, and 'safe' AR inhibitors from natural sources. Therefore, several naturally found molecules were documented to possess a potent inhibitory action on AR activity.
   Conclusion: Natural inhibitors of AR appeared as harmless pharmacological agents for controlling diabetic complications. The detailed literature throughout this article shows the significance of herbal extracts and phytochemicals as prospective useful AR inhibitors in treating diabetic complications.
C1 [Grewal, Ajmer Singh; Thapa, Komal] Chitkara Univ, Chitkara Sch Basic Sci, Baddi, Himachal Prades, India.
   [Kanojia, Neha; Sharma, Neelam; Singh, Sukhbir] Chitkara Univ, Chitkara Coll Pharm, Baddi, Punjab, India.
RP Singh, S (通讯作者)，Chitkara Univ, Chitkara Coll Pharm, Baddi, Punjab, India.
EM sukhbir.singh@chitkara.edu.in
RI Grewal, Ajmer/J-1171-2019; Thapa, Komal/AAU-8560-2021; Sharma, Dr.
   Neelam/AAZ-7463-2020; Singh, Dr. Sukhbir/AAZ-7468-2020
OI Grewal, Ajmer Singh/0000-0002-2418-9616; Singh,
   Sukhbir/0000-0003-0692-7002; Sharma, Neelam/0000-0002-5200-7330; 
FU Chitkara University, Himachal Pradesh (India); Chitkara University,
   Punjab (India)
FX The authors are thankful to Chitkara University, Himachal Pradesh
   (India) and Chitkara University, Punjab (India) for their support and
   encouragement for this study.
CR Agrawal SS, 2012, FOOD CHEM TOXICOL, V50, P3126, DOI 10.1016/j.fct.2012.05.057
   Ahmed AM, 2002, SAUDI MED J, V23, P373
   Ajish KR, 2015, NAT PROD RES, V29, P947, DOI 10.1080/14786419.2014.956741
   Akileshwari C, 2014, J FUNCT FOODS, V6, P374, DOI 10.1016/j.jff.2013.11.004
   Akileshwari C, 2012, EXP DIABETES RES, DOI 10.1155/2012/147965
   Alex Thomson, 2019, Journal of Drug Delivery and Therapeutics, V9, P87
   Alexiou P, 2009, CURR MED CHEM, V16, P734, DOI 10.2174/092986709787458362
   Ali MY, 2018, ARCH PHARM RES, V41, P196, DOI 10.1007/s12272-017-0999-6
   Alim Z, 2017, J BIOCHEM MOL TOXIC, V31, DOI 10.1002/jbt.21898
   Amos A F, 1997, Diabet Med, V14 Suppl 5, pS1
   Amraee S, 2019, ORIENTAL PHARM EXP M, V19, P211, DOI 10.1007/s13596-018-0354-6
   Anandan S, 2019, J YOUNG PHARM, V11, P101, DOI 10.5530/jyp.2019.11.21
   Anjaneyulu M, 2003, PROG NEURO-PSYCHOPH, V27, P1001, DOI 10.1016/S0278-5846(03)00160-X
   [Anonymous], 2019, Int. J. Green Pharm., V13, P186, DOI [10.22377/ijgp.v13i3.2588, DOI 10.22377/IJGP.V13I3.2588]
   Antony P, 2015, PLOS ONE, V10, DOI 10.1371/journal.pone.0138186
   Bagdas D, 2013, J NAT MED-TOKYO, V67, P698, DOI 10.1007/s11418-012-0726-z
   Balestri F, 2019, J ENZYM INHIB MED CH, V34, P350, DOI 10.1080/14756366.2018.1553166
   Baluchnejadmojarad T, 2012, IRAN J PHARM RES, V11, P1243
   Bansode B, 2019, DIABETES METAB SYND, V13, P2469, DOI 10.1016/j.dsx.2019.06.020
   BARSKI OA, 1995, BIOCHEMISTRY-US, V34, P11264, DOI 10.1021/bi00035a036
   Bastaki S., 2005, Int. J. Diabetes Metab., V13, P111, DOI [10.1159/000497580, DOI 10.1159/000497580]
   Benlarbi-Ben Khedher M, 2019, FOOD SCI NUTR, V7, P3979, DOI 10.1002/fsn3.1259
   Benlebna M, 2021, EUR J NUTR, V60, P2013, DOI 10.1007/s00394-020-02391-1
   Bhadada SV, 2016, BIOMED PHARMACOTHER, V83, P221, DOI 10.1016/j.biopha.2016.05.018
   Bhatti HA, 2017, BIOORG CHEM, V75, P62, DOI 10.1016/j.bioorg.2017.08.011
   BORHANI DW, 1992, J BIOL CHEM, V267, P24841
   Brownlee M, 2001, NATURE, V414, P813, DOI 10.1038/414813a
   Brownlee M, 2005, DIABETES, V54, P1615, DOI 10.2337/diabetes.54.6.1615
   Cade WT, 2008, PHYS THER, V88, P1322, DOI 10.2522/ptj.20080008
   Chang KC, 2016, J NAT PROD, V79, P1439, DOI 10.1021/acs.jnatprod.6b00185
   Chatzopoulou M, 2012, EXPERT OPIN THER PAT, V22, P1303, DOI 10.1517/13543776.2012.726615
   Chaudhury A, 2017, FRONT ENDOCRINOL, V8, DOI 10.3389/fendo.2017.00006
   Chawla Aastha, 2016, Indian J Endocrinol Metab, V20, P546, DOI 10.4103/2230-8210.183480
   Chethan S, 2008, BIOORGAN MED CHEM, V16, P10085, DOI 10.1016/j.bmc.2008.10.003
   Choung WJ, 2017, J AGR FOOD CHEM, V65, P2760, DOI 10.1021/acs.jafc.7b00501
   Chung IM, 2008, AM J CHINESE MED, V36, P799, DOI 10.1142/S0192415X08006247
   Chung SSM, 2005, CURR DRUG TARGETS, V6, P475, DOI 10.2174/1389450054021891
   Chung SSM, 2003, J AM SOC NEPHROL, V14, pS233, DOI 10.1097/01.ASN.0000077408.15865.06
   Cumbie BC, 2007, VASC HEALTH RISK MAN, V3, P823
   CUNNINGHAM JJ, 1994, J AM COLL NUTR, V13, P344, DOI 10.1080/07315724.1994.10718420
   Dahan ZA, 2018, NAT PROD RES, V32, P2248, DOI 10.1080/14786419.2017.1371165
   Damera S., 2019, Diabetes Updates, V5, P1
   de la Fuente JA, 2003, NAT PROD REP, V20, P243, DOI 10.1039/b204709h
   Demir Y, 2019, BIOTECHNOL APPL BIOC, V66, P781, DOI 10.1002/bab.1781
   Demir Y, 2017, J BIOCHEM MOL TOXIC, V31, DOI 10.1002/jbt.21935
   Deshpande AD, 2008, PHYS THER, V88, P1254, DOI 10.2522/ptj.20080020
   Dodda D, 2014, INDIAN J PHARM SCI, V76, P97
   Du ZY, 2006, ARCH PHARM, V339, P123, DOI 10.1002/ardp.200500205
   Dubey K., 2019, INT PHARM PHARM SCI, V10, P6216
   Dubey K., 2020, CURR COMPUT AIDED DR
   Dunlop M, 2000, KIDNEY INT, V58, pS3, DOI 10.1046/j.1523-1755.2000.07702.x
   Elimam DMA, 2017, DRUG DISCOV THER, V11, P41, DOI 10.5582/ddt.2016.01071
   Eshrat MH, 2006, INDIAN J CLIN BIOCHE, V21, P181, DOI 10.1007/BF02912939
   Fatmawati S., 2019, P PAKISTAN ACAD SC B, V56, P75
   Fatmawati S, 2015, PHYTOMEDICINE, V22, P49, DOI 10.1016/j.phymed.2014.11.001
   Fatmawati S, 2014, BIOORG MED CHEM LETT, V24, P4407, DOI 10.1016/j.bmcl.2014.08.009
   Fatmawati S, 2010, FITOTERAPIA, V81, P1033, DOI 10.1016/j.fitote.2010.06.025
   Forbes JM, 2013, PHYSIOL REV, V93, P137, DOI 10.1152/physrev.00045.2011
   Forman V, 2020, NAT PROD COMMUN, V15, DOI 10.1177/1934578X20912868
   FUJITA T, 1995, CHEM PHARM BULL, V43, P920
   Gavin JR, 1999, DIABETES CARE, V22, pS5
   Gaviraj E. N., 2019, Research Journal of Pharmacy and Technology, V12, P1947, DOI 10.5958/0974-360X.2019.00326.3
   Goodarzi M. T., 2006, Acta Medica Iranica, V44, P41
   Grewal AS, 2020, CURR PHARM DESIGN, V26, P2510, DOI 10.2174/1381612826666200414163148
   Grewal AS, 2016, MED CHEM, V12, P3
   Grewal AS, 2016, MINI-REV MED CHEM, V16, P120, DOI 10.2174/1389557515666150909143737
   Grewala AS, 2014, MINI-REV MED CHEM, V14, P585, DOI 10.2174/1389557514666140722082713
   Gupta SK, 2020, INT OPHTHALMOL, V40, P159, DOI 10.1007/s10792-019-01165-x
   Ha DT, 2009, J NAT PROD, V72, P1465, DOI 10.1021/np9002004
   Halder N, 2003, J ETHNOPHARMACOL, V86, P113, DOI 10.1016/S0378-8741(03)00052-7
   Han QT, 2018, PHYTOCHEMISTRY, V152, P91, DOI 10.1016/j.phytochem.2018.05.001
   Handayani S., 2019, J ETHNOPHARMACOL, V255, P112
   Haraguchi H, 2003, PLANTA MED, V69, P853, DOI 10.1055/s-2003-43218
   Haraguchi H, 1996, J NAT PROD, V59, P443, DOI 10.1021/np9601622
   Haroon HB, 2019, INDIAN J PHARM EDUC, V53, P261, DOI 10.5530/ijper.53.2.34
   He Qian He Qian, 2019, Asian Agricultural Research, V11, P69
   Hong Eun-Gyoung, 2008, Diabetes and Metabolism Journal, V32, P7
   Huang RH, 2007, EXP BIOL MED, V232, P118
   Hur KY, 2010, ATHEROSCLEROSIS, V211, P69, DOI 10.1016/j.atherosclerosis.2010.01.035
   Hwang SH, 2019, MOLECULES, V24, DOI 10.3390/molecules24102010
   Hwang SH, 2018, J DIABETES RES, V2018, DOI 10.1155/2018/3276162
   Hwang SH, 2017, BIOMED RES INT, V2017, DOI 10.1155/2017/4273257
   Je HD, 2002, ARCH PHARM RES, V25, P184, DOI 10.1007/BF02976561
   Jez JM, 2001, CHEM-BIOL INTERACT, V130, P499, DOI 10.1016/S0009-2797(00)00295-7
   Jung HA, 2008, J PHARM PHARMACOL, V60, P1227, DOI 10.1211/jpp.60.9.0016
   Jung HA, 2011, FOOD CHEM TOXICOL, V49, P376, DOI 10.1016/j.fct.2010.11.012
   Jung HA, 2008, FOOD CHEM TOXICOL, V46, P3818, DOI 10.1016/j.fct.2008.10.004
   Jung HA, 2008, ARCH PHARM RES, V31, P1405, DOI 10.1007/s12272-001-2124-z
   Jung SH, 2007, BIOL PHARM BULL, V30, P1569, DOI 10.1248/bpb.30.1569
   Jung SH, 2002, ARCH PHARM RES, V25, P306, DOI 10.1007/BF02976631
   Kahn SE, 2014, LANCET, V383, P1068, DOI 10.1016/S0140-6736(13)62154-6
   Kajal A, 2018, TOXICOL REP, V5, P800, DOI 10.1016/j.toxrep.2018.08.001
   Kajal Anu, 2018, Journal of Dietary Supplements, V15, P482, DOI 10.1080/19390211.2017.1356419
   Kalekar S. A., 2014, International Journal of Pharma and Bio Sciences, V5, pP
   Kalita D, 2018, PLOS ONE, V13, DOI 10.1371/journal.pone.0191025
   Kandhare AD, 2012, FITOTERAPIA, V83, P650, DOI 10.1016/j.fitote.2012.01.010
   Kang J, 2016, FITOTERAPIA, V112, P197, DOI 10.1016/j.fitote.2016.05.011
   Kasimu R, 1997, CHEM PHARM BULL, V45, P564, DOI 10.1248/cpb.45.564
   Kato A, 2009, PHYTOMEDICINE, V16, P258, DOI 10.1016/j.phymed.2007.04.008
   Kato A, 2006, J AGR FOOD CHEM, V54, P6640, DOI 10.1021/jf061599a
   Kawamura M, 1999, BIOCHEM PHARMACOL, V58, P517, DOI 10.1016/S0006-2952(99)00121-5
   Kawanishi K, 2003, CURR MED CHEM, V10, P1353, DOI 10.2174/0929867033457304
   Khan MAB, 2020, J EPIDEMIOL GLOB HEA, V10, P107, DOI 10.2991/jegh.k.191028.001
   Kim CS, 2016, BIOMOL THER, V24, P178, DOI 10.4062/biomolther.2015.101
   Kim SB, 2017, BIOMED RES INT, V2017, DOI 10.1155/2017/4941825
   Kim SB, 2017, INT J MOL SCI, V18, DOI 10.3390/ijms18020379
   Kim SH, 2010, CARDIOVASC RES, V87, P713, DOI 10.1093/cvr/cvq089
   Kim Y. S., 2011, BIOMED AGING PATHOL, V1, P123, DOI DOI 10.1016/J.BIOMAG.2011.06.007
   King KD, 2005, AM J PHARM EDUC, V69, DOI 10.5688/aj690587
   KINOSHITA JH, 1979, METABOLISM, V28, P462, DOI 10.1016/0026-0495(79)90057-X
   Kishore TKK, 2016, TUMOR BIOL, V37, P2083, DOI 10.1007/s13277-015-4003-0
   KOHDA H, 1989, CHEM PHARM BULL, V37, P3153, DOI 10.1248/cpb.37.3153
   Kondhare D, 2019, PROCESSES, V7, DOI 10.3390/pr7070417
   Koukoulitsa C, 2006, BIOORGAN MED CHEM, V14, P1653, DOI 10.1016/j.bmc.2005.10.013
   KUBO M, 1994, BIOL PHARM BULL, V17, P458, DOI 10.1248/bpb.17.458
   Kumar M, 2014, J ACUTE DIS, V3, P64, DOI 10.1016/S2221-6189(14)60015-9
   Kumar MP, 2020, J KING SAUD UNIV SCI, V32, P1953
   Kumar MP, 2015, CHEM-BIOL INTERACT, V237, P18, DOI 10.1016/j.cbi.2015.05.010
   Kumar R, 2011, ASIAN PAC J TROP MED, V4, P694, DOI 10.1016/S1995-7645(11)60176-4
   Kuroda M, 2016, NAT PROD COMMUN, V11, P1661
   Lee AYW, 1999, FASEB J, V13, P23, DOI 10.1096/fasebj.13.1.23
   Lee CM, 2015, ARCH PHARM RES, V38, P1090, DOI 10.1007/s12272-014-0493-3
   Lee EH, 2008, BIOL PHARM BULL, V31, P1626, DOI 10.1248/bpb.31.1626
   Lee HE, 2017, MOLECULES, V22, DOI 10.3390/molecules22030451
   Lee HS, 2005, J AGR FOOD CHEM, V53, P2446, DOI 10.1021/jf048451g
   Lee HS, 2002, J PHARM PHARM SCI, V5, P226
   Lee HS, 2002, J AGR FOOD CHEM, V50, P7013, DOI 10.1021/jf020674o
   Lee IS, 2017, PLANTA MED, V83, P318, DOI 10.1055/s-0042-116324
   Lee IS, 2015, J NAT PROD, V78, P2249, DOI 10.1021/acs.jnatprod.5b00469
   Lee J, 2018, HORTIC ENVIRON BIOTE, V59, P131, DOI 10.1007/s13580-018-0014-2
   Lee J, 2017, APPL BIOL CHEM, V60, P155, DOI 10.1007/s13765-017-0260-5
   Lee Jaemin, 2017, Journal of Applied Biological Chemistry, V60, P29, DOI 10.3839/jabc.2017.006
   Lee Ju Sung, 2019, Journal of Applied Biological Chemistry, V62, P203, DOI 10.3839/jabc.2019.028
   Lee S, 2005, BIOL PHARM BULL, V28, P1103, DOI 10.1248/bpb.28.1103
   Lee SH., 2002, Biomolecules Ther, V10, P85
   Lee SJ, 2009, J ENZYM INHIB MED CH, V24, P957, DOI 10.1080/14756360802560867
   Lee YS, 2011, ARCH PHARM RES, V34, P211, DOI 10.1007/s12272-011-0205-1
   Lee YS, 2010, BIOL PHARM BULL, V33, P917, DOI 10.1248/bpb.33.917
   Li HM, 2014, MOLECULES, V19, P13212, DOI 10.3390/molecules190913212
   Liu F., 2019, ENDOCR METAB MUNE DI
   Logendra S, 2006, PHYTOCHEMISTRY, V67, P1539, DOI 10.1016/j.phytochem.2006.05.015
   Lorenzi M, 2007, EXP DIABETES RES, DOI 10.1155/2007/61038
   Magliano DJ, 2019, BMJ-BRIT MED J, V366, DOI 10.1136/bmj.l5003
   Manzanaro S, 2006, J NAT PROD, V69, P1485, DOI 10.1021/np0503698
   Mestry SN, 2017, ORIENTAL PHARM EXP M, V17, P277
   Moghaddam MS, 2005, J ETHNOPHARMACOL, V97, P397, DOI 10.1016/j.jep.2004.11.032
   Moon HI, 2006, BIOORGAN MED CHEM, V14, P7592, DOI 10.1016/j.bmc.2006.07.002
   Morikawa T, 2003, J NAT PROD, V66, P1191, DOI 10.1021/np0301543
   Morikawa T, 2008, CHEM PHARM BULL, V56, P1438, DOI 10.1248/cpb.56.1438
   Motaal AA, 2015, PHYTOMEDICINE, V22, P829, DOI 10.1016/j.phymed.2015.05.059
   MURATA M, 1994, FOOD SCI TECHNOL-LEB, V27, P401
   Muthenna P, 2009, FEBS LETT, V583, P3637, DOI 10.1016/j.febslet.2009.10.042
   Nangle MR, 2006, PLANTA MED, V72, P494, DOI 10.1055/s-2005-916262
   Nanjundan PK, 2009, Pharmacologyonline, V2, P24
   Natarajan K., 2020, INT J RES PHARM SCI, V11, P135
   Niedowicz DM, 2005, CELL BIOCHEM BIOPHYS, V43, P289, DOI 10.1385/CBB:43:2:289
   Oates, 1999, Expert Opin Investig Drugs, V8, P2095, DOI 10.1517/13543784.8.12.2095
   Oates PJ, 2008, CURR DRUG TARGETS, V9, P14, DOI 10.2174/138945008783431781
   OKADA Y, 1995, CHEM PHARM BULL, V43, P1385, DOI 10.1248/cpb.43.1385
   Olokoba Abdulfatai B, 2012, Oman Med J, V27, P269, DOI 10.5001/omj.2012.68
   Onoda T, 2014, BMC COMPLEM ALTERN M, V14, DOI 10.1186/1472-6882-14-435
   Paik YH, 2011, EXP MOL MED, V43, P341, DOI 10.3858/emm.2011.43.6.037
   Park HY, 2011, J KOREAN SOC APPL BI, V54, P194, DOI 10.3839/jksabc.2011.032
   Pastel E, 2012, FRONT PHARMACOL, V3, DOI 10.3389/fphar.2012.00148
   Patel DK, 2012, CHIN J NAT MEDICINES, V10, P388, DOI 10.1016/S1875-5364(12)60078-8
   Patel D. K., 2012, Asian Pacific Journal of Tropical Biomedicine, V2, P134, DOI [10.1016/S2222-1808(12)60032-2, 10.1016/S2221-1691(11)60207-4]
   Patel D. K., 2011, Asian Pacific Journal of Tropical Biomedicine, V1, P316, DOI 10.1016/S2221-1691(11)60051-8
   Patel Mayurkumar B, 2009, Oriental Pharmacy and Experimental Medicine, V9, P245
   Patel MB, 2012, PHYTOTHER RES, V26, P1342, DOI 10.1002/ptr.3721
   Pathania S, 2013, PLOS ONE, V8, DOI 10.1371/journal.pone.0061327
   Paul M, 2019, FREE RADICAL BIO MED, V130, P196, DOI 10.1016/j.freeradbiomed.2018.10.453
   Pereira ASP, 2019, MOLECULES, V24, DOI 10.3390/molecules24102002
   Peyroux J, 2006, PATHOL BIOL, V54, P405, DOI 10.1016/j.patbio.2006.07.006
   Prashant Gupta Prashant Gupta, 2016, National Journal of Community Medicine, V7, P307
   Puppala M, 2012, PLOS ONE, V7, DOI 10.1371/journal.pone.0031399
   Qiu LX, 2020, CURR DRUG TARGETS, V21, P599, DOI 10.2174/1389450120666191007111712
   Qiu LX, 2019, BIOMED RES INT, V2019, DOI 10.1155/2019/3808594
   Quattrini L, 2019, EXPERT OPIN THER PAT, V29, P199, DOI 10.1080/13543776.2019.1582646
   Quilantang NG, 2020, HORTIC ENVIRON BIOTE, V61, P601, DOI 10.1007/s13580-020-00232-y
   Rao AR, 2013, PHYTOTHER RES, V27, P753, DOI 10.1002/ptr.4786
   Reddy MR, 2019, EUR J ORG CHEM, V2019, P3937, DOI 10.1002/ejoc.201900413
   Rodriguez JP, 2018, CHEM PAP, V72, P81, DOI 10.1007/s11696-017-0259-8
   ROSLER KHA, 1984, J NAT PROD, V47, P316, DOI 10.1021/np50032a014
   Saeedi P, 2019, DIABETES RES CLIN PR, V157, DOI 10.1016/j.diabres.2019.107843
   Sakai I, 2001, JPN J PHARMACOL, V85, P322, DOI 10.1254/jjp.85.322
   Samaddar S, 2019, HELIYON, V5, DOI 10.1016/j.heliyon.2019.e01781
   Sango K, 2006, J NEUROCHEM, V98, P446, DOI 10.1111/j.1471-4159.2006.03885.x
   Sango K., 2014, J MOL GENET MED S, VS1, P12
   Sangshetti J. N., 2013, Current Enzyme Inhibition, V10, P2, DOI [10.2174/15734080113096660007, DOI 10.2174/15734080113096660007, https://doi.org/10.2174/15734080113096660007]
   Santhosh A., 2017, PHARM BIOL EVAL, V4, P198, DOI [10.26510/2394-0859.pbe.2017.28, DOI 10.26510/2394-0859.PBE.2017.28]
   Saraswat M, 2008, ASIA PAC J CLIN NUTR, V17, P558
   Sawant L, 2015, PHARM BIOL, V53, P1176, DOI 10.3109/13880209.2014.967784
   Seliger JM, 2018, MOLECULES, V23, DOI 10.3390/molecules23113041
   Seliger JM, 2018, J ENZYM INHIB MED CH, V33, P607, DOI 10.1080/14756366.2018.1437728
   Sharma S, 2006, EUR J PHARMACOL, V536, P256, DOI 10.1016/j.ejphar.2006.03.006
   Sierra-Campos E., 2017, MOJ BIORG ORG CHEM, V1, P13
   Smeriglio A, 2018, FITOTERAPIA, V127, P101, DOI 10.1016/j.fitote.2018.02.002
   Spínola V, 2019, FOOD RES INT, V116, P1229, DOI 10.1016/j.foodres.2018.10.010
   Spínola V, 2019, FOOD CHEM TOXICOL, V123, P443, DOI 10.1016/j.fct.2018.11.006
   Stavniichuk R, 2011, EXP NEUROL, V230, P106, DOI 10.1016/j.expneurol.2011.04.002
   Steffgen J, 2003, NEPHROL DIAL TRANSPL, V18, P2255, DOI 10.1093/ndt/gfg397
   Suryanarayana P, 2004, MOL VIS, V10, P148
   Susaníková I, 2018, PHYTOTHER RES, V32, P2389, DOI 10.1002/ptr.6174
   Suzen S, 2003, CURR MED CHEM, V10, P1329, DOI 10.2174/0929867033457377
   Tanagala KKK, 2018, ANTI-CANCER AGENT ME, V18, P2042, DOI 10.2174/1871520618666180731093433
   TOMASBARBERAN FA, 1986, PLANTA MED, P239, DOI 10.1055/s-2007-969135
   Ueda H, 2004, PHYTOMEDICINE, V11, P652, DOI 10.1016/j.phymed.2003.12.002
   Uzar E, 2012, NEUROL SCI, V33, P567, DOI 10.1007/s10072-011-0775-1
   VARMA SD, 1977, SCIENCE, V195, P205, DOI 10.1126/science.401544
   VARMA SD, 1979, INVEST OPHTH VIS SCI, V18, P236
   VARMA SD, 1975, SCIENCE, V188, P1215, DOI 10.1126/science.1145193
   Veeresham C, 2014, PHYTOTHER RES, V28, P317, DOI 10.1002/ptr.5000
   Veeresham C, 2013, PHYTOTHER RES, V27, P412, DOI 10.1002/ptr.4722
   Vyas B, 2020, BIOORG CHEM, V96, DOI 10.1016/j.bioorg.2020.103570
   Wang XH, 2016, RENAL FAILURE, V38, P678, DOI 10.3109/0886022X.2016.1155394
   Wang ZG, 2008, J PHYS CHEM B, V112, P10033, DOI 10.1021/jp8033227
   Wang ZG, 2009, J MOL GRAPH MODEL, V28, P162, DOI 10.1016/j.jmgm.2009.06.003
   Wang ZQ, 2019, MOLECULES, V24, DOI 10.3390/molecules24152709
   Wang ZQ, 2018, IND CROP PROD, V122, P709, DOI 10.1016/j.indcrop.2018.06.023
   Wang Z, 2017, J FUNCT FOODS, V37, P241, DOI 10.1016/j.jff.2017.07.057
   Wang ZQ, 2017, FOOD CHEM, V231, P222, DOI 10.1016/j.foodchem.2017.03.107
   Watcho P, 2011, INT J MOL MED, V27, P299, DOI 10.3892/ijmm.2011.597
   Williams Joan, 2019, JAMA, V322, P1542, DOI 10.1001/jama.2019.16074
   Wirasathien L, 2007, PHYTOMEDICINE, V14, P546, DOI 10.1016/j.phymed.2006.09.001
   Xie Y., 1998, J GUANGDONG MED COLL, V1, P39
   Xu YL, 2018, 3 BIOTECH, V8, DOI 10.1007/s13205-018-1210-6
   Yabe-Nishimura C, 1998, PHARMACOL REV, V50, P21
   Yang Y, 2019, FRONT BIOSCI-LANDMRK, V24, P1024, DOI 10.2741/4765
   Yanhu D., 1999, CHIN J DIABETES, P6
   Yawadio R, 2007, FOOD CHEM, V101, P1616, DOI 10.1016/j.foodchem.2006.04.016
   Yesudian CAK, 2014, GLOBALIZATION HEALTH, V10, DOI 10.1186/s12992-014-0080-x
   Yin J, 2012, ACTA PHARM SIN B, V2, P327, DOI 10.1016/j.apsb.2012.06.003
   Yoo NH, 2010, ARCH PHARM RES, V33, P209, DOI 10.1007/s12272-010-0204-7
   Yoshikawa M, 2002, J NAT PROD, V65, P1151, DOI 10.1021/np020058m
   Yoshikawa M, 1999, CHEM PHARM BULL, V47, P340, DOI 10.1248/cpb.47.340
   Yoshikawa M, 1998, CHEM PHARM BULL, V46, P113, DOI 10.1248/cpb.46.113
   Yu SY, 2013, PLANTA MED, V79, P1705, DOI 10.1055/s-0033-1351101
   Yuan Y. X., 2008, CHIN ARCH TRAD CHIN, V26, P637
   Zhang HT, 2020, J ETHNOPHARMACOL, V255, DOI 10.1016/j.jep.2020.112773
   Zhang JJ, 2017, J ANTIBIOT, V70, P915, DOI 10.1038/ja.2017.57
   Zhu C., 2013, DIABETES MELLITUS IN, P17
NR 241
TC 21
Z9 21
U1 1
U2 29
PU BENTHAM SCIENCE PUBL LTD
PI SHARJAH
PA EXECUTIVE STE Y-2, PO BOX 7917, SAIF ZONE, 1200 BR SHARJAH, U ARAB
   EMIRATES
SN 1389-2002
EI 1875-5453
J9 CURR DRUG METAB
JI Curr. Drug Metab.
PY 2020
VL 21
IS 14
BP 1091
EP 1116
DI 10.2174/1389200221666201016124125
PG 26
WC Biochemistry & Molecular Biology; Pharmacology & Pharmacy
WE Science Citation Index Expanded (SCI-EXPANDED)
SC Biochemistry & Molecular Biology; Pharmacology & Pharmacy
GA PN6KK
UT WOS:000604585700004
PM 33069193
DA 2025-07-26
ER

PT J
AU Patel, SS
   Udayabanu, M
AF Patel, Sita Sharan
   Udayabanu, Malairaman
TI Effect of natural products on diabetes associated neurological disorders
SO REVIEWS IN THE NEUROSCIENCES
LA English
DT Article
DE diabetic neuropathy; inflammation; natural products; oxidative stress;
   traditional use
ID INCREASES CELL-PROLIFERATION; URTICA-DIOICA EXTRACT; SEED
   PROANTHOCYANIDIN EXTRACTS; INDUCED COGNITIVE DEFICITS; NEUROPEPTIDE-Y
   EXPRESSION; OXIDE SYNTHASE EXPRESSION; HIGH-FAT DIET; OXIDATIVE STRESS;
   IN-VITRO; CEREBRAL-CORTEX
AB Diabetes mellitus, a metabolic disorder, is associated with neurological complications such as depression, anxiety, hypolocomotion, cognitive dysfunction, phobias, anorexia, stroke, pain, etc. Traditional system of medicine is long known for its efficient management of diabetes. The current review discusses the scope of some common medicinal herbs as well as secondary metabolites with a special focus on diabetes-mediated central nervous system complications. Literatures suggest that natural products reduce diabetes-mediated neurological complications partly by reducing oxidative stress and/or inflammation or apoptosis in certain brain regions. Natural products are known to modulate diabetes-mediated alterations in the level of acetylcholinesterase, choline acetyltransferase, monoamine oxidase, serotonin receptors, muscarinic receptors, insulin receptor, nerve growth factor, brain-derived neurotrophic factor, and neuropeptide in brain. Further, there are several natural products reported to manage diabetic complications with unknown mechanism. In conclusion, medicinal plants or their secondary metabolites have a wide scope and possess therapeutic potential to effectively manage neurological complications associated with chronic diabetes.
C1 [Patel, Sita Sharan; Udayabanu, Malairaman] Jaypee Univ Informat Technol, Dept Pharm, Waknaghat 173234, Himachal Prades, India.
C3 Jaypee University of Information Technology
RP Udayabanu, M (通讯作者)，Jaypee Univ Informat Technol, Dept Pharm, Waknaghat 173234, Himachal Prades, India.
EM m_udayabanu@rediffmail.com
RI ; Malairaman, Udayabanu/K-6665-2012
OI Malairaman, Udayabanu/0000-0001-7118-1070; 
FU senior research fellowship of India [09/957(0002)/2012-EMR-I]
FX Authors would like to thank the Council of Scientific and Industrial
   Research (CSIR) of India for the financial assistance as senior research
   fellowship [09/957(0002)/2012-EMR-I].
CR Abraham PM, 2010, J BIOMED SCI, V17, DOI 10.1186/1423-0127-17-78
   Abraham PM, 2010, BRAIN RES BULL, V82, P87, DOI 10.1016/j.brainresbull.2010.02.005
   Acar A, 2012, INT J NEUROSCI, V122, P367, DOI 10.3109/00207454.2012.657380
   Air EL, 2007, DIABETES CARE, V30, P3131, DOI 10.2337/dc06-1537
   Akbay P, 2003, PHYTOTHER RES, V17, P34, DOI 10.1002/ptr.1068
   Alberti KGMM, 1998, DIABETIC MED, V15, P539, DOI 10.1002/(SICI)1096-9136(199807)15:7<539::AID-DIA668>3.0.CO;2-S
   Alemdar S, 2009, J ANIM VET ADV, V8, P99
   Alipour M, 2012, IRAN RED CRESCENT ME, V14, P222
   Amer Diabet Assoc, 2014, DIABETES CARE, V37, pS14, DOI 10.2337/dc14-S014
   Anderson RJ, 2001, DIABETES CARE, V24, P1069, DOI 10.2337/diacare.24.6.1069
   Anjaneyulu Muragundla, 2003, Journal of Medicinal Food, V6, P391
   [Anonymous], 2014, MED ABINGDON, DOI [10.1016/j.mpmed.2014.09, DOI 10.1016/J.MPMED.2014.09, 10.1016/j.mpmed.2014.09.007, DOI 10.1016/J.MPMED.2014.09.007]
   Antonelli A, 2014, WORLD J DIABETES, V5, P586, DOI 10.4239/wjd.v5.i5.586
   Arrick DM, 2011, AM J PHYSIOL-HEART C, V301, pH696, DOI 10.1152/ajpheart.00312.2011
   Ashafaq M, 2014, BIOMED RES INT, V2014, DOI 10.1155/2014/249031
   Ates O, 2007, J CLIN NEUROSCI, V14, P256, DOI 10.1016/j.jocn.2005.12.010
   Ayaz E., 2006, ACTA PARASITOL, V31, P145
   Ayyanar Muniappan, 2012, Asian Pacific Journal of Tropical Biomedicine, V2, P240, DOI 10.1016/S2221-1691(12)60050-1
   Bagatini PB, 2014, BRAIN RES, V1592, P101, DOI 10.1016/j.brainres.2014.10.007
   Ballabh B, 2008, J ETHNOPHARMACOL, V118, P331, DOI 10.1016/j.jep.2008.04.022
   Baluchnejadmojarad T, 2011, BEHAV BRAIN RES, V224, P305, DOI 10.1016/j.bbr.2011.06.007
   Bhandari P R., 2012, International Journal of Nutrition, Pharmacology, Neurological Diseases, V2, P171, DOI [10.4103/2231-0738.99469, DOI 10.4103/2231-0738.99469]
   Bhargava V., 2011, INT J PHARM PHARM SC, V3, P22
   Bhutada P, 2010, NEUROBIOL LEARN MEM, V94, P293, DOI 10.1016/j.nlm.2010.06.008
   Bournival J, 2012, REJUV RES, V15, P322, DOI 10.1089/rej.2011.1242
   Calabrese C, 2008, J ALTERN COMPLEM MED, V14, P707, DOI 10.1089/acm.2008.0018
   Cambay Z, 2011, ACTA PHYSIOL HUNG, V98, P409, DOI 10.1556/APhysiol.98.2011.4.4
   Can ÖD, 2011, FITOTERAPIA, V82, P576, DOI 10.1016/j.fitote.2011.01.008
   Celikyurt IK, 2014, MED SCI MONIT BASIC, V20, P112, DOI 10.12659/MSMBR.891168
   Chang HK, 2004, AM J CHINESE MED, V32, P497, DOI 10.1142/S0192415X04002144
   Chatuphonprasert W, 2014, PHARM BIOL, V52, P419, DOI 10.3109/13880209.2013.839714
   Chougala MB, 2012, CLIN NUTR, V31, P749, DOI 10.1016/j.clnu.2012.02.003
   Cragg GM, 2013, BBA-GEN SUBJECTS, V1830, P3670, DOI 10.1016/j.bbagen.2013.02.008
   Cunha RA, 2010, J ALZHEIMERS DIS, V20, pS95, DOI 10.3233/JAD-2010-1408
   da Costa AV, 2013, METAB BRAIN DIS, V28, P411, DOI 10.1007/s11011-013-9390-6
   Danaei G, 2011, LANCET, V378, P31, DOI 10.1016/S0140-6736(11)60679-X
   de Mesquita ML, 2007, J ETHNOPHARMACOL, V110, P165, DOI 10.1016/j.jep.2006.09.015
   Degmecic Dunja, 2014, Coll Antropol, V38, P711
   Demir EA, 2016, ACTA NEUROPSYCHIATR, V28, P23, DOI 10.1017/neu.2015.45
   Duarte JMN, 2012, PLOS ONE, V7, DOI 10.1371/journal.pone.0021899
   Duarte JMN, 2009, J NEUROCHEM, V111, P368, DOI 10.1111/j.1471-4159.2009.06349.x
   Egede LE, 2002, DIABETES CARE, V25, P464, DOI 10.2337/diacare.25.3.464
   Egede LE, 2010, DIABETES RES CLIN PR, V87, P302, DOI 10.1016/j.diabres.2010.01.024
   El-Akabawy G, 2014, ANN ANAT, V196, P119, DOI 10.1016/j.aanat.2014.01.003
   El-Demerdash FM, 2005, FOOD CHEM TOXICOL, V43, P57, DOI 10.1016/j.fct.2004.08.012
   El-Marasy SA, 2014, CAN J PHYSIOL PHARM, V92, P945, DOI 10.1139/cjpp-2014-0281
   Farbood Y, 2013, AVICENNA J PHYTOMEDI, V3, P329
   Fazeli S. A., 2008, Folia Morphologica, V67, P196
   Franco-Robles E, 2014, APPL PHYSIOL NUTR ME, V39, P211, DOI 10.1139/apnm-2013-0133
   Gao C, 2014, BRAIN PATHOL, V24, P261, DOI 10.1111/bpa.12116
   Ghaisas M, 2009, J ETHNOPHARMACOL, V122, P304, DOI 10.1016/j.jep.2009.01.008
   Gireesh G, 2008, J ETHNOPHARMACOL, V116, P296, DOI 10.1016/j.jep.2007.11.036
   Golden SH, 2008, JAMA-J AM MED ASSOC, V299, P2751, DOI 10.1001/jama.299.23.2751
   Hasanein P, 2011, PHYTOTHER RES, V25, P544, DOI 10.1002/ptr.3298
   Hosseinzadeh H, 2009, PHYTOTHER RES, V23, P768, DOI 10.1002/ptr.2597
   Hu G, 2007, DIABETES CARE, V30, P842, DOI 10.2337/dc06-2011
   Huang CW, 2016, BMC COMPLEM ALTERN M, V16, DOI 10.1186/s12906-016-1278-7
   Huang CW, 2013, PLOS ONE, V8, DOI 10.1371/journal.pone.0065154
   Husain GM, 2011, ACTA POL PHARM, V68, P913
   Ibtissem B., 2012, Scientific Research, V2, P359, DOI DOI 10.4236/ACES.2012.23042
   Imtiyaz S., 2013, TANG, V3
   Jahanshahi M, 2009, FOLIA MORPHOL, V68, P93
   Jang MH, 2003, J PHARMACOL SCI, V91, P149, DOI 10.1254/jphs.91.149
   Jang MH, 2002, JPN J PHARMACOL, V90, P189, DOI 10.1254/jjp.90.189
   Jatwa R, 2007, BASIC CLIN PHARMACOL, V101, P177, DOI 10.1111/j.1742-7843.2007.00113.x
   Jayanarayanan S, 2013, CHEM-BIOL INTERACT, V201, P39, DOI 10.1016/j.cbi.2012.11.024
   Jeon BT, 2012, DIABETES, V61, P1444, DOI 10.2337/db11-1498
   Jiang BP, 2014, BRAIN RES BULL, V109, P117, DOI 10.1016/j.brainresbull.2014.10.010
   Jiang LY, 2012, CNS NEUROSCI THER, V18, P659, DOI 10.1111/j.1755-5949.2012.00341.x
   Jing YH, 2013, NEUROENDOCRINOLOGY, V98, P116, DOI 10.1159/000350435
   Joshi B. C., 2014, International Journal of Green Pharmacy, V8, P201
   Kade IJ, 2013, NEUROCHEM RES, V38, P761, DOI 10.1007/s11064-013-0975-6
   Kala C. P., 2006, Indian Journal of Traditional Knowledge, V5, P537
   Kalalian-Moghaddam H, 2013, EUR J PHARMACOL, V698, P259, DOI 10.1016/j.ejphar.2012.10.020
   Kamalakkannan N, 2006, MOL CELL BIOCHEM, V293, P211, DOI 10.1007/s11010-006-9244-1
   Kapoor R, 2009, ENVIRON TOXICOL PHAR, V27, P62, DOI 10.1016/j.etap.2008.08.007
   Kim H, 2003, BIOL PHARM BULL, V26, P434, DOI 10.1248/bpb.26.434
   Kim JH, 2011, DIABETES RES CLIN PR, V93, P198, DOI 10.1016/j.diabres.2011.03.037
   Kuhad A, 2007, EUR J PHARMACOL, V576, P34, DOI 10.1016/j.ejphar.2007.08.001
   Kumar P, 2012, Prague Med Rep, V113, P33
   Kumar P., 2015, MED REP, V116, P122
   Kumar PT, 2013, EUR J PHARMACOL, V702, P323, DOI 10.1016/j.ejphar.2013.01.012
   Kumar TP, 2011, MOL CELL ENDOCRINOL, V331, P1, DOI 10.1016/j.mce.2010.07.004
   Kumar TP, 2010, J BIOMED SCI, V17, DOI 10.1186/1423-0127-17-43
   Kumar V, 2011, TANG, V1, P8
   Lakshmanan AP, 2011, FREE RADICAL RES, V45, P788, DOI 10.3109/10715762.2011.579121
   Latha M, 2003, MOL CELL BIOCHEM, V243, P23, DOI 10.1023/A:1021697311150
   Lee BH, 2014, J SCI FOOD AGR, V94, P2266, DOI 10.1002/jsfa.6552
   Li R, 2014, NEUROL SCI, V35, P1527, DOI 10.1007/s10072-014-1784-7
   Lim BV, 2002, BIOL PHARM BULL, V25, P1550, DOI 10.1248/bpb.25.1550
   Limpeanchob N, 2008, J ETHNOPHARMACOL, V120, P112, DOI 10.1016/j.jep.2008.07.039
   Liu JH, 2013, ACTA BIOCH BIOPH SIN, V45, P787, DOI 10.1093/abbs/gmt069
   Liu WZ, 2015, REV NEUROSCIENCE, V26, P371, DOI 10.1515/revneuro-2015-0005
   Liu YW, 2012, J ETHNOPHARMACOL, V139, P194, DOI 10.1016/j.jep.2011.11.004
   Liu Y, 2014, BEHAV BRAIN RES, V267, P178, DOI 10.1016/j.bbr.2014.02.040
   Liu Y, 2013, BRAIN RES BULL, V94, P23, DOI 10.1016/j.brainresbull.2013.02.001
   Lu J, 2011, BRAIN, V134, P783, DOI 10.1093/brain/awq376
   Lu M, 2010, J NUTR SCI VITAMINOL, V56, P87, DOI 10.3177/jnsv.56.87
   Luo SQ, 1998, NEUROENDOCRINOLOGY, V68, P1, DOI 10.1159/000054344
   Lupien SB, 2003, J NEUROSCI RES, V74, P512, DOI 10.1002/jnr.10791
   LUSTMAN PJ, 1988, DIABETES CARE, V11, P605, DOI 10.2337/diacare.11.8.605
   Mahadevan S, 2008, J FOOD SCI, V73, pR14, DOI 10.1111/j.1750-3841.2007.00597.x
   Maher P, 2011, PLOS ONE, V6, DOI 10.1371/journal.pone.0021226
   Mali RG, 2010, PHARM BIOL, V48, P105, DOI 10.3109/13880200903114209
   Malik ZA, 2011, J ETHNOPHARMACOL, V133, P729, DOI 10.1016/j.jep.2010.10.061
   Manosi S., 2013, INT RES J PHARM, V4, P58
   Mao XY, 2014, INT J MOL SCI, V15, P7667, DOI 10.3390/ijms15057667
   Marrazzo G, 2011, NEUROSCI LETT, V504, P252, DOI 10.1016/j.neulet.2011.09.041
   Mathada RV., 2012, SPATULA DD, V2, P9, DOI [DOI 10.5455/SPATULA.20120119052120, 10.5455/spatula.20120119052120]
   Mathers CD, 2006, PLOS MED, V3, DOI 10.1371/journal.pmed.0030442
   Miao MS, 2015, PAK J PHARM SCI, V28, P401
   Mirshekar Mohammadali, 2010, Iran Biomed J, V14, P33
   Mnafgui K, 2013, ARCH PHYSIOL BIOCHEM, V119, P225, DOI 10.3109/13813455.2013.822521
   Moghaddam HK, 2014, MOL NEUROBIOL, V49, P820, DOI 10.1007/s12035-013-8559-7
   Moghaddam HK, 2013, METAB BRAIN DIS, V28, P421, DOI 10.1007/s11011-013-9411-5
   Mousavi S Mojtaba, 2015, Int J Alzheimers Dis, V2015, P493729, DOI 10.1155/2015/493729
   Moy GA, 2013, PHYSIOL BEHAV, V109, P69, DOI 10.1016/j.physbeh.2012.11.008
   Nangle MR, 2006, PLANTA MED, V72, P494, DOI 10.1055/s-2005-916262
   Nathiya S., 2014, Int J Pharm Sci Rev Res, V27, P74
   Noorbala AA, 2005, J ETHNOPHARMACOL, V97, P281, DOI 10.1016/j.jep.2004.11.004
   Nouwen A, 2011, DIABETES CARE, V34, P752, DOI 10.2337/dc10-1414
   Ola MS, 2014, NEUROL SCI, V35, P1003, DOI 10.1007/s10072-014-1628-5
   Ola MS, 2015, J MOL NEUROSCI, V56, P440, DOI 10.1007/s12031-015-0561-2
   Pan Y, 2013, PSYCHONEUROENDOCRINO, V38, P122, DOI 10.1016/j.psyneuen.2012.05.007
   Pandey SP, 2015, PLOS ONE, V10, DOI 10.1371/journal.pone.0131862
   Pari L., 2002, SMJ Singapore Medical Journal, V43, P617
   Parihar MS, 2004, J CLIN NEUROSCI, V11, P397, DOI 10.1016/j.jocn.2003.09.008
   Parihar P, 2016, CELL MOL BIOL, V62, P77
   Park CH, 2015, EVID-BASED COMPL ALT, V2015, DOI 10.1155/2015/316527
   Patel SS, 2016, METAB BRAIN DIS, V31, P601, DOI 10.1007/s11011-016-9791-4
   Patel SS, 2016, HORM BEHAV, V78, P200, DOI 10.1016/j.yhbeh.2015.11.010
   Patel SS, 2015, METAB BRAIN DIS, V30, P803, DOI 10.1007/s11011-014-9646-9
   Patel SS, 2014, METAB BRAIN DIS, V29, P121, DOI 10.1007/s11011-014-9480-0
   Patel SS, 2013, NEUROSCI LETT, V552, P114, DOI 10.1016/j.neulet.2013.07.029
   Peeyush KT, 2009, LIFE SCI, V85, P704, DOI 10.1016/j.lfs.2009.09.012
   Petersen KF, 2006, AM J MED, V119, p10S, DOI 10.1016/j.amjmed.2006.01.009
   Poon PMK, 2006, AM J CHINESE MED, V34, P13, DOI 10.1142/S0192415X0600359X
   Prabhakar O, 2013, N-S ARCH PHARMACOL, V386, P705, DOI 10.1007/s00210-013-0871-2
   Prasad SN, 2016, NEUROCHEM INT, V95, P24, DOI 10.1016/j.neuint.2015.10.012
   Prasanna R, 2009, CELL BIOL INT, V33, P127, DOI 10.1016/j.cellbi.2008.10.006
   Precechtelova J, 2014, J PATHOG, V2014, DOI 10.1155/2014/738512
   Prince PSM, 2006, J PHARM PHARMACOL, V58, P1373, DOI 10.1211/jpp.58.10.0011
   Prince PSM, 2011, J BIOCHEM MOL TOXIC, V25, P101, DOI 10.1002/jbt.20365
   Prince PSM, 2003, J ETHNOPHARMACOL, V84, P205, DOI 10.1016/S0378-8741(02)00316-1
   Rajagopal SK, 2003, J NUTR BIOCHEM, V14, P452, DOI 10.1016/S0955-2863(03)00053-6
   Ramkumar KM, 2013, CELL PROLIFERAT, V46, P263, DOI 10.1111/cpr.12033
   Ramkumar KM, 2004, J MED FOOD, V7, P366, DOI 10.1089/jmf.2004.7.366
   Ramkumar Kunga Mohan, 2005, Journal of Basic and Clinical Physiology and Pharmacology, V16, P17
   Ramkumar KM, 2009, FOOD CHEM TOXICOL, V47, P2246, DOI 10.1016/j.fct.2009.06.011
   Rao BS, 2014, PAK J PHARM SCI, V27, P1137
   Rasekh HR, 2001, FITOTERAPIA, V72, P937, DOI 10.1016/S0367-326X(01)00348-3
   Raza H, 2000, J BIOCHEM MOL TOXIC, V14, P131, DOI 10.1002/(SICI)1099-0461(2000)14:3<131::AID-JBT2>3.0.CO;2-Q
   Sabu M. C., 2004, Indian Journal of Physiology and Pharmacology, V48, P81
   Sadi G, 2016, PHARM BIOL, V54, P1156, DOI 10.3109/13880209.2015.1056311
   Samarghandian S, 2014, BIOMED RES INT, V2014, DOI 10.1155/2014/920857
   Samir Malhotra Samir Malhotra, 2003, Natural Product Radiance, V2, P296
   Sanders RA, 2001, J BIOCHEM MOL TOXIC, V15, P143, DOI 10.1002/jbt.11
   Saravanan G, 2012, J DIABETES COMPLICAT, V26, P280, DOI 10.1016/j.jdiacomp.2012.03.024
   Sartorius T, 2014, PLOS ONE, V9, DOI 10.1371/journal.pone.0092358
   Schario M, 2014, SKIN PHARMACOL PHYS, V27, P208, DOI 10.1159/000360546
   Scheen AJ, 2003, ACTA CLIN BELG, V58, P318, DOI 10.1179/acb.2003.58.5.010
   Scheen AJ, 2003, ACTA CLIN BELG, V58, P335, DOI 10.1179/acb.2003.58.6.001
   Schmatz R, 2009, BRAIN RES BULL, V80, P371, DOI 10.1016/j.brainresbull.2009.08.019
   Schmatz R, 2009, EUR J PHARMACOL, V610, P42, DOI 10.1016/j.ejphar.2009.03.032
   Shahraki Mohammad Reza, 2007, Iran Biomed J, V11, P65
   Shanmugam KR, 2011, FOOD CHEM TOXICOL, V49, P893, DOI 10.1016/j.fct.2010.12.013
   Sharma S, 2006, EUR J PHARMACOL, V536, P256, DOI 10.1016/j.ejphar.2006.03.006
   Sharma S, 2007, FUND CLIN PHARMACOL, V21, P89, DOI 10.1111/j.1472-8206.2006.00455.x
   Shin MS, 2008, FITOTERAPIA, V79, P323, DOI 10.1016/j.fitote.2008.02.014
   Shrivastava M, 2015, INT J PHARM SCI RES, V6, P4982, DOI 10.13040/IJPSR.0975-8232.6(12).4982-88
   Shukia R, 2000, Indian J Clin Biochem, V15, P169, DOI 10.1007/BF02867556
   Sindrup SH, 2001, PAIN, V91, P361, DOI 10.1016/S0304-3959(00)00457-7
   Solanki RK, 2009, INT J DIABETES DEV C, V29, P133, DOI 10.4103/0973-3930.54291
   Song CG, 2014, NEUROENDOCRINOL LETT, V35, P68
   Srinivasan S, 2014, MOL CELL BIOCHEM, V385, P159, DOI 10.1007/s11010-013-1824-2
   Stefanello N, 2014, MOL CELL BIOCHEM, V388, P277, DOI 10.1007/s11010-013-1919-9
   Stumvoll M, 2002, DIABETES, V51, P37, DOI 10.2337/diabetes.51.1.37
   Talpate KA, 2014, J PHARM BIOALLIED SC, V6, P48, DOI 10.4103/0975-7406.124317
   Thakur NK, 2014, INDIAN J EXP BIOL, V52, P613
   Thakur AK, 2013, PHARM BIOL, V51, P1304, DOI 10.3109/13880209.2013.789917
   Thirumalai T., 2011, Asian Pacific Journal of Tropical Biomedicine, V1, P323, DOI 10.1016/S2221-1691(11)60052-X
   Thomas J, 2014, J NUTR BIOCHEM, V25, P313, DOI 10.1016/j.jnutbio.2013.11.005
   Tohda C, 2000, NEUROREPORT, V11, P1981, DOI 10.1097/00001756-200006260-00035
   Umadevi M., 2012, Pharma Innov, V1, P102
   Valsecchi AE, 2011, EUR J PHARMACOL, V650, P694, DOI 10.1016/j.ejphar.2010.10.060
   Vasudevan D, 2014, ANN INDIAN ACAD NEUR, V17, P19, DOI 10.4103/0972-2327.128535
   Wagner H., 2011, FOLIUM MORI SANGYE C, P549
   Wang FM, 2003, J PHARMACEUT BIOMED, V33, P317, DOI 10.1016/S0731-7085(03)00255-3
   Wang LM, 2014, BIOCHEM PHARMACOL, V92, P73, DOI 10.1016/j.bcp.2014.07.018
   Wang SB, 2014, ACTA PHARMACOL SIN, V35, P331, DOI 10.1038/aps.2013.158
   Wang YW, 2015, EVID-BASED COMPL ALT, V2015, DOI 10.1155/2015/189891
   World Health Organization, 2015, Deaths by Cause database
   Xu L, 2008, EXP CLIN ENDOCR DIAB, V116, P215, DOI 10.1055/s-2007-993188
   Yadav R, 2012, FRONT REC DEV PLANT, V1, P3
   Yaniv Z., 2005, Handbook of Medicinal Plants
   Yates KF, 2012, ARTERIOSCL THROM VAS, V32, P2060, DOI 10.1161/ATVBAHA.112.252759
   Yonguc GN, 2015, GENE, V555, P119, DOI 10.1016/j.gene.2014.10.052
   Zhang YL, 2016, CHEM BIOL DRUG DES, V87, P409, DOI 10.1111/cbdd.12673
   Zhang YL, 2015, NEUROCHEM INT, V89, P7, DOI 10.1016/j.neuint.2015.04.002
   Zhao Jing, 2012, Zhongguo Ying Yong Sheng Li Xue Za Zhi, V28, P467
NR 200
TC 23
Z9 23
U1 1
U2 117
PU WALTER DE GRUYTER GMBH
PI BERLIN
PA GENTHINER STRASSE 13, D-10785 BERLIN, GERMANY
SN 0334-1763
EI 1607-8470
J9 REV NEUROSCIENCE
JI Rev. Neurosci.
PD APR
PY 2017
VL 28
IS 3
BP 271
EP 293
DI 10.1515/revneuro-2016-0038
PG 23
WC Neurosciences
WE Science Citation Index Expanded (SCI-EXPANDED)
SC Neurosciences & Neurology
GA EP8MM
UT WOS:000397629500005
PM 28030360
DA 2025-07-26
ER

PT J
AU Nazaruk, J
   Borzym-Kluczyk, M
AF Nazaruk, J.
   Borzym-Kluczyk, M.
TI The role of triterpenes in the management of diabetes mellitus and its
   complications
SO PHYTOCHEMISTRY REVIEWS
LA English
DT Article
DE Diabetes mellitus; Triterpenes; Natural products
ID TYROSINE-PHOSPHATASE 1B; 11-BETA-HYDROXYSTEROID DEHYDROGENASE TYPE-1;
   STIMULATES GLUCOSE-UPTAKE; LAGERSTROEMIA-SPECIOSA LEAVES; GLYCATION
   END-PRODUCTS; GLYCOGEN-PHOSPHORYLASE; ALPHA-GLUCOSIDASE; URSOLIC ACID;
   OLEANOLIC ACID; MASLINIC ACID
AB Diabetes mellitus is a chronic metabolic disease which is a serious global problem. In 2010 an estimated 285 million people had diabetes and within the next 20 years this value is expected to almost double. Many antidiabetic therapies focus on improving insulin sensitivity, increasing insulin production, and/or decreasing the level of blood glucose. Although a number of synthetic medicines are available, drugs of natural origin have aroused great interest. Triterpenes seem to demonstrate adequate properties. Many experiments have shown that these compounds have several antidiabetic mechanisms. They can inhibit enzymes involved in glucose metabolism, prevent the development of insulin resistance and normalize plasma glucose and insulin levels. These natural compounds, in contrast to synthetic drugs, apart from producing a hypoglycemic effect have also been found to manifest hypolipidemic and anti-obesity activity. Triterpenes are also promising agents in the prevention of diabetic complications. They have strong antioxidant activity and inhibit the formation of advanced glycation end products, implicated in the pathogenesis of diabetic nephropathy, embryopathy, neuropathy or impaired wound healing. Until now very few clinical studies have been concerned with the application of triterpenes in treating diabetes. However, due to their great therapeutic potential, these compounds deserve special attention.
C1 [Nazaruk, J.] Med Univ Bialystok, Dept Pharmacognosy, PL-15089 Bialystok, Poland.
   [Borzym-Kluczyk, M.] Med Univ Bialystok, Dept Pharmaceut Biochem, PL-15089 Bialystok, Poland.
C3 Medical University of Bialystok; Medical University of Bialystok
RP Nazaruk, J (通讯作者)，Med Univ Bialystok, Dept Pharmacognosy, Mickiewicza 2a Str, PL-15089 Bialystok, Poland.
EM jolanta.nazaruk@umb.edu.pl
RI Borzym-Kluczyk, Malgorzata/T-4975-2018
OI Borzym-Kluczyk, Malgorzata/0000-0001-7692-4179
CR Ahmed N, 2005, DIABETES RES CLIN PR, V67, P3, DOI 10.1016/j.diabres.2004.09.004
   Alberts P, 2002, DIABETOLOGIA, V45, P1528, DOI 10.1007/s00125-002-0959-6
   Ali H, 2006, J ETHNOPHARMACOL, V107, P449, DOI 10.1016/j.jep.2006.04.004
   Ali MS, 2002, PHYTOCHEMISTRY, V60, P295, DOI 10.1016/S0031-9422(02)00104-8
   Ardiles AE, 2012, PHYTOCHEMISTRY, V84, P116, DOI 10.1016/j.phytochem.2012.07.025
   Atanasov AG, 2006, FEBS LETT, V580, P4081, DOI 10.1016/j.febslet.2006.06.046
   Baker DJ, 2005, DIABETES, V54, P2453, DOI 10.2337/diabetes.54.8.2453
   Baltina LA, 2003, BIOORG MED CHEM LETT, V13, P3549, DOI 10.1016/S0960-894X(03)00714-5
   Ban CR, 2008, VASC HEALTH RISK MAN, V4, P575
   Basta G, 2004, CARDIOVASC RES, V63, P582, DOI 10.1016/j.cardiores.2004.05.001
   Blum A, 2009, MOL CELL ENDOCRINOL, V301, P132, DOI 10.1016/j.mce.2008.08.028
   BRALA PM, 1983, PHYSIOL BEHAV, V30, P1, DOI 10.1016/0031-9384(83)90030-6
   Cerga O., 2011, Journal of Agroalimentary Processes and Technologies, V17, P405
   Chen XS, 2011, EXP DIABETES RES, DOI 10.1155/2011/853501
   CHENG HM, 1986, METABOLISM, V35, P10, DOI 10.1016/0026-0495(86)90180-0
   Choi YH, 2012, BIOORG MED CHEM LETT, V22, P6116, DOI 10.1016/j.bmcl.2012.08.029
   de Sales PM, 2012, J PHARM PHARM SCI, V15, P141
   Deutschländer MS, 2011, J ETHNOPHARMACOL, V133, P1091, DOI 10.1016/j.jep.2010.11.038
   Evans JL, 2002, ENDOCR REV, V23, P599, DOI 10.1210/er.2001-0039
   Fröde TS, 2008, J ETHNOPHARMACOL, V115, P173, DOI 10.1016/j.jep.2007.10.038
   Genet C, 2010, CHEMMEDCHEM, V5, P1983, DOI 10.1002/cmdc.201000329
   Genet C, 2010, J MED CHEM, V53, P178, DOI 10.1021/jm900872z
   Ghosh T, 2011, PLANTA MED, V77, P804, DOI 10.1055/s-0030-1250600
   Goldin A, 2006, CIRCULATION, V114, P597, DOI 10.1161/CIRCULATIONAHA.106.621854
   Goldstein BJ, 2002, J CLIN ENDOCR METAB, V87, P2474, DOI 10.1210/jc.87.6.2474
   Gowri PM, 2007, PHYTOTHER RES, V21, P796, DOI 10.1002/ptr.2176
   Guan T, 2011, J NEUROSCI RES, V89, P1829, DOI 10.1002/jnr.22671
   Harborne JB, 1993, HDB BIOACTIVE COMPOU, P728
   Hou WL, 2009, PHYTOTHER RES, V23, P614, DOI 10.1002/ptr.2661
   Huang YC, 2010, EUR J PHARMACOL, V648, P39, DOI 10.1016/j.ejphar.2010.08.021
   Ishijima S, 2008, MOL CELL BIOCHEM, V310, P203, DOI 10.1007/s11010-007-9681-5
   Jäger S, 2009, MOLECULES, V14, P2016, DOI 10.3390/molecules14062016
   Jang SM, 2009, INT IMMUNOPHARMACOL, V9, P113, DOI 10.1016/j.intimp.2008.10.013
   Jiang BR, 2008, PHYTOTHER RES, V22, P1434, DOI 10.1002/ptr.2434
   Ramírez-Espinosa JJ, 2011, EUR J MED CHEM, V46, P2243, DOI 10.1016/j.ejmech.2011.03.005
   Judy WV, 2003, J ETHNOPHARMACOL, V87, P115, DOI 10.1016/S0378-8741(03)00122-3
   Jung SH, 2007, BIOCHEM J, V403, P243, DOI 10.1042/BJ20061123
   Keller AC, 2011, PHYTOMEDICINE, V19, P32, DOI 10.1016/j.phymed.2011.06.019
   Kuang HX, 2011, MOLECULES, V16, P4642, DOI 10.3390/molecules16064642
   Kwon JH, 2008, PHYTOTHER RES, V22, P1303, DOI 10.1002/ptr.2484
   Lai YC, 2012, PHYTOCHEMISTRY, V74, P206, DOI 10.1016/j.phytochem.2011.09.016
   Laszczyk MN, 2009, PLANTA MED, V75, P1549, DOI 10.1055/s-0029-1186102
   Lee MS, 2010, J ETHNOPHARMACOL, V127, P771, DOI 10.1016/j.jep.2009.11.022
   Li TH, 2011, EVID-BASED COMPL ALT, V2011, DOI 10.1155/2011/128402
   Lipson V.V., 2011, Ukrainica Bioorganica Acta, V2, P3
   Liu J, 2007, BIOL PHARM BULL, V30, P2075, DOI 10.1248/bpb.30.2075
   Liu J, 2010, DIABETES-METAB RES, V26, P448, DOI 10.1002/dmrr.1101
   Lue H, 2009, J ETHNOPHARMACOL, V122, P486, DOI 10.1016/j.jep.2009.01.030
   Luo JG, 2008, CHEM BIODIVERS, V5, P751, DOI 10.1002/cbdv.200890071
   Lv L, 2010, PHYTOTHER RES, V24, P219, DOI 10.1002/ptr.2915
   Manna P, 2010, TOXICOL APPL PHARM, V244, P114, DOI 10.1016/j.taap.2009.12.024
   Manna P, 2009, CHEM-BIOL INTERACT, V181, P297, DOI 10.1016/j.cbi.2009.08.004
   Matsuda H, 1999, CHEM PHARM BULL, V47, P1725, DOI 10.1248/cpb.47.1725
   Motomura K, 2009, J AGR FOOD CHEM, V57, P7666, DOI 10.1021/jf9007168
   Na M, 2006, PLANTA MED, V72, P261, DOI 10.1055/s-2005-873194
   Na M, 2006, BIOORG MED CHEM LETT, V16, P3273, DOI 10.1016/j.bmcl.2006.03.036
   Na M, 2010, PHYTOTHER RES, V24, P1716, DOI 10.1002/ptr.3203
   Na M, 2009, J ENZYM INHIB MED CH, V24, P1056, DOI 10.1080/14756360802693312
   Oikonomakos NG, 2000, STRUCTURE, V8, P575, DOI 10.1016/S0969-2126(00)00144-1
   Ono E, 2011, BIOCHEM BIOPH RES CO, V410, P677, DOI 10.1016/j.bbrc.2011.06.055
   Petrash JM, 2004, CELL MOL LIFE SCI, V61, P737, DOI 10.1007/s00018-003-3402-3
   Rahimi R, 2005, BIOMED PHARMACOTHER, V59, P365, DOI 10.1016/j.biopha.2005.07.002
   Ramachandran S, 2008, CHEM-BIOL INTERACT, V176, P99, DOI 10.1016/j.cbi.2008.08.010
   Rollinger JM, 2010, BIOORGAN MED CHEM, V18, P1507, DOI 10.1016/j.bmc.2010.01.010
   Sánchez-González M, 2013, MOL NUTR FOOD RES, V57, P339, DOI 10.1002/mnfr.201200481
   Santos FA, 2012, LIPIDS HEALTH DIS, V11, DOI 10.1186/1476-511X-11-98
   Sasaki T, 2011, CHEM PHARM BULL, V59, P1396, DOI 10.1248/cpb.59.1396
   Sato H, 2007, BIOCHEM BIOPH RES CO, V362, P793, DOI 10.1016/j.bbrc.2007.06.130
   Sato M, 2002, BIOL PHARM BULL, V25, P81, DOI 10.1248/bpb.25.81
   Seo C., 2011, MYCOLOGY, V2, P18, DOI [10.1080/21501203.2011.554906, DOI 10.1080/21501203.2011.554906]
   Shi L, 2008, EUR J PHARMACOL, V584, P21, DOI 10.1016/j.ejphar.2008.01.020
   Shih CC, 2010, PHYTOTHER RES, V24, P1769, DOI 10.1002/ptr.3143
   Sticher O, 2010, PHARMACOGNOSIE PHYTO, P833
   Stulnig TM, 2004, DIABETOLOGIA, V47, P1, DOI 10.1007/s00125-003-1284-4
   Su W, 2007, CLIN EXP PHARMACOL P, V34, P1228, DOI 10.1111/j.1440-1681.2007.04698.x
   Sudhahar V, 2007, VASC PHARMACOL, V46, P412, DOI 10.1016/j.vph.2006.12.005
   SUTTISRI R, 1995, J ETHNOPHARMACOL, V47, P9, DOI 10.1016/0378-8741(95)01248-C
   Tahrani AA, 2011, LANCET, V378, P182, DOI 10.1016/S0140-6736(11)60207-9
   Tan MJ, 2008, CHEM BIOL, V15, P263, DOI 10.1016/j.chembiol.2008.01.013
   Thareja S, 2012, MED RES REV, V32, P459, DOI 10.1002/med.20219
   Uddin G, 2012, FITOTERAPIA, V83, P1648, DOI 10.1016/j.fitote.2012.09.017
   Ullevig SL, 2011, ATHEROSCLEROSIS, V219, P409, DOI 10.1016/j.atherosclerosis.2011.06.013
   Wamil M, 2007, DRUG DISCOV TODAY, V12, P504, DOI 10.1016/j.drudis.2007.06.001
   Wang X, 2011, PHYTOTHER RES, V25, P1031, DOI 10.1002/ptr.3385
   Wang ZH, 2010, EUR J PHARMACOL, V628, P255, DOI 10.1016/j.ejphar.2009.11.019
   Wen XA, 2006, BIOORG MED CHEM LETT, V16, P722, DOI 10.1016/j.bmcl.2005.10.014
   Wen XA, 2005, BIOORG MED CHEM LETT, V15, P4944, DOI 10.1016/j.bmcl.2005.08.026
   Xiang M, 2012, ARCH PHARM RES, V35, P877, DOI 10.1007/s12272-012-0513-0
   Yamaguchi Y, 2006, LIFE SCI, V79, P2474, DOI 10.1016/j.lfs.2006.08.007
   Yang J, 2010, DRUG DEVELOP RES, V71, P127, DOI 10.1002/ddr.20340
   Yasukawa K, 1996, BIOL PHARM BULL, V19, P1329, DOI 10.1248/bpb.19.1329
   Yin MC, 2007, J AGR FOOD CHEM, V55, P7177, DOI 10.1021/jf071242m
   Yin MC, 2012, J AGR FOOD CHEM, V60, P7697, DOI 10.1021/jf302529x
   Zeng X., 2012, P one, V7, P1
   Zhang W, 2006, BBA-GEN SUBJECTS, V1760, P1505, DOI 10.1016/j.bbagen.2006.05.009
   Zhang XS, 2013, BIOORG MED CHEM LETT, V23, P297, DOI 10.1016/j.bmcl.2012.10.097
   Zhou Y, 2010, INT J MOL MED, V26, P565, DOI 10.3892/ijmm_00000500
NR 97
TC 178
Z9 190
U1 2
U2 45
PU SPRINGER
PI DORDRECHT
PA VAN GODEWIJCKSTRAAT 30, 3311 GZ DORDRECHT, NETHERLANDS
SN 1568-7767
EI 1572-980X
J9 PHYTOCHEM REV
JI Phytochem. Rev.
PD AUG
PY 2015
VL 14
IS 4
SI SI
BP 675
EP 690
DI 10.1007/s11101-014-9369-x
PG 16
WC Plant Sciences
WE Science Citation Index Expanded (SCI-EXPANDED)
SC Plant Sciences
GA CN4PG
UT WOS:000358411700008
PM 26213526
OA hybrid, Green Published
DA 2025-07-26
ER

PT J
AU Nagai, R
   Shirakawa, J
   Ohno, R
   Moroishi, N
   Nagai, M
AF Nagai, Ryoji
   Shirakawa, Jun-ichi
   Ohno, Rei-ichi
   Moroishi, Narumi
   Nagai, Mime
TI Inhibition of AGEs formation by natural products
SO AMINO ACIDS
LA English
DT Article; Proceedings Paper
CT 11th International Symposium on the Maillard Reaction
CY SEP 16-20, 2012
CL Nancy, FRANCE
SP Int Maillard React Soc
DE Advanced glycation end-products (AGEs); Glycation;
   N-epsilon-(carboxymethyl)lysine (CML); Aging; Diabetic complications
ID GLYCATION END-PRODUCTS; TYPE-1 DIABETIC-PATIENTS; HUMAN LENS PROTEINS;
   ATHEROSCLEROTIC LESIONS; MAILLARD REACTION; MONOCLONAL-ANTIBODY;
   RENAL-FAILURE; CROSS-LINK; LYSINE; N-EPSILON-(CARBOXYETHYL)LYSINE
AB Since advanced glycation end-products (AGEs) inhibitors such as benfotiamine, pyridoxamine and aminoguanidine significantly inhibit the development of retinopathy and neuropathy in streptozotocin-induced diabetic rats, treatment with AGEs inhibitors is believed to be a potential strategy for preventing lifestyle-related diseases such as diabetic complications and atherosclerosis. Furthermore, preventive medicine is the most important approach to preventing lifestyle-related diseases, and improving daily nutritional intake is thought to prevent the pathogenesis of such diseases. Therefore, AGEs inhibitors that can be obtained from daily meals are preferred to prescribed drugs. In this article, we describe a strategy for developing new AGEs inhibitors from natural products.
C1 [Nagai, Ryoji; Shirakawa, Jun-ichi; Ohno, Rei-ichi; Moroishi, Narumi; Nagai, Mime] Tokai Univ, Sch Agr, Dept Biosci, Lab Food & Regulat Biol, Tokyo, Kumamoto 8691404, Japan.
C3 Tokai University
RP Nagai, R (通讯作者)，Tokai Univ, Sch Agr, Dept Biosci, Lab Food & Regulat Biol, Tokyo, Kumamoto 8691404, Japan.
EM nagai-883@umin.ac.jp
FU Grants-in-Aid for Scientific Research [24650482, 25750056] Funding
   Source: KAKEN
CR Ahmed MU, 1997, BIOCHEM J, V324, P565, DOI 10.1042/bj3240565
   AHMED MU, 1986, J BIOL CHEM, V261, P4889
   Akagawa M, 2005, J AGR FOOD CHEM, V53, P8019, DOI 10.1021/jf050843f
   Argirov OK, 2004, J BIOL CHEM, V279, P6487, DOI 10.1074/jbc.M309090200
   Avogaro A, 1999, DIABETES, V48, P391, DOI 10.2337/diabetes.48.2.391
   Degenhardt TP, 2002, KIDNEY INT, V61, P939, DOI 10.1046/j.1523-1755.2002.00207.x
   Frye EB, 1998, J BIOL CHEM, V273, P18714, DOI 10.1074/jbc.273.30.18714
   Fujiwara Y, 2011, FREE RADICAL BIO MED, V50, P883, DOI 10.1016/j.freeradbiomed.2010.12.033
   Furukawa A, 2003, BIOCHEM PHARMACOL, V66, P1769, DOI 10.1016/S0006-2952(03)00541-0
   HAMMES HP, 1991, P NATL ACAD SCI USA, V88, P11555, DOI 10.1073/pnas.88.24.11555
   HAYASE F, 1989, J BIOL CHEM, V264, P3758
   Hayashi CM, 2002, LAB INVEST, V82, P795, DOI 10.1097/01.LAB.0000018826.59648.07
   IENAGA K, 1995, CONTRIB NEPHROL, V112, P42
   Jain SK, 1999, DIABETES, V48, P1850, DOI 10.2337/diabetes.48.9.1850
   KUME S, 1995, AM J PATHOL, V147, P654
   LEBOVITZ HE, 1995, LANCET, V345, P767, DOI 10.1016/S0140-6736(95)90645-2
   Lederer MO, 1999, BIOORGAN MED CHEM, V7, P1081, DOI 10.1016/S0968-0896(99)00040-1
   Maillard LC, 1912, CR HEBD ACAD SCI, V154, P66
   MAKINO H, 1995, KIDNEY INT, V48, P517, DOI 10.1038/ki.1995.322
   Mera K, 2011, BIOCHEM BIOPH RES CO, V407, P420, DOI 10.1016/j.bbrc.2011.03.040
   MITCHELL GA, 1995, CLIN INVEST MED, V18, P193
   Miyata T, 1996, J AM SOC NEPHROL, V7, P1198
   Motomura K, 2009, J AGR FOOD CHEM, V57, P7666, DOI 10.1021/jf9007168
   Murata T, 1997, DIABETOLOGIA, V40, P764, DOI 10.1007/s001250050747
   Nagai R, 2002, J BIOL CHEM, V277, P48905, DOI 10.1074/jbc.M205688200
   Nagai R, 2010, BIOCHEM BIOPH RES CO, V393, P118, DOI 10.1016/j.bbrc.2010.01.095
   Nakano M, 2011, AMINO ACIDS
   Sakata N, 1999, ATHEROSCLEROSIS, V142, P67, DOI 10.1016/S0021-9150(98)00192-0
   Sanaka T, 2002, NEPHRON, V91, P64, DOI 10.1159/000057606
   SELL DR, 1989, J BIOL CHEM, V264, P21597
   Shibayama P, 1999, DIABETES, V48, P1842, DOI 10.2337/diabetes.48.9.1842
   Suzuki D, 1996, J DIABETES COMPLICAT, V10, P314, DOI 10.1016/1056-8727(95)00060-7
   Thornalley PJ, 2003, BIOCHEM J, V375, P581, DOI 10.1042/BJ20030763
   Vignati L, 1985, Trans Assoc Life Insur Med Dir Am, V68, P53
   Yonei Y, 2010, Anti-Aging Med, V7, P112, DOI DOI 10.3793/JAAM.7.112
NR 35
TC 37
Z9 40
U1 0
U2 31
PU SPRINGER WIEN
PI WIEN
PA SACHSENPLATZ 4-6, PO BOX 89, A-1201 WIEN, AUSTRIA
SN 0939-4451
EI 1438-2199
J9 AMINO ACIDS
JI Amino Acids
PD FEB
PY 2014
VL 46
IS 2
BP 261
EP 266
DI 10.1007/s00726-013-1487-z
PG 6
WC Biochemistry & Molecular Biology
WE Science Citation Index Expanded (SCI-EXPANDED); Conference Proceedings Citation Index - Science (CPCI-S)
SC Biochemistry & Molecular Biology
GA AA2XK
UT WOS:000330957300002
PM 23504149
DA 2025-07-26
ER

PT J
AU Ding, WW
   Yang, XX
   Lai, KY
   Jiang, Y
   Liu, Y
AF Ding, Wenwen
   Yang, Xiaoxue
   Lai, Kaiyi
   Jiang, Yu
   Liu, Ying
TI The potential of therapeutic strategies targeting mitochondrial
   biogenesis for the treatment of insulin resistance and type 2 diabetes
   mellitus
SO ARCHIVES OF PHARMACAL RESEARCH
LA English
DT Review
DE Mitochondrial biogenesis; Type 2 diabetes mellitus; Diabetic
   complications; Insulin resistance; Natural products
ID OXIDATIVE STRESS; SKELETAL-MUSCLE; ADIPOSE-TISSUE; PERIPHERAL
   NEUROPATHY; NATURAL-PRODUCTS; ERR-ALPHA; GOMISIN N; ADIPONECTIN
   SYNTHESIS; CARDIAC-FUNCTION; HEART-FAILURE
AB Type 2 diabetes mellitus (T2DM) is a persistent metabolic disorder marked by deficiencies in insulin secretion and/or function, affecting various tissues and organs and leading to numerous complications. Mitochondrial biogenesis, the process by which cells generate new mitochondria utilizing existing ones plays a crucial role in energy homeostasis, glucose metabolism, and lipid handling. Recent evidence suggests that promoting mitochondrial biogenesis can alleviate insulin resistance in the liver, adipose tissue, and skeletal muscle while improving pancreatic beta-cell function. Moreover, enhanced mitochondrial biogenesis has been shown to ameliorate T2DM symptoms and may contribute to therapeutic effects for the treatment of diabetic nephropathy, cardiomyopathy, retinopathy, and neuropathy. This review summarizes the intricate connection between mitochondrial biogenesis and T2DM, highlighting the potential of novel therapeutic strategies targeting mitochondrial biogenesis for T2DM treatment and its associated complications. It also discusses several natural products that exhibit beneficial effects on T2DM by promoting mitochondrial biogenesis.
C1 [Ding, Wenwen; Yang, Xiaoxue; Lai, Kaiyi; Liu, Ying] Beijing Univ Chinese Med, Sch Life Sci, Beijing 102488, Peoples R China.
   [Jiang, Yu] Univ Pittsburgh, Sch Med, Dept Pharmacol & Chem Biol, Pittsburgh, PA 15261 USA.
C3 Beijing University of Chinese Medicine; Pennsylvania Commonwealth System
   of Higher Education (PCSHE); University of Pittsburgh
RP Liu, Y (通讯作者)，Beijing Univ Chinese Med, Sch Life Sci, Beijing 102488, Peoples R China.; Jiang, Y (通讯作者)，Univ Pittsburgh, Sch Med, Dept Pharmacol & Chem Biol, Pittsburgh, PA 15261 USA.
EM yuj5@pitt.edu; liuyliwd@bucm.edu.cn
RI Ding, Wenwen/HOF-0687-2023; liu, yang/HHZ-8976-2022
CR Aguer C, 2012, BEST PRACT RES CL EN, V26, P805, DOI 10.1016/j.beem.2012.06.001
   Akhtar S, 2019, PLOS ONE, V14, DOI 10.1371/journal.pone.0225728
   Almatroodi SA, 2020, MOLECULES, V25, DOI 10.3390/molecules25143146
   Amer Diabet Assoc, 2010, DIABETES CARE, V33, pS11, DOI [10.2337/dc10-S062, 10.2337/dc10-S011, 10.2337/dc12-s011, 10.2337/dc13-S011, 10.2337/dc14-S081, 10.2337/dc11-S011, 10.2337/dc13-S067, 10.2337/dc12-s064, 10.2337/dc11-S062]
   Asghar M, 2022, SCI REP-UK, V12, DOI 10.1038/s41598-022-22400-z
   Babbar M, 2018, ONCOGENE, V37, P2052, DOI 10.1038/s41388-017-0051-9
   Beaudoin MS, 2013, AM J PHYSIOL-REG I, V305, pR542, DOI 10.1152/ajpregu.00200.2013
   Belosludtsev KN, 2020, INT J MOL SCI, V21, DOI 10.3390/ijms21186559
   Bertelli AAA, 2009, J CARDIOVASC PHARM, V54, P468, DOI 10.1097/FJC.0b013e3181bfaff3
   Bettaieb A, 2016, INT J BIOCHEM CELL B, V81, P383, DOI 10.1016/j.biocel.2016.08.044
   Bhargava P, 2020, AM J PHYSIOL-RENAL, V318, pF322, DOI 10.1152/ajprenal.00533.2019
   Bhatt JK, 2012, NUTR RES, V32, P537, DOI 10.1016/j.nutres.2012.06.003
   Bheereddy P, 2021, CELL MOL NEUROBIOL, V41, P1563, DOI 10.1007/s10571-020-00923-1
   Blankenburg M, 2012, DIABETIC MED, V29, P1425, DOI 10.1111/j.1464-5491.2012.03685.x
   Bonner R, 2020, PRIMARY CARE, V47, P645, DOI 10.1016/j.pop.2020.08.004
   Braicu C, 2013, FOOD CHEM, V141, P3282, DOI 10.1016/j.foodchem.2013.05.122
   Cao MM, 2018, EXP THER MED, V15, P576, DOI 10.3892/etm.2017.5400
   Cao YP, 2023, CIRCULATION, V147, P881, DOI 10.1161/CIRCULATIONAHA.122.061955
   Cardanho-Ramos C, 2021, INT J MOL SCI, V22, DOI 10.3390/ijms222313059
   Carrie C, 2013, PLANTA, V237, P429, DOI 10.1007/s00425-012-1762-3
   Chae JK, 2017, INT J MOL SCI, V18, DOI 10.3390/ijms18020471
   Chambers JM, 2020, CELLS-BASEL, V9, DOI 10.3390/cells9102234
   Chandrasekaran K, 2019, INT REV NEUROBIOL, V145, P177, DOI 10.1016/bs.irn.2019.04.002
   Chang CY, 2012, CLIN CANCER RES, V18, P6089, DOI 10.1158/1078-0432.CCR-11-3221
   Chang Xing, 2022, Metabolism, V137, P155313, DOI 10.1016/j.metabol.2022.155313
   Chen PS, 2019, SCI REP-UK, V9, DOI 10.1038/s41598-019-54713-x
   Chen XF, 2018, NUTR DIABETES, V8, DOI 10.1038/s41387-017-0009-6
   Chen XF, 2018, EUR J PHARMACOL, V818, P115, DOI 10.1016/j.ejphar.2017.10.033
   Chen Y, 2019, FRONT PHARMACOL, V10, DOI 10.3389/fphar.2019.01477
   Chen YY, 2022, METABOLISM, V128, DOI 10.1016/j.metabol.2021.154959
   Cheng AW, 2010, ASN NEURO, V2, P243, DOI 10.1042/AN20100019
   Cheng L, 2021, ADIPOCYTE, V10, P48, DOI 10.1080/21623945.2020.1870060
   Chowdhury SKR, 2013, NEUROBIOL DIS, V51, P56, DOI 10.1016/j.nbd.2012.03.016
   Clark AJ, 2021, KIDNEY INT, V99, P828, DOI 10.1016/j.kint.2020.09.037
   Cleveland KH, 2023, PHARMACOL REV, V75, P250, DOI 10.1124/pharmrev.122.000560
   Corona JC, 2015, NEUROCHEM RES, V40, P308, DOI 10.1007/s11064-014-1377-0
   Cremonini E, 2019, FREE RADICAL BIO MED, V130, P478, DOI 10.1016/j.freeradbiomed.2018.11.010
   Cui XP, 2016, EVID-BASED COMPL ALT, V2016, DOI 10.1155/2016/1287909
   Rosa SCD, 2020, PHYSIOL REP, V8, DOI 10.14814/phy2.14607
   de las Heras N, 2022, PFLUG ARCH EUR J PHY, V474, P21, DOI 10.1007/s00424-021-02638-8
   De Marchi U, 2021, BRIT J PHARMACOL, V178, P2077, DOI 10.1111/bph.15018
   de Oliveira MR, 2016, PHARMACOL RES, V104, P70, DOI 10.1016/j.phrs.2015.12.027
   Dillmann WH, 2019, CIRC RES, V124, P1160, DOI 10.1161/CIRCRESAHA.118.314665
   Ding QQ, 2021, CELLS-BASEL, V10, DOI 10.3390/cells10092463
   Du Y, 2022, FRONT PHARMACOL, V13, DOI 10.3389/fphar.2022.932116
   Dufour CR, 2007, CELL METAB, V5, P345, DOI 10.1016/j.cmet.2007.03.007
   El Hadi H, 2019, MITOCHONDRION, V46, P6, DOI 10.1016/j.mito.2019.03.005
   Fang WJ, 2022, EUR J PHARMACOL, V936, DOI 10.1016/j.ejphar.2022.175342
   Fang WJ, 2018, ACTA PHARMACOL SIN, V39, P59, DOI 10.1038/aps.2017.50
   Farhan M, 2022, INT J MOL SCI, V23, DOI 10.3390/ijms231810713
   Farrokhian A, 2019, IRAN J PHARM RES, V18, P258, DOI 10.22037/ijpr.2019.112011.13485
   Finocchietto P, 2022, PHARMACOL RES, V178, DOI 10.1016/j.phrs.2021.106028
   Fontecha-Barriuso M, 2020, BIOMOLECULES, V10, DOI 10.3390/biom10020347
   Franckhauser S, 2006, DIABETES, V55, P273, DOI 10.2337/diabetes.55.02.06.db05-0482
   Funda J, 2022, DIS MODEL MECH, V15, DOI 10.1242/dmm.049223
   Gallagher H, 2016, DIABETES OBES METAB, V18, P641, DOI 10.1111/dom.12630
   Gao AW, 2014, EMBO MOL MED, V6, P580, DOI 10.1002/emmm.201303782
   Goswami SK, 2009, CANCER LETT, V284, P1, DOI 10.1016/j.canlet.2009.01.041
   Guo Z, 2022, INT J BIOL SCI, V18, P826, DOI 10.7150/ijbs.65938
   Hallan S, 2016, CURR DIABETES REP, V16, DOI 10.1007/s11892-016-0748-0
   Han HS, 2016, EXP MOL MED, V48, DOI 10.1038/emm.2015.122
   Handschin C, 2003, P NATL ACAD SCI USA, V100, P7111, DOI 10.1073/pnas.1232352100
   Haque N, 2022, MAR DRUGS, V20, DOI 10.3390/md20080528
   Ho HJ, 2023, INT J MOL SCI, V24, DOI 10.3390/ijms241210061
   Huang DD, 2020, BIOMED PHARMACOTHER, V125, DOI 10.1016/j.biopha.2019.109767
   Huang J, 2019, FREE RADICAL BIO MED, V141, P322, DOI 10.1016/j.freeradbiomed.2019.07.001
   Ikeda K, 2018, TRENDS ENDOCRIN MET, V29, P191, DOI 10.1016/j.tem.2018.01.001
   Jalgaonkar MPP, 2022, PHARMACOL RES, V175, DOI 10.1016/j.phrs.2021.106014
   Jamwal S, 2021, PHARMACOL THERAPEUT, V219, DOI 10.1016/j.pharmthera.2020.107705
   Jang MK, 2017, SCI REP-UK, V7, DOI 10.1038/srep40345
   Jazek P, 2019, MITOCHONDRION, V49, P245, DOI 10.1016/j.mito.2019.06.007
   Jeon MJ, 2012, EXP MOL MED, V44, P562, DOI 10.3858/emm.2012.44.9.064
   Jeyaraman MM, 2020, COCHRANE DB SYST REV, DOI 10.1002/14651858.CD011919.pub2
   Jezek P, 2022, ANTIOXID REDOX SIGN, V36, P920, DOI 10.1089/ars.2021.0113
   Johnson J, 2021, ARCH BIOCHEM BIOPHYS, V702, DOI 10.1016/j.abb.2020.108698
   Jornayvaz FR, 2010, ESSAYS BIOCHEM, V47, P69, DOI [10.1042/bse0470069, 10.1042/BSE0470069]
   Jung DY, 2017, BIOCHEM BIOPH RES CO, V494, P587, DOI 10.1016/j.bbrc.2017.10.120
   Jung HW, 2017, NUTRIENTS, V9, DOI 10.3390/nu9010033
   Kalupahana NS, 2020, ANNU REV NUTR, V40, P25, DOI 10.1146/annurev-nutr-122319-034142
   Kapetanovic IM, 2011, CANCER CHEMOTH PHARM, V68, P593, DOI 10.1007/s00280-010-1525-4
   Karamitri A, 2019, NAT REV ENDOCRINOL, V15, P105, DOI 10.1038/s41574-018-0130-1
   Katz DL, 2011, ANTIOXID REDOX SIGN, V15, P2779, DOI 10.1089/ars.2010.3697
   Kerimi A, 2015, VASC PHARMACOL, V71, P11, DOI 10.1016/j.vph.2015.05.011
   Khalatbary AR, 2020, NUTR NEUROSCI, V23, P281, DOI 10.1080/1028415X.2018.1500124
   Khan I, 2023, INT IMMUNOPHARMACOL, V116, DOI 10.1016/j.intimp.2023.109793
   Ko TH, 2018, PFLUG ARCH EUR J PHY, V470, P263, DOI 10.1007/s00424-017-2076-x
   Koh EH, 2007, DIABETES, V56, P2973, DOI 10.2337/db07-0510
   Kollias AN, 2010, DTSCH ARZTEBL INT, V107, P75, DOI 10.3238/arztebl.2010.0075
   Kou GN, 2018, J AGR FOOD CHEM, V66, P11917, DOI 10.1021/acs.jafc.8b04124
   Kowluru RA, 2015, PROG RETIN EYE RES, V48, P40, DOI 10.1016/j.preteyeres.2015.05.001
   Kurylowicz A, 2020, INT J MOL SCI, V21, DOI 10.3390/ijms21176241
   Las G, 2020, MOL ASPECTS MED, V71, DOI [10.1016/j.mam.100843, 10.1016/j.mam.2019.100843]
   Lauritzen ES, 2022, J PINEAL RES, V73, DOI 10.1111/jpi.12809
   Lebovitz HE, 2001, EXP CLIN ENDOCR DIAB, V109, pS135, DOI 10.1055/s-2001-18576
   Lee J, 2021, BIOCHEM BIOPH RES CO, V534, P1040, DOI 10.1016/j.bbrc.2020.10.040
   Li HY, 2022, J CELL MOL MED, V26, P4216, DOI 10.1111/jcmm.17431
   Li HB, 2008, EUR J PHARMACOL, V588, P165, DOI 10.1016/j.ejphar.2008.04.036
   Li PA, 2017, J NEUROSCI RES, V95, P2025, DOI 10.1002/jnr.24042
   Li R, 2019, INT J MOL SCI, V20, DOI 10.3390/ijms20051103
   Li X, 2014, ACTA BIOCH BIOPH SIN, V46, P738, DOI 10.1093/abbs/gmu065
   Li Y, 2021, PHYTOTHER RES, V35, P4579, DOI 10.1002/ptr.7175
   Li ZW, 2021, MOLECULES, V26, DOI 10.3390/molecules26247574
   Liang ZB, 2021, PHARMACOL THERAPEUT, V221, DOI 10.1016/j.pharmthera.2020.107749
   Liu Q, 2021, PHYTOTHER RES, V35, P1658, DOI 10.1002/ptr.6932
   Liu YM, 2023, NUTR NEUROSCI, V26, P997, DOI 10.1080/1028415X.2022.2112439
   Ros JL, 2015, PLANTA MED, V81, P975, DOI 10.1055/s-0035-1546131
   Luo JS, 2022, NEUROCHEM RES, V47, P2158, DOI 10.1007/s11064-022-03631-y
   Ma LY, 2021, DRUG DES DEV THER, V15, P3207, DOI 10.2147/DDDT.S319260
   Ma S, 2017, OXID MED CELL LONGEV, V2017, DOI 10.1155/2017/4602715
   Ma TY, 2021, OXID MED CELL LONGEV, V2021, DOI 10.1155/2021/9265016
   Ma WY, 2021, ACTA PHARMACOL SIN, V42, P921, DOI 10.1038/s41401-020-0495-2
   Ma YG, 2017, BMC PHARMACOL TOXICO, V18, DOI 10.1186/s40360-017-0135-8
   Mahjabeen W, 2022, COMPLEMENT THER MED, V66, DOI 10.1016/j.ctim.2022.102819
   Maitra U, 2022, J PHARMACEUT BIOMED, V210, DOI 10.1016/j.jpba.2021.114553
   Manickam R, 2020, INT J MOL SCI, V21, DOI 10.3390/ijms21218056
   Mehmood S, 2022, J FOOD BIOCHEM, V46, DOI 10.1111/jfbc.14189
   Meng H, 2022, HUM CELL, V35, P63, DOI 10.1007/s13577-021-00610-3
   Mi YS, 2018, FOOD FUNCT, V9, P3374, DOI 10.1039/c8fo00167g
   Miller RA, 2018, NAT MED, V24, P518, DOI 10.1038/nm.4514
   Mohamed JS, 2014, DIABETES, V63, P1546, DOI 10.2337/db13-1364
   Mou CZ, 2015, J MOL NEUROSCI, V55, P69, DOI 10.1007/s12031-014-0315-6
   Naeem A, 2022, MOLECULES, V27, DOI 10.3390/molecules27238367
   Nanjaiah H, 2019, BIOTECHNOL APPL BIOC, V66, P999, DOI 10.1002/bab.1821
   Newsholme P, 2016, BIOCHEM J, V473, P4527, DOI 10.1042/BCJ20160503C
   Nishida Y, 2020, J CACHEXIA SARCOPENI, V11, P241, DOI 10.1002/jcsm.12530
   Norgaard SA, 2019, EUR J PHARMACOL, V860, DOI 10.1016/j.ejphar.2019.172537
   Ogas T, 2013, ANN NY ACAD SCI, V1290, P21, DOI 10.1111/nyas.12196
   Pagano G, 2014, OXID MED CELL LONGEV, V2014, DOI 10.1155/2014/541230
   Pastor RF, 2019, CRIT REV FOOD SCI, V59, P1237, DOI 10.1080/10408398.2017.1400517
   Patel BM, 2019, EUR J PHARMACOL, V862, DOI 10.1016/j.ejphar.2019.172657
   Peluso I, 2016, CRIT REV FOOD SCI, V56, P2251, DOI 10.1080/10408398.2013.826175
   Perez-Schindler J, 2015, CLIN SCI, V129, P589, DOI 10.1042/CS20150246
   Piccinin E, 2021, INT J MOL SCI, V22, DOI 10.3390/ijms22073487
   Pignet AL, 2021, INT J MOL SCI, V22, DOI 10.3390/ijms222312614
   Popov LD, 2020, J CELL MOL MED, V24, P4892, DOI 10.1111/jcmm.15194
   Qin QQ, 2018, BIOCHEM BIOPH RES CO, V497, P292, DOI 10.1016/j.bbrc.2018.02.071
   Raal A, 2009, PHYTOTHER RES, V23, P525, DOI 10.1002/ptr.2665
   Rahman MM, 2017, BIOMED PHARMACOTHER, V92, P606, DOI 10.1016/j.biopha.2017.05.035
   Ramamoorthy TG, 2015, NAT COMMUN, V6, DOI 10.1038/ncomms10210
   Ramirez-Sanchez I, 2016, DIABETES VASC DIS RE, V13, P201, DOI 10.1177/1479164115620982
   Raygan F, 2019, CLIN NUTR, V38, P191, DOI 10.1016/j.clnu.2017.12.004
   Riehle C, 2011, CIRC RES, V109, P783, DOI 10.1161/CIRCRESAHA.111.243964
   Rocha M, 2014, MED RES REV, V34, P160, DOI 10.1002/med.21285
   Röder PV, 2016, EXP MOL MED, V48, DOI 10.1038/emm.2016.6
   Roger AJ, 2017, CURR BIOL, V27, pR1177, DOI 10.1016/j.cub.2017.09.015
   Roy MK, 2010, INT J FOOD SCI NUTR, V61, P109, DOI 10.3109/09637480903292601
   Sales JM, 2014, CRIT REV FOOD SCI, V54, P734, DOI 10.1080/10408398.2011.606928
   Santos JM, 2011, FREE RADICAL BIO MED, V51, P1849, DOI 10.1016/j.freeradbiomed.2011.08.017
   Satari M, 2021, IRAN J KIDNEY DIS, V15, P22
   Scarpulla RC, 2011, BBA-MOL CELL RES, V1813, P1269, DOI 10.1016/j.bbamcr.2010.09.019
   Shan L, 2019, INT IMMUNOPHARMACOL, V75, DOI 10.1016/j.intimp.2019.105765
   Shanbhogue VV, 2016, LANCET DIABETES ENDO, V4, P159, DOI 10.1016/S2213-8587(15)00283-1
   She YQ, 2022, OXID MED CELL LONGEV, V2022, DOI 10.1155/2022/6580195
   Shen SN, 2022, INT J BIOL SCI, V18, P983, DOI 10.7150/ijbs.66871
   Shen SH, 2022, ANTIOXIDANTS-BASEL, V11, DOI 10.3390/antiox11061147
   Shu AM, 2021, CHEM-BIOL INTERACT, V348, DOI 10.1016/j.cbi.2021.109625
   Siddhi J, 2022, CELL BIOL INT, V46, P2142, DOI 10.1002/cbin.11899
   Singh A, 2014, BRIT J NUTR, V112, P358, DOI 10.1017/S0007114514000877
   Smaili SS, 2011, CURR PHARM DESIGN, V17, P3865
   Song TX, 2021, BIOMED PHARMACOTHER, V134, DOI 10.1016/j.biopha.2020.111137
   Sparrrow JR, 2010, CURR MOL MED, V10, P802
   Springer M, 2019, NUTRIENTS, V11, DOI 10.3390/nu11010143
   Stern JH, 2016, CELL METAB, V23, P770, DOI 10.1016/j.cmet.2016.04.011
   Su XN, 2021, ANTIOXID REDOX SIGN, V34, P99, DOI 10.1089/ars.2019.7908
   Suh KS, 2017, CHEM-BIOL INTERACT, V277, P101, DOI 10.1016/j.cbi.2017.09.014
   Sun H, 2022, DIABETES RES CLIN PR, V183, DOI 10.1016/j.diabres.2021.109119
   Sun YM, 2013, BIOCHEM BIOPH RES CO, V433, P359, DOI 10.1016/j.bbrc.2013.02.120
   Szendroedi J, 2012, NAT REV ENDOCRINOL, V8, P92, DOI 10.1038/nrendo.2011.138
   Takano C, 2023, BIOMOLECULES, V13, DOI 10.3390/biom13010126
   Tang BL, 2016, MOL CELLS, V39, P87, DOI 10.14348/molcells.2016.2318
   Tang QQ, 2021, FRONT ENDOCRINOL, V11, DOI 10.3389/fendo.2020.607113
   Tao LC, 2022, BIOMOL THER, V30, P399, DOI 10.4062/biomolther.2021.192
   Taub PR, 2012, CTS-CLIN TRANSL SCI, V5, P43, DOI 10.1111/j.1752-8062.2011.00357.x
   Teodoro BG, 2014, J PINEAL RES, V57, P155, DOI 10.1111/jpi.12157
   Tewari S, 2012, ANTIOXID REDOX SIGN, V17, P492, DOI 10.1089/ars.2011.4333
   Thounaojam MC, 2019, ANTIOXIDANTS-BASEL, V8, DOI 10.3390/antiox8090328
   Tiedemann LJ, 2022, ELIFE, V11, DOI 10.7554/eLife.76835
   Tiganis T, 2011, TRENDS PHARMACOL SCI, V32, P82, DOI 10.1016/j.tips.2010.11.006
   Vianna CR, 2006, CELL METAB, V4, P453, DOI 10.1016/j.cmet.2006.11.003
   Villena JA, 2008, TRENDS ENDOCRIN MET, V19, P269, DOI 10.1016/j.tem.2008.07.005
   Vincent AM, 2010, ACTA NEUROPATHOL, V120, P477, DOI 10.1007/s00401-010-0697-7
   Wanagat J, 2016, CURR OPIN GENET DEV, V38, P118, DOI 10.1016/j.gde.2016.05.007
   Wang D, 2016, INT J MOL SCI, V17, DOI 10.3390/ijms17040480
   Wang DT, 2018, MOL NUTR FOOD RES, V62, DOI 10.1002/mnfr.201700941
   Wang DD, 2022, CURR DRUG TARGETS, V23, P1057, DOI 10.2174/1389450123666220429082702
   Wang HD, 2015, J STEROID BIOCHEM, V154, P254, DOI 10.1016/j.jsbmb.2015.09.003
   Wang L, 2020, DIABETES, V69, P749, DOI 10.2337/db19-0432
   Wang SW, 2020, NUTR DIABETES, V10, DOI 10.1038/s41387-020-00130-3
   Wattez JS, 2023, MOL METAB, V68, DOI 10.1016/j.molmet.2023.101670
   Whitaker RM, 2016, ANNU REV PHARMACOL, V56, P229, DOI 10.1146/annurev-pharmtox-010715-103155
   Wolfram S, 2006, J NUTR, V136, P2512, DOI 10.1093/jn/136.10.2512
   Wu JH, 2020, EMBO MOL MED, V12, DOI 10.15252/emmm.201810154
   Wu ML, 2021, FREE RADICAL BIO MED, V168, P117, DOI 10.1016/j.freeradbiomed.2021.03.029
   Wu ZH, 2021, MICROBIOME, V9, DOI 10.1186/s40168-021-01115-9
   Xu DQ, 2020, ACTA PHARMACOL SIN, V41, P791, DOI 10.1038/s41401-019-0345-2
   Xu HL, 2018, BIOMED PHARMACOTHER, V105, P915, DOI 10.1016/j.biopha.2018.06.055
   Xu M, 2018, MOL PAIN, V14, DOI 10.1177/1744806918767549
   Xu RF, 2020, NUTR METAB, V17, DOI [10.1186/s12986-020-00469-5, 10.1186/s12986-020-00472-w]
   Xue HY, 2019, PHYTOMEDICINE, V54, P240, DOI 10.1016/j.phymed.2018.10.031
   Yadav A, 2022, EUR J PHARMACOL, V925, DOI 10.1016/j.ejphar.2022.174995
   Yan BD, 2017, J DIABETES RES, V2017, DOI 10.1155/2017/2070178
   Yan J, 2012, J NUTR BIOCHEM, V23, P716, DOI 10.1016/j.jnutbio.2011.03.014
   Yang XP, 2020, ADIPOCYTE, V9, P484, DOI 10.1080/21623945.2020.1807850
   Yao L, 2022, METABOLISM, V131, DOI 10.1016/j.metabol.2022.155195
   Yap KH, 2020, BIOMOLECULES, V10, DOI 10.3390/biom10101360
   Yaribeygi H, 2019, J CELL PHYSIOL, V234, P8402, DOI 10.1002/jcp.27754
   Yaribeygi H, 2019, J CELL PHYSIOL, V234, P8152, DOI 10.1002/jcp.27603
   Yerra VG, 2017, MOL NEUROBIOL, V54, P2301, DOI 10.1007/s12035-016-9824-3
   Yoshioka T, 2009, BIOCHEM BIOPH RES CO, V381, P537, DOI 10.1016/j.bbrc.2009.02.077
   Yu HF, 2013, MOL NUTR FOOD RES, V57, P1158, DOI 10.1002/mnfr.201200642
   Yu LM, 2021, J PINEAL RES, V70, DOI 10.1111/jpi.12698
   Yuan YJ, 2021, STEM CELLS, V39, P913, DOI 10.1002/stem.3375
   Zamora M, 2015, BIOCHEM PHARMACOL, V98, P16, DOI 10.1016/j.bcp.2015.06.032
   Zamora-Mendoza R, 2018, INT J OBESITY, V42, P618, DOI 10.1038/ijo.2017.274
   Zeber-Lubecka N, 2023, INT J MOL SCI, V24, DOI 10.3390/ijms241814126
   Zeng CF, 2022, BIOMOLECULES, V12, DOI 10.3390/biom12081079
   Zeng L, 2022, ASIA PAC J CLIN NUTR, V31, P642, DOI 10.6133/apjcn.202212_31(4).0008
   Zhang C, 2021, INT IMMUNOPHARMACOL, V93, DOI 10.1016/j.intimp.2021.107412
   Zhang L, 2020, PHARMACOL THERAPEUT, V216, DOI 10.1016/j.pharmthera.2020.107686
   Zhang SM, 2021, TOXICOL MECH METHOD, V31, P425, DOI 10.1080/15376516.2021.1904073
   Zhang TG, 2017, FRONT PHARMACOL, V8, DOI 10.3389/fphar.2017.00753
   Zhang XC, 2021, COMMUN BIOL, V4, DOI 10.1038/s42003-021-02896-3
   Zhang XX, 2020, J DIABETES RES, V2020, DOI 10.1155/2020/2315607
   Zhang Y, 2019, J PINEAL RES, V66, DOI 10.1111/jpi.12542
   Zhang ZW, 2021, FRONT PHARMACOL, V12, DOI 10.3389/fphar.2021.658362
   Zhao CC, 2021, CHEM BIODIVERS, V18, DOI 10.1002/cbdv.202100033
   Zheng T, 2019, MOL DIAGN THER, V23, P489, DOI 10.1007/s40291-019-00402-4
   Zhu YY, 2021, J AGR FOOD CHEM, V69, P8428, DOI 10.1021/acs.jafc.1c02476
   Zou MY, 2020, INT J BIOL MACROMOL, V151, P483, DOI 10.1016/j.ijbiomac.2020.02.193
NR 229
TC 9
Z9 9
U1 6
U2 20
PU PHARMACEUTICAL SOC KOREA
PI SEOUL
PA 1489-3 SUHCHO-DONG, SUHCHO-KU, SEOUL 137-071, SOUTH KOREA
SN 0253-6269
EI 1976-3786
J9 ARCH PHARM RES
JI Arch. Pharm. Res.
PD MAR
PY 2024
VL 47
IS 3
BP 219
EP 248
DI 10.1007/s12272-024-01490-5
EA MAR 2024
PG 30
WC Chemistry, Medicinal; Pharmacology & Pharmacy
WE Science Citation Index Expanded (SCI-EXPANDED)
SC Pharmacology & Pharmacy
GA MZ6M3
UT WOS:001184321200001
PM 38485900
DA 2025-07-26
ER

PT J
AU Lin, QR
   Jia, LQ
   Lei, M
   Gao, D
   Zhang, N
   Sha, L
   Liu, XH
   Liu, YD
AF Lin, Qian-Ru
   Jia, Lian-Qun
   Lei, Ming
   Gao, Di
   Zhang, Nan
   Sha, Lei
   Liu, Xu-Han
   Liu, Yu-Dan
TI Natural products as pharmacological modulators of mitochondrial
   dysfunctions for the treatment of diabetes and its complications: An
   update since 2010
SO PHARMACOLOGICAL RESEARCH
LA English
DT Article
DE Natural product; Diabetic cardiomyopathy; Diabetic neuropathy; Diabetic
   nephropathy; Mitochondrion; Diabetes
ID NF-KAPPA-B; SEED PROCYANIDIN B2; SALVIANOLIC ACID B; NLRP3 INFLAMMASOME
   ACTIVATION; OXIDATIVE STRESS; IN-VITRO; INSULIN-RESISTANCE;
   URSODEOXYCHOLIC ACID; CELL APOPTOSIS; KIDNEY DAMAGE
AB Diabetes, characterized as a well-known chronic metabolic syndrome, with its associated complications pose a substantial and escalating health and healthcare challenge on a global scale. Current strategies addressing diabetes are mainly symptomatic and there are fewer available curative pharmaceuticals for diabetic complications. Thus, there is an urgent need to identify novel pharmacological targets and agents. The impaired mitochondria have been associated with the etiology of diabetes and its complications, and the intervention of mitochondrial dysfunction represents an attractive breakthrough point for the treatments of diabetes and its complications. Natural products (NPs), with multicenter characteristics, multi-pharmacological activities and lower toxicity, have been caught attentions as the modulators of mitochondrial functions in the therapeutical filed of diabetes and its complications. This review mainly summarizes the recent progresses on the potential of 39 NPs and 2 plant-extracted mixtures to improve mitochondrial dysfunction against diabetes and its complications. It is expected that this work may be useful to accelerate the development of innovative drugs originated from NPs and improve upcoming therapeutics in diabetes and its complications.
C1 [Lin, Qian-Ru; Gao, Di; Zhang, Nan; Sha, Lei; Liu, Yu-Dan] China Med Univ, Sch Pharm, Dept Neuroendocrine Pharmacol, Shenyang 110122, Liaoning, Peoples R China.
   [Jia, Lian-Qun] Liaoning Univ Tradit Chinese Med, Key Lab, Minist Educ TCM Viscera State Theory & Applicat, Shenyang 116600, Liaoning, Peoples R China.
   [Lei, Ming] Southwest Med Univ, Inst Cardiovasc Res, Minist Educ, Key Lab Med Electrophysiol, Luzhou 646000, Peoples R China.
   [Lei, Ming] Southwest Med Univ, Inst Cardiovasc Res, Med Electrophysiol Key Lab Sichuan Prov, Luzhou 646000, Peoples R China.
   [Liu, Xu-Han] Dalian Municipal Cent Hosp, Dept Endocrinol, Dalian 116033, Liaoning, Peoples R China.
C3 China Medical University; Liaoning University of Traditional Chinese
   Medicine; Southwest Medical University; Southwest Medical University
RP Liu, YD (通讯作者)，China Med Univ, Sch Pharm, Dept Neuroendocrine Pharmacol, Shenyang 110122, Liaoning, Peoples R China.; Liu, XH (通讯作者)，Dalian Municipal Cent Hosp, Dept Endocrinol, Dalian 116033, Liaoning, Peoples R China.
EM xuhanliu281277@163.com; ydliu43@cmu.edu.cn
FU Scientific Research Project of Educational Department of Liaoning
   Province [JC2019033]; Natural Science Foundation of Liaoning Province of
   China [2022-MS-03]; Open fund of Key Laboratory of Ministry of Education
   for TCM Viscera-State Theory and Applications, Liaoning University of
   Traditional Chinese Medicine [zyzx2002]; Open fund of Key Laboratory of
   Medical Electrophysiology, Ministry of Education & Medical
   Electrophysiological Key Laboratory of Sichuan Province, Institute of
   Cardiovascular Research, Southwest Medical University
   [KeyME-KeyME-2020-012]
FX This work was supported by the Scientific Research Project of
   Educational Department of Liaoning Province (grant No. JC2019033) , the
   Natural Science Foundation of Liaoning Province of China (grant No.
   2022-MS-03) , the Open fund of Key Laboratory of Ministry of Education
   for TCM Viscera-State Theory and Applications, Liaoning University of
   Traditional Chinese Medicine (grant No. zyzx2002) , the Open fund of Key
   Laboratory of Medical Electrophysiology, Ministry of Education & Medical
   Electrophysiological Key Laboratory of Sichuan Province, Institute of
   Cardiovascular Research, Southwest Medical University (grant No.
   KeyME-KeyME-2020-012) .
CR Abbas G, 2019, BIOORG CHEM, V86, P305, DOI 10.1016/j.bioorg.2019.02.009
   Abejew AA, 2015, Advances in Public Health, V2015, DOI 10.1155/ 2015/ 290920
   Adisakwattana S, 2017, NUTRIENTS, V9, DOI 10.3390/nu9020163
   Agarawal K, 2023, DRUG DELIV TRANSL RE, V13, P18, DOI 10.1007/s13346-022-01174-x
   Ahmad AA, 2021, CELLS-BASEL, V10, DOI 10.3390/cells10112945
   Ahmad E, 2022, LANCET, V400, P1803, DOI 10.1016/S0140-6736(22)01655-5
   Ahmed S, 2021, BRAIN BEHAV IMMUN, V91, P142, DOI 10.1016/j.bbi.2020.09.017
   Aitken JF, 2017, BIOCHEM BIOPH RES CO, V482, P625, DOI 10.1016/j.bbrc.2016.11.083
   Akpoveso OOP, 2023, ANTIOXIDANTS-BASEL, V12, DOI 10.3390/antiox12010123
   Al-Rejaie SS, 2015, NEUROL RES, V37, P924, DOI 10.1179/1743132815Y.0000000079
   Alam MA, 2014, ADV NUTR, V5, P404, DOI 10.3945/an.113.005603
   Albers JW, 2014, CURR NEUROL NEUROSCI, V14, DOI 10.1007/s11910-014-0473-5
   Ali MK, 2022, DIABETOLOGIA, V65, P3, DOI 10.1007/s00125-021-05585-2
   Alimujiang M, 2020, J CELL MOL MED, V24, P5758, DOI 10.1111/jcmm.15238
   Alshawi A, 2019, J BIOL CHEM, V294, P2839, DOI 10.1074/jbc.RA118.006670
   Altobelli E, 2021, NUTRIENTS, V13, DOI 10.3390/nu13020404
   Ambasta RK, 2019, BRIEF FUNCT GENOMICS, V18, P230, DOI 10.1093/bfgp/ely036
   Ambati RR, 2014, MAR DRUGS, V12, P128, DOI 10.3390/md12010128
   Amer Diabet Assoc, 2010, DIABETES CARE, V33, pS11, DOI [10.2337/dc10-S062, 10.2337/dc10-S011, 10.2337/dc12-s011, 10.2337/dc13-S011, 10.2337/dc14-S081, 10.2337/dc11-S011, 10.2337/dc13-S067, 10.2337/dc12-s064, 10.2337/dc11-S062]
   Angeli S, 2021, ELIFE, V10, DOI 10.7554/eLife.63453
   Anupama N, 2018, TOXICOL IN VITRO, V53, P178, DOI 10.1016/j.tiv.2018.08.010
   Apostolova N, 2023, ANTIOXID REDOX SIGN, V39, P278, DOI 10.1089/ars.2022.0016
   Arafah A, 2020, PLANTS-BASEL, V9, DOI 10.3390/plants9121784
   Arkat S, 2016, FREE RADICAL BIO MED, V97, P489, DOI 10.1016/j.freeradbiomed.2016.06.019
   Atanasov AG, 2021, NAT REV DRUG DISCOV, V20, P200, DOI 10.1038/s41573-020-00114-z
   Atta IS, 2023, HELIYON, V9, DOI 10.1016/j.heliyon.2023.e16031
   Audzeyenka I, 2022, ENDOCRINOLOGY, V163, DOI 10.1210/endocr/bqab234
   Azhdari M, 2019, PHYTOTHER RES, V33, P1289, DOI 10.1002/ptr.6323
   Bagherniya M, 2022, J CACHEXIA SARCOPENI, V13, P2772, DOI 10.1002/jcsm.13057
   Bagherniya M, 2021, PHYTOTHER RES, V35, P4804, DOI 10.1002/ptr.7118
   Bagul PK, 2018, CELLS-BASEL, V7, DOI 10.3390/cells7120235
   Bao L, 2015, BRIT J NUTR, V113, P35, DOI 10.1017/S000711451400347X
   Batchuluun B, 2018, DIABETES, V67, P885, DOI 10.2337/db17-1150
   Batoryna O, 2021, MOLECULES, V26, DOI 10.3390/molecules26051335
   Bazyar H, 2023, PHYTOTHER RES, V37, P271, DOI 10.1002/ptr.7611
   Bazyar Hadi, 2020, J Complement Integr Med, V18, P405, DOI 10.1515/jcim-2020-0090
   Beaulant A, 2022, J HEPATOL, V77, P710, DOI 10.1016/j.jhep.2022.03.017
   Ben Y, 2021, DIABET METAB SYND OB, V14, P1647, DOI 10.2147/DMSO.S301068
   Bertelli M, 2020, J BIOTECHNOL, V309, P29, DOI 10.1016/j.jbiotec.2019.12.016
   Berthiaume JM, 2019, ANTIOXID REDOX SIGN, V30, P375, DOI 10.1089/ars.2017.7415
   Bhattamisra SK, 2021, BIOMOLECULES, V11, DOI 10.3390/biom11020323
   Bheereddy P, 2021, CELL MOL NEUROBIOL, V41, P1563, DOI 10.1007/s10571-020-00923-1
   Bi FJ, 2018, ANATOL J CARDIOL, V19, P296, DOI 10.14744/AnatolJCardiol.2018.33230
   Bommer C, 2018, DIABETES CARE, V41, P963, DOI 10.2337/dc17-1962
   Boufridi A, 2018, ANNU REV PHARMACOL, V58, P451, DOI 10.1146/annurev-pharmtox-010716-105029
   Bravo-Sagua R, 2017, COMPR PHYSIOL, V7, P623, DOI 10.1002/cphy.c160013
   Bravo-Sánchez E, 2021, ANTIOXIDANTS-BASEL, V10, DOI 10.3390/antiox10030335
   Bule M, 2019, FOOD CHEM TOXICOL, V125, P494, DOI 10.1016/j.fct.2019.01.037
   Cai J, 2023, BIOMED PHARMACOTHER, V164, DOI 10.1016/j.biopha.2023.114990
   Cai XX, 2016, FOOD FUNCT, V7, P805, DOI 10.1039/c5fo01062d
   Campos RD, 2023, RES VET SCI, V161, P163, DOI 10.1016/j.rvsc.2023.06.020
   Cao MM, 2018, EXP THER MED, V15, P576, DOI 10.3892/etm.2017.5400
   Casanova E, 2019, INT J MOL SCI, V20, DOI 10.3390/ijms20030532
   Ceriello A, 2021, CARDIOVASC DIABETOL, V20, DOI 10.1186/s12933-021-01289-4
   Chan DC, 2020, ANNU REV PATHOL-MECH, V15, P235, DOI 10.1146/annurev-pathmechdis-012419-032711
   Chandra S, 2019, NEUROBIOL DIS, V124, P379, DOI 10.1016/j.nbd.2018.12.007
   Chandrasekaran K, 2019, INT REV NEUROBIOL, V145, P177, DOI 10.1016/bs.irn.2019.04.002
   Chang Xing, 2022, Metabolism, V137, P155313, DOI 10.1016/j.metabol.2022.155313
   Chang X, 2021, OXID MED CELL LONGEV, V2021, DOI 10.1155/2021/5876841
   Chatterjee S, 2017, LANCET, V389, P2239, DOI 10.1016/S0140-6736(17)30058-2
   Chen C, 2016, MOL CELL ENDOCRINOL, V427, P45, DOI 10.1016/j.mce.2016.03.003
   Chen J, 2020, LIFE SCI, V257, DOI 10.1016/j.lfs.2020.118120
   Chen JF, 2014, INT J MOL MED, V33, P605, DOI 10.3892/ijmm.2014.1614
   Chen JR, 2023, FOOD CHEM, V420, DOI 10.1016/j.foodchem.2023.136101
   Chen XF, 2018, NUTR DIABETES, V8, DOI 10.1038/s41387-017-0009-6
   Chen XF, 2018, LIFE SCI, V206, P84, DOI 10.1016/j.lfs.2018.05.041
   Chen YS, 2019, CELLS-BASEL, V8, DOI 10.3390/cells8030253
   Chen ZQ, 2020, ACTA PHARMACOL SIN, V41, P1587, DOI 10.1038/s41401-020-0475-6
   Cheng H, 2020, FRONT ENDOCRINOL, V11, DOI 10.3389/fendo.2020.592129
   Chowdhury S, 2019, FRONT PHARMACOL, V10, DOI 10.3389/fphar.2019.00027
   Chu C, 2018, ARCH PHARM RES, V41, P785, DOI 10.1007/s12272-018-1047-x
   Cifuentes-Silva E, 2024, CURR PROTEIN PEPT SC, V25, P206, DOI 10.2174/1389203724666230818092800
   Cole JB, 2020, NAT REV NEPHROL, V16, P377, DOI 10.1038/s41581-020-0278-5
   Cornara L, 2017, FRONT PHARMACOL, V8, DOI 10.3389/fphar.2017.00412
   Cousin E, 2022, LANCET DIABETES ENDO, V10, P655, DOI 10.1016/S2213-8587(22)00186-3
   Cox FF, 2022, CELLS-BASEL, V11, DOI 10.3390/cells11030342
   Cremonini E, 2019, FREE RADICAL BIO MED, V130, P478, DOI 10.1016/j.freeradbiomed.2018.11.010
   Cruz ED, 2013, PHYTOCHEMISTRY, V89, P71, DOI 10.1016/j.phytochem.2013.01.014
   Cusick M, 2005, DIABETES CARE, V28, P617, DOI 10.2337/diacare.28.3.617
   Dai XQ, 2013, INT J MOL MED, V31, P265, DOI 10.3892/ijmm.2012.1177
   Daussin FN, 2021, NUTR REV, V79, P25, DOI 10.1093/nutrit/nuaa094
   de Brito OM, 2008, NATURE, V456, P605, DOI 10.1038/nature07534
   de Oliveira MR, 2019, CHEM-BIOL INTERACT, V310, DOI 10.1016/j.cbi.2019.108728
   de Oliveira MR, 2016, PHARMACOL RES, V104, P70, DOI 10.1016/j.phrs.2015.12.027
   DeFronzo RA, 2021, NAT REV NEPHROL, V17, P319, DOI 10.1038/s41581-021-00393-8
   Demir S, 2021, ADV SCI, V8, DOI 10.1002/advs.202100275
   Devi KP, 2015, PHARMACOL RES, V99, P1, DOI 10.1016/j.phrs.2015.05.002
   Devine MJ, 2018, NAT REV NEUROSCI, V19, P63, DOI 10.1038/nrn.2017.170
   Dhanya R, 2022, BIOMED PHARMACOTHER, V146, DOI 10.1016/j.biopha.2021.112560
   Dia M, 2020, BASIC RES CARDIOL, V115, DOI 10.1007/s00395-020-00835-7
   Diao JY, 2019, J PHYSIOL BIOCHEM, V75, P39, DOI 10.1007/s13105-018-0648-7
   Domitrovic R, 2013, TOXICOLOGY, V310, P115, DOI 10.1016/j.tox.2013.05.015
   Dong RX, 2023, PHYTOMEDICINE, V112, DOI 10.1016/j.phymed.2023.154700
   Dong SF, 2018, FRONT PHYSIOL, V9, DOI 10.3389/fphys.2018.01042
   El-Mir MY, 2000, J BIOL CHEM, V275, P223, DOI 10.1074/jbc.275.1.223
   ElSayed NA, 2023, DIABETES CARE, V46, pS19, DOI 10.2337/dc23-S002
   Fang J, 2023, ACTA HISTOCHEM, V125, DOI 10.1016/j.acthis.2023.152069
   Fang WJ, 2018, ACTA PHARMACOL SIN, V39, P59, DOI 10.1038/aps.2017.50
   Fang YM, 2023, FOODS, V12, DOI 10.3390/foods12020363
   Feldman EL, 2019, NAT REV DIS PRIMERS, V5, DOI 10.1038/s41572-019-0092-1
   Flemming NB, 2016, CURR DRUG TARGETS, V17, P1341, DOI 10.2174/1389450116666150727114410
   Fourny N, 2019, NUTRIENTS, V11, DOI 10.3390/nu11010105
   Friederich M, 2009, CURR DIABETES REV, V5, P120, DOI 10.2174/157339909788166800
   Gao YG, 2016, MOL MED REP, V14, P5481, DOI 10.3892/mmr.2016.5936
   García-Martínez BI, 2022, MOLECULES, V27, DOI 10.3390/molecules27165232
   Garza-Lombó C, 2020, MITOCHONDRION, V51, P105, DOI 10.1016/j.mito.2020.01.002
   Gendrisch F, 2021, BIOFACTORS, V47, P170, DOI 10.1002/biof.1699
   Geng J, 2019, BRIT J PHARMACOL, V176, P4574, DOI 10.1111/bph.14823
   Gharaati ME, 2020, BASIC CLIN NEUROSCI, V11, P781, DOI 10.32598/bcn.11.6.1657.1
   Ghoweba RE, 2023, TISSUE CELL, V81, DOI 10.1016/j.tice.2023.102014
   Golpich M, 2017, CNS NEUROSCI THER, V23, P5, DOI 10.1111/cns.12655
   Gong G, 2020, BIOMED PHARMACOTHER, V128, DOI 10.1016/j.biopha.2020.110301
   Gorbenko Nataliia I, 2021, Endocr Regul, V55, P142, DOI 10.2478/enr-2021-0015
   Gordon MH, 2001, J AGR FOOD CHEM, V49, P2480, DOI 10.1021/jf000537w
   Green DR, 2004, SCIENCE, V305, P626, DOI 10.1126/science.1099320
   Gregory GA, 2022, LANCET DIABETES ENDO, V10, P741, DOI 10.1016/S2213-8587(22)00218-2
   Guo J, 2021, OXID MED CELL LONGEV, V2021, DOI 10.1155/2021/2074610
   Gupta A, 2021, BBA-BIOENERGETICS, V1862, DOI 10.1016/j.bbabio.2020.148323
   Gutiérrez-Salmeán G, 2016, INT J CARDIOL, V223, P500, DOI 10.1016/j.ijcard.2016.08.158
   Hanchang W, 2019, LIFE SCI, V235, DOI 10.1016/j.lfs.2019.116858
   Hang WJ, 2018, FRONT PHARMACOL, V9, DOI 10.3389/fphar.2018.01121
   Harding JL, 2019, DIABETOLOGIA, V62, P3, DOI 10.1007/s00125-018-4711-2
   Hasanein P, 2020, NUTR NEUROSCI, V23, P563, DOI 10.1080/1028415X.2018.1533269
   Hasanein P, 2014, J PHYSIOL BIOCHEM, V70, P997, DOI 10.1007/s13105-014-0369-5
   Hassan S, 2020, PLOS ONE, V15, DOI 10.1371/journal.pone.0240676
   Haythorne E, 2019, NAT COMMUN, V10, DOI 10.1038/s41467-019-10189-x
   Hojlund K, 2008, ENDOCRIN METAB CLIN, V37, P713, DOI 10.1016/j.ecl.2008.06.006
   Hong T, 2020, STEM CELL RES THER, V11, DOI 10.1186/s13287-020-01974-3
   Hood DA, 2019, ANNU REV PHYSIOL, V81, P19, DOI 10.1146/annurev-physiol-020518-114310
   Hou BY, 2020, CHIN J NAT MEDICINES, V18, P818, DOI 10.1016/S1875-5364(20)60022-X
   Hou CY, 2019, INT J MOL SCI, V20, DOI 10.3390/ijms20030535
   Houghton MJ, 2018, FREE RADICAL BIO MED, V129, P296, DOI 10.1016/j.freeradbiomed.2018.09.037
   Hu SY, 2022, PHARMACOL RES, V185, DOI 10.1016/j.phrs.2022.106481
   Hua YY, 2020, INT J MOL SCI, V21, DOI 10.3390/ijms21186699
   Huang XW, 2022, BIOCHEM BIOPH RES CO, V604, P109, DOI 10.1016/j.bbrc.2022.03.001
   Huo Y, 2021, HUM EXP TOXICOL, V40, pS460, DOI 10.1177/09603271211045948
   Imran M, 2019, MOLECULES, V24, DOI 10.3390/molecules24122277
   Imran M, 2019, BIOMED PHARMACOTHER, V112, DOI 10.1016/j.biopha.2019.108612
   Jayakumari NR, 2021, EUR J PHARMACOL, V896, DOI 10.1016/j.ejphar.2021.173918
   Jia GH, 2018, DIABETOLOGIA, V61, P21, DOI 10.1007/s00125-017-4390-4
   Jia K, 2021, CELLS-BASEL, V10, DOI 10.3390/cells10030649
   Jiang WY, 2018, J CHROMATOGR B, V1092, P466, DOI 10.1016/j.jchromb.2018.06.041
   Jin LG, 2022, CIRCULATION, V146, P1537, DOI 10.1161/CIRCULATIONAHA.122.059631
   Jin Q, 2021, CELLS-BASEL, V10, DOI 10.3390/cells10112832
   Jugran AK, 2021, PHYTOTHER RES, V35, P223, DOI 10.1002/ptr.6821
   Kaikini Aakruti Arun, 2017, Pharmacogn Rev, V11, P128, DOI 10.4103/phrev.phrev_41_16
   Kalvala AK, 2020, PHARMACOL REP, V72, P1627, DOI 10.1007/s43440-020-00147-6
   Kandanur SGS, 2019, EUR J MED CHEM, V176, P513, DOI 10.1016/j.ejmech.2019.05.022
   Kanwar YS, 2011, ANNU REV PATHOL-MECH, V6, P395, DOI 10.1146/annurev.pathol.4.110807.092150
   Keller A, 2020, OXID MED CELL LONGEV, V2020, DOI 10.1155/2020/6392629
   Kerr M, 2020, JCI INSIGHT, V5, DOI 10.1172/jci.insight.140326
   Keshtzar E, 2016, HUM EXP TOXICOL, V35, P1060, DOI 10.1177/0960327115618247
   Khutami C, 2022, INT J MOL SCI, V23, DOI 10.3390/ijms23042056
   Kim A, 2017, NUTR RES PRACT, V11, P430, DOI 10.4162/nrp.2017.11.5.430
   Ko YS, 2020, BIOCHEM PHARMACOL, V174, DOI 10.1016/j.bcp.2020.113815
   Kong ZL, 2020, CHEM BIODIVERS, V17, DOI 10.1002/cbdv.201900647
   Kotha RR, 2019, MOLECULES, V24, DOI 10.3390/molecules24162930
   Kuhad A, 2007, EUR J PHARMACOL, V576, P34, DOI 10.1016/j.ejphar.2007.08.001
   Kumar A, 2010, BIOCHEM BIOPH RES CO, V394, P360, DOI 10.1016/j.bbrc.2010.03.014
   Kumar Naresh, 2014, Biotechnol Rep (Amst), V4, P86, DOI 10.1016/j.btre.2014.09.002
   Lai TT, 2020, ANTIOXIDANTS-BASEL, V9, DOI 10.3390/antiox9080729
   Lam KY, 2016, ADV PHARMACOL SCI, V2016, DOI 10.1155/2016/4104595
   Landon R, 2020, MAR DRUGS, V18, DOI 10.3390/md18070357
   Las G, 2020, MOL ASPECTS MED, V71, DOI [10.1016/j.mam.100843, 10.1016/j.mam.2019.100843]
   Lawson ADG, 2018, J MED CHEM, V61, P4283, DOI 10.1021/acs.jmedchem.7b01120
   Lee KU, 2012, EXP DIABETES RES, DOI 10.1155/2012/985075
   Li AY, 2016, MOL CELL ENDOCRINOL, V434, P36, DOI 10.1016/j.mce.2016.06.008
   Li CR, 2022, DIABETES, V71, P1034, DOI 10.2337/db21-0983
   Li D, 2021, LIFE SCI, V284, DOI 10.1016/j.lfs.2021.119921
   Li D, 2020, NUTRIENTS, V12, DOI 10.3390/nu12102954
   Li L, 2017, FUND CLIN PHARMACOL, V31, P17, DOI 10.1111/fcp.12232
   Li WL, 2016, J NEUROCHEM, V136, P651, DOI 10.1111/jnc.13436
   Li XP, 2019, J AGR FOOD CHEM, V67, P3651, DOI 10.1021/acs.jafc.9b00395
   Li Y, 2016, NUTRIENTS, V8, DOI 10.3390/nu8030167
   Li ZF, 2012, PLOS ONE, V7, DOI [10.1371/journal.pone.0028806, 10.1371/journal.pone.0052388]
   Lim YJ, 2018, MOL NUTR FOOD RES, V62, DOI 10.1002/mnfr.201700810
   Lin QS, 2019, REDOX BIOL, V26, DOI 10.1016/j.redox.2019.101254
   Lin XL, 2020, SCI REP-UK, V10, DOI 10.1038/s41598-020-71908-9
   Liu CD, 2021, ACTA PHARMACOL SIN, V42, P370, DOI 10.1038/s41401-020-00568-2
   Liu HW, 2016, FOOD FUNCT, V7, P1941, DOI 10.1039/c6fo00078a
   Liu J, 2014, FREE RADICAL RES, V48, P898, DOI 10.3109/10715762.2014.920955
   Liu J, 2018, CHIN J NAT MEDICINES, V16, P590, DOI 10.1016/S1875-5364(18)30096-7
   Liu J, 2013, DIABETES, V62, P3927, DOI 10.2337/db13-0251
   Liu L, 2022, REDOX BIOL, V50, DOI 10.1016/j.redox.2022.102260
   Liu L, 2014, CELL RES, V24, P787, DOI 10.1038/cr.2014.75
   Liu WY, 2018, PLANTA MED, V84, P1030, DOI 10.1055/a-0601-7020
   Liu WW, 2021, PHYTOMEDICINE, V91, DOI 10.1016/j.phymed.2021.153650
   Liu XH, 2017, PLOS ONE, V12, DOI 10.1371/journal.pone.0182558
   Liu Y, 2023, CRIT REV FOOD SCI, V63, P12102, DOI 10.1080/10408398.2022.2098464
   Liu Y, 2017, SCI REP-UK, V7, DOI 10.1038/s41598-017-08204-6
   Locatelli M, 2020, SCI REP-UK, V10, DOI 10.1038/s41598-020-65423-0
   Loganathan C, 2021, NEUROTOXICOLOGY, V86, P114, DOI 10.1016/j.neuro.2021.07.007
   Lovell H, 2022, TRIALS, V23, DOI 10.1186/s13063-022-06462-y
   Lu YF, 2014, MOLECULES, V19, P18179, DOI 10.3390/molecules191118179
   Luo W, 2021, J ETHNOPHARMACOL, V268, DOI 10.1016/j.jep.2020.113553
   Lytrivi M, 2021, EUR J ENDOCRINOL, V184, P455, DOI 10.1530/EJE-20-0636
   Ma L, 2022, MOL CELL ENDOCRINOL, V544, DOI 10.1016/j.mce.2022.111557
   Ma S, 2017, OXID MED CELL LONGEV, V2017, DOI 10.1155/2017/4602715
   Ma Y, 2016, INT J MOL MED, V37, P1652, DOI 10.3892/ijmm.2016.2554
   Maechler P, 2001, NATURE, V414, P807, DOI 10.1038/414807a
   Mahmoud AAA, 2014, PLOS ONE, V9, DOI 10.1371/journal.pone.0106993
   Man MQ, 2019, EVID-BASED COMPL ALT, V2019, DOI 10.1155/2019/2676307
   Manchope MF, 2017, ONCOTARGET, V8, P3766, DOI 10.18632/oncotarget.14084
   Martínez-Morúa A, 2013, J ASIAN NAT PROD RES, V15, P905, DOI 10.1080/10286020.2013.802687
   Mastrocola R, 2005, J ENDOCRINOL, V187, P37, DOI 10.1677/joe.1.06269
   Mathrani A, 2023, NUTRIENTS, V15, DOI 10.3390/nu15153360
   Medina-Franco JL, 2020, BIOMOLECULES, V10, DOI 10.3390/biom10111566
   Metawea MR, 2023, ENVIRON SCI POLLUT R, V30, P62067, DOI 10.1007/s11356-023-26260-6
   Meyer JN, 2017, TOXICOLOGY, V391, P42, DOI 10.1016/j.tox.2017.07.019
   Mittal R, 2018, INFLAMMOPHARMACOLOGY, V26, P755, DOI 10.1007/s10787-017-0413-5
   Mojtabavi S, 2023, J DIABETES METAB DIS, V22, P205, DOI 10.1007/s40200-022-01090-4
   Mootha VK, 2003, NAT GENET, V34, P267, DOI 10.1038/ng1180
   Mu JK, 2020, OXID MED CELL LONGEV, V2020, DOI 10.1155/2020/5232614
   Müller-Deile J, 2014, FRONT ENDOCRINOL, V5, DOI 10.3389/fendo.2014.00209
   Mulati A, 2021, FOOD FUNCT, V12, P9261, DOI [10.1039/d0fo03165h, 10.1039/D0FO03165H]
   Murunga AN, 2016, PLOS ONE, V11, DOI 10.1371/journal.pone.0153241
   Muthenna P, 2014, CHEM-BIOL INTERACT, V222, P68, DOI 10.1016/j.cbi.2014.08.013
   Nair A, 2022, J BIOCHEM MOL TOXIC, V36, DOI 10.1002/jbt.23215
   Ni TJ, 2020, FRONT PHARMACOL, V11, DOI 10.3389/fphar.2020.00256
   Ntalouka F, 2023, FRONT PAIN RES, V4, DOI 10.3389/fpain.2023.1114428
   Ojo OO, 2022, MOL CELL BIOCHEM, V477, P793, DOI 10.1007/s11010-021-04332-w
   Orhan DD, 2023, FRONT PHARMACOL, V13, DOI 10.3389/fphar.2022.1107928
   Osama H, 2023, J DIET SUPPL, V20, P749, DOI 10.1080/19390211.2022.2107138
   Othman AI, 2017, BIOMED PHARMACOTHER, V94, P362, DOI 10.1016/j.biopha.2017.07.129
   Paltauf-Doburzynska J, 2004, J CARDIOVASC PHARM, V44, P423, DOI 10.1097/01.fjc.0000139449.64337.1b
   Pan YY, 2018, FRONT PHARMACOL, V9, DOI 10.3389/fphar.2018.00671
   Pang NB, 2017, OXID MED CELL LONGEV, V2017, DOI 10.1155/2017/7180943
   Papachristoforou E, 2020, J DIABETES RES, V2020, DOI 10.1155/2020/7489795
   Park CH, 2015, DRUG DISCOV THER, V9, P13, DOI 10.5582/ddt.2015.01003
   Patti ME, 2010, ENDOCR REV, V31, P364, DOI 10.1210/er.2009-0027
   Patti ME, 2003, P NATL ACAD SCI USA, V100, P8466, DOI 10.1073/pnas.1032913100
   Paul S, 2021, MOL NEUROBIOL, V58, P3677, DOI 10.1007/s12035-021-02365-2
   Pei R, 2021, MINI-REV MED CHEM, V21, P554, DOI 10.2174/1389557520666201109120855
   Peng C, 2023, J TRANSL MED, V21, DOI 10.1186/s12967-023-03928-8
   Peng F, 2015, PHYTOTHER RES, V29, P969, DOI 10.1002/ptr.5348
   Penislusshiyan S, 2020, LIFE SCI, V245, DOI 10.1016/j.lfs.2020.117367
   Picard M, 2022, CELL METAB, V34, P1620, DOI 10.1016/j.cmet.2022.10.008
   Pinti MV, 2019, AM J PHYSIOL-ENDOC M, V316, pE268, DOI 10.1152/ajpendo.00314.2018
   Pittalà V, 2018, CURR MED CHEM, V25, P4827, DOI 10.2174/0929867324666161118120908
   Poupon R, 2012, CLIN RES HEPATOL GAS, V36, pS3, DOI 10.1016/S2210-7401(12)70015-3
   Pournourmohammadi S, 2017, INT J BIOCHEM CELL B, V88, P220, DOI 10.1016/j.biocel.2017.01.012
   Pyrzynska K, 2022, NUTRIENTS, V14, DOI 10.3390/nu14122387
   Qian SH, 2019, EUR J PHARMACOL, V857, DOI 10.1016/j.ejphar.2019.172419
   Qiang GF, 2015, CELL PHYSIOL BIOCHEM, V36, P395, DOI 10.1159/000430258
   Qiao C, 2018, MOL CELL ENDOCRINOL, V473, P146, DOI 10.1016/j.mce.2018.01.014
   Qin RJ, 2020, J CELL PHYSIOL, V235, P294, DOI 10.1002/jcp.28969
   Qin X, 2020, BRIT J PHARMACOL, V177, P3646, DOI 10.1111/bph.14935
   Qin X, 2019, THERANOSTICS, V9, P1698, DOI 10.7150/thno.30640
   Qin Y, 2018, BIOMED PHARMACOTHER, V103, P1223, DOI 10.1016/j.biopha.2018.04.137
   Ragheb SR, 2020, CLIN NUTR ESPEN, V35, P128, DOI 10.1016/j.clnesp.2019.10.015
   Rahman S, 2021, INFLAMMOPHARMACOLOGY, V29, P907, DOI 10.1007/s10787-021-00799-7
   Raj PS, 2023, INT J CARDIOL, V372, P101, DOI 10.1016/j.ijcard.2022.12.003
   Raj PS, 2019, FUND CLIN PHARMACOL, V33, P412, DOI 10.1111/fcp.12452
   Ramirez-Sanchez I, 2016, DIABETES VASC DIS RE, V13, P201, DOI 10.1177/1479164115620982
   Ramirez-Sanchez I, 2013, INT J CARDIOL, V168, P3982, DOI 10.1016/j.ijcard.2013.06.089
   Raoufi S, 2015, PHARM BIOL, V53, P1803, DOI 10.3109/13880209.2015.1008148
   Rauf A, 2021, PHYTOMEDICINE, V90, DOI 10.1016/j.phymed.2021.153647
   Ren GR, 2013, NEURAL REGEN RES, V8, P1071, DOI 10.3969/j.issn.1673-5374.2013.12.002
   Ren S, 2013, J TRADIT CHIN MED, V33, P413, DOI 10.1016/S0254-6272(13)60189-2
   Rezaei M, 2019, TOXICOL LETT, V301, P24, DOI 10.1016/j.toxlet.2018.10.025
   Ruwizhi N, 2020, INT J MOL SCI, V21, DOI 10.3390/ijms21165712
   Sadighara M, 2017, BASIC CLIN PHARMACOL, V120, P131, DOI 10.1111/bcpt.12656
   Sangwung P, 2020, ENDOCRINOLOGY, V161, DOI 10.1210/endocr/bqaa017
   Savla SR, 2021, DRUG METAB REV, V53, P542, DOI 10.1080/03602532.2021.1895203
   Schleicher E, 2022, EXP CLIN ENDOCR DIAB, V130, pS1, DOI 10.1055/a-1624-2897
   Semwal DK, 2021, PHYTOTHER RES, V35, P1218, DOI 10.1002/ptr.6885
   Seshasai SRK, 2011, NEW ENGL J MED, V364, P829, DOI 10.1056/NEJMoa1008862
   Shaito A, 2020, INT J MOL SCI, V21, DOI 10.3390/ijms21062084
   Shan Z, 2022, AGING-US, V14, P2902, DOI 10.18632/aging.203969
   Sharma AK, 2011, BRIT J NUTR, V106, P1713, DOI 10.1017/S000711451100225X
   Sharma Poonam, 2023, Journal of Basic and Clinical Physiology and Pharmacology, V34, P603, DOI 10.1515/jbcpp-2020-0159
   Sheng HQ, 2022, FRONT MED-LAUSANNE, V9, DOI 10.3389/fmed.2022.986825
   Singh P, 2020, FOOD FUNCT, V11, P4548, DOI [10.1039/c9fo00881k, 10.1039/C9FO00881K]
   Sinha K, 2013, ARCH TOXICOL, V87, P1157, DOI 10.1007/s00204-013-1034-4
   Song XL, 2020, J AGR FOOD CHEM, V68, P8286, DOI 10.1021/acs.jafc.0c03194
   Srinivasan K, 2016, CRIT REV FOOD SCI, V56, P1488, DOI 10.1080/10408398.2013.772090
   Steinmetz JD, 2021, LANCET GLOB HEALTH, V9, pE144, DOI [10.1016/S2214-109X(20)30425-3, 10.1016/S2214-109X(20)30489-7]
   Subedi L, 2021, PHARMACOL RES, V169, DOI 10.1016/j.phrs.2021.105661
   Sun H, 2022, DIABETES RES CLIN PR, V183, DOI 10.1016/j.diabres.2021.109119
   Sun J, 2013, CARDIOVASC DIABETOL, V12, DOI 10.1186/1475-2840-12-69
   Sun XL, 2020, DIABET METAB SYND OB, V13, P4281, DOI 10.2147/DMSO.S274315
   Sun Y, 2019, MOL CELL BIOCHEM, V460, P81, DOI 10.1007/s11010-019-03572-1
   Tabák AG, 2012, LANCET, V379, P2279, DOI 10.1016/S0140-6736(12)60283-9
   Takke A, 2019, NANOMED-NANOTECHNOL, V21, DOI 10.1016/j.nano.2019.102057
   Tang KS, 2021, CURR NEUROPHARMACOL, V19, P127, DOI 10.2174/1570159X18666200611144825
   Tao SJ, 2017, EUR J PHARMACOL, V814, P56, DOI 10.1016/j.ejphar.2017.08.007
   Tao SL, 2019, EXP THER MED, V18, P729, DOI 10.3892/etm.2019.7580
   Tao XF, 2018, PHARMACOL RES, V137, P259, DOI 10.1016/j.phrs.2018.09.022
   Taslidere E, 2016, BRATISL MED J, V117, P276, DOI 10.4149/BLL_2016_054
   Ti HH, 2019, NAT PROD RES, V33, P1936, DOI 10.1080/14786419.2018.1481840
   Tian L, 2021, MOL PAIN, V17, DOI 10.1177/1744806921996101
   Tian M, 2021, DIABETOL METAB SYNDR, V13, DOI 10.1186/s13098-021-00664-1
   Tsuchida T, 2012, METABOLISM, V61, P944, DOI 10.1016/j.metabol.2011.10.023
   Varela CE, 2017, EUR J PHARMACOL, V811, P48, DOI 10.1016/j.ejphar.2017.05.051
   Victor VM, 2011, CURR PHARM DESIGN, V17, P1986
   Visioli F, 2022, FREE RADICAL BIO MED, V178, P330, DOI 10.1016/j.freeradbiomed.2021.12.008
   Vogel F, 2006, J CELL BIOL, V175, P237, DOI 10.1083/jcb.200605138
   Vujosevic S, 2020, LANCET DIABETES ENDO, V8, P337, DOI 10.1016/S2213-8587(19)30411-5
   Wadia JS, 1998, J NEUROSCI, V18, P932
   Wang DT, 2018, MOL NUTR FOOD RES, V62, DOI 10.1002/mnfr.201700941
   Wang LP, 2018, PHARMACOL THERAPEUT, V190, P105, DOI 10.1016/j.pharmthera.2018.05.006
   Wang TX, 2018, MOL MED REP, V17, P7281, DOI 10.3892/mmr.2018.8731
   Wei JY, 2018, INT J MOL MED, V41, P1608, DOI 10.3892/ijmm.2018.3378
   Wei X, 2020, METABOLISM, V105, DOI 10.1016/j.metabol.2020.154182
   Wei XY, 2022, EVID-BASED COMPL ALT, V2022, DOI 10.1155/2022/7864308
   Wu B, 2017, BIOMED RES INT, V2017, DOI 10.1155/2017/3764370
   Wu MY, 2018, OXID MED CELL LONGEV, V2018, DOI 10.1155/2018/3420187
   Xi JX, 2021, J ETHNOPHARMACOL, V271, DOI 10.1016/j.jep.2021.113855
   Xianchu L, 2021, BRATISL MED J, V122, P78, DOI 10.4149/BLL_2021_010
   Xiang J, 2022, BIOENGINEERED, V13, P3486, DOI 10.1080/21655979.2022.2026552
   Xie BC, 2018, EVID-BASED COMPL ALT, V2018, DOI 10.1155/2018/2834650
   Xie C, 2017, DIABETES, V66, P613, DOI 10.2337/db16-0663
   Xiong C, 2020, J INT MED RES, V48, DOI 10.1177/0300060520903642
   Xu CY, 2020, OXID MED CELL LONGEV, V2020, DOI 10.1155/2020/6431459
   Xu DQ, 2020, ACTA PHARMACOL SIN, V41, P791, DOI 10.1038/s41401-019-0345-2
   Xu DQ, 2020, APPL PHYSIOL NUTR ME, V45, P1127, DOI 10.1139/apnm-2020-0075
   Xu D, 2019, MOLECULES, V24, DOI 10.3390/molecules24061123
   Xu H, 2014, CHINESE MED J-PEKING, V127, P213, DOI 10.3760/cma.j.issn.0366-6999.20131906
   Xu J, 2021, FRONT ENDOCRINOL, V12, DOI 10.3389/fendo.2021.675834
   Xu LN, 2018, PHARMACOL RES, V130, P451, DOI 10.1016/j.phrs.2018.01.015
   Xu N, 2014, MOL NUTR FOOD RES, V58, P1258, DOI 10.1002/mnfr.201300830
   Xu XH, 2016, GENE, V591, P411, DOI 10.1016/j.gene.2016.06.032
   Xu ZM, 2015, ACTA BIOCH BIOPH SIN, V47, P730, DOI 10.1093/abbs/gmv061
   Xue B, 2017, J NAT MED-TOKYO, V71, P472, DOI 10.1007/s11418-016-1067-0
   Yamanishi R, 2014, PLOS ONE, V9, DOI 10.1371/journal.pone.0093818
   Yan J, 2012, J NUTR BIOCHEM, V23, P716, DOI 10.1016/j.jnutbio.2011.03.014
   Yan SJ, 2016, DIABETES, V65, P3482, DOI 10.2337/db16-0556
   Yang JT, 2015, J CARDIOVASC PHARM, V65, P349, DOI 10.1097/FJC.0000000000000202
   Yang L, 2023, INT J MOL MED, V51, DOI 10.3892/ijmm.2023.5252
   Yang L, 2022, PHYTOMEDICINE, V98, DOI 10.1016/j.phymed.2022.153950
   Yao L, 2022, METABOLISM, V131, DOI 10.1016/j.metabol.2022.155195
   Yao WH, 2024, J ETHNOPHARMACOL, V320, DOI 10.1016/j.jep.2023.117414
   Yap KH, 2020, BIOMOLECULES, V10, DOI 10.3390/biom10101360
   Yapanis M, 2022, J CLIN ENDOCR METAB, V107, pE2221, DOI 10.1210/clinem/dgac034
   Yaribeygi H, 2019, J CELL PHYSIOL, V234, P8402, DOI 10.1002/jcp.27754
   Yashin A, 2017, ANTIOXIDANTS-BASEL, V6, DOI 10.3390/antiox6030070
   Ye X, 2021, FOOD FUNCT, V12, P11599, DOI [10.1039/d1fo02385c, 10.1039/D1FO02385C]
   Yerra VG, 2018, NEUROPHARMACOLOGY, V131, P256, DOI 10.1016/j.neuropharm.2017.12.029
   Yerra VG, 2017, J NUTR BIOCHEM, V47, P41, DOI 10.1016/j.jnutbio.2017.05.001
   Yi HS, 2018, J MOL ENDOCRINOL, V61, pR91, DOI 10.1530/JME-18-0005
   Yin WB, 2015, FOOD FUNCT, V6, P3065, DOI 10.1039/c5fo00496a
   Yokoyama K, 2017, BIOL PHARM BULL, V40, P2001, DOI 10.1248/bpb.b17-00423
   You Q, 2016, J ENDOCRINOL, V230, P197, DOI 10.1530/JOE-16-0004
   Yu F, 2020, J FOOD BIOCHEM, V44, DOI 10.1111/jfbc.13443
   Yu J, 2016, PLOS ONE, V11, DOI 10.1371/journal.pone.0166560
   Yu KE, 2020, THER ADV MUSCULOSKEL, V12, DOI 10.1177/1759720X20966135
   Yu Q, 2019, LIFE SCI, V225, P1, DOI 10.1016/j.lfs.2019.03.073
   Yu TZ, 2019, J CELL PHYSIOL, V234, P6371, DOI 10.1002/jcp.27370
   Yu TZ, 2006, P NATL ACAD SCI USA, V103, P2653, DOI 10.1073/pnas.0511154103
   Yuan XX, 2017, FASEB J, V31, P333, DOI [10.1096/fj.201600459rr, 10.1096/fj.201600459RR]
   Zeng XM, 2022, EVID-BASED COMPL ALT, V2022, DOI 10.1155/2022/9990937
   Zengin G, 2019, J PHARMACEUT BIOMED, V162, P225, DOI 10.1016/j.jpba.2018.09.035
   Zhang B, 2018, OXID MED CELL LONGEV, V2018, DOI 10.1155/2018/3159801
   Zhang BJ, 2018, ENDOCRINE, V62, P576, DOI 10.1007/s12020-018-1689-y
   Zhang HT, 2021, FRONT ENDOCRINOL, V12, DOI 10.3389/fendo.2021.642857
   Zhang JQ, 2020, ADV PHARMACOL, V87, P89, DOI 10.1016/bs.apha.2019.08.002
   Zhang JY, 2018, FRONT PHARMACOL, V9, DOI 10.3389/fphar.2018.01204
   Zhang MY, 2021, EXP CLIN ENDOCR DIAB, V129, P729, DOI 10.1055/a-0998-7985
   Zhang MM, 2017, BIOCHEM BIOPH RES CO, V493, P1280, DOI 10.1016/j.bbrc.2017.09.151
   Zhang N, 2019, OXID MED CELL LONGEV, V2019, DOI 10.1155/2019/7564207
   Zhang Q, 2021, FRONT NEUROSCI-SWITZ, V15, DOI 10.3389/fnins.2021.636172
   Zhang WL, 2021, AGING-US, V13, P10659, DOI 10.18632/aging.202830
   Zhang XY, 2021, SCI REP-UK, V11, DOI 10.1038/s41598-021-81427-w
   Zhang XC, 2021, COMMUN BIOL, V4, DOI 10.1038/s42003-021-02896-3
   Zhang Z, 2013, BBA-MOL BASIS DIS, V1832, P805, DOI 10.1016/j.bbadis.2013.02.022
   Zhang ZW, 2023, FRONT ENDOCRINOL, V14, DOI 10.3389/fendo.2023.1112363
   Zhao DD, 2021, ROY SOC OPEN SCI, V8, DOI 10.1098/rsos.200974
   Zhao SY, 2019, OXID MED CELL LONGEV, V2019, DOI 10.1155/2019/7940808
   Zheng A, 2015, BRIT J NUTR, V113, P1667, DOI 10.1017/S0007114515000884
   Zheng HX, 2020, J AGR FOOD CHEM, V68, P4399, DOI 10.1021/acs.jafc.0c00680
   Zheng JW, 2018, FRONT NEUROSCI-SWITZ, V12, DOI 10.3389/fnins.2018.00414
   Zheng N, 2017, J CELL PHYSIOL, V232, P2776, DOI 10.1002/jcp.25943
   Zhong YJ, 2022, FOOD FUNCT, V13, P3660, DOI [10.1039/d1fo02733f, 10.1039/D1FO02733F]
   Zhou XR, 2021, FOOD FUNCT, V12, P3562, DOI [10.1039/d0fo02942d, 10.1039/D0FO02942D]
   Zhou YX, 2014, PHYTOTHER RES, V28, P961, DOI 10.1002/ptr.5083
   Zhu XF, 2020, MOL MED, V26, DOI 10.1186/s10020-020-0136-8
   Zhuang MJ, 2018, DRUG DES DEV THER, V12, DOI 10.2147/DDDT.S153898
NR 377
TC 11
Z9 11
U1 9
U2 45
PU ACADEMIC PRESS LTD- ELSEVIER SCIENCE LTD
PI LONDON
PA 24-28 OVAL RD, LONDON NW1 7DX, ENGLAND
SN 1043-6618
EI 1096-1186
J9 PHARMACOL RES
JI Pharmacol. Res.
PD FEB
PY 2024
VL 200
AR 107054
DI 10.1016/j.phrs.2023.107054
EA JAN 2024
PG 37
WC Pharmacology & Pharmacy
WE Science Citation Index Expanded (SCI-EXPANDED)
SC Pharmacology & Pharmacy
GA GR9V9
UT WOS:001154528100001
PM 38181858
OA hybrid
DA 2025-07-26
ER

PT J
AU Xue, CX
   Chen, Y
   Bi, YT
   Yang, XF
   Chen, KY
   Tang, C
   Tong, XL
   Zhao, LH
   Wang, H
AF Xue, Chongxiang
   Chen, Ying
   Bi, Yuntian
   Yang, Xiaofei
   Chen, Keyu
   Tang, Cheng
   Tong, Xiaolin
   Zhao, Linhua
   Wang, Han
TI Dilemmas in Elderly Diabetes and Clinical Practice Involving Traditional
   Chinese Medicine
SO PHARMACEUTICALS
LA English
DT Review
DE traditional medicine; natural products; elderly diabetes; management;
   clinical evidence; dilemmas
ID PERIPHERAL NEUROPATHY; OLDER PATIENTS; ASTRAGALUS-MEMBRANACEUS;
   METABOLIC SYNDROME; PHYSICAL-ACTIVITY; WESTERN MEDICINE; EXERCISE
   THERAPY; GLYCEMIC CONTROL; HERBAL MEDICINE; KIDNEY-DISEASE
AB Diabetes is a widespread chronic disease that occurs mainly in the elderly population. Due to the difference in pathophysiology between elderly and young patients, the current clinical practice to treat elderly patients with anti-diabetes medications still faces some challenges and dilemmas, such as the urgent need for early diagnosis and prevention, and an imbalance between restricted dietary intake and the risk of undernutrition. Traditional Chinese medicine (TCM) offers various treatment regimens that are actively utilized in the field of diabetes management. Through multiple targets and multiple pathways, TCM formulas, medicinal herbs, and active natural products enhance the efficacy of diabetes prevention and diabetes control measures, simplify complex medication management, and improve common symptoms and common diabetic complications in elderly people. Historically, natural products have played a key role in material composition analysis of TCM and mechanism interpretation to enable drug discovery. However, there have been few conclusions on this topic. This review summarizes the development of TCM for the prevention and management of diabetes in elderly people, existing evidence-based clinical practices, and prospects for future development.
C1 [Xue, Chongxiang; Chen, Ying; Yang, Xiaofei] Beijing Univ Chinese Med, Grad Sch, Beijing 100029, Peoples R China.
   [Xue, Chongxiang; Chen, Keyu; Tong, Xiaolin; Zhao, Linhua] China Acad Chinese Med Sci, Guanganmen Hosp, Inst Metab Dis, Beijing 100053, Peoples R China.
   [Chen, Ying] China Japan Friendship Hosp, Dept Integrat Cardiol, Beijing 100029, Peoples R China.
   [Bi, Yuntian] Hunan Univ Chinese Med, Sch Tradit Chinese Med, Changsha 410208, Peoples R China.
   [Tang, Cheng; Tong, Xiaolin] Beijing Univ Chinese Med, Natl Key Lab Efficacy & Mech Chinese Med Metab Dis, Beijing 100029, Peoples R China.
   [Wang, Han] Beijing Univ Chinese Med, Sch Chinese Mat Med, Beijing 100029, Peoples R China.
C3 Beijing University of Chinese Medicine; Guang'anmen Hospital, CACMS;
   China Academy of Chinese Medical Sciences; China-Japan Friendship
   Hospital; Hunan University of Chinese Medicine; Beijing University of
   Chinese Medicine; Beijing University of Chinese Medicine
RP Zhao, LH (通讯作者)，China Acad Chinese Med Sci, Guanganmen Hosp, Inst Metab Dis, Beijing 100053, Peoples R China.; Wang, H (通讯作者)，Beijing Univ Chinese Med, Sch Chinese Mat Med, Beijing 100029, Peoples R China.
EM xue0911@bucm.edu.cn; chenying1001@bucm.edu.cn; 15698175139@163.com;
   yangxiaofei2023@bucm.edu.cn; 18061591518@163.com;
   tangcheng0719@bucm.edu.cn; tongxiaolin@vip.163.com; melonzhao@163.com;
   wanghan4313@bucm.edu.cn
RI ; XUE, Chongxiang/GPK-1534-2022; Chen, KeYu/KOD-2789-2024; Yang,
   Xiaofei/GRS-7803-2022
OI Chen, Ying/0000-0002-1052-1868; Chongxiang, Xue/0000-0002-3020-7681;
   Yang, Xiaofei/0000-0001-5851-0116
FU National Natural Science Foundation of China [82305192]; High Level
   Chinese Medical Hospital Promotion Project [HLCMHPP2023084]; Scientific
   Research Funds for HuTian Visiting Professors at Beijing University of
   Chinese Medicine [2023-XJ-KYQD-006]
FX This study was supported by the National Natural Science Foundation of
   China (82305192), the High Level Chinese Medical Hospital Promotion
   Project (HLCMHPP2023084), and Scientific Research Funds for HuTian
   Visiting Professors at Beijing University of Chinese Medicine
   (2023-XJ-KYQD-006).
CR Abdelhafiz AH, 2020, DRUG AGING, V37, P567, DOI 10.1007/s40266-020-00773-y
   An XD, 2020, CHIN MED-UK, V15, DOI 10.1186/s13020-020-00380-4
   Andersson NW, 2023, J AM COLL CARDIOL, V82, P1381, DOI 10.1016/j.jacc.2023.07.027
   Ang L, 2020, COMPLEMENT THER MED, V52, DOI 10.1016/j.ctim.2020.102490
   Aroda VR, 2011, DIABETES-METAB RES, V27, P528, DOI 10.1002/dmrr.1202
   Asslih S, 2021, INT J MOL SCI, V22, DOI 10.3390/ijms22116138
   Bansal N, 2015, MED CLIN N AM, V99, P351, DOI 10.1016/j.mcna.2014.11.008
   Bellary S, 2021, NAT REV ENDOCRINOL, V17, P534, DOI 10.1038/s41574-021-00512-2
   Beltrán-Sánchez H, 2013, J AM COLL CARDIOL, V62, P697, DOI 10.1016/j.jacc.2013.05.064
   Benetos A, 2019, CIRC RES, V124, P1045, DOI 10.1161/CIRCRESAHA.118.313236
   Bertoni AG, 2004, DIABETES CARE, V27, P699, DOI 10.2337/diacare.27.3.699
   Biessels GJ, 2020, LANCET NEUROL, V19, P699, DOI 10.1016/S1474-4422(20)30139-3
   Bosworth HB, 2011, AM HEART J, V162, P412, DOI 10.1016/j.ahj.2011.06.007
   Chao MY, 2018, J DIABETES RES, V2018, DOI 10.1155/2018/7350567
   Chen HL, 2023, DIABET METAB SYND OB, V16, P1541, DOI 10.2147/DMSO.S410834
   Chen JR, 2020, ACUPUNCT MED, V38, P227, DOI 10.1136/acupmed-2018-011646
   Chen LK, 2020, J AM MED DIR ASSOC, V21, P300, DOI 10.1016/j.jamda.2019.12.012
   Chen W, 2013, COCHRANE DB SYST REV, DOI 10.1002/14651858.CD007796.pub3
   Chen W, 2011, COCHRANE DB SYST REV, DOI 10.1002/14651858.CD007796.pub2
   Chen YN, 2023, JAMA NETW OPEN, V6, DOI 10.1001/jamanetworkopen.2023.7004
   Chen YZ, 2015, CHIN J INTEGR MED, V21, P464, DOI 10.1007/s11655-014-1891-6
   Cheng MC, 2023, FRONT PUBLIC HEALTH, V10, DOI 10.3389/fpubh.2022.1096599
   Chhetri JK, 2017, BMC GERIATR, V17, DOI 10.1186/s12877-017-0439-y
   Chinese Elderly Type 2 Diabetes Prevention and Treatment of Clinical Guidelines Writing Group, 2022, Zhonghua Nei Ke Za Zhi, V61, P12, DOI 10.3760/cma.j.cn112138-20211027-00751
   Chung HW, 2023, JMIR MHEALTH UHEALTH, V11, DOI 10.2196/41099
   Corsonello A, 2010, CURR MED CHEM, V17, P571, DOI 10.2174/092986710790416326
   Cristina NM, 2021, NUTRIENTS, V13, DOI 10.3390/nu13124337
   De Luis DA, 2010, J NUTR HEALTH AGING, V14, P400, DOI 10.1007/s12603-010-0087-9
   Demir S, 2021, ADV SCI, V8, DOI 10.1002/advs.202100275
   Deyno S, 2019, DIABETES RES CLIN PR, V156, DOI 10.1016/j.diabres.2019.107815
   Di Benedetto S, 2017, NEUROSCI BIOBEHAV R, V75, P114, DOI 10.1016/j.neubiorev.2017.01.044
   Dunlay SM, 2019, CIRCULATION, V140, pE294, DOI 10.1161/CIR.0000000000000691
   Einarson TR, 2018, CARDIOVASC DIABETOL, V17, DOI 10.1186/s12933-018-0728-6
   Evert AB, 2013, DIABETES CARE, V36, P3821, DOI [10.2337/dc13-2042, 10.2337/dc14-S120]
   Fang SJ, 2017, AM J CHINESE MED, V45, P239, DOI 10.1142/S0192415X1750015X
   Fu QW, 2020, DIABETES-METAB RES, V36, DOI 10.1002/dmrr.3218
   Gao P, 2023, MEDICINE, V102, DOI 10.1097/MD.0000000000034234
   Geng Q, 2023, MEDICINE, V102, DOI 10.1097/MD.0000000000034254
   Gong J, 2016, J ETHNOPHARMACOL, V194, P260, DOI 10.1016/j.jep.2016.08.003
   Grant SJ, 2009, COCHRANE DB SYST REV, DOI 10.1002/14651858.CD006690.pub2
   Gu JY, 2011, COMPUT BIOL CHEM, V35, P293, DOI 10.1016/j.compbiolchem.2011.07.003
   Gu Y, 2017, J DIABETES COMPLICAT, V31, P504, DOI 10.1016/j.jdiacomp.2016.10.004
   Guo CY, 2022, FRONT AGING NEUROSCI, V14, DOI 10.3389/fnagi.2022.872233
   Guo HB, 2021, BMC NEPHROL, V22, DOI 10.1186/s12882-021-02487-8
   Guo S, 2021, J REHABIL MED, V53, DOI 10.2340/16501977-2799
   Guo TP, 2015, EVID-BASED COMPL ALT, V2015, DOI 10.1155/2015/401914
   Guo WF, 2019, CURR PHARM DESIGN, V25, P3087, DOI 10.2174/1381612825666190829153552
   Guo YC, 2016, J SPORT HEALTH SCI, V5, P270, DOI 10.1016/j.jshs.2016.07.002
   Hao CZ, 2013, PLOS ONE, V8, DOI 10.1371/journal.pone.0076113
   Hao YW, 2022, FRONT PHARMACOL, V13, DOI 10.3389/fphar.2022.917375
   Hasani-Ranjbar S, 2013, J DIABETES METAB DIS, V12, DOI 10.1186/2251-6581-12-28
   Hashimoto Y, 2023, METABOLISM, V144, DOI 10.1016/j.metabol.2023.155585
   Huai BG, 2023, FRONT ENDOCRINOL, V14, DOI 10.3389/fendo.2023.1157189
   Huang CY, 2022, AGEING RES REV, V82, DOI 10.1016/j.arr.2022.101747
   Huang ES, 2014, JAMA INTERN MED, V174, P251, DOI 10.1001/jamainternmed.2013.12956
   Huang H, 2021, ANN PALLIAT MED, V10, P10954, DOI 10.21037/apm-21-2563
   Huang MG, 2023, NUTRIENTS, V15, DOI 10.3390/nu15092203
   Huang ST, 2023, AGE AGEING, V52, DOI 10.1093/ageing/afad128
   Jabjone S, 2012, PROCD SOC BEHV, V40, P220, DOI 10.1016/j.sbspro.2012.03.184
   Jia YQ, 2023, SYST REV-LONDON, V12, DOI 10.1186/s13643-023-02384-1
   Jiang HL, 2020, BIOMED RES INT, V2020, DOI 10.1155/2020/4809125
   Jiang L, 2022, DIABETES RES CLIN PR, V188, DOI 10.1016/j.diabres.2022.109878
   Jing P, 2024, J TRADIT CHIN MED, V44, P229, DOI 10.19852/j.cnki.jtcm.2024.02.004
   Kang DY, 2023, MEDICINE, V102, DOI 10.1097/MD.0000000000034039
   Kargar Jahromi Marzieh, 2014, Glob J Health Sci, V7, P10, DOI 10.5539/gjhs.v7n1p10
   Karter AJ, 2014, DIABETES CARE, V37, P3188, DOI 10.2337/dc14-0874
   Kim JS, 2010, J NUTR BIOCHEM, V21, P1, DOI 10.1016/j.jnutbio.2009.06.014
   Kirkman MS, 2012, DIABETES CARE, V35, P2650, DOI 10.2337/dc12-1801
   Kong LJ, 2022, FRONT PUBLIC HEALTH, V10, DOI 10.3389/fpubh.2022.923411
   Lambrinoudaki I, 2022, NAT REV ENDOCRINOL, V18, P608, DOI 10.1038/s41574-022-00708-0
   Larsson L, 2019, PHYSIOL REV, V99, P427, DOI 10.1152/physrev.00061.2017
   Le Corvoisier P, 2015, AGE AGEING, V44, P225, DOI 10.1093/ageing/afu144
   Lean MEJ, 2018, LANCET, V391, P541, DOI 10.1016/S0140-6736(17)33102-1
   Lee CW, 2022, COMPLEMENT THER CLIN, V49, DOI 10.1016/j.ctcp.2022.101657
   Lee PG, 2017, DIABETES CARE, V40, P444, DOI 10.2337/dc16-1732
   Levakov G, 2023, ELIFE, V12, DOI 10.7554/eLife.83604
   Li C, 2022, ACTA PHARMACOL SIN, V43, P3080, DOI 10.1038/s41401-022-00983-7
   Li MX, 2011, J ETHNOPHARMACOL, V133, P412, DOI 10.1016/j.jep.2010.10.012
   Li Xia, 2022, Zhongguo Zhong Yao Za Zhi, V47, P3088, DOI 10.19540/j.cnki.cjcmm.20220303.501
   Li XD, 2022, FRONT ENDOCRINOL, V13, DOI 10.3389/fendo.2022.977971
   Li YW, 2023, SIGNAL TRANSDUCT TAR, V8, DOI 10.1038/s41392-023-01400-z
   Li YZ, 2021, FRONT ENDOCRINOL, V12, DOI 10.3389/fendo.2021.656621
   Li YZ, 2020, BMJ-BRIT MED J, V369, DOI 10.1136/bmj.m997
   Li Zhenji, 2011, Front Med, V5, P208, DOI 10.1007/s11684-011-0126-x
   Lian FM, 2020, ANN PALLIAT MED, V9, P2237, DOI 10.21037/apm-19-271
   Lin MH, 2023, MEDICINE, V102, DOI 10.1097/MD.0000000000035290
   Lin Y, 2020, PHYTOTHER RES, V34, P2459, DOI 10.1002/ptr.6697
   Liu CX, 2022, PHARMACEUTICALS-BASE, V15, DOI 10.3390/ph15111424
   Liu JY, 2023, CHIN MED-UK, V18, DOI 10.1186/s13020-023-00854-1
   Liu ZQ, 2023, FRONT ENDOCRINOL, V14, DOI 10.3389/fendo.2023.1144290
   Luo XW, 2023, COMPLEMENT THER CLIN, V50, DOI 10.1016/j.ctcp.2022.101702
   Maack C, 2018, EUR HEART J, V39, P4243, DOI 10.1093/eurheartj/ehy596
   Marston NA, 2019, CIRCULATION, V140, P1308, DOI 10.1161/CIRCULATIONAHA.119.041998
   Meizhen Zhang, 2023, J Tradit Chin Med, V43, P841, DOI 10.19852/j.cnki.jtcm.20230802.002
   Meng JN, 2021, J ETHNOPHARMACOL, V280, DOI 10.1016/j.jep.2021.114464
   Mimenza-Alvarado AJ, 2020, BMC GERIATR, V20, DOI 10.1186/s12877-020-01827-x
   Niu K, 2022, FRONT NEUROSCI-SWITZ, V16, DOI 10.3389/fnins.2022.1094054
   Oktora MP, 2021, BRIT J CLIN PHARMACO, V87, P2807, DOI 10.1111/bcp.14685
   Pang B, 2018, J ALTERN COMPLEM MED, V24, P634, DOI 10.1089/acm.2017.0302
   Pang B, 2018, DIABETES OBES METAB, V20, P718, DOI 10.1111/dom.13121
   Pang B, 2017, DIABETES THER, V8, P1227, DOI 10.1007/s13300-017-0316-x
   Pang B, 2017, DIABETES RES CLIN PR, V131, P242, DOI 10.1016/j.diabres.2017.07.020
   Panthi S, 2017, BMC COMPLEM ALTERN M, V17, DOI 10.1186/s12906-017-1927-5
   Park JH, 2012, J MED FOOD, V15, P589, DOI 10.1089/jmf.2011.1982
   Park S, 2022, MEDICINE, V101, DOI 10.1097/MD.0000000000032087
   Pedro ACM, 2024, CURR DIABETES REV, V20, DOI 10.2174/0115733998272338231213070602
   Pfeiffer AFH, 2020, NUTRIENTS, V12, DOI 10.3390/nu12020365
   Pizza V, 2011, CNS NEUROL DISORD-DR, V10, P621, DOI 10.2174/187152711796235014
   Qin JW, 2021, FRONT ENDOCRINOL, V11, DOI 10.3389/fendo.2020.543627
   Ren DJ, 2019, MEDICINE, V98, DOI [10.1097/md.0000000000014604, 10.1097/MD.0000000000014604]
   Roman G., 2021, Type 2 DiabetesFrom Pathophysiology to Cyber Systems
   Sarwar N, 2010, LANCET, V375, P2215, DOI 10.1016/s0140-6736(10)60484-9
   Setiyorini E, 2022, J PUBLIC HEALTH RES, V11, DOI 10.1177/22799036221106582
   Shen HL, 2023, FRONT PHARMACOL, V13, DOI 10.3389/fphar.2022.1060956
   Sheng XH, 2020, ANN PALLIAT MED, V9, P3885, DOI 10.21037/apm-20-1799
   Shi Ruo-Yu, 2023, Zhongguo Zhong Yao Za Zhi, V48, P3633, DOI 10.19540/j.cnki.cjcmm.20230330.501
   Simpson FR, 2023, DIABETES CARE, V46, P519, DOI 10.2337/dc22-1728
   Sinclair A, 2015, LANCET DIABETES ENDO, V3, P275, DOI 10.1016/S2213-8587(14)70176-7
   Song G, 2018, J SPORT HEALTH SCI, V7, P442, DOI 10.1016/j.jshs.2018.08.004
   Srikanth V, 2020, LANCET DIABETES ENDO, V8, P535, DOI 10.1016/S2213-8587(20)30118-2
   Su JA, 2023, FRONT PHARMACOL, V14, DOI 10.3389/fphar.2023.1280736
   Sui Y, 2012, OBES REV, V13, P409, DOI 10.1111/j.1467-789X.2011.00979.x
   Suksomboon N, 2016, J CLIN PHARM THER, V41, P180, DOI 10.1111/jcpt.12382
   Sun H, 2022, DIABETES RES CLIN PR, V183, DOI 10.1016/j.diabres.2021.109119
   Sun J, 2021, BIOMED PHARMACOTHER, V142, DOI 10.1016/j.biopha.2021.111977
   Sun Q, 2015, J TRADIT CHIN MED, V35, P15, DOI 10.1016/S0254-6272(15)30003-0
   Sun W, 2022, J INTEGR COMPLEMENT, V28, P927, DOI 10.1089/jicm.2021.0392
   Sussman JB, 2015, JAMA INTERN MED, V175, P1942, DOI 10.1001/jamainternmed.2015.5110
   Tan YM, 2020, MEDICINE, V99, DOI 10.1097/MD.0000000000022286
   Tang Shuang, 2021, Zhongguo Zhong Yao Za Zhi, V46, P237, DOI 10.19540/j.cnki.cjcmm.20200701.501
   Tang XG, 2020, PHARM BIOL, V58, P138, DOI 10.1080/13880209.2020.1711782
   Tezze C, 2023, NUTRIENTS, V15, DOI 10.3390/nu15184073
   Thukral N, 2021, CURR DIABETES REV, V17, P332, DOI 10.2174/1573399816666200703190437
   Uneda K, 2022, PLOS ONE, V17, DOI 10.1371/journal.pone.0266917
   Uto NS, 2018, FRONT NUTR, V5, DOI 10.3389/fnut.2018.00126
   van Laake-Geelen CCM, 2019, SCAND J PAIN, V19, P433, DOI 10.1515/sjpain-2019-0001
   Walker RJ, 2020, DIABETES CARE, V43, P759, DOI 10.2337/dc19-1586
   Wang B, 2012, AM J CHINESE MED, V40, P25, DOI 10.1142/S0192415X12500036
   Wang CZ, 2023, ALTERN THER HEALTH M, V29, P840
   Wang JK, 2020, BIOMED PHARMACOTHER, V121, DOI 10.1016/j.biopha.2019.109565
   Wang LM, 2017, JAMA-J AM MED ASSOC, V317, P2515, DOI 10.1001/jama.2017.7596
   Wang P, 2022, PHYTOTHER RES, V36, P4051, DOI 10.1002/ptr.7572
   Wang Wen-Ru, 2023, Zhongguo Zhong Yao Za Zhi, V48, P3949, DOI 10.19540/j.cnki.cjcmm.20230314.501
   [汪晓慧 Wang Xiaohui], 2021, [中国公共卫生, China Journal of Public Health], V37, P203
   Wang XC, 2019, J PEDIATR ENDOCR MET, V32, P653, DOI 10.1515/jpem-2018-0425
   Wang YM, 2022, INQUIRY-J HEALTH CAR, V59, DOI 10.1177/00469580211067934
   Wang Y, 2022, COMPLEMENT THER CLIN, V49, DOI 10.1016/j.ctcp.2022.101658
   Wei JL, 2022, J TRADIT CHIN MED, V42, P839, DOI 10.19852/j.cnki.jtcm.2022.06.001
   Wei Y, 2022, J DIABETES RES, V2022, DOI 10.1155/2022/2545476
   Wen JM, 2017, EVID-BASED COMPL ALT, V2017, DOI 10.1155/2017/8378219
   Wen ZG, 2022, FRONT PHARMACOL, V13, DOI 10.3389/fphar.2022.964495
   Wi M, 2023, MEDICINA-LITHUANIA, V59, DOI 10.3390/medicina59101730
   Wong AR, 2022, EVID-BASED COMPL ALT, V2022, DOI 10.1155/2022/1368576
   Wu JR, 2014, J TRADIT CHIN MED, V34, P401, DOI 10.1016/S0254-6272(15)30039-X
   Wu SJ, 2023, COMPLEMENT THER CLIN, V53, DOI 10.1016/j.ctcp.2023.101802
   Wu Y, 2019, NUCLEIC ACIDS RES, V47, pD1110, DOI 10.1093/nar/gky1021
   Xia TW, 2019, BMC COMPLEM ALTERN M, V19, DOI 10.1186/s12906-019-2475-y
   Xia W, 2022, PHYTOTHER RES, V36, P4398, DOI 10.1002/ptr.7646
   Xie DD, 2022, CLIN THER, V44, P246, DOI 10.1016/j.clinthera.2021.12.006
   Xie F, 2021, J ETHNOPHARMACOL, V281, DOI 10.1016/j.jep.2021.114346
   Xie Wen-Ying, 2023, Zhongguo Zhong Yao Za Zhi, V48, P542, DOI 10.19540/j.cnki.cjcmm.20220926.502
   Xinzheng W, 2022, COMPLEMENT THER MED, V71, DOI 10.1016/j.ctim.2022.102871
   Xu HB, 2012, J ETHNOPHARMACOL, V143, P701, DOI 10.1016/j.jep.2012.07.034
   Xue CX, 2023, CELL COMMUN SIGNAL, V21, DOI 10.1186/s12964-022-01016-w
   Yan B, 2018, EVID-BASED COMPL ALT, V2018, DOI 10.1155/2018/7541406
   Yan GC, 2023, PHYTOMEDICINE, V108, DOI 10.1016/j.phymed.2022.154531
   Yang QF, 2023, MEDICINE, V102, DOI 10.1097/MD.0000000000033051
   Yang WY, 2010, NEW ENGL J MED, V362, P1090, DOI 10.1056/NEJMoa0908292
   Yang XF, 2024, FRONT PHARMACOL, V14, DOI 10.3389/fphar.2023.1339744
   Yang Z, 2023, FRONT ENDOCRINOL, V14, DOI 10.3389/fendo.2023.1028708
   Yao JP, 2019, MEDICINE, V98, DOI 10.1097/MD.0000000000016815
   Ye C, 2021, ANN PALLIAT MED, V10, P6617, DOI 10.21037/apm-21-1147
   Yin Y, 2022, MEDICINE, V101, DOI 10.1097/MD.0000000000031148
   Yu WJ, 2022, J TRADIT CHIN MED, V42, P848, DOI 10.19852/j.cnki.jtcm.2022.06.002
   Yu XF, 2017, INT J NURS STUD, V80, P165, DOI [10.1016/j.ijnutstu.2018.01.009, 10.1016/j.ijnurstu.2018.01.009]
   Yu YF, 2024, FRONT ENDOCRINOL, V15, DOI 10.3389/fendo.2024.1273265
   Yuan F, 2018, MOL NUTR FOOD RES, V62, DOI 10.1002/mnfr.201601122
   Zhang FR, 2024, FRONT ENDOCRINOL, V14, DOI 10.3389/fendo.2023.1208202
   Zhang HW, 2018, COCHRANE DB SYST REV, DOI 10.1002/14651858.CD007939.pub2
   Zhang L., 2019, BMJ OPEN, V9, pe025653, DOI DOI 10.1136/bmjopen-2018-025653
   Zhang L., 2019, J ETHNOPHARMACOL, V239, P111921, DOI [10.1016/j.jep.2019.111921, DOI 10.1016/j.jep.2019.111921]
   Zhang LS, 2019, AM J CHINESE MED, V47, P751, DOI 10.1142/S0192415X19500393
   Zhang LL, 2022, PHARMACOL RES, V177, DOI 10.1016/j.phrs.2022.106111
   Zhang QQ, 2024, FRONT PHARMACOL, V15, DOI 10.3389/fphar.2024.1339148
   Zhang XX, 2021, ANN PALLIAT MED, V10, P6736, DOI 10.21037/apm-21-1220
   Zhang Xu-Ming, 2023, Zhongguo Zhong Yao Za Zhi, V48, P5078, DOI 10.19540/j.cnki.cjcmm.20230601.502
   Zhang Y, 2023, MEDICINE, V102, DOI 10.1097/MD.0000000000033481
   Zhang YH, 2022, FRONT ENDOCRINOL, V13, DOI 10.3389/fendo.2022.799337
   Zhang YJ, 2024, PHYTOTHER RES, V38, P2303, DOI 10.1002/ptr.8154
   Zhang ZH, 2023, FRONT PHARMACOL, V14, DOI 10.3389/fphar.2023.1091718
   Zhang ZX, 2024, MEDICINE, V103, DOI 10.1097/MD.0000000000035853
   Zhao HP, 2017, AGING DIS, V8, P688, DOI 10.14336/AD.2017.1002
   Zhao HT, 2023, COMPLEMENT THER MED, V79, DOI 10.1016/j.ctim.2023.102995
   Zhao J, 2022, COMPLEMENT THER MED, V67, DOI 10.1016/j.ctim.2022.102831
   Zhao J, 2021, INT J NURS STUD, V118, DOI 10.1016/j.ijnurstu.2021.103911
   Zhao Jie, 2019, Zhongguo Zhong Yao Za Zhi, V44, P1660, DOI 10.19540/j.cnki.cjcmm.20190109.001
   Zhong YM, 2020, POSTGRAD MED J, V96, P221, DOI 10.1136/postgradmedj-2019-137221
   Zhou ZL, 2019, J REHABIL MED, V51, P405, DOI 10.2340/16501977-2555
NR 198
TC 1
Z9 1
U1 11
U2 17
PU MDPI
PI BASEL
PA MDPI AG, Grosspeteranlage 5, CH-4052 BASEL, SWITZERLAND
EI 1424-8247
J9 PHARMACEUTICALS-BASE
JI Pharmaceuticals
PD JUL
PY 2024
VL 17
IS 7
AR 953
DI 10.3390/ph17070953
PG 32
WC Chemistry, Medicinal; Pharmacology & Pharmacy
WE Science Citation Index Expanded (SCI-EXPANDED)
SC Pharmacology & Pharmacy
GA ZR5Y0
UT WOS:001277046000001
PM 39065801
OA gold, Green Published
DA 2025-07-26
ER

PT J
AU Choudhary, S
   Silakari, O
AF Choudhary, Shalki
   Silakari, Om
TI Virtual screening of epalrestat mimicking selective ALR2 inhibitors from
   natural product database: auto pharmacophore, ADMET prediction and
   molecular dynamics approach
SO JOURNAL OF BIOMOLECULAR STRUCTURE & DYNAMICS
LA English
DT Article
DE Epalrestat; ALR2; auto-pharmacophore; molecular dynamics; InterBioScreen
   database; diabetic complications
AB Epalrestat is the only effective aldose reductase (ALR2) inhibitor available in the market for the treatment of diabetic neuropathy. Clinical effectiveness of epalrestat in diabetic neuropathy encouraged us to develop some more ALR2 inhibitors with a better therapeutic profile. Herein, we utilized the pharmacophoric features of epalrestat to search some novel ALR2 inhibitors from an InterBioScreen database of natural compounds. ADME and PAINS filters were applied to provide drug-likeness and to remove toxicophores from the screened hits. The pharmacophoric features of 4-hydroxy-2-nonenal (HNE), a well-known substrate of ALR1, were also explored to identify selective ALR2 inhibitors. The structure-based analysis was then adopted to find out the molecules showing interactions with ALR2 which are crucial for their therapeutic activity. These interaction patterns and binding modes were compared with that of epalrestat. Molecular dynamics (MD) analysis was also carried out to get more insight into the interactions of screened hits in the catalytic domain of ALR2. Additionally, the top hits were docked and simulated with aldehyde reductase (ALR1) to determine their selectivity for ALR2 over ALR1. Overall, five hits including STOCKIN-44771, STOCKIN-46041, STOCKIN-59369, STOCKIN-69620 and STOCKIN-88220 were found to possess a good therapeutic profile in terms of key interactions, binding energies and drug-likeness. Two hits, STOCKIN-46041 and STOCKIN-59369, were identified as the most selective ALR2 inhibitors when assessed their selectivity profile.
   Communicated by Ramaswamy H. Sarma
C1 [Choudhary, Shalki; Silakari, Om] Punjabi Univ, Dept Pharmaceut Sci & Drug Res, Mol Modeling Lab MML, Patiala 147002, Punjab, India.
C3 Punjabi University
RP Silakari, O (通讯作者)，Punjabi Univ, Dept Pharmaceut Sci & Drug Res, Mol Modeling Lab MML, Patiala 147002, Punjab, India.
EM omsilakari@gmail.com
FU Indian Council of Medical Research (ICMR), New Delhi [ISRM/11(61)/2017]
FX This work was supported by the Indian Council of Medical Research
   (ICMR), New Delhi, under sanction no: ISRM/11(61)/2017.
CR Amer Diabet Assoc, 2018, DIABETES CARE, V41, pS105, DOI 10.2337/dc18-S010
   Amer Diabet Assoc, 2010, DIABETES CARE, V33, pS11, DOI [10.2337/dc10-S062, 10.2337/dc10-S011, 10.2337/dc12-s011, 10.2337/dc13-S011, 10.2337/dc14-S081, 10.2337/dc11-S011, 10.2337/dc13-S067, 10.2337/dc12-s064, 10.2337/dc11-S062]
   Annapoorani A, 2012, J COMPUT AID MOL DES, V26, P1067, DOI 10.1007/s10822-012-9599-1
   Baell JB, 2010, J MED CHEM, V53, P2719, DOI 10.1021/jm901137j
   Bender A, 2005, J CHEM INF MODEL, V45, P1369, DOI 10.1021/ci0500177
   Brownlee M, 2005, DIABETES, V54, P1615, DOI 10.2337/diabetes.54.6.1615
   Chen Y, 2020, PHYS CHEM CHEM PHYS, V22, P9656, DOI 10.1039/d0cp00831a
   Choudhary S, 2019, J MOL GRAPH MODEL, V91, P148, DOI 10.1016/j.jmgm.2019.06.012
   Cosconati S, 2009, J MED CHEM, V52, P5578, DOI 10.1021/jm901045w
   Costantino L, 2000, EXPERT OPIN THER PAT, V10, P1245, DOI 10.1517/13543776.10.8.1245
   de la Fuente JA, 2003, J MED CHEM, V46, P5208, DOI 10.1021/jm030957n
   de la Fuente JA, 2003, NAT PROD REP, V20, P243, DOI 10.1039/b204709h
   Dong J, 2018, J CHEMINFORMATICS, V10, DOI [10.1186/s13321-018-0270-2, 10.1186/s13321-018-0283-x]
   El-Kabbani O, 2005, J MED CHEM, V48, P5536, DOI 10.1021/jm050412o
   Füllbeck M, 2006, NAT PROD REP, V23, P347, DOI 10.1039/b513504b
   Gabbay Kenneth H, 2004, Curr Diab Rep, V4, P405, DOI 10.1007/s11892-004-0047-z
   Gagnon JK, 2016, J COMPUT CHEM, V37, P753, DOI 10.1002/jcc.24259
   Genheden S, 2015, EXPERT OPIN DRUG DIS, V10, P449, DOI 10.1517/17460441.2015.1032936
   Ghose AK, 1999, J COMB CHEM, V1, P55, DOI 10.1021/cc9800071
   Greenidge PA, 2014, J CHEM INF MODEL, V54, P2697, DOI 10.1021/ci5003735
   HOOVER WG, 1985, PHYS REV A, V31, P1695, DOI 10.1103/PhysRevA.31.1695
   Hotta N, 1996, J DIABETES COMPLICAT, V10, P168, DOI 10.1016/1056-8727(96)00113-4
   Howard EI, 2004, PROTEINS, V55, P792, DOI 10.1002/prot.20015
   Huang XM, 2001, J AM CHEM SOC, V123, P3834, DOI 10.1021/ja005770p
   KARPLUS M, 2002, NAT STRUCT MOL BIOL, V9
   Kumar H, 2012, J MOL MODEL, V18, P1791, DOI 10.1007/s00894-011-1195-0
   Kumar M, 2020, FUTURE MED CHEM, V12, P1327, DOI 10.4155/fmc-2020-0032
   Kurogi Y, 2001, CURR MED CHEM, V8, P1035, DOI 10.2174/0929867013372481
   Lipinski CA, 1997, ADV DRUG DELIVER REV, V23, P3, DOI 10.1016/S0169-409X(96)00423-1
   Ma DL, 2011, CHEM SCI, V2, P1656, DOI 10.1039/c1sc00152c
   Manzanaro S, 2006, J NAT PROD, V69, P1485, DOI 10.1021/np0503698
   Miyamoto S., 2002, Chem-Bio Inform. J., V2, DOI https://doi.org/10.1273/cbij.2.74
   Morsi M, 2018, J CELL BIOCHEM, V119, P1249, DOI 10.1002/jcb.26261
   NOSE S, 1983, J CHEM PHYS, V78, P6928, DOI 10.1063/1.444641
   Volpe CMO, 2018, CELL DEATH DIS, V9, DOI 10.1038/s41419-017-0135-z
   Oloff S, 2005, J MED CHEM, V48, P7322, DOI 10.1021/jm049116m
   Oprea T.I., 2006, CHEM DATABASE PREPAR, P375, DOI [https://doi.org/10.1385/1-59259-964-8:375, DOI 10.1385/1-59259-964-8:375]
   Oprea TI, 2000, J COMPUT AID MOL DES, V14, P251, DOI 10.1023/A:1008130001697
   Phillips JC, 2005, J COMPUT CHEM, V26, P1781, DOI 10.1002/jcc.20289
   Quattrini L, 2019, EXPERT OPIN THER PAT, V29, P199, DOI 10.1080/13543776.2019.1582646
   Ramirez MA, 2008, PHARMACOTHERAPY, V28, P646, DOI 10.1592/phco.28.5.646
   RASTELLI G, 2002, BIOORGAN MED CHEM, V10
   ROGERS D, 1994, J CHEM INF MODEL, V34
   Seferovic JP, 2018, J DIABETES RES, V2018, DOI 10.1155/2018/1631263
   SHEMETULSKIS NE, 1995, J COMPUT AID MOL DES, V9, P407, DOI 10.1007/BF00123998
   STEELE JW, 1993, DRUG AGING, V3
   Steindl T, 2004, J CHEM INF COMP SCI, V44, P1849, DOI 10.1021/ci049844i
   Triballeau N, 2005, J MED CHEM, V48, P2534, DOI 10.1021/jm049092j
   Varma MVS, 2010, J MED CHEM, V53, P1098, DOI 10.1021/jm901371v
   Veber DF, 2002, J MED CHEM, V45, P2615, DOI 10.1021/jm020017n
   Vyas B, 2018, J MOL STRUCT, V1171, P556, DOI 10.1016/j.molstruc.2018.06.030
   Vyas VK, 2013, J MOL GRAPH MODEL, V42, P17, DOI 10.1016/j.jmgm.2013.01.010
   Wang ZG, 2009, J MOL GRAPH MODEL, V28, P162, DOI 10.1016/j.jmgm.2009.06.003
   Whittle M, 2003, J CHEM INF COMP SCI, V43, P449, DOI 10.1021/ci025591m
   Wu GS, 2003, J COMPUT CHEM, V24, P1549, DOI 10.1002/jcc.10306
   Yan LJ, 2018, ANIM MODEL EXP MED, V1, P7, DOI 10.1002/ame2.12001
   Zhang LP, 2013, FEBS LETT, V587, P3681, DOI 10.1016/j.febslet.2013.09.031
   1998, BMJ BRIT MED J, V317
NR 58
TC 8
Z9 8
U1 0
U2 18
PU TAYLOR & FRANCIS INC
PI PHILADELPHIA
PA 530 WALNUT STREET, STE 850, PHILADELPHIA, PA 19106 USA
SN 0739-1102
EI 1538-0254
J9 J BIOMOL STRUCT DYN
JI J. Biomol. Struct. Dyn.
PD JUL 21
PY 2022
VL 40
IS 13
BP 6052
EP 6070
DI 10.1080/07391102.2021.1875878
EA JAN 2021
PG 19
WC Biochemistry & Molecular Biology; Biophysics
WE Science Citation Index Expanded (SCI-EXPANDED)
SC Biochemistry & Molecular Biology; Biophysics
GA 3B7QG
UT WOS:000609603100001
PM 33480327
DA 2025-07-26
ER

PT J
AU Gomes, AKC
   Fiorot, RG
   Gomes, ACC
   Simas, NK
AF Gomes, Anne Katherine C.
   Goetze Fiorot, Rodolfo
   Gomes, Anne Caroline C.
   Simas, Naomi Kato
TI "Exploring flavonoids as potential therapeutics for diabetic neuropathy:
   ADMET predictions and molecular docking studies"
SO NATURAL PRODUCT RESEARCH
LA English
DT Review; Early Access
DE Computational chemistry; diabetes; natural products; neuropathy; pain;
   pharmacokinetics; toxicity
ID PAIN; GABAPENTIN; NARINGENIN; MECHANISMS; MANAGEMENT; ALLODYNIA;
   RECEPTORS; FISETIN; DIOSMIN
AB Neuropathic pain is a type of chronic pain that occurs as a direct consequence of an injury or diseases that affect the somatosensory system, such as diabetes, which characterises diabetic neuropathy. Conventional treatments, including opioids, tricyclic antidepressants and anticonvulsants, are not fully effective and can cause severe side effects such as respiratory depression and cardiotoxicity. Natural products, particularly flavonoids, emerge as promising alternatives. This study reviewed flavonoids from literature as potential diabetic neuropathy treatments and evaluated their pharmacokinetics, toxicity, and structure-activity relationships (SAR). Isoflavones and flavones showed the most favourable profiles in cytotoxicity tests, hERG channel safety, and Ames test. These flavonoids exhibited high affinity for NMDA receptors, with significant interaction energy (-8.5 to -10.6 kcal mol-1) involving key amino acids. These findings highlight isoflavones and flavones as potential candidates for further research into alternative treatments for neuropathic pain, offering hope for effective and safer therapies for this debilitating condition.
C1 [Gomes, Anne Katherine C.; Simas, Naomi Kato] Inst Fed Educ Ciencia & Tecnol Rio de Janeiro IFRJ, Dept Quim Organ, Rio De Janeiro, RJ, Brazil.
   [Goetze Fiorot, Rodolfo] Fluminense Fed Univ UFF, Inst Quim, Dept Quim Organ, Niteroi, RJ, Brazil.
   [Gomes, Anne Caroline C.] Inst Fed Educ Ciencia & Tecnol IFRJ, Rio De Janeiro, RJ, Brazil.
C3 Instituto Federal do Rio de Janeiro (IFRJ); Universidade Federal
   Fluminense; Instituto Federal do Rio de Janeiro (IFRJ)
RP Gomes, AKC (通讯作者)，Inst Fed Educ Ciencia & Tecnol Rio de Janeiro IFRJ, Dept Quim Organ, Rio De Janeiro, RJ, Brazil.
EM annecg12@gmail.com
RI Fiorot, Rodolfo/AAL-6886-2020
CR Abo-Salem OM, 2020, J BIOCHEM MOL TOXIC, V34, DOI 10.1002/jbt.22508
   Addepalli V, 2018, BIOMED PHARMACOTHER, V108, P1517, DOI 10.1016/j.biopha.2018.09.179
   Akbar S, 2016, BIOMED PHARMACOTHER, V84, P962, DOI 10.1016/j.biopha.2016.10.017
   Alawi KM, 2015, FASEB J, V29, P4285, DOI 10.1096/fj.15-272526
   Albers JW, 2014, CURR NEUROL NEUROSCI, V14, DOI 10.1007/s11910-014-0473-5
   Ammar O, 2017, BRAZ J PHARM SCI, V53, DOI 10.1590/s2175-97902017000300061
   [Anonymous], 2004, WHO SUPPORTS GLOBAL
   [Anonymous], 2002, Medicinal natural products: a biosynthetic approach
   Bachewal P, 2018, BIOFACTORS, V44, P109, DOI 10.1002/biof.1397
   BECKE AD, 1993, J CHEM PHYS, V98, P5648, DOI 10.1063/1.464913
   Biovia Dassault Systemes, 2019, Discovery studio visualizer
   Brazil, 2012, Portaria GM/MS n 19, de 03 de janeiro de 2012
   Brunton L., 2012, Goodman Gilman: Las bases farmacologicas de la terapeutica
   Buer CS, 2010, J INTEGR PLANT BIOL, V52, P98, DOI 10.1111/j.1744-7909.2010.00905.x
   Callaghan BC, 2020, DIABETOLOGIA, V63, P891, DOI 10.1007/s00125-020-05085-9
   Cavalli E, 2019, INT J IMMUNOPATH PH, V33, DOI 10.1177/2058738419838383
   Chen JJ, 2018, CELL REP, V22, P2307, DOI 10.1016/j.celrep.2018.02.021
   Chen YJ, 2019, BIOMED PHARMACOTHER, V111, P1166, DOI 10.1016/j.biopha.2019.01.030
   Daina A, 2017, SCI REP-UK, V7, DOI 10.1038/srep42717
   Deodhar M, 2020, PHARMACEUTICS, V12, DOI 10.3390/pharmaceutics12090846
   Dworkin RH, 2007, PAIN, V132, P237, DOI 10.1016/j.pain.2007.08.033
   El Fadili M, 2022, PROCESSES, V10, DOI 10.3390/pr10081462
   Elokely K, 2016, P NATL ACAD SCI USA, V113, pE137, DOI 10.1073/pnas.1517288113
   Feldman EL, 2019, NAT REV DIS PRIMERS, V5, DOI 10.1038/s41572-019-0092-1
   Fornasari D, 2017, PAIN THER, V6, pS25, DOI 10.1007/s40122-017-0091-4
   Guengerich FP, 2011, DRUG METAB PHARMACOK, V26, P3, DOI 10.2133/dmpk.DMPK-10-RV-062
   Hange N, 2022, NEUROL RES INT, V2022, DOI 10.1155/2022/8336561
   Hasanein P, 2014, J PHYSIOL BIOCHEM, V70, P997, DOI 10.1007/s13105-014-0369-5
   Holzer P, 2008, BRIT J PHARMACOL, V155, P1145, DOI 10.1038/bjp.2008.351
   Hong JS, 2020, ANIM CELLS SYST, V24, P143, DOI 10.1080/19768354.2020.1765019
   Hu L, 2025, MOLECULES, V30, DOI 10.3390/molecules30051184
   Huang WJ, 2015, NATURE, V524, P315, DOI 10.1038/nature14886
   Hughes JP, 2011, BRIT J PHARMACOL, V162, P1239, DOI 10.1111/j.1476-5381.2010.01127.x
   Carballo-Villalobos AI, 2018, BIOMED PHARMACOTHER, V97, P310, DOI 10.1016/j.biopha.2017.10.077
   International Association for the Study of Pain, 2015, Ano mundial contra a dor neuropatica
   Jain AK, 2018, Vitro Toxicol, P45, DOI [DOI 10.1016/B978-0-12-804667-8.00003-1, 10.1016/B978-0-12-804667-8.00003-1]
   Jain D, 2014, J INTEGR MED-JIM, V12, P35, DOI 10.1016/S2095-4964(14)60001-7
   Joshi S, 2021, HEADACHE, V61, P838, DOI 10.1111/head.14135
   Kandasamy N., 2012, Biomed Prev Nutr, V2, P246, DOI [10.1016/j.bionut.2012.04.003, DOI 10.1016/J.BIONUT.2012.04.003]
   Kandhare AD., 2012, Biomed Aging Pathol, V2, P173, DOI [10.1016/j.biomag.2012.10.002, DOI 10.1016/J.BI0MAG.2012.10.002, DOI 10.1016/J.BIOMAG.2012.10.002]
   Kandhare AD, 2012, FITOTERAPIA, V83, P650, DOI 10.1016/j.fitote.2012.01.010
   Khir NAM, 2021, PURINERG SIGNAL, V17, P201, DOI 10.1007/s11302-021-09764-z
   Kishore L, 2018, INFLAMMOPHARMACOLOGY, V26, P993, DOI 10.1007/s10787-017-0416-2
   Laumet G, 2017, RECEPT SER, V30, P103, DOI 10.1007/978-3-319-49795-2_6
   Li P, 2018, NEUROREPORT, V29, P1492, DOI [10.1097/WNR.0000000000001138, 10.1097/wnr.0000000000001138]
   Lopes RM., 2010, Biotecnologia Ciencia Desenvolvimento, V3, P18
   Luna R, 2021, CUREUS J MED SCIENCE, V13, DOI 10.7759/cureus.19142
   Lutz BM, 2015, MOL PAIN, V11, DOI 10.1186/s12990-015-0030-5
   Manikandan P, 2018, CURR DRUG TARGETS, V19, P38, DOI 10.2174/1389450118666170125144557
   Mills SEE, 2019, BRIT J ANAESTH, V123, pE273, DOI 10.1016/j.bja.2019.03.023
   Miyake T, 2021, BRIT J PHARMACOL, V178, P4335, DOI 10.1111/bph.15612
   Nazarbaghi Surena, 2017, Electron Physician, V9, P5617, DOI 10.19082/5617
   Noha SM, 2017, ACS CHEM NEUROSCI, V8, P1327, DOI 10.1021/acschemneuro.6b00460
   Osojnik IG, 2024, FOOD CHEM, V459, DOI 10.1016/j.foodchem.2024.140347
   Oza MJ, 2020, CHEM BIODIVERS, V17, DOI 10.1002/cbdv.202000162
   Rendic S, 2015, CHEM RES TOXICOL, V28, P38, DOI 10.1021/tx500444e
   Royds Jonathan, 2021, Brain Behav Immun Health, V10, P100184, DOI 10.1016/j.bbih.2020.100184
   Sandireddy R, 2016, CELL MOL NEUROBIOL, V36, P883, DOI 10.1007/s10571-015-0272-9
   Sandireddy R, 2014, INT J ENDOCRINOL, V2014, DOI 10.1155/2014/674987
   Schyman P, 2017, FRONT PHARMACOL, V8, DOI 10.3389/fphar.2017.00889
   Shi TS, 2018, SCAND J PAIN, V18, P687, DOI 10.1515/sjpain-2018-0083
   Shurrab M, 2021, IJC HEART VASC, V34, DOI 10.1016/j.ijcha.2021.100788
   Siddiqui AJ, 2023, FRONT PHARMACOL, V14, DOI 10.3389/fphar.2023.1208968
   Singh P, 2020, FOOD FUNCT, V11, P4548, DOI [10.1039/c9fo00881k, 10.1039/C9FO00881K]
   Singh R, 2014, PHARMACOL RES, V80, P21, DOI 10.1016/j.phrs.2013.12.005
   Sood A, 2020, CURR PHARM DESIGN, V26, P5468, DOI 10.2174/1381612826666200826164322
   Stergiopoulos C, 2021, ADMET DMPK, DOI 10.5599/admet.995
   Sun DX, 2022, ACTA PHARM SIN B, V12, P3049, DOI 10.1016/j.apsb.2022.02.002
   Taylor CP, 2020, J PHARMACOL EXP THER, V374, P161, DOI 10.1124/jpet.120.266056
   Trott O, 2010, J COMPUT CHEM, V31, P455, DOI 10.1002/jcc.21334
   Ünal A, 2022, INT J RETINA VITR, V8, DOI 10.1186/s40942-022-00394-0
   Valsecchi AE, 2011, EUR J PHARMACOL, V650, P694, DOI 10.1016/j.ejphar.2010.10.060
   Visnagri A, 2014, PHARM BIOL, V52, P814, DOI 10.3109/13880209.2013.870584
   Wang PH, 2019, BIOINFORMATICS, V35, P4193, DOI 10.1093/bioinformatics/btz213
   Wang RY, 2020, EUR J PHARMACOL, V882, DOI 10.1016/j.ejphar.2020.173266
   Winter Z, 2013, MOL PAIN, V9, DOI 10.1186/1744-8069-9-30
   Xie J, 2020, BIOMED PHARMACOTHER, V127, DOI 10.1016/j.biopha.2020.110147
   Yabluchanskiy A, 2013, PHYSIOLOGY, V28, P391, DOI 10.1152/physiol.00029.2013
   Yang C, 2023, BIOORG MED CHEM LETT, V85, DOI 10.1016/j.bmcl.2023.129213
   Yang R., 2018, J Cell Physiol, P2756
   Yerra VG, 2017, J NUTR BIOCHEM, V47, P41, DOI 10.1016/j.jnutbio.2017.05.001
   Yorek MA, 2011, EXP NEUROL, V232, P105, DOI 10.1016/j.expneurol.2011.08.017
   Zhao MZ, 2021, INT J MOL SCI, V22, DOI 10.3390/ijms222312808
   Zhao X, 2015, PHARMACOL RES, V102, P286, DOI 10.1016/j.phrs.2015.10.007
   Zhong JM, 2018, BIOMED RES INT, V2018, DOI 10.1155/2018/9043628
NR 85
TC 0
Z9 0
U1 0
U2 0
PU TAYLOR & FRANCIS LTD
PI ABINGDON
PA 2-4 PARK SQUARE, MILTON PARK, ABINGDON OR14 4RN, OXON, ENGLAND
SN 1478-6419
EI 1478-6427
J9 NAT PROD RES
JI Nat. Prod. Res.
PD 2025 JUL 4
PY 2025
DI 10.1080/14786419.2025.2529558
EA JUL 2025
PG 24
WC Chemistry, Applied; Chemistry, Medicinal
WE Science Citation Index Expanded (SCI-EXPANDED)
SC Chemistry; Pharmacology & Pharmacy
GA 4RL5U
UT WOS:001524907000001
PM 40633545
DA 2025-07-26
ER

PT J
AU Quintans, JSS
   Antoniolli, AR
   Almeida, JRGS
   Santana, VJ
   Quintans, LJ Jr
AF Quintans, Jullyana S. S.
   Antoniolli, Angelo R.
   Almeida, Jackson R. G. S.
   Santana-Filho, Valter J.
   Quintans-Junior, Lucindo J.
TI Natural Products Evaluated in Neuropathic Pain Models - A Systematic
   Review
SO BASIC & CLINICAL PHARMACOLOGY & TOXICOLOGY
LA English
DT Article
ID ATTENUATES THERMAL HYPERALGESIA; PROCESSED ACONITI TUBER; DIABETIC MOUSE
   MODEL; RAT MODEL; POLYPHENOLIC PHYTOALEXIN; NERVE INJURY; CB2; PLANT;
   INVOLVEMENT; MECHANISMS
AB Chronic pain conditions, such as neuropathic pain, are a common problem that poses a major challenge to health-care providers due to its complex natural history, unclear aetiology and poor response towards therapy. Despite the large number of drugs available, the adherence is limited by the large range of side effects and pharmacological ineffectiveness. Thus, the search for new chemical entities that can act as promising molecules to treat chronic pain conditions has emerged. The natural products remain as the most promising sources of new chemical entities with applicability for the medical approach. Hence, we performed a systematic review analysing pre-clinical studies shown to be promising in a possible applicability in neuropathic pain. The search terms neuropathic pain, phytotherapy and medicinal plants were used to retrieve English language articles in LILACS, PUBMED and EMBASE published until 10 April 2013. From a total of 1529 articles surveyed, 28 met the inclusion and exclusion criteria established. The main chemical compounds studied were flavonoids (28%), terpenes (17%), alkaloids (14%), phenols (10%), carotenoids (10%) and others (21%). The mostly described animal models for the study of neuropathic pain included were chronic constriction injury (CCI - 32%), partial sciatic nerve ligation (PSNL - 28%), streptozotocin - induced diabetic (28%), alcoholic neuropathy (3.5%), sodium monoiodoacetate (MIA - 3.5%) and neuropathic pain induced by paclitaxel (3.5%). The opioids, serotonergic and cannabinoid systems are suggested as the most promising targets for the natural products described. Therefore, the data reviewed here suggest that these compounds are possible candidates for the treatment of chronic painful conditions, such as neuropathic pain.
C1 [Quintans, Jullyana S. S.; Antoniolli, Angelo R.; Santana-Filho, Valter J.; Quintans-Junior, Lucindo J.] Univ Fed Sergipe, Dept Physiol, BR-49000100 Sao Cristovao, SE, Brazil.
   [Almeida, Jackson R. G. S.] Fed Univ Vale do Sao Francisco, Dept Pharm, Petrolina, Brazil.
   [Quintans-Junior, Lucindo J.] Univ Iowa, Neurobiol Pain Lab, Iowa City, IA USA.
C3 Universidade Federal de Sergipe; University of Iowa
RP Quintans, LJ Jr (通讯作者)，Univ Fed Sergipe, Dept Physiol, Av Tancredo Neves, BR-49000100 Sao Cristovao, SE, Brazil.
RI Quintans, Lucindo/A-2434-2012; Almeida, Jackson/M-2217-2013;
   Santana-Filho, Valter/G-2583-2014; Quintans-Júnior, Lucindo/A-2434-2012;
   Antoniolli, Angelo/B-5741-2015; Quintans, Jullyana/A-3917-2012
OI Quintans, Lucindo/0000-0001-5155-938X; Almeida,
   Jackson/0000-0002-0867-1357; Quintans, Jullyana/0000-0001-6507-8982
FU Conselho Nacional de Desenvolvimento Cientifico e Tecnologico (CNPq)
   [551965/2010-0, 472874/2012-8]
FX This work was supported by grants from Conselho Nacional de
   Desenvolvimento Cientifico e Tecnologico (CNPq) (Grants # 551965/2010-0
   and 472874/2012-8). We thank teacher Abilio Borghi for the grammar
   review on the manuscript.
CR Ameri A, 1998, PROG NEUROBIOL, V56, P211, DOI 10.1016/S0301-0082(98)00037-9
   Amin B, 2012, FITOTERAPIA, V83, P888, DOI 10.1016/j.fitote.2012.03.022
   Anjaneyulu M, 2003, PROG NEURO-PSYCHOPH, V27, P1001, DOI 10.1016/S0278-5846(03)00160-X
   Anjaneyulu Muragundla, 2004, Indian Journal of Experimental Biology, V42, P766
   [Anonymous], CHEM PHARM METABOLIS
   [Anonymous], PHYTOMEDICINE
   [Anonymous], MED PLANTS GLOBAL HE
   [Anonymous], PHARM BIOCH BEHAV
   [Anonymous], QUIMICA MED BASES MO
   [Anonymous], FLAVONOIDS CHEM BIOC
   Basbaum AI, 1999, P NATL ACAD SCI USA, V96, P7739, DOI 10.1073/pnas.96.14.7739
   Batista PA, 2008, NEUROSCI LETT, V440, P299, DOI 10.1016/j.neulet.2008.05.092
   Batista PA, 2010, J PAIN, V11, P1222, DOI 10.1016/j.jpain.2010.02.022
   BENNETT GJ, 1988, PAIN, V33, P87, DOI 10.1016/0304-3959(88)90209-6
   Besson JM, 1999, LANCET, V353, P1610, DOI 10.1016/S0140-6736(99)01313-6
   Bors W., 1996, Handbook of Antioxidants, P409
   Bortalanza LB, 2002, EUR J PHARMACOL, V453, P203, DOI 10.1016/S0014-2999(02)02428-7
   Brandao MGL, 2008, J ETHNOPHARMACOL, V120, P141, DOI 10.1016/j.jep.2008.08.004
   Butler MS, 2008, NAT PROD REP, V25, P475, DOI 10.1039/b514294f
   Chung JM, 2004, MOL INTERV, V4, P248, DOI 10.1124/mi.4.5.3
   Clayton N, 2002, PAIN, V96, P253, DOI 10.1016/S0304-3959(01)00454-7
   Costa B, 2007, EUR J PHARMACOL, V556, P75, DOI 10.1016/j.ejphar.2006.11.006
   da Silva KABS, 2012, NEUROPHARMACOLOGY, V62, P967, DOI 10.1016/j.neuropharm.2011.10.002
   de Sousa DP, 2011, MOLECULES, V16, P2233, DOI 10.3390/molecules16032233
   Drel VR, 2007, EUR J PHARMACOL, V569, P48, DOI 10.1016/j.ejphar.2007.05.055
   Dutra RC, 2012, NEUROPHARMACOLOGY, V63, P593, DOI 10.1016/j.neuropharm.2012.05.008
   Garg G, 2012, CHIN J INTEGR MED, V18, P565, DOI 10.1007/s11655-012-1188-6
   Gertsch J, 2008, P NATL ACAD SCI USA, V105, P9099, DOI 10.1073/pnas.0803601105
   Grassmann J, 2001, ARZNEIMITTEL-FORSCH, V51, P799
   Grotewold E., 2006, SCI FLAVONOIDS, P273
   Guimaraes AG, 2013, PHYTOTHER RES, V27, P1, DOI 10.1002/ptr.4686
   Hagenacker T, 2010, EUR J PAIN, V14, P992, DOI 10.1016/j.ejpain.2010.04.005
   Hall GC, 2006, PAIN, V122, P156, DOI 10.1016/j.pain.2006.01.030
   Hanus L, 1999, P NATL ACAD SCI USA, V96, P14228, DOI 10.1073/pnas.96.25.14228
   Havsteen BH, 2002, PHARMACOL THERAPEUT, V96, P67, DOI 10.1016/S0163-7258(02)00298-X
   HIKINO H, 1979, J PHARMACOBIO-DYNAM, V2, P78, DOI 10.1248/bpb1978.2.78
   Hoareau L., 1999, ELECTRON J BIOTECHN, V2, P1, DOI DOI 10.2225/VOL2-ISSUE2-FULLTEXT-2
   Ibrahim MM, 2003, P NATL ACAD SCI USA, V100, P10529, DOI 10.1073/pnas.1834309100
   Ibrahim MM, 2006, PAIN, V122, P36, DOI 10.1016/j.pain.2005.12.018
   Isacchi B, 2011, EUR J PHARM SCI, V44, P552, DOI 10.1016/j.ejps.2011.09.019
   Isacchi B, 2011, J PHARM PHARMACOL, V63, P594, DOI 10.1111/j.2042-7158.2011.01264.x
   Ji Ru-Rong, 2004, Sci STKE, V2004, preE14
   Kala CP, 2006, J ETHNOBIOL ETHNOMED, V2, DOI 10.1186/1746-4269-2-32
   Kandhare AD, 2012, FITOTERAPIA, V83, P650, DOI 10.1016/j.fitote.2012.01.010
   Kim JE, 2003, PHYTOTHER RES, V17, P481, DOI 10.1002/ptr.1179
   Kissin I, 2010, ANESTH ANALG, V110, P780, DOI 10.1213/ANE.0b013e3181cde882
   Kuhad A, 2008, EUR J PAIN, V12, P624, DOI 10.1016/j.ejpain.2007.10.008
   Kuhad A, 2008, INDIAN J EXP BIOL, V46, P108
   Kuwahata H., 2012, PHARM PHARMACOL-RUSS, V3, P397, DOI DOI 10.4236/PP.2012.34053
   Le Marchand L, 2002, BIOMED PHARMACOTHER, V56, P296, DOI 10.1016/S0753-3322(02)00186-5
   Li JWH, 2009, SCIENCE, V325, P161, DOI 10.1126/science.1168243
   Lima DF, 2012, J PHARM PHARMACOL, V64, P283, DOI 10.1111/j.2042-7158.2011.01401.x
   Liu M, 2012, PHARMACOL BIOCHEM BE, V102, P465, DOI 10.1016/j.pbb.2012.06.007
   Liu M, 2011, BIOL PHARM BULL, V34, P1877, DOI 10.1248/bpb.34.1877
   Mabley Jon G., 2005, Current Vascular Pharmacology, V3, P247, DOI 10.2174/1570161054368571
   Malan TP, 2001, PAIN, V93, P239, DOI 10.1016/S0304-3959(01)00321-9
   Mann John., 1992, MURDER MAGIC MED
   McKenna DJ, 1996, BEHAV BRAIN RES, V73, P109
   Meotti FC, 2006, BIOCHEM PHARMACOL, V72, P1707, DOI 10.1016/j.bcp.2006.08.028
   Middleton E., 1994, The flavonoids: Advances in research since 1986, P619
   Moher D, 2009, BMJ-BRIT MED J, V339, DOI [10.1016/j.ijsu.2010.02.007, 10.1371/journal.pmed.1000097, 10.1136/bmj.b2535, 10.1136/bmj.i4086, 10.1136/bmj.b2700, 10.1186/2046-4053-4-1, 10.1016/j.ijsu.2010.07.299]
   Murakami A, 2004, INT J CANCER, V110, P481, DOI 10.1002/ijc.20175
   MURAYAMA M, 1991, J ETHNOPHARMACOL, V35, P159, DOI 10.1016/0378-8741(91)90068-O
   Muthuraman A, 2011, J NAT MED-TOKYO, V65, P480, DOI 10.1007/s11418-011-0525-y
   Nackley AG, 2003, NEUROSCIENCE, V119, P747, DOI 10.1016/S0306-4522(03)00126-X
   Ngo LT, 2013, NAT PROD REP, V30, P584, DOI 10.1039/c3np20120a
   Nguelefack TB, 2010, J ETHNOPHARMACOL, V128, P567, DOI 10.1016/j.jep.2010.01.061
   Nijveldt RJ, 2001, AM J CLIN NUTR, V74, P418
   Omiya Y, 1999, JPN J PHARMACOL, V79, P295, DOI 10.1254/jjp.79.295
   Ou S, 2011, NEUROCHEM INT, V58, P564, DOI 10.1016/j.neuint.2011.01.016
   Petersen-Zeitz KR, 1999, PAIN, pS5, DOI 10.1016/S0304-3959(99)00132-3
   Pietta PG, 2000, J NAT PROD, V63, P1035, DOI 10.1021/np9904509
   Quartilho A, 2003, ANESTHESIOLOGY, V99, P955, DOI 10.1097/00000542-200310000-00031
   Quintao NLM, 2012, PHARMACOL BIOCHEM BE, V102, P302, DOI 10.1016/j.pbb.2012.05.005
   Raduner S, 2007, J NAT PROD, V70, P1010, DOI 10.1021/np060598+
   Raduner S, 2006, J BIOL CHEM, V281, P14192, DOI 10.1074/jbc.M601074200
   Rao B. R. R., 2012, Journal of Pharmacognosy, V3, P59
   Roeder E, 2013, PHARMAZIE, V68, P83, DOI 10.1691/ph.2013.2706
   Saadé NE, 2008, PROG NEUROBIOL, V86, P22, DOI 10.1016/j.pneurobio.2008.06.002
   SELTZER Z, 1990, PAIN, V43, P205, DOI 10.1016/0304-3959(90)91074-S
   SHAHIDI F, 1992, CRIT REV FOOD SCI, V32, P67, DOI 10.1080/10408399209527581
   Sharma S, 2006, EUR J PHARMACOL, V536, P256, DOI 10.1016/j.ejphar.2006.03.006
   Sharma S, 2006, PHARMACOLOGY, V76, P69, DOI 10.1159/000089720
   Sharma S, 2007, FUND CLIN PHARMACOL, V21, P89, DOI 10.1111/j.1472-8206.2006.00455.x
   da Silva KABS, 2011, PAIN, V152, P1872, DOI 10.1016/j.pain.2011.04.005
   Sounvoravong S, 2004, J PHARMACOL SCI, V94, P305, DOI 10.1254/jphs.94.305
   Staud R, 2011, RHEUM DIS CLIN N AM, V37, P9, DOI 10.1016/j.rdc.2010.11.009
   Suzuki Y, 1993, Nihon Yakurigaku Zasshi, V102, P399
   Taki Masanori, 1998, Natural Medicines, V52, P343
   Tiwari V, 2011, EUR J PAIN, V15, P286, DOI 10.1016/j.ejpain.2010.07.005
   Urban MO, 1999, P NATL ACAD SCI USA, V96, P7687, DOI 10.1073/pnas.96.14.7687
   Valsecchi AE, 2008, J NEUROCHEM, V107, P230, DOI 10.1111/j.1471-4159.2008.05614.x
   Vincent AM, 2002, ANN NY ACAD SCI, V959, P368, DOI 10.1111/j.1749-6632.2002.tb02108.x
   Wang ZQ, 2004, J PHARMACOL EXP THER, V309, P869, DOI 10.1124/jpet.103.064154
   Wink M., 1999, BIOCH PLANT SECONDAR, P1
   Woolf CJ, 1999, LANCET, V353, P1959, DOI 10.1016/S0140-6736(99)01307-0
   Xu CS, 2012, BRAIN RES BULL, V87, P37, DOI 10.1016/j.brainresbull.2011.10.007
   Xu H, 2006, J ETHNOPHARMACOL, V103, P392, DOI 10.1016/j.jep.2005.08.050
   Xu Y, 2012, PHARMACOL BIOCHEM BE, V101, P504, DOI 10.1016/j.pbb.2012.02.009
   Zimmermann M, 2001, EUR J PHARMACOL, V429, P23, DOI 10.1016/S0014-2999(01)01303-6
NR 100
TC 82
Z9 85
U1 0
U2 35
PU WILEY
PI HOBOKEN
PA 111 RIVER ST, HOBOKEN 07030-5774, NJ USA
SN 1742-7835
EI 1742-7843
J9 BASIC CLIN PHARMACOL
JI Basic Clin. Pharmacol. Toxicol.
PD JUN
PY 2014
VL 114
IS 6
BP 442
EP 450
DI 10.1111/bcpt.12178
PG 9
WC Pharmacology & Pharmacy; Toxicology
WE Science Citation Index Expanded (SCI-EXPANDED)
SC Pharmacology & Pharmacy; Toxicology
GA AG8DO
UT WOS:000335649200004
PM 24252102
OA Bronze
DA 2025-07-26
ER

PT J
AU Galuppo, M
   Giacoppo, S
   Bramanti, P
   Mazzon, E
AF Galuppo, Maria
   Giacoppo, Sabrina
   Bramanti, Placido
   Mazzon, Emanuela
TI Use of Natural Compounds in the Management of Diabetic Peripheral
   Neuropathy
SO MOLECULES
LA English
DT Review
DE diabetes; diabetic peripheral neuropathy; neuropathic pain;
   complementary and alternative medicine; phenolic compounds;
   cannabinoids; alkaloids
ID GUILLAIN-BARRE-SYNDROME; MULTIPLE-SCLEROSIS; VITAMIN-B12 DEFICIENCY;
   HERBAL MEDICINE; DOUBLE-BLIND; PAIN; GABAPENTIN; EFFICACY;
   COMPLEMENTARY; MECHANISMS
AB Nephropathy, retinopathy cardiomyopathy and peripheral neuropathy are all recognized as important complications in about 50% of diabetes mellitus (DM) patients, mostly related to a poor glycemic control or to an improper management of this pathology. In any case, amongst others, diabetic peripheral neuropathy (DPN) seems the leading and most painful complication usually affecting many DM patients. For this reason, this work was conceived to review the large variety of strategies adopted for management of DPN, starting from the most conventional therapies to arrive at alternative approaches. From this perspective, both the most popular pharmacological treatments used to respond to the poorly effect of common analgesics-non-steroidal anti-inflammatory drugs (NSAIDS) and opioids-understood as gabapentin vs. pregabalin clinical use, and the guidelines provided by Oriental Medicine as well as by a long list of natural compounds that many authors identify as possible therapeutic or alternative agents to replace or to combine with the existing therapies will be included. Moreover, in the effort to provide the widest panel of remedies, the most antique techniques of acupuncture and electrostimulation will be considered as alternative, which are useful approaches to take into account in any non-pharmacological strategy for DPN management.
C1 [Galuppo, Maria; Giacoppo, Sabrina; Bramanti, Placido; Mazzon, Emanuela] IRCCS Ctr Neurolesi Bonino Pulejo, I-98124 Messina, Italy.
C3 IRCCS Bonino Pulejo
RP Mazzon, E (通讯作者)，IRCCS Ctr Neurolesi Bonino Pulejo, Via Prov Palermo,SS 113, I-98124 Messina, Italy.
EM emazzon.irccs@gmail.com
RI Bramanti, Placido/K-5117-2016; Mazzon, Emanuela/AAL-4334-2020; Galuppo,
   Maria/MVT-6655-2025
OI Galuppo, Maria Letteria/0000-0002-6544-576X; mazzon,
   emanuela/0000-0002-5073-717X; Giacoppo, Sabrina/0000-0002-4793-6725;
   Bramanti, Placido/0000-0003-0394-8166; 
CR Aloisi AM, 2011, PSYCHONEUROENDOCRINO, V36, P1032, DOI 10.1016/j.psyneuen.2010.12.017
   [Anonymous], 2011, Cent Eur J Public Health, V19, P138
   [Anonymous], 1986, Pain Suppl, V3, pS1
   [Anonymous], 2011, USO FARMACI ITALIA R
   [Anonymous], 2013, EVID BASED COMPLEMEN
   Astin JA, 1998, ARCH INTERN MED, V158, P2303, DOI 10.1001/archinte.158.21.2303
   Auñon-Calles D, 2013, PHARMACOL RES, V74, P87, DOI 10.1016/j.phrs.2013.06.002
   Barbano Richard, 2003, Curr Pain Headache Rep, V7, P169, DOI 10.1007/s11916-003-0070-9
   Baron R, 2000, CLIN J PAIN, V16, pS12, DOI 10.1097/00002508-200006001-00004
   Baruah Manash P, 2012, Indian J Endocrinol Metab, V16, pS532, DOI 10.4103/2230-8210.105569
   Baschnagel AM, 2014, CLIN NEUROL NEUROSUR, V117, P107, DOI 10.1016/j.clineuro.2013.12.003
   Bell DSH, 2010, SOUTH MED J, V103, P265, DOI 10.1097/SMJ.0b013e3181ce0e4d
   Bhanot A, 2010, PHARMACOGN RES, V2, P374, DOI 10.4103/0974-8490.75460
   Blommel ML, 2007, AM J HEALTH-SYST PH, V64, P1475, DOI 10.2146/ajhp060371
   Borg C, 2014, J PAIN RES, V7, P81, DOI 10.2147/JPR.S49236
   Borsook D, 2012, BRAIN, V135, P320, DOI 10.1093/brain/awr271
   Brefel-Courbon C, 2013, PARKINSONISM RELAT D, V19, P548, DOI 10.1016/j.parkreldis.2013.02.003
   Canaway R, 2013, J ALTERN COMPLEM MED, V19, P882, DOI 10.1089/acm.2012.0617
   Chen W, 2011, FORSCH KOMPLEMENTMED, V18, P134, DOI 10.1159/000328457
   Chong MS, 2007, DRUGS, V67, P569, DOI 10.2165/00003495-200767040-00006
   Derry S, 2013, COCHRANE DB SYST REV, DOI 10.1002/14651858.CD007393.pub3
   Dworkin RH, 2007, PAIN, V132, P237, DOI 10.1016/j.pain.2007.08.033
   Espelt A, 2013, GAC SANIT, V27, P494, DOI 10.1016/j.gaceta.2013.03.002
   Feng Chang-Gen, 2005, Zhongguo Zhong Yao Za Zhi, V30, P1496
   Fries CJ, 2008, CAN FAM PHYSICIAN, V54, P1570
   Gil-Nuñez A, 2009, NEUROLOGIA, V24, P446
   Gong Ya-Hong, 2011, Acta Anaesthesiol Taiwan, V49, P16, DOI 10.1016/j.aat.2011.01.003
   Ha AD, 2012, MOVEMENT DISORD, V27, P485, DOI 10.1002/mds.23959
   Halat KM, 2003, J AM BOARD FAM PRACT, V16, P47, DOI 10.3122/jabfm.16.1.47
   Hannon HE, 2013, MAR DRUGS, V11, P680, DOI 10.3390/md11030680
   Heidland August, 2013, Clin Nephrol, V79 Suppl 1, pS12
   Horrobin D F, 1983, Rev Pure Appl Pharmacol Sci, V4, P339
   HORROBIN DF, 1988, PROSTAG LEUKOTR ESS, V31, P181
   HORROBIN DF, 1993, AM J CLIN NUTR, V57, P732
   Huang SM, 2008, MOL NUTR FOOD RES, V52, P940, DOI 10.1002/mnfr.200700360
   Jadon A, 2007, J ETHNOPHARMACOL, V109, P214, DOI 10.1016/j.jep.2006.07.033
   JAGIRDAR PC, 1989, AM J CHINESE MED, V17, P135, DOI 10.1142/S0192415X89000218
   JASPAN JB, 1995, HOSP PRACT, V30, P55, DOI 10.1080/21548331.1995.11443270
   Jha Mithilesh Kumar, 2012, Immune Netw, V12, P41, DOI 10.4110/in.2012.12.2.41
   Ji HF, 2009, EMBO REP, V10, P194, DOI 10.1038/embor.2009.12
   Johnson JR, 2013, J PAIN SYMPTOM MANAG, V46, P207, DOI 10.1016/j.jpainsymman.2012.07.014
   Kabore R, 2004, REV NEUROL-FRANCE, V160, P821, DOI 10.1016/S0035-3787(04)71037-1
   Kar A, 2003, J ETHNOPHARMACOL, V84, P105, DOI 10.1016/S0378-8741(02)00144-7
   Kasuya Daichi, 2012, Rinsho Shinkeigaku, V52, P1290
   Khalil H, 2013, INT J EVID-BASED HEA, V11, P77, DOI 10.1111/1744-1609.12010
   Khan N, 2014, INFLAMMOPHARMACOLOGY, V22, P1, DOI 10.1007/s10787-013-0195-3
   Kidd BL, 2001, BRIT J ANAESTH, V87, P3, DOI 10.1093/bja/87.1.3
   Ko SH, 2010, DIABETIC MED, V27, P1033, DOI 10.1111/j.1464-5491.2010.03054.x
   Koltzenburg M, 2001, CURR OPIN NEUROL, V14, P641, DOI 10.1097/00019052-200110000-00014
   Kucherenko N V, 2001, Klin Khir, P22
   Kumar D, 1997, DIABETES CARE, V20, P1702, DOI 10.2337/diacare.20.11.1702
   Kumar K, 2008, NEUROSURGERY, V63, P762, DOI 10.1227/01.NEU.0000325731.46702.D9
   Kuritzky L, 2010, J FAM PRACTICE, V59, pS15
   Lantion-Ang LC, 2000, DIABETES RES CLIN PR, V50, pS29, DOI 10.1016/S0168-8227(00)00176-5
   Malik Z. A., 2013, Advances in Bioscience and Biotechnology, V4, P356, DOI 10.4236/abb.2013.43047
   Mannion RJ, 2000, CLIN J PAIN, V16, pS144
   Mäntyselkä P, 2001, PHARM WORLD SCI, V23, P232, DOI 10.1023/A:1014550614037
   Mehrpour O, 2013, INDIAN J ANAESTH, V57, P86, DOI 10.4103/0019-5049.108584
   Motomura K, 2009, J AGR FOOD CHEM, V57, P7666, DOI 10.1021/jf9007168
   Mou J, 2014, CLIN J PAIN, V30, P286, DOI 10.1097/AJP.0b013e31829a4ced
   Moulin DE, 1998, NEUROL CLIN, V16, P889, DOI 10.1016/S0733-8619(05)70103-1
   Narayan KMV, 2000, DIABETES RES CLIN PR, V50, pS77
   Nardini M, 1998, FREE RADICAL BIO MED, V25, P1098, DOI 10.1016/S0891-5849(98)00180-4
   O'Connor AB, 2009, AM J MED, V122, pS22, DOI 10.1016/j.amjmed.2009.04.007
   Oberlin BS, 2013, NUTRIENTS, V5, P4462, DOI 10.3390/nu5114462
   Pandey CK, 2002, ANESTH ANALG, V95, P1719, DOI 10.1097/00000539-200212000-00046
   Patel A, 2005, J HUM HYPERTENS, V19, pS27, DOI 10.1038/sj.jhh.1001890
   Pelagio-Flores R, 2011, PLANT CELL PHYSIOL, V52, P490, DOI 10.1093/pcp/pcr006
   Piao YL, 2012, EVID-BASED COMPL ALT, V2012, DOI 10.1155/2012/191632
   Pozzilli C, 2013, EXPERT REV NEUROTHER, V13, P49, DOI 10.1586/14737175.2013.865877
   Rana A.Q., 2014, FUNCT NEUROL, V28, P1
   Ristagno G, 2012, J AGR FOOD CHEM, V60, P5859, DOI 10.1021/jf2049323
   Ruts L, 2012, PAIN, V153, P399, DOI 10.1016/j.pain.2011.10.037
   Ryvlin P, 2005, EUR J NEUROL, V12, P12, DOI 10.1111/j.1468-1331.2005.01327.x
   Selvarajah D, 2010, DIABETES CARE, V33, P128, DOI 10.2337/dc09-1029
   Serpell MG, 2013, J NEUROL, V260, P285, DOI 10.1007/s00415-012-6634-z
   Shih C.C., 2013, PHYTOTHER RES, V74, P87
   Snedecor SJ, 2014, PAIN PRACT, V14, P167, DOI 10.1111/papr.12054
   Solaro C, 2007, NEUROL SCI, V28, P156, DOI 10.1007/s10072-007-0811-3
   Sophie M, 2012, CNS DRUGS, V26, P937, DOI 10.1007/s40263-012-0005-2
   Suehiro K, 2013, LIFE SCI, V92, P1138, DOI 10.1016/j.lfs.2013.04.015
   Svendsen KB, 2004, BMJ-BRIT MED J, V329, P253, DOI 10.1136/bmj.38149.566979.AE
   Szallasi A, 1999, PHARMACOL REV, V51, P159
   Tkaczyk Marek, 2012, Przegl Lek, V69, P1095
   Toda S, 2000, PHYTOTHER RES, V14, P294, DOI 10.1002/1099-1573(200006)14:4<294::AID-PTR627>3.0.CO;2-6
   Tong YQ, 2010, J ACUPUNCT MERIDIAN, V3, P95, DOI 10.1016/S2005-2901(10)60018-0
   Toth C, 2010, ANN NEUROL, V68, P28, DOI 10.1002/ana.22021
   Tou WI, 2013, SCI REP-UK, V3, DOI 10.1038/srep00844
   Treede RD, 2008, NEUROLOGY, V70, P1630, DOI 10.1212/01.wnl.0000282763.29778.59
   Tripathi M, 2000, CRIT CARE MED, V28, P655, DOI 10.1097/00003246-200003000-00009
   Votrubec M, 2013, AUST FAM PHYSICIAN, V42, P92
   Woolf CJ, 2010, J CLIN INVEST, V120, P3742, DOI 10.1172/JCI45178
   Xu HB, 2012, J ETHNOPHARMACOL, V143, P701, DOI 10.1016/j.jep.2012.07.034
   Zareba G, 2005, DRUG TODAY, V41, P509, DOI 10.1358/dot.2005.41.8.910482
   Zatalia St Rabiul, 2013, Acta Med Indones, V45, P141
   Zhang JL, 2013, BRAIN RES, V1493, P13, DOI 10.1016/j.brainres.2012.11.032
   Zhang LX, 2013, J PAIN, V14, P590, DOI 10.1016/j.jpain.2013.01.768
   Zhou MK, 2013, COCHRANE DB SYST REV, DOI 10.1002/14651858.CD007963.pub2
   Ziegler D, 2007, DIABETES CARE, V30, P664, DOI 10.2337/dc06-2009
   Zochodne DW, 2007, MUSCLE NERVE, V36, P144, DOI 10.1002/mus.20785
   Zou DW, 2013, EVID-BASED COMPL ALT, V2013, DOI 10.1155/2013/989670
NR 101
TC 31
Z9 37
U1 1
U2 39
PU MDPI
PI BASEL
PA ST ALBAN-ANLAGE 66, CH-4052 BASEL, SWITZERLAND
EI 1420-3049
J9 MOLECULES
JI Molecules
PD MAR
PY 2014
VL 19
IS 3
BP 2877
EP 2895
DI 10.3390/molecules19032877
PG 19
WC Biochemistry & Molecular Biology; Chemistry, Multidisciplinary
WE Science Citation Index Expanded (SCI-EXPANDED)
SC Biochemistry & Molecular Biology; Chemistry
GA AH0RB
UT WOS:000335826800011
PM 24603557
OA Green Published, gold, Green Submitted
DA 2025-07-26
ER

PT J
AU Niisato, N
   Marunaka, Y
AF Niisato, Naomi
   Marunaka, Yoshinori
TI Therapeutic potential of multifunctional myricetin for treatment of type
   2 diabetes mellitus
SO FRONTIERS IN NUTRITION
LA English
DT Review
DE T2DM; GLP-1; myricetin; hyperglycemia; insulin resistance; flavonoid;
   pancreatic beta-cell
ID INHIBITS AMYLOID FORMATION; NLRP3 INFLAMMASOME; INSULIN-RESISTANCE;
   ALPHA-GLUCOSIDASE; POLYPEPTIDE; FLAVONOIDS; SECRETION; AMYLASE; CELLS;
   GLP-1
AB Type 2 diabetes mellitus (T2DM) is a metabolic disorder characterized by chronic hyperglycemia, insulin resistance, and insufficient insulin secretion. It is considered that chronic hyperglycemia causes serious problems due to diabetic complications such as retinopathy, nephropathy, and neuropathy. Primarily, treatment in T2DM is pharmacologically tried by using drugs that are insulin sensitizers, insulin secretagogues, a-glucosidase inhibitors, and glucose transporter inhibitors. However, long-term application of these drugs frequently induces various harmful side effects, suggesting that the importance of taking advantage of natural products like phytochemicals. Accordingly, flavonoids, a group of phytochemicals, have attracted attention as components of natural products which are effective in the treatment of several diseases containing T2DM and are strongly recommended as food supplements to ameliorate T2DM-related complications. Several well-studied flavonoids such as quercetin and catechin are known to have anti-diabetic, anti-obesity, and anti-hypertensive actions, although a huge number of flavonoids are still under investigation and their actions are not fully understood. In this situation, myricetin is being shown to be a multiple bioactive compound to prevent and/or suppress hyperglycemia through inhibiting digestion and uptake of saccharides and enhancing insulin secretion as a possible GLP-1 receptor agonist, and to ameliorate T2DM-related complications by protecting endothelial cells from oxidative stress induced by hyperglycemia. In this review, we summarize the multiple effects of myricetin on the targets of T2DM treatment, comparing with different flavonoids.
C1 [Niisato, Naomi] Kyoto Univ Adv Sci, Fac Hlth & Med Sci, Dept Hlth & Sports Sci, Kameoka, Japan.
   [Niisato, Naomi; Marunaka, Yoshinori] Kyoto Ind Hlth Assoc, Med Res Inst, Kyoto, Japan.
   [Marunaka, Yoshinori] Ritsumeikan Univ, Res Unit Epithelial Physiol, Res Org Sci & Technol, Kusatsu, Japan.
   [Marunaka, Yoshinori] Kyoto Prefectural Univ Med, Grad Sch Med Sci, Kyoto, Japan.
C3 Ritsumeikan University; Kyoto Prefectural University of Medicine
RP Niisato, N (通讯作者)，Kyoto Univ Adv Sci, Fac Hlth & Med Sci, Dept Hlth & Sports Sci, Kameoka, Japan.; Niisato, N; Marunaka, Y (通讯作者)，Kyoto Ind Hlth Assoc, Med Res Inst, Kyoto, Japan.; Marunaka, Y (通讯作者)，Ritsumeikan Univ, Res Unit Epithelial Physiol, Res Org Sci & Technol, Kusatsu, Japan.; Marunaka, Y (通讯作者)，Kyoto Prefectural Univ Med, Grad Sch Med Sci, Kyoto, Japan.
EM niisato.naomi@kuas.ac.jp; marunaka@koto.kpu-m.ac.jp
FU Japan Society of the Promotion of Science (JSPS KAKENHI) [JP18H03182,
   JP21H03368]; Grants-in-Aid for Scientific Research [23K21626] Funding
   Source: KAKEN
FX Funding This work was funded by Grants-in-Aid for Scientific Research
   (B) from the Japan Society of the Promotion of Science (JSPS KAKENHI
   Grant Number JP18H03182 and JP21H03368) to YM.
CR Ahrens MJ, 2013, J MED FOOD, V16, P211, DOI 10.1089/jmf.2012.0069
   Amer Diabet Assoc, 2010, DIABETES CARE, V33, pS11, DOI [10.2337/dc10-S062, 10.2337/dc10-S011, 10.2337/dc12-s011, 10.2337/dc13-S011, 10.2337/dc14-S081, 10.2337/dc11-S011, 10.2337/dc13-S067, 10.2337/dc12-s064, 10.2337/dc11-S062]
   Aminzadeh A, 2020, CELL BIOCHEM FUNCT, V38, P12, DOI 10.1002/cbf.3442
   Basciano Heather, 2005, Nutr Metab (Lond), V2, P5, DOI 10.1186/1743-7075-2-5
   Ceriello A, 2016, REV ENDOCR METAB DIS, V17, P111, DOI 10.1007/s11154-016-9341-8
   Chagas Maria do Socorro S., 2022, Oxidative Medicine and Cellular Longevity, V2022, P9966750, DOI 10.1155/2022/9966750
   Chao EC, 2010, NAT REV DRUG DISCOV, V9, P551, DOI 10.1038/nrd3180
   COOPER GJS, 1987, P NATL ACAD SCI USA, V84, P8628, DOI 10.1073/pnas.84.23.8628
   Czech MP, 2017, NAT MED, V23, P804, DOI 10.1038/nm.4350
   Dai Y, 2014, CARDIOVASC DRUG THER, V28, P425, DOI 10.1007/s10557-014-6539-4
   DiNicolantonio JJ, 2015, OPEN HEART, V2, DOI 10.1136/openhrt-2015-000327
   Dixit VD, 2013, DIABETES, V62, P22, DOI 10.2337/db12-1115
   Donath MY, 2014, NAT REV DRUG DISCOV, V13, P465, DOI 10.1038/nrd4275
   Dubey Richa, 2021, Biol Chem, V402, P179, DOI 10.1515/hsz-2020-0176
   Figueiredo-González M, 2016, J PHARMACEUT BIOMED, V118, P322, DOI 10.1016/j.jpba.2015.10.042
   FRIDOLF T, 1991, PANCREAS, V6, P208, DOI 10.1097/00006676-199103000-00013
   Fu MH, 2021, BIOORG CHEM, V115, DOI 10.1016/j.bioorg.2021.105235
   GIORDANO E, 1991, J CLIN INVEST, V87, P2178, DOI 10.1172/JCI115251
   Hosogi S, 2023, BIOMED RES-TOKYO, V44, P17, DOI 10.2220/biomedres.44.17
   Jia YJ, 2019, J AGR FOOD CHEM, V67, P10521, DOI 10.1021/acs.jafc.9b04943
   Kandasamy N, 2014, TOXICOL APPL PHARM, V279, P173, DOI 10.1016/j.taap.2014.05.014
   KIEKENS R, 1992, J CLIN INVEST, V89, P117, DOI 10.1172/JCI115551
   Koh YQ, 2022, HELIYON, V8, DOI 10.1016/j.heliyon.2022.e10131
   Kwon O, 2007, FASEB J, V21, P366, DOI 10.1096/fj.06-6620com
   Lalitha N, 2020, PLOS ONE, V15, DOI 10.1371/journal.pone.0231543
   Lê KA, 2006, CURR OPIN CLIN NUTR, V9, P469, DOI 10.1097/01.mco.0000232910.61612.4d
   Li Y, 2017, FASEB J, V31, P2603, DOI 10.1096/fj.201601339R
   Liu IM, 2007, LIFE SCI, V81, P1479, DOI 10.1016/j.lfs.2007.08.045
   Liu IM, 2005, PLANTA MED, V71, P617, DOI 10.1055/s-2005-871266
   Liu YL, 2020, RSC ADV, V10, P29347, DOI 10.1039/d0ra05015f
   Ma JX, 2022, FRONT ENDOCRINOL, V13, DOI 10.3389/fendo.2022.915603
   Marunaka Y, 2018, CURR MED CHEM, V25, P4876, DOI 10.2174/0929867323666160919095043
   Mazzola Nissa, 2012, Am J Manag Care, V18, pS17
   Meng FL, 2010, BIOCHEMISTRY-US, V49, P8127, DOI 10.1021/bi100939a
   Meng YH, 2016, PLANT FOOD HUM NUTR, V71, P444, DOI 10.1007/s11130-016-0581-2
   Noor H, 2012, PROTEIN SCI, V21, P373, DOI 10.1002/pro.2023
   Pala L, 2005, DIABETOLOGIA, V48, P1168, DOI 10.1007/s00125-005-1749-8
   Qian JQ, 2022, NAT PROD RES, V36, P6177, DOI 10.1080/14786419.2022.2058941
   Teng H, 2023, CRIT REV FOOD SCI, V63, P378, DOI 10.1080/10408398.2021.1947772
   Wang TY, 2018, ASIAN J PHARM SCI, V13, P12, DOI 10.1016/j.ajps.2017.08.004
   WESTERMARK P, 1987, LANCET, V2, P623
   Yang B, 2018, TRENDS FOOD SCI TECH, V79, P116, DOI 10.1016/j.tifs.2018.07.006
   Yao ZX, 2019, NUTR RES, V68, P82, DOI 10.1016/j.nutres.2019.06.004
   Ying XZ, 2020, EUR J PHARMACOL, V866, DOI 10.1016/j.ejphar.2019.172805
   Li YX, 2022, PHARMACEUTICALS-BASE, V15, DOI 10.3390/ph15020173
   Zelus Casey, 2012, Open Biochem J, V6, P66, DOI 10.2174/1874091X01206010066
   Zhao ZQ, 2022, BIOMED PHARMACOTHER, V153, DOI 10.1016/j.biopha.2022.113530
NR 47
TC 21
Z9 21
U1 2
U2 21
PU FRONTIERS MEDIA SA
PI LAUSANNE
PA AVENUE DU TRIBUNAL FEDERAL 34, LAUSANNE, CH-1015, SWITZERLAND
SN 2296-861X
J9 FRONT NUTR
JI Front. Nutr.
PD MAY 26
PY 2023
VL 10
AR 1175660
DI 10.3389/fnut.2023.1175660
PG 6
WC Nutrition & Dietetics
WE Science Citation Index Expanded (SCI-EXPANDED)
SC Nutrition & Dietetics
GA I5QL3
UT WOS:001003324100001
PM 37305094
OA gold, Green Published
DA 2025-07-26
ER

PT J
AU Saeed, M
   Tasleem, M
   Shoib, A
   Kausar, MA
   Sulieman, AME
   Alabdallah, NM
   El Asmar, Z
   Abdelgadir, A
   Al-Shammary, A
   Alam, MJ
   Badroui, R
   Zahin, M
AF Saeed, Mohd
   Tasleem, Munazzah
   Shoib, Ambreen
   Kausar, Mohd Adnan
   Sulieman, Abdel Moneim E.
   Alabdallah, Nadiyah M.
   El Asmar, Zeina
   Abdelgadir, Abdelmuhsin
   Al-Shammary, Asma
   Alam, Md Jahoor
   Badroui, Riadh
   Zahin, Maryam
TI Identification of Putative Plant-Based ALR-2 Inhibitors to Treat
   Diabetic Peripheral Neuropathy
SO CURRENT ISSUES IN MOLECULAR BIOLOGY
LA English
DT Article
DE pharmacophore; structure-based drug design; NuBBE(DB); ADMET; molecular
   docking
ID ALDOSE REDUCTASE INHIBITOR; MOLECULAR DOCKING; EPALRESTAT;
   COMPLICATIONS; POWERFUL; BIOLOGY
AB Diabetic peripheral neuropathy (DPN) is a common diabetes complication (DM). Aldose reductase -2 (ALR-2) is an oxidoreductase enzyme that is most extensively studied therapeutic target for diabetes-related complications that can be inhibited by epalrestat, which has severe adverse effects; hence the discovery of potent natural inhibitors is desired. In response, a pharmacophore model based on the properties of eplarestat was generated. The specified pharmacophore model searched the NuBBE(DB) database of natural compounds for prospective lead candidates. To assess the drug-likeness and ADMET profile of the compounds, a series of in silico filtering procedures were applied. The compounds were then put through molecular docking and interaction analysis. In comparison to the reference drug, four compounds showed increased binding affinity and demonstrated critical residue interactions with greater stability and specificity. As a result, we have identified four potent inhibitors: ZINC000002895847, ZINC000002566593, ZINC000012447255, and ZINC000065074786, that could be used as pharmacological niches to develop novel ALR-2 inhibitors.
C1 [Saeed, Mohd; Sulieman, Abdel Moneim E.; El Asmar, Zeina; Abdelgadir, Abdelmuhsin; Alam, Md Jahoor; Badroui, Riadh] Univ Hail, Coll Sci, Dept Biol, POB 2240, Hail 81451, Saudi Arabia.
   [Tasleem, Munazzah] Univ Elect Sci & Technol China, Sch Elect Sci & Engn, Chengdu 610054, Peoples R China.
   [Shoib, Ambreen] Jazan Univ, Coll Pharm, Dept Clin Pharm, POB 114, Jazan 45142, Saudi Arabia.
   [Kausar, Mohd Adnan] Univ Hail, Coll Med, Dept Biochem, POB 2240, Hail 81451, Saudi Arabia.
   [Alabdallah, Nadiyah M.] Imam Abdulrahman Bin Faisal Univ, Coll Sci, Dept Biol, POB 1982, Dammam 31441, Saudi Arabia.
   [Al-Shammary, Asma] Univ Hail, Coll Publ Hlth & Hlth Informat, Dept Publ Hlth, POB 2240, Hail 81451, Saudi Arabia.
   [Badroui, Riadh] Univ Tunis El Manar, Med Fac Tunis, Sect Histol Cytol, Tunis 1007, Tunisia.
   [Zahin, Maryam] Univ Louisville, James Graham Brown Canc Ctr, Louisville, KY 40292 USA.
C3 University Ha'il; University of Electronic Science & Technology of
   China; Jazan University; University Ha'il; Imam Abdulrahman Bin Faisal
   University; University Ha'il; Universite de Tunis-El-Manar; Faculte de
   Medecine de Tunis (FMT); University of Louisville
RP Saeed, M (通讯作者)，Univ Hail, Coll Sci, Dept Biol, POB 2240, Hail 81451, Saudi Arabia.
EM mo.saeed@uoh.edu.sa; munazzah.t@gmail.com; as@gmail.com; mak@gmail.com;
   lhadi@hotmail.com; nmalabdallah@iau.edu.sa; zeinaelasmar@gmail.com;
   abdelmuhsin@yahoo.com; dr.asma.alshammary@gmail.com; j.alam@uoh.edu.sa;
   badraouir@yahoo.fr; maryam.zahin@louisville.edu
RI Kausar, Mohd/AAE-9758-2020; Asmar, Zeina/AAR-7053-2021; tasleem,
   munazzah/AFJ-6699-2022; Alabdallah, Nadiyah/AAE-7100-2021; Saeed,
   Mohd/AAG-3896-2020; ALAM, MD JAHOOR/AAR-8528-2021; Abdel-Muhsin,
   Abdel-Muhsin/GQZ-7548-2022; Kausar, Mohd Adnan/AAE-9758-2020; Sulieman,
   Abdel Moneim/GLT-3332-2022; Badraoui, Riadh/AAG-8570-2021; Alshammary,
   Asma/HKM-4380-2023; Alam, MD JAHOOR/AAR-8528-2021
OI tasleem, munazzah/0000-0002-4811-2154; Abdelmuhsin,
   Abdelmuhsin/0000-0003-1430-8308; ALAM, MD JAHOOR/0000-0003-0144-6517;
   Kausar, Mohd Adnan/0000-0002-8931-9290; Al-Shammary,
   Asma/0000-0003-3247-4422; Saeed, Mohd/0000-0003-3443-386X; 
FU Scientific Research Deanship at the University of Ha'il, Saudi Arabia
   [RG-20 137]
FX This research has been funded by Scientific Research Deanship at the
   University of Ha'il, Saudi Arabia, through project number (RG-20 137).
CR Akhter M, 2017, INT BIODETER BIODEGR, V122, P82, DOI 10.1016/j.ibiod.2017.04.021
   Barillari C, 2008, J CHEM INF MODEL, V48, P1396, DOI 10.1021/ci800064z
   BOHM HJ, 1992, J COMPUT AID MOL DES, V6, P593, DOI 10.1007/BF00126217
   Brownlee M, 2005, DIABETES, V54, P1615, DOI 10.2337/diabetes.54.6.1615
   Burley SK, 2021, NUCLEIC ACIDS RES, V49, pD437, DOI 10.1093/nar/gkaa1038
   Chandra A, 2022, J BIOMOL STRUCT DYN, V40, P6534, DOI 10.1080/07391102.2021.1886174
   Choudhary S, 2022, J BIOMOL STRUCT DYN, V40, P6052, DOI 10.1080/07391102.2021.1875878
   Fatima S, 2020, FUTURE MED CHEM, V12, P69, DOI 10.4155/fmc-2019-0206
   GOTO Y, 1995, BIOMED PHARMACOTHER, V49, P269, DOI 10.1016/0753-3322(96)82642-4
   Greenidge PA, 1998, J MED CHEM, V41, P2503, DOI 10.1021/jm9708691
   Hopkins AL, 2014, NAT REV DRUG DISCOV, V13, P105, DOI 10.1038/nrd4163
   Hotta N, 2006, DIABETES CARE, V29, P1538, DOI 10.2337/dc05-2370
   Li QR, 2016, NEURAL REGEN RES, V11, P345, DOI 10.4103/1673-5374.177745
   Meng XY, 2011, CURR COMPUT-AID DRUG, V7, P146
   Morsi M, 2018, J CELL BIOCHEM, V119, P1249, DOI 10.1002/jcb.26261
   Naeem Z, 2015, INT J HEALTH SCI-IJH, V9, pV
   Oates PJ, 2002, INT REV NEUROBIOL, V50, P325
   Panigrahi SK, 2008, AMINO ACIDS, V34, P617, DOI 10.1007/s00726-007-0015-4
   Patil R, 2010, PLOS ONE, V5, DOI 10.1371/journal.pone.0012029
   Piao YL, 2012, EVID-BASED COMPL ALT, V2012, DOI 10.1155/2012/191632
   Pilon AC, 2017, SCI REP-UK, V7, DOI 10.1038/s41598-017-07451-x
   Pu QK, 2022, GREEN CHEM, V24, P3778, DOI 10.1039/d2gc00487a
   Rajendran BK, 2018, COMPUT STRUCT BIOTEC, V16, P450, DOI 10.1016/j.csbj.2018.10.005
   Ramesh M, 2014, EUR J MED CHEM, V71, P15, DOI 10.1016/j.ejmech.2013.10.023
   Ramirez MA, 2008, PHARMACOTHERAPY, V28, P646, DOI 10.1592/phco.28.5.646
   Saeed M, 2021, MOLECULES, V26, DOI 10.3390/molecules26133996
   Saeed M, 2021, MOLECULES, V26, DOI 10.3390/molecules26061549
   Shukla A, 2014, PLOS ONE, V9, DOI 10.1371/journal.pone.0100797
   Singh R, 2014, PHARMACOL RES, V80, P21, DOI 10.1016/j.phrs.2013.12.005
   Tasleem M, 2021, CURR ISSUES MOL BIOL, V43, P1805, DOI 10.3390/cimb43030127
   Tasleem M, 2014, LETT DRUG DES DISCOV, V11, P1177, DOI 10.2174/1570180811666140717190217
   Tesfaye Solomon, 2020, Eur Endocrinol, V16, P15, DOI 10.17925/EE.2020.16.1.15
   Thangapandian S, 2010, EUR J MED CHEM, V45, P4409, DOI 10.1016/j.ejmech.2010.06.024
   Vincent AM, 2013, HAND CLINIC, V115, P591, DOI 10.1016/B978-0-444-52902-2.00034-5
   Wu GS, 2003, J COMPUT CHEM, V24, P1549, DOI 10.1002/jcc.10306
   Zhang LP, 2013, FEBS LETT, V587, P3681, DOI 10.1016/j.febslet.2013.09.031
NR 36
TC 11
Z9 12
U1 1
U2 4
PU MDPI
PI BASEL
PA ST ALBAN-ANLAGE 66, CH-4052 BASEL, SWITZERLAND
SN 1467-3037
EI 1467-3045
J9 CURR ISSUES MOL BIOL
JI Curr. Issues Mol. Biol.
PD JUL
PY 2022
VL 44
IS 7
BP 2825
EP 2841
DI 10.3390/cimb44070194
PG 17
WC Biochemistry & Molecular Biology
WE Science Citation Index Expanded (SCI-EXPANDED)
SC Biochemistry & Molecular Biology
GA 3K2SX
UT WOS:000833932300001
PM 35877418
OA Green Published, gold
DA 2025-07-26
ER

PT J
AU Khanna, S
   Kumar, S
   Sharma, P
   Daksh, R
   Nandakumar, K
   Shenoy, RR
AF Khanna, Saumya
   Kumar, Sachindra
   Sharma, Pratyasha
   Daksh, Rajni
   Nandakumar, Krishnadas
   Shenoy, Rekha Raghuveer
TI Flavonoids regulating NLRP3 inflammasome: a promising approach in
   alleviating diabetic peripheral neuropathy
SO INFLAMMOPHARMACOLOGY
LA English
DT Review
DE Diabetic peripheral neuropathy; Inflammasome; NLRP3; Flavonoids;
   Hyperglycemia; Drug delivery
ID OXIDATIVE-NITROSATIVE STRESS; NERVE-CONDUCTION-VELOCITY;
   SPINAL-CORD-INJURY; ACUTE LUNG INJURY; INHIBITING NLRP3;
   NATURAL-PRODUCTS; RAT INVOLVEMENT; HYPERALGESIA; ACTIVATION; PAIN
AB A common and serious side effect of diabetes is diabetic peripheral neuropathy (DPN), which is characterised by gradual nerve damage brought on by oxidative stress, chronic inflammation, and prolonged hyperglycemia. Studies identify NLRP3 inflammasome as a key mediator in the pathogenesis of DPN, connecting neuroinflammation and neuronal damage to metabolic failure. Because of their strong anti-inflammatory and antioxidant qualities, flavonoids, a broad class of naturally occurring polyphenols, have drawn interest as potential treatments for DPN. The various ways that flavonoids affect the NLRP3 inflammasome and their potential as a treatment for DPN are examined in this review. It has been demonstrated that flavonoids prevent NLRP3 activation, which lowers the release of pro-inflammatory cytokines including IL-1 beta and IL-18 and causes neuroinflammation. Flavonoids work mechanistically by reducing oxidative stress, altering important signalling pathways, and blocking the activities of NF-kappa B and caspase-1, which are both essential for the activation of the NLRP3 inflammasome. Preclinical research has shown that flavonoids have strong neuroprotective benefits, and few clinical evidence also points to the potential of flavonoids to improve nerve function and lessen neuropathic pain in diabetic patients. The current review emphasises how flavonoids may be used as a treatment strategy to target inflammation in DPN caused by the NLRP3 inflammasome. By targeting important inflammatory pathways, flavonoids provide a new way to slow the progression of this debilitating illness. Further investigation into the mechanisms, clinical translation, and novel drug delivery techniques could enhance the therapeutic efficacy of diabetic peripheral neuropathy.Graphical abstractFlavonoid intervention in Diabetic Neuropathy and its role in NLRP3 Inflammasome
C1 [Khanna, Saumya; Kumar, Sachindra; Sharma, Pratyasha; Daksh, Rajni; Nandakumar, Krishnadas; Shenoy, Rekha Raghuveer] Manipal Acad Higher Educ, Manipal Coll Pharmaceut Sci, Dept Pharmacol, Manipal 576104, Karnataka, India.
C3 Manipal Academy of Higher Education (MAHE)
RP Shenoy, RR (通讯作者)，Manipal Acad Higher Educ, Manipal Coll Pharmaceut Sci, Dept Pharmacol, Manipal 576104, Karnataka, India.
EM rekha.shenoy@manipal.edu
RI Nandakumar, Krishnadas/H-3420-2019
FU Manipal Academy of Higher Education, Manipal; Manipal Academy of Higher
   Education
FX The authors acknowledge Manipal Academy of Higher Education for
   providing the T.M.A Pai Fellowship to Saumya Khanna.
CR Abo-Salem O. M., 2014, Macedonian Journal of Medical Sciences, V7, P424
   Addepalli V, 2018, BIOMED PHARMACOTHER, V108, P1517, DOI 10.1016/j.biopha.2018.09.179
   Ahmad MF, 2022, LIFE-BASEL, V12, DOI 10.3390/life12122111
   Al Mamun A, 2022, EUR J PHARMACOL, V928, DOI 10.1016/j.ejphar.2022.174991
   Al-Rejaie SS, 2015, NEUROL RES, V37, P924, DOI 10.1179/1743132815Y.0000000079
   Alay M, 2022, ADV CLIN EXP MED, V31, P427, DOI 10.17219/acem/144002
   Alenazi MM, 2014, DIABETIC MED, V31, P57
   AlSharari SD, 2014, TROP J PHARM RES, V13, P1429, DOI 10.4314/tjpr.v13i9.8
   Alsulays BB, 2025, J DRUG DELIV SCI TEC, V104, DOI 10.1016/j.jddst.2024.106490
   Amin I, 2020, Studies in Natural Products Chemistry. Vol 65. Bioactive Natural Products, V65, P271, DOI DOI 10.1016/B978-0-12-817905-5.00008-1
   Anjaneyulu M, 2003, PROG NEURO-PSYCHOPH, V27, P1001, DOI 10.1016/S0278-5846(03)00160-X
   Aparicio-Trejo OE, 2021, CLIN BIOENERGETICS, P611, DOI [10.1016/B978-0-12, DOI 10.1016/B978-0-12]
   Archoo S, 2022, HERBAL MED BOON HLTH, P345, DOI [10.1016/B978-0-323-90572-5.00030-5, DOI 10.1016/B978-0-323-90572-5.00030-5]
   Aziz MA, 2021, LIFE SCI, V268, DOI 10.1016/j.lfs.2020.118999
   Bacanli M, 2018, POLYPHENOLS PREVENTI, P37, DOI [10.1016/B978-0-12-813008-7.00004-7, DOI 10.1016/B978-0-12-813008-7.00004-7]
   Bachewal P, 2018, BIOFACTORS, V44, P109, DOI 10.1002/biof.1397
   Bak MJ, 2016, SEMIN CANCER BIOL, V40-41, P170, DOI 10.1016/j.semcancer.2016.03.001
   Baluchnejadmojarad T, 2012, IRAN J PHARM RES, V11, P1243
   Baluchnejadmojarad T, 2010, PHYTOTHER RES, V24, P1120, DOI 10.1002/ptr.3078
   Banerjee K, 2015, J COLLOID INTERF SCI, V453, P48, DOI 10.1016/j.jcis.2015.04.030
   Baum P, 2021, INT J MOL SCI, V22, DOI 10.3390/ijms221910835
   Blazovics A, 2021, INFLUENCE NUTRIENTS, P57, DOI [10.1016/B978-0-12-816488-4.00010-3, DOI 10.1016/B978-0-12-816488-4.00010-3]
   Botten D, 2015, J PHYS CHEM B, V119, P12860, DOI 10.1021/acs.jpcb.5b08737
   Cai ZX, 2021, SCI REP-UK, V11, DOI 10.1038/s41598-020-79276-0
   Caro-Ordieres T, 2020, J CLIN MED, V9, DOI 10.3390/jcm9020346
   Cassidy A, 2017, AM J CLIN NUTR, V105, P10, DOI 10.3945/ajcn.116.136051
   Chakraborty D, 2021, BIOMED PHARMACOTHER, V133, DOI 10.1016/j.biopha.2020.111039
   Chen FQ, 2018, BMC COMPLEM ALTERN M, V18, DOI 10.1186/s12906-018-2257-y
   Chen HW, 2019, TOXICOL APPL PHARM, V365, P19, DOI 10.1016/j.taap.2018.12.019
   Chen H, 2022, MOLECULES, V27, DOI 10.3390/molecules27092932
   Chen W, 2022, J NEUROINFLAMM, V19, DOI 10.1186/s12974-022-02669-7
   Chen Y, 2023, CELL MOL BIOL LETT, V28, DOI 10.1186/s11658-023-00462-9
   Chen YY, 2023, CCS CHEM, V5, P1697, DOI 10.31635/ccschem.022.202202171
   Chen Y, 2019, INT IMMUNOPHARMACOL, V71, P144, DOI 10.1016/j.intimp.2019.01.021
   Chen YC, 2024, BIOMEDICINES, V12, DOI 10.3390/biomedicines12030589
   Chundi V, 2016, J AYURVEDA INTEGR ME, V7, P231, DOI 10.1016/j.jaim.2016.08.001
   Cohen Kenneth, 2015, P T, V40, P372
   Comalada M, 2005, EUR J IMMUNOL, V35, P584, DOI 10.1002/eji.200425778
   Crozier A, 2010, MOL ASPECTS MED, V31, P446, DOI 10.1016/j.mam.2010.09.007
   Das A, 2021, BIOMED PHARMACOTHER, V142, DOI 10.1016/j.biopha.2021.112004
   de Souza MC, 2021, INFLAMMATION NATURAL, P69, DOI [10.1016/B978-0-12-819218, DOI 10.1016/B978-0-12-819218]
   Demir Y, 2020, DRUG DEVELOP RES, V81, P628, DOI 10.1002/ddr.21667
   Devi KP, 2019, NONVITAMIN AND NONMINERAL NUTRITIONAL SUPPLEMENTS, P321, DOI 10.1016/B978-0-12-812491-8.00046-1
   Dey A, 2017, BIOTECHNOL ADV, V35, P178, DOI 10.1016/j.biotechadv.2016.12.005
   Dias MC, 2021, MOLECULES, V26, DOI 10.3390/molecules26175377
   Dutra JM, 2021, FOOD CHEM, V359, DOI 10.1016/j.foodchem.2021.129975
   Dwivedi K, 2023, GELS-BASEL, V9, DOI 10.3390/gels9080671
   Eddouks M, 2014, STUD NAT PROD CHEM, V43, P351, DOI 10.1016/B978-0-444-63430-6.00011-4
   Eid SA, 2023, DIABETIC NEUROPATHY, P279, DOI [10.1007/978-3-031-15613-716, DOI 10.1007/978-3-031-15613-716]
   Fang HY, 2023, INFLAMMOPHARMACOLOGY, V31, P1715, DOI 10.1007/s10787-023-01249-2
   Farghadani R, 2023, BIOMED PHARMACOTHER, V165, DOI 10.1016/j.biopha.2023.115170
   Fedenko VS, 2017, J PLANT PHYSIOL, V212, P13, DOI 10.1016/j.jplph.2017.02.001
   [Anonymous], 2019, Nat Rev Dis Primers, V5, P42, DOI [10.1038/s41572-019-0092-1, 10.1038/s41572-019-0097-9]
   Feng WW, 2019, PHARMACOL RES, V142, P176, DOI 10.1016/j.phrs.2019.02.024
   Ganeshpurkar A, 2017, SAUDI PHARM J, V25, P149, DOI 10.1016/j.jsps.2016.04.025
   Gao ZH, 1999, BBA-GEN SUBJECTS, V1472, P643, DOI 10.1016/S0304-4165(99)00152-X
   Grote CW, 2011, EXP DIABETES RES, DOI 10.1155/2011/212571
   Grote CW, 2016, FRONT NEUROSCI-SWITZ, V10, DOI 10.3389/fnins.2016.00581
   Guan YL, 2022, ACTA BIOCH BIOPH SIN, V54, P1577, DOI 10.3724/abbs.2022137
   Guo J, 2018, HIV/AIDS: OXIDATIVE STRESS AND DIETARY ANTIOXIDANTS, P125, DOI 10.1016/B978-0-12-809853-0.00011-0
   Gupta A, 2019, NUTRACEUTICALS AND NATURAL PRODUCT PHARMACEUTICALS, P71, DOI 10.1016/B978-0-12-816450.1.00003-9
   Halevas EG, 2022, EUR J MED CHEM REP, V5, DOI 10.1016/j.ejmcr.2022.100059
   Hamilton Claire, 2022, Immunohorizons, V6, P642, DOI 10.4049/immunohorizons.2200058
   Haneklaus M, 2015, IMMUNOL REV, V265, P53, DOI 10.1111/imr.12285
   Hasanein P, 2014, J PHYSIOL BIOCHEM, V70, P997, DOI 10.1007/s13105-014-0369-5
   He Y, 2016, TRENDS BIOCHEM SCI, V41, P1012, DOI 10.1016/j.tibs.2016.09.002
   Hollman PCH, 2004, PHARM BIOL, V42, P74, DOI 10.3109/13880200490893492
   Imran M, 2021, FOOD SCI NUTR, V9, P5854, DOI 10.1002/fsn3.2513
   Iqbal S, 2022, ROLE PHYTONUTRIENTS, P313, DOI [10.1016/B978-0-12-824356-5.00013-8, DOI 10.1016/B978-0-12-824356-5.00013-8]
   Ishfaq M, 2021, INT IMMUNOPHARMACOL, V101, DOI 10.1016/j.intimp.2021.108250
   Iwasa M, 2023, NUTRIENTS, V15, DOI 10.3390/nu15122738
   Jasemi SV, 2024, PHYTOMEDICINE, V122, DOI 10.1016/j.phymed.2023.155149
   Jhang JJ, 2015, J AGR FOOD CHEM, V63, P7343, DOI 10.1021/acs.jafc.5b02605
   Jiang W, 2016, SPINAL CORD, V54, P592, DOI 10.1038/sc.2015.227
   Jiang W, 2016, J SURG RES, V203, P331, DOI 10.1016/j.jss.2016.02.041
   Jing B, 2024, J NEUROSCI RES, V102, DOI 10.1002/jnr.25372
   Johnston G., 2009, Encyclopedia of Neuroscience, P1095, DOI DOI 10.1016/B978-008045046-9.00868-8
   Joshi R, 2018, LIFE SCI, V215, P43, DOI 10.1016/j.lfs.2018.10.066
   Kabir MT, 2021, EVID-BASED COMPL ALT, V2021, DOI 10.1155/2021/9940169
   Kandhare AD., 2012, Biomed Aging Pathol, V2, P173, DOI [10.1016/j.biomag.2012.10.002, DOI 10.1016/J.BI0MAG.2012.10.002, DOI 10.1016/J.BIOMAG.2012.10.002]
   Kandhare AD, 2012, FITOTERAPIA, V83, P650, DOI 10.1016/j.fitote.2012.01.010
   Katopodi A, 2021, COLLOID SURFACE A, V630, DOI 10.1016/j.colsurfa.2021.127529
   Kaur M, 2023, BIOCHEM PHARMACOL, V215, DOI 10.1016/j.bcp.2023.115723
   Kelley N, 2019, INT J MOL SCI, V20, DOI 10.3390/ijms20133328
   Khan I, 2024, ARCH PHYSIOL BIOCHEM, V130, P420, DOI 10.1080/13813455.2022.2108454
   Khan N, 2013, ANTIOXID REDOX SIGN, V19, P151, DOI 10.1089/ars.2012.4901
   Khdour MR, 2020, J PHARM PHARMACOL, V72, P863, DOI 10.1111/jphp.13241
   Khoo HE, 2017, FOOD NUTR RES, V61, P1, DOI 10.1080/16546628.2017.1361779
   Kishore L, 2018, INFLAMMOPHARMACOLOGY, V26, P993, DOI 10.1007/s10787-017-0416-2
   Kraan TCTMV, 2015, BMC MED GENOMICS, V8, DOI 10.1186/s12920-015-0096-y
   Kulkarni Yogesh A., 2016, P77, DOI 10.1016/B978-0-12-802972-5.00005-6
   Kumar A, 2024, CURR DIABETES REV, V20, DOI 10.2174/1573399819666230413094200
   Lee MN, 2021, J NUTR BIOCHEM, V92, DOI 10.1016/j.jnutbio.2021.108614
   Li CG, 2017, FRONT IMMUNOL, V8, DOI 10.3389/fimmu.2017.01409
   Li KL, 2022, J NAT PROD, V85, P237, DOI 10.1021/acs.jnatprod.1c01008
   Li M, 2015, INT J CLIN EXP PATHO, V8, P10112
   Li P, 2018, NEUROREPORT, V29, P1492, DOI [10.1097/WNR.0000000000001138, 10.1097/wnr.0000000000001138]
   Li W, 2022, INT IMMUNOPHARMACOL, V110, DOI 10.1016/j.intimp.2022.109026
   Li XG, 2024, NEURAL REGEN RES, V19, P2050, DOI 10.4103/1673-5374.390953
   Li YM, 2019, J ETHNOPHARMACOL, V245, DOI 10.1016/j.jep.2019.112173
   Lian DW, 2019, PHYTOMEDICINE, V55, P310, DOI 10.1016/j.phymed.2018.10.013
   Liao WH, 2023, PHYTOMEDICINE, V108, DOI 10.1016/j.phymed.2022.154524
   Lin Y, 2008, CURR CANCER DRUG TAR, V8, P634, DOI 10.2174/156800908786241050
   Ling CB, 2019, EYE, V33, P777, DOI 10.1038/s41433-018-0318-6
   Liu FY, 2023, BIOMED PHARMACOTHER, V157, DOI 10.1016/j.biopha.2022.114084
   Liu ZN, 2018, TOXICOL IN VITRO, V46, P265, DOI 10.1016/j.tiv.2017.10.017
   Lu FF, 2020, J CELL PHYSIOL, V235, P3207, DOI 10.1002/jcp.29268
   Lukic IK, 2008, ANN NY ACAD SCI, V1126, P76, DOI 10.1196/annals.1433.059
   Luo SQ, 2021, J AGR FOOD CHEM, V69, P5134, DOI 10.1021/acs.jafc.0c07658
   Ma JX, 2022, FRONT ENDOCRINOL, V13, DOI 10.3389/fendo.2022.915603
   Maleki SJ, 2019, FOOD CHEM, V299, DOI 10.1016/j.foodchem.2019.125124
   Marrazzo G, 2014, CRIT REV FOOD SCI, V54, P1599, DOI 10.1080/10408398.2011.644874
   Mateen S, 2016, CLIN CHIM ACTA, V463, P4, DOI 10.1016/j.cca.2016.10.007
   Mbaveng A.T., 2014, TOXICOLOGICAL SURVEY, P577, DOI DOI 10.1016/B978-0-12-800018-2.00020-0
   McKee CM, 2020, J LEUKOCYTE BIOL, V108, P937, DOI 10.1002/JLB.3MR0720-513R
   Mirshekar Mohammadali, 2010, Iran Biomed J, V14, P33
   Missiroli S, 2021, CANCERS, V13, DOI 10.3390/cancers13102297
   Mittal R, 2018, INFLAMMOPHARMACOLOGY, V26, P755, DOI 10.1007/s10787-017-0413-5
   Mohammad HR., 2022, HIV NURSING, V22, P2533
   Molagoda IMN, 2021, ANTIOXIDANTS-BASEL, V10, DOI 10.3390/antiox10081215
   Morais CA, 2016, J NUTR BIOCHEM, V33, P1, DOI 10.1016/j.jnutbio.2015.11.008
   Morissette M, 2018, NAT PROD DRUG DISC, P9, DOI 10.1016/B978-0-12-809593-5.00002-1
   Nabi BG, 2023, FOOD BIOSCI, V52, DOI 10.1016/j.fbio.2023.102403
   Nayak M, 2025, J MATER CHEM B, V13, P1690, DOI 10.1039/d4tb01699h
   Nitulescu IM, 2023, J CLIN MED, V12, DOI 10.3390/jcm12186022
   Oyewande AA, 2020, CUREUS J MED SCIENCE, V12, DOI 10.7759/cureus.10947
   Oza MJ, 2020, CHEM BIODIVERS, V17, DOI 10.1002/cbdv.202000162
   Ozaki E, 2015, J INFLAMM RES, V8, P15, DOI 10.2147/JIR.S51250
   Panche AN, 2016, J NUTR SCI, V5, DOI 10.1017/jns.2016.41
   Pandey BK, 2023, PLANT BIOACTIVES NAT, P387, DOI [10.1016/B978-0-323-90581-7.00006-2, DOI 10.1016/B978-0-323-90581-7.00006-2]
   Pang L, 2020, OXID MED CELL LONGEV, V2020, DOI 10.1155/2020/9524635
   Pop-Busui R, 2006, DIABETES-METAB RES, V22, P257, DOI 10.1002/dmrr.625
   Priya LB, 2017, NANO STR MED, P639
   Procházková D, 2011, FITOTERAPIA, V82, P513, DOI 10.1016/j.fitote.2011.01.018
   Rahaman MS, 2022, J NUTR BIOCHEM, V110, DOI 10.1016/j.jnutbio.2022.109147
   Raheja S, 2018, TRENDS FOOD SCI TECH, V79, P55, DOI 10.1016/j.tifs.2018.07.001
   Rajput SA, 2021, BIOMED PHARMACOTHER, V138, DOI 10.1016/j.biopha.2021.111511
   Raposo D, 2015, BRAIN RES BULL, V110, P68, DOI 10.1016/j.brainresbull.2014.12.004
   Ravari SS., 2021, OBES MED, V26, DOI [DOI 10.1016/J.OBMED.2021.100368, 10.1016/j.obmed.2021.100368]
   Ribeiro M, 2024, GELS-BASEL, V10, DOI 10.3390/gels10030188
   Sakai E., 2022, Potentials of natural antioxidants from plants as antiosteoporotic agents, P1, DOI [10.1016/B978-0-12-823944-5.00002-8, DOI 10.1016/B978-0-12-823944-5.00002-8]
   Saleem H, 2021, CENTUM VALUABLE PLAN, P509, DOI [10.1016/B978-0-12-822923-1.00022-4, DOI 10.1016/B978-0-12-822923-1.00022-4]
   Sameiyan E, 2019, EUR J PHARMACOL, V852, P244, DOI 10.1016/j.ejphar.2019.04.001
   Sandireddy R, 2016, CELL MOL NEUROBIOL, V36, P883, DOI 10.1007/s10571-015-0272-9
   Sandoval V, 2020, NUTRIENTS, V12, DOI 10.3390/nu12082393
   Santangelo Carmela, 2007, Ann Ist Super Sanita, V43, P394
   Sarfraz I, 2021, CENTUM VALUABLE PLAN, P563, DOI [10.1016/B978-0-12-822923-1.00031-5, DOI 10.1016/B978-0-12-822923-1.00031-5]
   Sartor L, 2002, BIOCHEM PHARMACOL, V64, P229, DOI 10.1016/S0006-2952(02)01069-9
   Savelieff MG, 2025, NAT REV NEUROL, V21, P17, DOI 10.1038/s41582-024-01041-y
   Shabalala S, 2017, LIFE SCI, V180, P160, DOI 10.1016/j.lfs.2017.05.003
   Sharma BR, 2021, NAT IMMUNOL, V22, P550, DOI 10.1038/s41590-021-00886-5
   Shayan M, 2023, FOOD CHEM TOXICOL, V175, DOI 10.1016/j.fct.2023.113691
   Shi YS, 2020, FOOD FUNCT, V11, P5156, DOI [10.1039/d0fo00660b, 10.1039/D0FO00660B]
   Shields M, 2017, PHARMACOGNOSY: FUNDAMENTALS, APPLICATIONS AND STRATEGIES, P295, DOI 10.1016/B978-0-12-802104-0.00014-7
   Sima Anders A F, 2014, Handb Clin Neurol, V126, P429, DOI 10.1016/B978-0-444-53480-4.00031-X
   Singh P, 2020, FOOD FUNCT, V11, P4548, DOI [10.1039/c9fo00881k, 10.1039/C9FO00881K]
   Soobrattee MA, 2005, MUTAT RES-FUND MOL M, V579, P200, DOI 10.1016/j.mrfmmm.2005.03.023
   Srinivasan E., 2023, Treatments, Nutraceuticals, Supplements, and Herbal Medicine in Neurological Disorders, P163
   Stavniichuk R, 2011, EXP NEUROL, V230, P106, DOI 10.1016/j.expneurol.2011.04.002
   Stino AM, 2020, J PERIPHER NERV SYST, V25, P76, DOI 10.1111/jns.12387
   Strand N, 2024, CURR PAIN HEADACHE R, V28, P481, DOI 10.1007/s11916-024-01243-5
   Sudhesh Dev S., 2023, J FUNCT FOODS, V110, DOI DOI 10.1016/J.JFF.2023.105845
   Sun Q, 2021, FRONT PHARMACOL, V12, DOI 10.3389/fphar.2021.679188
   Sun Q, 2019, DIABETES METAB SYNDR, V12, P2145, DOI 10.2147/DMSO.S223842
   Suvarna V, 2022, BIOMED PHARMACOTHER, V149, DOI 10.1016/j.biopha.2022.112862
   Tang C, 2021, AM J TRANSL RES, V13, P2774
   Tatipamula VB, 2021, CELL BIOCHEM FUNCT, V39, P926, DOI 10.1002/cbf.3667
   Testa R, 2016, NUTRIENTS, V8, DOI 10.3390/nu8050310
   Thakur S, 2021, ARCH PHARM RES, V44, P655, DOI 10.1007/s12272-021-01343-5
   Tian L, 2017, MICROB PATHOGENESIS, V108, P104, DOI 10.1016/j.micpath.2017.05.011
   Tian RF, 2016, EUR J PHARMACOL, V771, P84, DOI 10.1016/j.ejphar.2015.12.021
   Tuñón MJ, 2009, CURR DRUG METAB, V10, P256, DOI 10.2174/138920009787846369
   Ugoeze KC, 2022, HERBAL BIOACTIVE BAS, P195, DOI [10.1016/B978-0-12-824385-5.00014-5, DOI 10.1016/B978-0-12-824385-5.00014-5]
   Valensi P, 2005, J DIABETES COMPLICAT, V19, P247, DOI 10.1016/j.jdiacomp.2005.05.011
   Valsecchi AE, 2011, EUR J PHARMACOL, V650, P694, DOI 10.1016/j.ejphar.2010.10.060
   Vazhappilly CG, 2021, J NUTR BIOCHEM, V94, DOI 10.1016/j.jnutbio.2021.108623
   Viswanatha GL, 2017, BIOMED PHARMACOTHER, V94, P909, DOI 10.1016/j.biopha.2017.07.072
   Wang RY, 2020, EUR J PHARMACOL, V882, DOI 10.1016/j.ejphar.2020.173266
   Wang XY, 2021, INT IMMUNOPHARMACOL, V101, DOI 10.1016/j.intimp.2021.108315
   Wen LH, 2022, NUTRIENTS, V14, DOI 10.3390/nu14214681
   Weng LH, 2019, CHEM-BIOL INTERACT, V310, DOI 10.1016/j.cbi.2019.05.031
   Wu JR, 2014, J TRADIT CHIN MED, V34, P401, DOI 10.1016/S0254-6272(15)30039-X
   Xiao ZJ, 2014, PLOS ONE, V9, DOI [10.1371/journal.pone.0101251, 10.1371/journal.pone.0107072]
   Xie J, 2020, BIOMED PHARMACOTHER, V127, DOI 10.1016/j.biopha.2020.110147
   Xu JY, 2021, FRONT CELL DEV BIOL, V9, DOI 10.3389/fcell.2021.753660
   Xue JC, 2023, BIOMED PHARMACOTHER, V158, DOI 10.1016/j.biopha.2022.114086
   Yagihashi S, 2007, DIABETES RES CLIN PR, V77, pS184, DOI 10.1016/j.diabres.2007.01.054
   Yang HX, 2014, BIOCHEM PHARMACOL, V92, P599, DOI 10.1016/j.bcp.2014.10.001
   Yang RA, 2019, J CELL PHYSIOL, V234, P2756, DOI 10.1002/jcp.27091
   Yoon JH, 2005, YONSEI MED J, V46, P585, DOI 10.3349/ymj.2005.46.5.585
   Yorek MA, 2011, EXP NEUROL, V232, P105, DOI 10.1016/j.expneurol.2011.08.017
   Yu YB, 2023, ASIAN PAC J TROP BIO, V13, P469, DOI 10.4103/2221-1691.389572
   Yuan D, 2024, FOOD CHEM, V430, DOI 10.1016/j.foodchem.2023.137115
   Zaheer Y, 2025, COLLOID SURFACE B, V247, DOI 10.1016/j.colsurfb.2024.114423
   Zhang C, 2021, INT IMMUNOPHARMACOL, V93, DOI 10.1016/j.intimp.2021.107412
   Zhang Q, 2021, FRONT NEUROSCI-SWITZ, V15, DOI 10.3389/fnins.2021.636172
   Zhang TZ, 2014, INFLAMMATION, V37, P1976, DOI 10.1007/s10753-014-9930-1
   Zhang YP, 2018, NEURAL REGEN RES, V13, P1628, DOI 10.4103/1673-5374.237174
   Zhao BJ, 2021, EUR J PHARMACOL, V912, DOI 10.1016/j.ejphar.2021.174607
   Zhao JJ, 2019, INT J PHARMACEUT, V570, DOI 10.1016/j.ijpharm.2019.118642
   Zheng T, 2021, TOXICOL APPL PHARM, V416, DOI 10.1016/j.taap.2021.115468
   Zheng T, 2020, OBESITY, V28, P1270, DOI 10.1002/oby.22821
   Zhong J, 2021, FOOD FUNCT, V12, P2715, DOI [10.1039/d1fo00155h, 10.1039/D1FO00155H]
   Zhou HL, 2021, EUR J PHARMACOL, V898, DOI 10.1016/j.ejphar.2021.173976
   Zhou ZJ, 2023, FUNCT INTEGR GENOMIC, V23, DOI 10.1007/s10142-023-01247-1
   Zizkova P, 2017, CHEM-BIOL INTERACT, V265, P36, DOI 10.1016/j.cbi.2017.01.019
   Zverev YF, 2022, APPL BIOCHEM MICRO+, V58, P1002, DOI 10.1134/S0003683822090149
NR 207
TC 0
Z9 0
U1 2
U2 2
PU SPRINGER BASEL AG
PI BASEL
PA PICASSOPLATZ 4, BASEL, 4052, SWITZERLAND
SN 0925-4692
EI 1568-5608
J9 INFLAMMOPHARMACOLOGY
JI Inflammopharmacology
PD MAY
PY 2025
VL 33
IS 5
BP 2231
EP 2262
DI 10.1007/s10787-025-01729-7
EA APR 2025
PG 32
WC Immunology; Pharmacology & Pharmacy; Toxicology
WE Science Citation Index Expanded (SCI-EXPANDED)
SC Immunology; Pharmacology & Pharmacy; Toxicology
GA 3XP8X
UT WOS:001462501200001
PM 40205269
DA 2025-07-26
ER

PT S
AU Fujiwara, Y
   Kiyota, N
   Motomura, K
   Mera, K
   Takeya, M
   Ikeda, T
   Nagai, R
AF Fujiwara, Yukio
   Kiyota, Naoko
   Motomura, Keita
   Mera, Katsumi
   Takeya, Motohiro
   Ikeda, Tsuyoshi
   Nagai, Ryoji
BE Schleicher, E
   Somoza, V
   Shieberle, P
TI Some natural compounds enhance
   N<SUP>ε</SUP>-(carboxymethyl)lysine formation
SO MAILLARD REACTION: RECENT ADVANCES IN FOOD AND BIOMEDICAL SCIENCES
SE ANNALS OF THE NEW YORK ACADEMY OF SCIENCES
LA English
DT Article; Proceedings Paper
CT 9th International Symposium on the Maillard Reaction
CY SEP, 2007
CL Munich, GERMANY
DE N-epsilon-(carboxymethyl)lysine; anti-AGE antibody; natural compounds
ID GLYCATION END-PRODUCTS; PATHWAYS; THERAPY
AB Since pyridoxamine, which traps intermediates in the Maillard. reaction and lipid peroxidation reaction, significantly inhibits the development of retinopathy and neuropathy in the streptozotocin-induced diabetic rat, treatment with advanced glycation end product inhibitors and antioxidants may be a potential strategy for the prevention of clinical diabetic complications. However, the paradoxical effect of green tea has been reported; although plasma hydroperoxide levels were ameliorated, the level of N-epsilon-(carboxyethyl)lysine (CML) in tendon and plasma was increased by the oral administration of green tea to diabetic rats. In the present study, we measured the effect of natural compounds on CML formation by enzyme-linked immunosorbent assay. A significant amount of CML was observed when bovine serum albumin was incubated with ribose for 7 days. Under the same conditions, natural compounds, such as desgalactotigonin, showed inhibitory effects, whereas quercetin and acteoside enhanced CML formation, indicating that natural compounds contain both inhibitors and enhancers for CML formation.
C1 [Fujiwara, Yukio; Kiyota, Naoko; Motomura, Keita; Mera, Katsumi; Nagai, Ryoji] Kumamoto Univ, Dept Med Biochem, Fac Med & Pharmaceut Sci, Kumamoto 8608556, Japan.
C3 Kumamoto University
RP Nagai, R (通讯作者)，Kumamoto Univ, Dept Med Biochem, Fac Med & Pharmaceut Sci, Honjo 1-1-1, Kumamoto 8608556, Japan.
EM nagai-883@umin.ac.jp
OI Ikeda, Tsuyoshi/0000-0002-1504-1636
CR Alikhani ZB, 2005, J BIOL CHEM, V280, P12087, DOI 10.1074/jbc.M406313200
   Babaei-Jadidi R, 2004, DIABETOLOGIA, V47, P2235, DOI 10.1007/s00125-004-1582-5
   Hammes HP, 2003, NAT MED, V9, P294, DOI 10.1038/nm834
   KUME S, 1995, AM J PATHOL, V147, P654
   Mera K, 2007, FREE RADICAL RES, V41, P713, DOI 10.1080/10715760701332425
   Metz TO, 2003, ARCH BIOCHEM BIOPHYS, V419, P41, DOI 10.1016/j.abb.2003.08.021
   Nagai R, 2002, DIABETES, V51, P2833, DOI 10.2337/diabetes.51.9.2833
   Takeda Y, 1998, PLANTA MED, V64, P78, DOI 10.1055/s-2006-957374
   Yan W, 1996, PHYTOCHEMISTRY, V42, P1417, DOI 10.1016/0031-9422(96)00131-8
NR 9
TC 3
Z9 3
U1 0
U2 15
PU BLACKWELL PUBLISHING
PI OXFORD
PA 9600 GARSINGTON RD, OXFORD OX4 2DQ, OXEN, ENGLAND
SN 0077-8923
BN 978-1-57331-719-1
J9 ANN NY ACAD SCI
JI Ann.NY Acad.Sci.
PY 2008
VL 1126
BP 152
EP 154
DI 10.1196/annals.1433.015
PG 3
WC Endocrinology & Metabolism; Food Science & Technology; Multidisciplinary
   Sciences; Neurosciences
WE Conference Proceedings Citation Index - Science (CPCI-S); Science Citation Index Expanded (SCI-EXPANDED)
SC Endocrinology & Metabolism; Food Science & Technology; Science &
   Technology - Other Topics; Neurosciences & Neurology
GA BHR75
UT WOS:000255833300027
PM 18079486
DA 2025-07-26
ER

PT J
AU Mosaoa, RM
   Kumosani, TA
   Yaghmoor, SS
   Moselhy, SS
AF Mosaoa, Rami M.
   Kumosani, Taha A.
   Yaghmoor, Soonham S.
   Moselhy, Said S.
TI Alleviation of nephropathy during aging as complications of diabetic by
   natural products
SO AFRICAN HEALTH SCIENCES
LA English
DT Article
DE Aging; Diabetic nephropathy; AGEs; Inflammation; anserine; Vitamin E;
   rat
ID ANTIOXIDANT; CARNOSINE; COOKING; PLASMA
AB Background: The most complications of chronic diseases as diabetic during aging is micro and microvascular disorders. Consumption of functional foods is very important in protection from these complications. We studied the impact of dipeptide anserine in combination with vitamin E in prevention diabetic nephropathy in diabetic rats.
   Methods: The study included 60 male albino rats sorted into five groups: GP (I): control and the other rat groups were induced diabetic by a single dose of streptozocine i.p, at dose of (55 mg/kg/b.w).GP II was considered as diabetic untreated. The other diabetic groups were treated with anserine (1mg/kg b.w, i.p), alpha-tocopherol (50, 00 IU/kg b.w) or combined. After 12 weeks,fasting serum was subjected for assay of glucose, glycated hemoglobin (HA1c), advanced glycated end products (AGEs), oxidative stress markers(MDA, SOD) and inflammatory markers (TNF-alpha and IL-6).
   Results: Data obtained revealed that, diabetic rats treated with anserine or alpha-tocopherol or combination improve abnormalities, glucose, HA1c, antioxidant enzymes, inflammatory mediators and AGEs versus untreated diabetic.
   Conclusion: Dietary supplement of natural products as anserine and alpha-tocopherol protect against micro and microvascular system, which is suggestive as alternative or complementary therapeutic agents for diabetic complications as neuropathy, nephropathy, and CVD.
C1 [Mosaoa, Rami M.; Kumosani, Taha A.] King Abdulaziz Univ, Dept Biochem, Fac Sci, Jeddah, Saudi Arabia.
   [Kumosani, Taha A.; Yaghmoor, Soonham S.] King Abdulaziz Univ, Expt Biochem Unit, King Fahd Med Res Ctr, Jeddah, Saudi Arabia.
   [Kumosani, Taha A.; Yaghmoor, Soonham S.] King Abdulaziz Univ, Prod Bioprod Ind Applicat Res Grp, Jeddah, Saudi Arabia.
   [Moselhy, Said S.] Ain Shams Univ, Dept Biochem, Fac Sci, Cairo, Egypt.
C3 King Abdulaziz University; King Abdulaziz University; King Abdulaziz
   University; Egyptian Knowledge Bank (EKB); Ain Shams University
RP Moselhy, SS (通讯作者)，Ain Shams Univ, Dept Biochem, Fac Sci, Cairo, Egypt.
EM moselhy6@hotmail.com
RI Moselhy, Said/I-1446-2012; Kumosani, Taha/E-4362-2013; Mosaoa,
   Rami/AAT-5526-2021; yaghmoor, soonham/I-7768-2016
FU Deanship of Scientific Research (DSR) at King Abdulaziz University,
   Jeddah [IFPIP: 359-130-1443]
FX This project was funded by the Deanship of Scientific Research (DSR) at
   King Abdulaziz University, Jeddah, under grant no (IFPIP: 359-130-1443).
   The authors, therefore, acknowledge with thanks DSR for technical and
   financial support.
CR Ahmed N, 2005, DIABETES RES CLIN PR, V67, P3, DOI 10.1016/j.diabres.2004.09.004
   Andersson D, 2013, PLOS ONE, V8, DOI 10.1371/journal.pone.0070699
   Baba SP, 2009, DIABETES, V58, P2486, DOI 10.2337/db09-0375
   Bayarsaikhan Enkhjargal, 2015, Int J Nanomedicine, V10 Spec Iss, P281, DOI 10.2147/IJN.S95077
   Baynes JW, 2001, EXP GERONTOL, V36, P1527, DOI 10.1016/S0531-5565(01)00138-3
   Bierhaus A, 2001, DIABETES, V50, P2792, DOI 10.2337/diabetes.50.12.2792
   Blachier F, 2009, AM J CLIN NUTR, V90, p814S, DOI 10.3945/ajcn.2009.27462S
   Cole JB, 2020, NAT REV NEPHROL, V16, P377, DOI 10.1038/s41581-020-0278-5
   Ebaid H, 2005, J Egyp Germ Soc, V40, P2
   Eeg-Olofsson K, 2009, DIABETOLOGIA, V52, P65, DOI 10.1007/s00125-008-1190-x
   Gannon MC, 2010, NUTR METAB, V7, DOI 10.1186/1743-7075-7-64
   Garay-Sevilla ME, 2021, NUTRIENTS, V13, DOI 10.3390/nu13082802
   Hsu WT, 2006, ANN CLIN LAB SCI, V36, P174
   JOSEPH P, 1992, PLACENTA, V13, P545, DOI 10.1016/0143-4004(92)90019-P
   Khalid M, 2022, BIOMOLECULES, V12, DOI 10.3390/biom12040542
   Kolic J, 2023, AMINO ACIDS, V55, P1857, DOI 10.1007/s00726-023-03352-8
   Lands LC, 1999, J APPL PHYSIOL, V87, P1381, DOI 10.1152/jappl.1999.87.4.1381
   Liu Zhenping, 2008, Rev Diabet Stud, V5, P232, DOI 10.1900/RDS.2008.5.232
   Lovas S, 2021, NUTRIENTS, V13, DOI 10.3390/nu13103439
   Naowaboot J, 2009, PLANT FOOD HUM NUTR, V64, P116, DOI 10.1007/s11130-009-0112-5
   Negrean M, 2007, AM J CLIN NUTR, V85, P1236, DOI 10.1093/ajcn/85.5.1236
   Nin JW, 2011, DIABETES CARE, V34, P442, DOI 10.2337/dc10-1087
   Park YJ, 2005, J AGR FOOD CHEM, V53, P4736, DOI 10.1021/jf047934h
   Peiretti PG, 2012, FOOD CHEM, V132, P80, DOI 10.1016/j.foodchem.2011.10.035
   Pérez-Burillo S, 2019, FOOD RES INT, V121, P514, DOI 10.1016/j.foodres.2018.12.007
NR 25
TC 1
Z9 1
U1 3
U2 3
PU MAKERERE UNIV, COLL HEALTH SCIENCES,SCH MED
PI KAMPALA
PA PO BOX 7072, KAMPALA, 00000, UGANDA
SN 1680-6905
EI 1729-0503
J9 AFR HEALTH SCI
JI Afr. Health Sci.
PD DEC
PY 2024
VL 24
IS 4
DI 10.4314/ahs.v24i4.49
PG 5
WC Medicine, General & Internal
WE Science Citation Index Expanded (SCI-EXPANDED)
SC General & Internal Medicine
GA Z7T4C
UT WOS:001440881400044
PM 40190509
OA gold
DA 2025-07-26
ER

PT J
AU Akram, R
   Anwar, H
   Javed, MS
   Imran, A
   Rasul, A
   Malik, SA
   Manzoor, M
   Islam, F
   Khan, IU
   Sajid, F
   Iman, T
   Shah, MA
   Sun, T
   Hussain, G
   Shah, MA
AF Akram, Rabia
   Anwar, Haseeb
   Javed, Muhammad Shahid
   Imran, Ali
   Rasul, Azhar
   Malik, Shoaib Ahmad
   Manzoor, Mobina
   Islam, Fakhar
   Khan, Ikram Ullah
   Sajid, Faiqa
   Iman, Tehreem
   Shah, Muhammad Ajmal
   Sun, Tao
   Hussain, Ghulam
   Shah, Mohd Asif
TI Natural molecules as promising players against diabetic peripheral
   neuropathy: an emerging nutraceutical approach
SO INTERNATIONAL JOURNAL OF FOOD PROPERTIES
LA English
DT Article
DE Diabetes; peripheral neuropathy; aldose reductase; regeneration; natural
   molecules
ID OXIDATIVE-NITROSATIVE STRESS; ALDOSE REDUCTASE INHIBITOR;
   ARTEMISIA-DRACUNCULUS L.; CHLOROGENIC ACID; SKELETAL-MUSCLE;
   GINKGO-BILOBA; SCHWANN-CELLS; ELLAGIC ACID; NITRIC-OXIDE; LEAF EXTRACT
AB Diabetic peripheral neuropathy is one of the most prevalent complications of diabetes mellitus. It is the most common type of neuropathy characterized by decreased sensory functions in the lower extremities and substantial neuropathic pain. Based on clinical characterization, it is classified into symmetric and asymmetric neuropathy. The pathological changes and neuronal function impairment during diabetes are associated with various pathways, including polyol pathway activation, advanced glycation end-products formation, oxidative stress, protein kinase C activation, poly ADP-ribose polymerase, and hexosamine pathways. Demyelination, axonal atrophy, nerve fibre loss, reduced regeneration, and loss of neurovascular interactions are hallmarks. Although some symptomatic and supportive therapies, such as tricyclic agents, antiarrhythmics, opioid analgesics, incretin, aldose reductase, and protein kinase C inhibitors, are in practice, the outcome is not promising. To fill this gap, natural product-based therapy can prove prodigious as an effective alternative. This review aims to comprehend the available literature on the role of various biological molecules in ameliorating diabetic peripheral neuropathy. These molecules play a key role in reducing oxidative-nitrosative stress, aldose reductase activity, and neuronal apoptosis. They control glucose and HbA1c% levels and improve nerve conduction velocity, axonal regeneration, and antioxidant species (catalase, superoxide dismutase, malondialdehyde). They are known for their attenuating thermal and mechanical hyperalgesia and tactile allodynia. Therefore, there is a need to evaluate these molecules at the pre-clinical and clinical levels for efficacy. Hence, natural molecules may act as promising players against diabetic peripheral neuropathy and are a ray of hope for suffering individuals.
C1 [Akram, Rabia; Anwar, Haseeb; Sajid, Faiqa; Iman, Tehreem; Hussain, Ghulam] Govt Coll Univ, Fac Life Sci, Dept Physiol, Neurochem Biol & Genet Lab NGL, Faisalabad, Pakistan.
   [Javed, Muhammad Shahid] Sargodha Med Coll, Dept Physiol, Sargodhakebri Dehar, Pakistan.
   [Islam, Fakhar] Govt Coll Univ, Dept Food Sci, Faisalabad, Pakistan.
   [Rasul, Azhar] Govt Coll Univ, Fac Life Sci, Dept Zool, Faisalabad, Pakistan.
   [Malik, Shoaib Ahmad] Sargodha Med Coll, Dept Biochem, Sargodha, Pakistan.
   [Manzoor, Mobina] Lahore Coll Women Univ, Inst Pharm, Lahore, Pakistan.
   [Khan, Ikram Ullah] Govt Coll Univ, Fac Pharmaceut Sci, Dept Pharmaceut, Faisalabad, Pakistan.
   [Shah, Muhammad Ajmal] Hazara Univ, Dept Pharm, Mansehra, Pakistan.
   [Sun, Tao] Huaqiao Univ, Ctr Precis Med, Sch Med, Sch Biomed Sci, Xiamen, Fujian, Peoples R China.
   [Shah, Mohd Asif] Kebri Dehar Univ, Dept Econ, Somali 250, Kebri Dehar, Ethiopia.
   [Shah, Mohd Asif] Chandigarh Univ, Univ Ctr Res & Dev, Univ Sch Business, Mohali, Punjab, India.
   [Hussain, Ghulam] Govt Coll Univ, Fac Life Sci, Dept Physiol, Neurochem Biol & Genet Lab NGL, Faisalabad, Pakistan.
C3 Government College University Faisalabad; Government College University
   Faisalabad; Government College University Faisalabad; Government College
   University Faisalabad; Hazara University; Huaqiao University; Chandigarh
   University; Government College University Faisalabad
RP Shah, MA (通讯作者)，Kebri Dehar Univ, Dept Econ, Somali 250, Kebri Dehar, Ethiopia.; Hussain, G (通讯作者)，Govt Coll Univ, Fac Life Sci, Dept Physiol, Neurochem Biol & Genet Lab NGL, Faisalabad, Pakistan.
EM ghulamhussain@gcuf.edu.pk; drmohdasifshah@kdu.edu.et
RI Akram, Rabia/KIE-7810-2024; KHAN, Ikram/F-2657-2013; Shah, Muhammad
   Ajmal/M-7872-2015; HUSSAIN, Ghulam/LLM-1486-2024; Imran,
   Ali/J-1316-2019; Rasul, Azhar/AAF-5253-2021; Islam,
   Fakhar/HHZ-1206-2022; Malik, Shoaib/O-7022-2017; Shah,
   Mohd/GOJ-7931-2022; SUn, Tao/G-6474-2010
OI Shah, Muhammad Ajmal/0000-0003-3471-184X; Anwar,
   Haseeb/0000-0001-8438-9700; 
CR Ahad A, 2014, CHEM-BIOL INTERACT, V219, P64, DOI 10.1016/j.cbi.2014.05.011
   Ahmad M. B., 2016, Journal of Medicinal Plants Research, V10, P54, DOI 10.5897/JMPR2014.5704
   Al-Adwani DG, 2019, PLOS ONE, V14, DOI 10.1371/journal.pone.0226626
   Alter ML, 2012, KIDNEY BLOOD PRESS R, V36, P119, DOI 10.1159/000341487
   Anjaneyulu M, 2003, PROG NEURO-PSYCHOPH, V27, P1001, DOI 10.1016/S0278-5846(03)00160-X
   [Anonymous], 2014, AM J PHYTOMED CLIN T
   Guerrero-Solano JA, 2020, PLANTS-BASEL, V9, DOI 10.3390/plants9040419
   Atef M., 2019, REC PHARM BIOMED SC, V0, P15, DOI [10.21608/rpbs.2019.12385.1033, DOI 10.21608/RPBS.2019.12385.1033]
   Aynalem SB, 2018, INT J ENDOCRINOL, V2018, DOI 10.1155/2018/9317987
   Baba M, 2019, J DIABETES INVEST, V10, P1299, DOI 10.1111/jdi.13013
   Bachewal P, 2018, BIOFACTORS, V44, P109, DOI 10.1002/biof.1397
   Bagdas D, 2013, J NAT MED-TOKYO, V67, P698, DOI 10.1007/s11418-012-0726-z
   Baluchnejadmojarad T, 2011, BEHAV BRAIN RES, V224, P305, DOI 10.1016/j.bbr.2011.06.007
   Bao LP, 2018, INT IMMUNOPHARMACOL, V54, P245, DOI 10.1016/j.intimp.2017.11.021
   Barbano RL, 2004, ARCH NEUROL-CHICAGO, V61, P914, DOI 10.1001/archneur.61.6.914
   Basit A, 2016, BMJ OPEN DIAB RES CA, V4, DOI 10.1136/bmjdrc-2015-000148
   Bellelli A, 2022, LIFE-BASEL, V12, DOI 10.3390/life12050680
   Brown AM, 2012, ANN NEUROL, V72, P406, DOI 10.1002/ana.23607
   Cardoso ALBD, 2019, APPL SCI-BASEL, V9, DOI 10.3390/app9245409
   Chalk C, 2007, COCHRANE DB SYST REV, DOI 10.1002/14651858.CD004572.pub2
   Chandrasekaran K., 2020, MICROVASC DIS DIABET, P129
   Cheung ZH, 2002, J NEUROTRAUM, V19, P369, DOI 10.1089/089771502753594936
   Chobanian AV, 2003, HYPERTENSION, V42, P1206, DOI 10.1161/01.HYP.0000107251.49515.c2
   Choi KM., 2001, Diabetes Metab J, V24, P375
   Chong MS, 2007, DRUGS, V67, P569, DOI 10.2165/00003495-200767040-00006
   Chou R, 2009, J PAIN, V10, P113, DOI 10.1016/j.jpain.2008.10.008
   Dodda D, 2014, INDIAN J PHARM SCI, V76, P97
   Du XL, 2000, P NATL ACAD SCI USA, V97, P12222, DOI 10.1073/pnas.97.22.12222
   Dworkin RH, 2007, PAIN, V132, P237, DOI 10.1016/j.pain.2007.08.033
   Eckersley L, 2002, INT REV NEUROBIOL, V50, P293
   Edwards JL, 2008, PHARMACOL THERAPEUT, V120, P1, DOI 10.1016/j.pharmthera.2008.05.005
   Eguchi K, 2013, DIABETES OBES METAB, V15, P152, DOI 10.1111/dom.12168
   Fatani AJ, 2015, EXP THER MED, V9, P1670, DOI 10.3892/etm.2015.2305
   Finnerup NB, 2010, PAIN, V150, P573, DOI 10.1016/j.pain.2010.06.019
   Francis G, 2009, DIABETES, V58, P934, DOI 10.2337/db08-1287
   Galtier F, 2010, DIABETES METAB, V36, P628, DOI 10.1016/j.diabet.2010.11.014
   Geraldes P, 2010, CIRC RES, V106, P1319, DOI 10.1161/CIRCRESAHA.110.217117
   Ghazanfar K, 2014, BIOMED RES INT, V2014, DOI 10.1155/2014/185676
   Gimbel JS, 2003, NEUROLOGY, V60, P927, DOI 10.1212/01.WNL.0000057720.36503.2C
   Gonçalves NP, 2018, FRONT NEUROL, V9, DOI 10.3389/fneur.2018.00268
   Guex CG, 2019, J ETHNOPHARMACOL, V235, P1, DOI 10.1016/j.jep.2019.02.001
   Guo J, 2011, J ADV NURS, V67, P2294, DOI 10.1111/j.1365-2648.2011.05697.x
   Han JW, 2013, DIABETES METAB J, V37, P91, DOI 10.4093/dmj.2013.37.2.91
   Haupt E, 2005, INT J CLIN PHARM TH, V43, P71
   Heydari M, 2016, J DIABETES, V8, P246, DOI 10.1111/1753-0407.12287
   Ho ECM, 2006, DIABETES, V55, P1946, DOI 10.2337/db05-1497
   Hosseini A, 2013, OXID MED CELL LONGEV, V2013, DOI 10.1155/2013/168039
   Hotta N, 2006, DIABETES CARE, V29, P1538, DOI 10.2337/dc05-2370
   Huang EJ, 2001, ANNU REV NEUROSCI, V24, P677, DOI 10.1146/annurev.neuro.24.1.677
   Hussain AI, 2014, J ETHNOPHARMACOL, V155, P54, DOI 10.1016/j.jep.2014.06.011
   Hussain G, 2020, INT J BIOL SCI, V16, P116, DOI 10.7150/ijbs.35653
   Ii M, 2005, CIRCULATION, V112, P93, DOI 10.1161/CIRCULATIONAHA.104.511964
   Islam F, 2023, FOOD SCI NUTR, V11, P1705, DOI 10.1002/fsn3.3234
   Jain V, 2015, S AFR J BOT, V97, P123, DOI 10.1016/j.sajb.2014.12.010
   Jannapureddy S, 2021, FRONT ENDOCRINOL, V12, DOI 10.3389/fendo.2021.636267
   Javed S, 2018, J PAIN RES, V11, P1559, DOI 10.2147/JPR.S145999
   Javed S, 2015, THER ADV CHRONIC DIS, V6, P15, DOI 10.1177/2040622314552071
   Je HD, 2002, ARCH PHARM RES, V25, P184, DOI 10.1007/BF02976561
   Jolivalt CG, 2011, DIABETES OBES METAB, V13, P990, DOI 10.1111/j.1463-1326.2011.01431.x
   Kaeidi A, 2011, J ETHNOPHARMACOL, V136, P188, DOI 10.1016/j.jep.2011.04.038
   Kajal A, 2020, J ETHNOPHARMACOL, V263, DOI 10.1016/j.jep.2020.112959
   Kajal A, 2019, PLOS ONE, V14, DOI 10.1371/journal.pone.0213147
   Kandhare AD, 2012, FITOTERAPIA, V83, P650, DOI 10.1016/j.fitote.2012.01.010
   Kasznicki J, 2014, ARCH MED SCI, V10, P345, DOI 10.5114/aoms.2014.42588
   Kawanami D, 2016, INT J MOL SCI, V17, DOI 10.3390/ijms17081223
   Kawano T., 2014, PERIPHERAL NEUROPATH, DOI [10.5772/58308, DOI 10.5772/58308]
   Kermani P, 2005, J CLIN INVEST, V115, P653, DOI 10.1172/JCI200522655
   Khan M. Y., 2007, Pharmacognosy Reviews, V1, P114
   Kharroubi AT, 2015, WORLD J DIABETES, V6, P850, DOI 10.4239/wjd.v6.i6.850
   Khdour MR, 2020, J PHARM PHARMACOL, V72, P863, DOI 10.1111/jphp.13241
   Khongrum J., 2012, American Journal of Applied Sciences, V9, P1182, DOI 10.3844/ajassp.2012.1182.1187
   Kim B, 2012, TRENDS ENDOCRIN MET, V23, P133, DOI 10.1016/j.tem.2011.12.004
   Kim J, 2000, Environ Health Prev Med, V5, P53, DOI 10.1007/BF02932004
   Komirishetty P, 2016, NEURAL REGEN RES, V11, P1545, DOI 10.4103/1673-5374.193222
   Kulsoom Zahara Kulsoom Zahara, 2014, Pure and Applied Biology, V3, P152
   Schneider LCL, 2007, J GASTROENTEROL, V42, P624, DOI 10.1007/s00535-007-2079-z
   Leinninger GM, 2004, J PERIPHER NERV SYST, V9, P26, DOI 10.1111/j.1085-9489.2004.09105.x
   Li R, 2017, INT J BIOL SCI, V13, P640, DOI 10.7150/ijbs.18636
   Li YH, 2005, J ETHNOPHARMACOL, V99, P239, DOI 10.1016/j.jep.2005.02.030
   Liang YZ, 2004, J CHROMATOGR B, V812, P53, DOI 10.1016/j.jchromb.2004.08.041
   Lingumpelly R., 2015, ENVIRON SCI POLLUT R, V7, P60
   Lou Jau-Shin, 2018, Esper Dermatol, V20, P12, DOI 10.23736/S1128-9155.18.00455-7
   Lukic IK, 2008, ANN NY ACAD SCI, V1126, P76, DOI 10.1196/annals.1433.059
   Maccari R, 2015, J MED CHEM, V58, P2047, DOI 10.1021/jm500907a
   Mahmood T., 2010, Journal of Pharmaceutical Science and Research, V2, P775, DOI DOI 10.1371/JOURNAL.PONE.0095492
   Malik Z. A., 2013, Advances in Bioscience and Biotechnology, V4, P356, DOI 10.4236/abb.2013.43047
   Malik ZA, 2011, J ETHNOPHARMACOL, V133, P729, DOI 10.1016/j.jep.2010.10.061
   Maqbool J, 2023, FOOD SCI NUTR, V11, P2767, DOI 10.1002/fsn3.3255
   McNicol ED, 2013, COCHRANE DB SYST REV, DOI 10.1002/14651858.CD006146.pub2
   Mia MA, 2020, FOODS, V9, DOI 10.3390/foods9111557
   Misur I, 2004, ACTA DIABETOL, V41, P158, DOI 10.1007/s00592-004-0160-0
   Mizisin Andrew P, 2014, Handb Clin Neurol, V126, P401, DOI 10.1016/B978-0-444-53480-4.00029-1
   Nadig PD, 2012, INDIAN J PHARMACOL, V44, P580, DOI 10.4103/0253-7613.100380
   Naruse K, 2019, ADV EXP MED BIOL, V1190, P345, DOI 10.1007/978-981-32-9636-7_22
   Nazma Yesmin M., 2005, SOCIETY, V28, P2225
   Neto MCL, 2013, REV BRAS FARMACOGN, V23, P913, DOI 10.1590/S0102-695X2013000600008
   Nilay D, 2018, Phytopharmacology, V7, P152, DOI [10.31254/phyto.2018.7209, DOI 10.31254/PHYTO.2018.7209]
   Numan A, 2016, TROP J PHARM RES, V15, P2137, DOI 10.4314/tjpr.v15i10.12
   Oates PJ, 2002, INT REV NEUROBIOL, V50, P325
   Obrosova IG, 2005, DIABETES, V54, P3435, DOI 10.2337/diabetes.54.12.3435
   Ostovar M, 2020, J INTEGR MED-JIM, V18, P59, DOI 10.1016/j.joim.2019.12.002
   Oyenihi AB, 2015, BIOMED RES INT, V2015, DOI 10.1155/2015/515042
   da Silva GGP, 2011, WORLD J GASTROENTERO, V17, P898, DOI 10.3748/wjg.v17.i7.898
   Pop-Busui R, 2010, CURR DIABETES REP, V10, P276, DOI 10.1007/s11892-010-0120-8
   Pottathil S, 2020, PLANTS-BASEL, V9, DOI 10.3390/plants9111609
   Raafat K, 2014, EVID-BASED COMPL ALT, V2014, DOI 10.1155/2014/180495
   Raafat Karim, 2017, Chin J Integr Med, DOI 10.1007/s11655-017-2758-4
   Ramana Kota V, 2011, Biomol Concepts, V2, P103
   Ramirez MA, 2008, PHARMACOTHERAPY, V28, P646, DOI 10.1592/phco.28.5.646
   Razzaq A, 2020, FOOD SCI NUTR, V8, P4009, DOI 10.1002/fsn3.1620
   Ropper AH, 2009, ANN NEUROL, V65, P386, DOI 10.1002/ana.21675
   Rudroju N, 2013, PAIN PHYSICIAN, V16, pE705
   Saeedi P, 2019, DIABETES RES CLIN PR, V157, DOI 10.1016/j.diabres.2019.107843
   Schemmel KE, 2010, J DIABETES COMPLICAT, V24, P354, DOI 10.1016/j.jdiacomp.2009.07.005
   Schratzberger P, 2001, J CLIN INVEST, V107, P1083, DOI 10.1172/JCI12188
   Shakher J, 2011, DIABET METAB SYND OB, V4, P289, DOI 10.2147/DMSO.S11324
   Shane-McWhorter L., 2009, Diabetes Spectrum, V22, P206, DOI 10.2337/diaspect.22.4.206
   Sharaf El Din U. A. A., 2017, J CLIN EXP NEPHROL, V02, P1, DOI [10.21767/2472-5056.100035, DOI 10.21767/2472-5056.100035]
   Snyder MJ, 2016, AM FAM PHYSICIAN, V94, P227
   Spallone V, 2012, CURR DIABETES REP, V12, P403, DOI 10.1007/s11892-012-0287-2
   Spandana U., 2013, International Journal of Current Pharmaceutical Review and Research, V4, P61
   Stavniichuk R, 2011, EXP NEUROL, V230, P106, DOI 10.1016/j.expneurol.2011.04.002
   Steinberg SF, 2008, PHYSIOL REV, V88, P1341, DOI 10.1152/physrev.00034.2007
   Sun WX, 2017, FREE RADICAL BIO MED, V108, P840, DOI 10.1016/j.freeradbiomed.2017.04.365
   Tague SE, 2011, J NEUROSCI, V31, P13728, DOI 10.1523/JNEUROSCI.3637-11.2011
   Tague SE, 2011, J CHEM NEUROANAT, V41, P1, DOI 10.1016/j.jchemneu.2010.10.001
   Tetsunaga T, 2020, J ORTHOP SURG RES, V15, DOI 10.1186/s13018-020-01709-3
   Thaifa M., 2017, J PHARMACOGN PHYTOCH, V6, P506
   Tian RF, 2016, EUR J PHARMACOL, V771, P84, DOI 10.1016/j.ejphar.2015.12.021
   Le TD, 2022, DIABET METAB SYND OB, V15, P35, DOI 10.2147/DMSO.S344532
   Uzar E, 2012, NEUROL SCI, V33, P567, DOI 10.1007/s10072-011-0775-1
   Vincent AM, 2011, NAT REV NEUROL, V7, P573, DOI 10.1038/nrneurol.2011.137
   Vinik AI, 2005, CLIN THER, V27, P1164, DOI 10.1016/j.clinthera.2005.08.001
   Viola V, 2006, J DIABETES COMPLICAT, V20, P34, DOI 10.1016/j.jdiacomp.2005.05.007
   Wang ZQ, 2011, J NUTR BIOCHEM, V22, P71, DOI 10.1016/j.jnutbio.2009.11.015
   Watcho P, 2011, INT J MOL MED, V27, P299, DOI 10.3892/ijmm.2011.597
   Watcho P, 2010, MEDIAT INFLAMM, V2010, DOI 10.1155/2010/268547
   Yadav SK, 2014, J ETHNOPHARMACOL, V152, P349, DOI 10.1016/j.jep.2014.01.020
   Yamagishi S, 2012, BBA-GEN SUBJECTS, V1820, P663, DOI 10.1016/j.bbagen.2011.03.014
   Yang RA, 2019, J CELL PHYSIOL, V234, P2756, DOI 10.1002/jcp.27091
   Zafar S, 2021, FOOD SCI NUTR, V9, P5016, DOI 10.1002/fsn3.2455
   Zafar S, 2020, PAK J PHARM SCI, V33, P2801, DOI 10.36721/PJPS.2020.33.6.SUP.2801-2807.1
   Zangiabadi N, 2011, OXID MED CELL LONGEV, V2011, DOI 10.1155/2011/976948
NR 143
TC 4
Z9 4
U1 3
U2 57
PU TAYLOR & FRANCIS INC
PI PHILADELPHIA
PA 530 WALNUT STREET, STE 850, PHILADELPHIA, PA 19106 USA
SN 1094-2912
EI 1532-2386
J9 INT J FOOD PROP
JI Int. J. Food Prop.
PD DEC 31
PY 2023
VL 26
IS 1
BP 894
EP 914
DI 10.1080/10942912.2023.2189569
PG 21
WC Food Science & Technology
WE Science Citation Index Expanded (SCI-EXPANDED)
SC Food Science & Technology
GA A6MG6
UT WOS:000956236900001
OA gold
DA 2025-07-26
ER

PT J
AU Putta, S
   Yarla, NS
   Kilari, EK
   Surekha, C
   Aliev, G
   Divakara, MB
   Santosh, MS
   Ramu, R
   Zameer, F
   Prasad, MNN
   Chintala, R
   Rao, PV
   Shiralgi, Y
   Dhananjaya, BL
AF Putta, Swathi
   Yarla, Nagendra Sastry
   Kilari, Eswar Kumar
   Surekha, Challa
   Aliev, Gjumrakch
   Divakara, Madhihalli Basavaraju
   Santosh, Mysore Sridhar
   Ramu, Ramith
   Zameer, Farhan
   Prasad, Nagendra M. N.
   Chintala, Ramakrishna
   Rao, Pidugu Vijaya
   Shiralgi, Yallappa
   Dhananjaya, Bhadrapura Lakkappa
TI Therapeutic Potentials of Triterpenes in Diabetes and its Associated
   Complications
SO CURRENT TOPICS IN MEDICINAL CHEMISTRY
LA English
DT Review
DE Triterpenes; Diabetes; Blood glucose; Insulin; hyperglycemia
ID ALPHA-GLUCOSIDASE INHIBITORS; TYROSINE-PHOSPHATASE 1B; 3T3-L1
   ADIPOCYTES; OXIDATIVE STRESS; HERBAL MEDICINES; COROSOLIC ACID; MASLINIC
   ACID; BLOOD-GLUCOSE; URSOLIC ACID; MICE
AB Diabetes is a major chronic metabolic disorder globally and around of 285 million people are affected by the disease and the number is expected to double in the next two decades. The major focus of anti-diabetic therapies is to enhance insulin production, sensitivity and/or reduce the blood glucose level. Although several synthetic drugs have been developed as antidiabetic agents but their utility has been hampered due to their side effects and poor efficacy. In this scenario, research on natural products has been gained importance due their safety profile in toxicity studies. Terpenoids belong to an important class of natural products and several terpenoids have been reported as antidiabetic agents. Some of them are under various stages of pre-clinical and clinical evaluation to develop them as antidiabetic agents. These agents can inhibit enzymes responsible for the development of insulin resistance, normalization of plasma glucose and insulin levels and glucose metabolism. Triterpenes can act as promising agents in the treatment of diabetic retinopathy, neuropathy and nephropathy or in impaired wound healing by inhibiting several pathways involved in the diabetes and associated complications. However, efforts in understanding the biological actions and clinical studies involving the applications of triterpenes in treating diabetes are very limited. Hence, special attention is imperative to explore the therapeutic potential of these compounds and provide new information to the scientific community. This review aims to provide the recent advances in triterpenes chemistry, its derivatives, biological interventions and its therapeutic applications with special emphasis on diabetes and its associated disorders.
C1 [Putta, Swathi; Kilari, Eswar Kumar] Andhra Univ, AU Coll Pharmaceut Sci, Pharmacol Div, Visakhapatnam 530003, Andhra Pradesh, India.
   [Yarla, Nagendra Sastry; Surekha, Challa] GITAM Univ, Inst Sci, Dept Biochem, Visakhapatnam 530045, Andhra Pradesh, India.
   [Aliev, Gjumrakch] GALLY Int Biomed Res Consulting LLC, San Antonio, TX 78229 USA.
   [Aliev, Gjumrakch] Univ Atlanta, Sch Hlth Sci & Healthcare Adm, E Johns Crossing 175, Johns Creek, GA 30097 USA.
   [Aliev, Gjumrakch] Russian Acad Sci, Inst Physiol Act Cpds, Chernogolovka 142432, Russia.
   [Divakara, Madhihalli Basavaraju; Santosh, Mysore Sridhar] Jain Univ, Ctr Emerging Technol, Chem Biol Lab, Jain Global Campus, Kanakapura Taluk 562112, Karnataka, India.
   [Ramu, Ramith] Sri Dharmasthala Manjunatheshwara Coll, Post Grad Ctr, Dept Biotechnol, Dakshina Kannada 574240, Karnataka, India.
   [Zameer, Farhan] Pooja Bhagavat Mem Mahajana PG Ctr, Mahajana Life Sci Res Ctr, Dept Studies Biotechnol Microbiol & Biochem, Mysore 570016, Karnataka, India.
   [Prasad, Nagendra M. N.] Sri Jayachamarajendra Coll Engn, Dept Biotechnol, JSS Tech Inst Campus, Mysore 570006, Karnataka, India.
   [Chintala, Ramakrishna] GITAM Univ, Inst Sci, Dept Environm Sci, Visakhapatnam 530045, Andhra Pradesh, India.
   [Rao, Pidugu Vijaya] Acharya Nagarjuna Univ, Dept Biotechnol, Vijayawada, Andhra Pradesh, India.
   [Shiralgi, Yallappa] BMS Coll Engn, BMS R&D Ctr, Bangalore 560019, Karnataka, India.
   [Dhananjaya, Bhadrapura Lakkappa] Jain Univ, Ctr Emerging Technol, Toxinol Toxicol & Drug Discovery Unit, Jain Global Campus, Ramanagara 562112, Karnataka, India.
C3 Andhra University; Gandhi Institute of Technology & Management (GITAM);
   Gally International Biomedical Research & Consulting LLC; Russian
   Academy of Sciences; Institute of Physiologically Active Compounds of
   the Russian Academy of Sciences; Jain University; Sri Jayachamarajendra
   College of Engineering; Gandhi Institute of Technology & Management
   (GITAM); Acharya Nagarjuna University; BMS College of Engineering; Jain
   University
RP Yarla, NS (通讯作者)，GITAM Univ, Inst Sci, Dept Biochem, Visakhapatnam 530045, Andhra Pradesh, India.; Dhananjaya, BL (通讯作者)，Jain Univ, Ctr Emerging Technol, Toxinol Toxicol & Drug Discovery Unit, Jain Global Campus, Ramanagara 562112, Karnataka, India.
EM sastryyn@gmail.com; chandu_greeshma@rediffmail.com
RI ; Zameer, Farhan/AAU-8054-2021; Mysore, Santosh/F-5994-2011; RAMU,
   RAMITH/AAY-3039-2020; surekha, challa/AAH-4013-2020; Shiralgi,
   Yallappa/LMN-7339-2024; Aliev, Gjumrakch/AAE-7734-2020; Putta,
   Swathi/GSE-3095-2022
OI RAMU, Dr. RAMITH/0000-0003-2776-5815; Prasad, M N
   Nagendra/0000-0002-9803-3796; Shiralgi, Yallappa/0000-0002-5252-5541;
   Kilari, Eswar Kumar/0000-0002-1182-5919; Putta,
   Swathi/0000-0001-5279-3952; Surekha, Challa/0000-0003-3740-6808; Aliev,
   Gjumrakch/0000-0001-7373-3182
FU Russian Science Foundation [14-23-00160]; DST, Govt of India for the
   International Grant - Indo-Srilankan [DST/INT/SLP/P-007/2012]; European
   Union for International Grant - Indo-European - Marie Curie IRSES
   [PIRSES-GA-2013-612131]; Department of Science and Technology, Govt. of
   India under the Fast Track Young Scientist Scheme
FX G. Aliev thankful to Russian Science Foundation (www.rscf.ru, grant
   number 14-23-00160 for 2014-2016) for financial support for research.
   Dhananjaya BL (DBL) acknowledge the financial assistance of DST, Govt of
   India for the International Grant - Indo-Srilankan
   (DST/INT/SLP/P-007/2012, dated 5th May, 2014), and European Union for
   International Grant - Indo-European - Marie Curie IRSES -
   (PIRSES-GA-2013-612131, dated 15th Nov, 2014). Divakar MB and Santosh MS
   acknowledge the Department of Science and Technology, Govt. of India for
   the financial support under the Fast Track Young Scientist Scheme. DBL
   would like to place on record the deepest gratitude towards Dr. Chenraj
   Roychand, President Jain University trust and Dr. Krishna Venkatesh,
   CEO, Centre for Emerging Technologies (CET) for their constant
   motivation and support. Nagendra Sastry Yarla (NSY) expresses his
   sincere gratitude to GITAM University Management, for his support and
   encouragement by providing necessary research facilities. NSY is very
   much thankful to Prof. G. Subrahmanyam and Prof. N. Lakshmana Das for
   their encouragement and motivation.
CR Ahmed N, 2005, DIABETES RES CLIN PR, V67, P3, DOI 10.1016/j.diabres.2004.09.004
   Ali H., 2002, INDIAN J CLIN BIOCH, V17, P33, DOI DOI 10.1007/BF02867969
   Ali H, 2006, J ETHNOPHARMACOL, V107, P449, DOI 10.1016/j.jep.2006.04.004
   Alqahtani A, 2013, CURR MED CHEM, V20, P908
   Andile K., 2014, SYZYGIUM AROMATICUM
   [Anonymous], 2011, ANTIAGING MED, DOI [DOI 10.3793/JAAM.8.23, 10.3793/jaam.8.23]
   Ardiles A.E, 2012, BIOORGAN MED CHEM, V18, P1507
   Baynes JW, 1999, DIABETES, V48, P1, DOI 10.2337/diabetes.48.1.1
   BELL GI, 1990, DIABETES CARE, V13, P198, DOI 10.2337/diacare.13.3.198
   Bonventre JV, 2012, SEMIN NEPHROL, V32, P452, DOI 10.1016/j.semnephrol.2012.07.008
   Brownlee M, 2001, NATURE, V414, P813, DOI 10.1038/414813a
   Cai JY, 2014, NAT PROD RES, V28, P2163, DOI 10.1080/14786419.2014.931388
   Castellano JM, 2013, DIABETES, V62, P1791, DOI 10.2337/db12-1215
   Chappell J., 1995, ANN REV PLANT PHYSL, V46, P21
   Chawla A., 2013, International Journal of Research in Pharmaceutical and Biomedical Sciences, V4, P1215
   Chen Q, 2010, CHEM PHARM BULL, V58, P412, DOI 10.1248/cpb.58.412
   Chinchansure AA, 2015, RSC ADV, V5, P31113, DOI 10.1039/c4ra14211j
   Choi YH, 2012, BIOORG MED CHEM LETT, V22, P6116, DOI 10.1016/j.bmcl.2012.08.029
   DETOMMASI N, 1991, PLANTA MED, V57, P414, DOI 10.1055/s-2006-960137
   Deutschlander M.S, 2001, J ETHNOPHARMACOL, V16, P1091
   Fukushima M, 2006, DIABETES RES CLIN PR, V73, P174, DOI 10.1016/j.diabres.2006.01.010
   Ghosh T, 2011, PLANTA MED, V77, P804, DOI 10.1055/s-0030-1250600
   Giacco F, 2010, CIRC RES, V107, P1058, DOI 10.1161/CIRCRESAHA.110.223545
   Gowri PM, 2007, PHYTOTHER RES, V21, P796, DOI 10.1002/ptr.2176
   Guan T, 2011, J NEUROSCI RES, V89, P1829, DOI 10.1002/jnr.22671
   Guo TW, 2015, PHARMACOGN MAG, V11, P219, DOI 10.4103/0973-1296.149741
   Hamid K, 2015, CURR TOP MED CHEM, V15, P2406, DOI 10.2174/1568026615666150619141940
   Hill RA, 2015, NAT PROD REP, V32, P273, DOI 10.1039/c4np00101j
   Hostettmann K., 1995, SAPONINS
   Hou WL, 2009, PHYTOTHER RES, V23, P614, DOI 10.1002/ptr.2661
   Ishijima S, 2008, MOL CELL BIOCHEM, V310, P203, DOI 10.1007/s11010-007-9681-5
   Jayaprakasam B, 2006, J AGR FOOD CHEM, V54, P243, DOI 10.1021/jf0520342
   Jeong TY, 2012, J ETHNOPHARMACOL, V143, P884, DOI 10.1016/j.jep.2012.08.016
   Jin SE, 2012, ARCH PHARM RES, V35, P823, DOI 10.1007/s12272-012-0508-x
   Jung SH, 2007, BIOCHEM J, V403, P243, DOI 10.1042/BJ20061123
   KAKO M, 1995, BIOL PHARM BULL, V18, P1159, DOI 10.1248/bpb.18.1159
   Kamalakkanan N., 2003, Journal of Medicinal Food, V6, P93
   Kang Young-Rye, 2012, Lab Anim Res, V28, P23, DOI 10.5625/lar.2012.28.1.23
   Kardono L.B.S., 2002, EURASIAN J FOREST RE, V5, P33
   Ko BS, 2007, BIOSCI BIOTECH BIOCH, V71, P1452, DOI 10.1271/bbb.60533
   Kolm-Litty V, 1998, J CLIN INVEST, V101, P160, DOI 10.1172/JCI119875
   Koneri RB, 2014, INDIAN J PHARMACOL, V46, P76, DOI 10.4103/0253-7613.125179
   Koya D, 1998, DIABETES, V47, P859, DOI 10.2337/diabetes.47.6.859
   Kuang HX, 2011, MOLECULES, V16, P4642, DOI 10.3390/molecules16064642
   Kumar D, 2013, J FUNCT FOODS, V5, P1135, DOI 10.1016/j.jff.2013.03.010
   Lai YC, 2012, PHYTOCHEMISTRY, V74, P206, DOI 10.1016/j.phytochem.2011.09.016
   Lee AYW, 1999, FASEB J, V13, P23, DOI 10.1096/fasebj.13.1.23
   Lee MS, 2010, J ETHNOPHARMACOL, V127, P771, DOI 10.1016/j.jep.2009.11.022
   Lee MS, 2010, PHYTOTHER RES, V24, P49, DOI 10.1002/ptr.2865
   Lee SY, 2009, J MED PLANTS RES, V3, P1264
   Leonard SS, 2010, J FOOD SCI, V75, pC14, DOI 10.1111/j.1750-3841.2009.01394.x
   Li TH, 2011, EVID-BASED COMPL ALT, V2011, DOI 10.1155/2011/128402
   Li Y, 2015, PHARMACOL RES, V99, P101, DOI 10.1016/j.phrs.2015.05.012
   Liu J, 2007, BIOL PHARM BULL, V30, P2075, DOI 10.1248/bpb.30.2075
   Liu J, 2010, DIABETES-METAB RES, V26, P448, DOI 10.1002/dmrr.1101
   Liu X, 2014, BMC COMPLEM ALTERN M, V14, DOI 10.1186/1472-6882-14-12
   López D, 2015, CHEM CENT J, V9, DOI 10.1186/s13065-015-0130-3
   Ma JZ, 2014, NAT PRODUCT BIOPROSP, V4, P175, DOI 10.1007/s13659-014-0021-7
   Maeda N, 2001, DIABETES, V50, P2094, DOI 10.2337/diabetes.50.9.2094
   Manna P, 2009, TOXICOLOGY, V257, P53, DOI 10.1016/j.tox.2008.12.008
   Mkhwanazi B.N., 2014, EFFECTS MASLIMIC ACI
   Motaal AA, 2011, PHYTOMEDICINE, V19, P38, DOI 10.1016/j.phymed.2011.07.003
   Motomura K, 2009, J AGR FOOD CHEM, V57, P7666, DOI 10.1021/jf9007168
   Muffler K, 2011, PROCESS BIOCHEM, V46, P1, DOI 10.1016/j.procbio.2010.07.015
   Na M, 2006, PLANTA MED, V72, P261, DOI 10.1055/s-2005-873194
   Na M, 2010, PHYTOTHER RES, V24, P1716, DOI 10.1002/ptr.3203
   NAIK SR, 1991, J ETHNOPHARMACOL, V33, P37, DOI 10.1016/0378-8741(91)90158-A
   Ohgami N, 2002, J DIABETES COMPLICAT, V16, P56, DOI 10.1016/S1056-8727(01)00208-2
   Papi Reddy K, 2009, BIOORG MED CHEM LETT, V19, P4463
   Parmar S.K., 2013, PHYTOPHARMACOLOGY, V4, P354, DOI DOI 10.1016/J.NEULET.2005.04.023
   Peng CH, 2016, FOOD FUNCT, V7, P728, DOI [10.1039/c5fo01214g, 10.1039/C5FO01214G]
   Perez RM, 1998, PHYTOMEDICINE, V5, P475, DOI 10.1016/S0944-7113(98)80045-7
   Priyanka S, 2016, PROT MECH INSIGHTS S, V6, P1
   Putignani L, 2013, FOOD RES INT, V54, P1084, DOI 10.1016/j.foodres.2013.01.062
   Rebamang A.M, 2015, MOLECULES, V20, P13374
   Rollinger J.M, 2010, PHYTOCHEMISTRY, V84, P116
   Samaddar S, 2015, Indo American Journal of Pharmaceutical Research, V5, P2071
   Samadhan G, 2015, BIOCAT AGR BIOTECH, V4, P579
   Sangeetha KN, 2010, BBA-GEN SUBJECTS, V1800, P359, DOI 10.1016/j.bbagen.2009.12.002
   Sheikh BA, 2015, BIOCHIMIE, V112, P57, DOI 10.1016/j.biochi.2015.02.008
   Shih CC, 2013, MOLECULES, V18, P2726, DOI 10.3390/molecules18032726
   Singh S, 2014, PHARM BIOL, V52, P750, DOI 10.3109/13880209.2013.869759
   Su W, 2007, CLIN EXP PHARMACOL P, V34, P1228, DOI 10.1111/j.1440-1681.2007.04698.x
   Sugihara Y, 2000, J ASIAN NAT PROD RES, V2, P321, DOI 10.1080/10286020008041372
   SUTTISRI R, 1995, J ETHNOPHARMACOL, V47, P9, DOI 10.1016/0378-8741(95)01248-C
   Swathi P., 2014, BIOSCI BIOTECH RES A, V11, P1439
   Tan MJ, 2008, CHEM BIOL, V15, P263, DOI 10.1016/j.chembiol.2008.01.013
   Taniguchi S, 2002, PHYTOCHEMISTRY, V59, P315, DOI 10.1016/S0031-9422(01)00455-1
   Thipkaew C, 2012, AM J APPL SCI, V9, P1782, DOI [10.3844/ajassp.2012.1782.1788, DOI 10.3844/AJASSP.2012.1782.1788, DOI 10.3844/ajassp.2012.1782.1788]
   Topal G, 2013, PHYTOTHER RES, V27, P330, DOI 10.1002/ptr.4726
   Uddin G, 2012, FITOTERAPIA, V83, P1648, DOI 10.1016/j.fitote.2012.09.017
   Viji V, 2010, INT IMMUNOPHARMACOL, V10, P843, DOI 10.1016/j.intimp.2010.04.013
   Wang ZH, 2010, EUR J PHARMACOL, V628, P255, DOI 10.1016/j.ejphar.2009.11.019
   Xi MM, 2010, REDOX REP, V15, P20, DOI 10.1179/174329210X12650506623041
   Yang J, 2010, DRUG DEVELOP RES, V71, P127, DOI 10.1002/ddr.20340
   YOSHIKAWA M, 1995, CHEM PHARM BULL, V43, P1878, DOI 10.1248/cpb.43.1878
   Yu XX, 2005, HEPATOLOGY, V42, P362, DOI 10.1002/hep.20783
   Zeng X., 2012, P one, V7, P1
   Zhou Y, 2010, INT J MOL MED, V26, P565, DOI 10.3892/ijmm_00000500
   Zong W., 2006, FOOD SCI TECHNOL, V7, P128
   Zong W, 2007, ASIA PAC J CLIN NUTR, V16, P346
NR 101
TC 43
Z9 44
U1 2
U2 37
PU BENTHAM SCIENCE PUBL LTD
PI SHARJAH
PA EXECUTIVE STE Y-2, PO BOX 7917, SAIF ZONE, 1200 BR SHARJAH, U ARAB
   EMIRATES
SN 1568-0266
EI 1873-5294
J9 CURR TOP MED CHEM
JI Curr. Top. Med. Chem.
PY 2016
VL 16
IS 23
BP 2532
EP 2542
DI 10.2174/1568026616666160414123343
PG 11
WC Chemistry, Medicinal
WE Science Citation Index Expanded (SCI-EXPANDED)
SC Pharmacology & Pharmacy
GA DZ0UZ
UT WOS:000385556500003
PM 27086788
DA 2025-07-26
ER

PT J
AU Xing, QC
   Chen, J
   Liu, Z
   Li, WC
   Liu, X
   Li, W
AF Xing, Qi-Chang
   Chen, Jia
   Liu, Zheng
   Li, Wen-Can
   Liu, Xiang
   Li, Wei
TI Autophagy in Schwann cells: A potential pharmacotherapeutic target in
   diabetic peripheral neuropathy
SO WORLD JOURNAL OF DIABETES
LA English
DT Review
DE Autophagy; Schwann cells; Diabetic peripheral neuropathy; Adenosine
   monophosphate-activated protein kinase; Mammalian target of rapamycin;
   Agent
ID NERVE INJURY; REGENERATION; CLEARANCE; REPAIR; ROLES
AB Diabetic peripheral neuropathy (DPN) is a common complication of diabetes and is characterized by sensory and motor impairments resulting from neural injury. Schwann cells (SCs), which are important for peripheral nerve function, are compromised under hyperglycemic conditions, leading to impaired axonal regeneration and demyelination. Autophagy, a cellular degradation process, is essential for SC function and significantly influences DPN progression. This article highlights the significance of autophagy in SCs and its potential as a pharmacotherapeutic target in DPN. We discuss the mechanisms of autophagy in SCs, including the mammalian target of rapamycin, adenosine monophosphate-activated protein kinase, and phosphatase and tensin homolog-induced putative kinase/parkin pathways, and their dysregulation in DPN. This article also examines various natural products and chemical agents that modulate autophagy and enhance the efficacy of DPN treatment. These agents target key signaling pathways, such as adenosine monophosphate-activated protein kinase/mammalian target of rapamycin and demonstrate potential in promoting nerve regeneration and restoring SC function. The roles of exosomes, long non-coding RNA, and proteins in the regulation of autophagy have also been explored. In conclusion, targeting autophagy in SCs is a promising strategy for DPN treatment and offers new insights into therapeutic interventions. Further research is warranted to fully exploit these targets for clinical applications.
C1 [Xing, Qi-Chang; Chen, Jia; Liu, Zheng; Li, Wen-Can; Liu, Xiang; Li, Wei] Hunan Univ, Xiangtan Cent Hosp, Affiliated Hosp, Dept Clin Pharm, 120 Heping Rd, Xiangtan 411100, Hunan Province, Peoples R China.
C3 Hunan University
RP Xing, QC; Li, W (通讯作者)，Hunan Univ, Xiangtan Cent Hosp, Affiliated Hosp, Dept Clin Pharm, 120 Heping Rd, Xiangtan 411100, Hunan Province, Peoples R China.
EM 67324457@qq.com
RI Qichang, Xing/T-5848-2019
FU Natural Science Foundation of Hunan Province [2023JJ60497]; Chinese
   Medicine Research Program of Hunan Province [2021169]; Xiangtan Medical
   Research Project Plan [2022-xtyx-34, 2022-xtyx-36]
FX Supported by Natural Science Foundation of Hunan Province, No.
   2023JJ60497; Chinese Medicine Research Program of Hunan Province, No.
   2021169; and Xiangtan Medical Research Project Plan, No. 2022-xtyx-34
   and No. 2022-xtyx-36.
CR Abdelkader NF, 2022, ARCH PHARM RES, V45, P475, DOI 10.1007/s12272-022-01391-5
   Akram R, 2022, BIOMEDICINES, V10, DOI 10.3390/biomedicines10123186
   Allodi I, 2014, GLIA, V62, P1736, DOI 10.1002/glia.22712
   Atallah Sa'ed M, 2021, Lancet, V398 Suppl 1, pS15, DOI 10.1016/S0140-6736(21)01501-4
   Bankston AN, 2019, GLIA, V67, P1745, DOI 10.1002/glia.23646
   Carlomosti F, 2017, ANTIOXID REDOX SIGN, V27, P328, DOI 10.1089/ars.2016.6643
   Chen JY, 2021, CLIN EXP PHARMACOL P, V48, P361, DOI 10.1111/1440-1681.13430
   Choi SJ, 2025, KOREAN J PHYSIOL PHA, V29, P57, DOI 10.4196/kjpp.24.155
   Choi SJ, 2023, PLAST RECONSTR SURG, V151, P355, DOI 10.1097/PRS.0000000000009844
   Condello M, 2019, INT J MOL SCI, V20, DOI 10.3390/ijms20030725
   Corfas G, 2004, J NEUROSCI, V24, P9250, DOI 10.1523/JNEUROSCI.3649-04.2004
   Dai CQ, 2020, NEUROTOX RES, V38, P553, DOI 10.1007/s12640-020-00257-2
   Dong J, 2019, J PHARM PHARMACOL, V71, P1706, DOI 10.1111/jphp.13157
   Du W, 2019, FASEB J, V33, P8008, DOI 10.1096/fj.201900127R
   Gao N, 2023, DIABETIC MED, V40, DOI 10.1111/dme.15090
   Geuna S, 2009, INT REV NEUROBIOL, V87, P27, DOI 10.1016/S0074-7742(09)87003-7
   Gomez-Sanchez JA, 2015, J CELL BIOL, V210, P153, DOI 10.1083/jcb.201503019
   He CJ, 2018, THERANOSTICS, V8, P237, DOI 10.7150/thno.21945
   He J, 2022, BIOMED RES INT, V2022, DOI 10.1155/2022/5274375
   Hosokawa N, 2009, MOL BIOL CELL, V20, P1981, DOI 10.1091/mbc.E08-12-1248
   Hou ZX, 2021, CELL DEATH DISCOV, V7, DOI 10.1038/s41420-021-00765-w
   Huang HL, 2020, CANCER CELL, V37, P270, DOI 10.1016/j.ccell.2020.02.004
   Huang Z, 2022, OXID MED CELL LONGEV, V2022, DOI 10.1155/2022/3458283
   Hyung S, 2015, SCI REP-UK, V5, DOI 10.1038/srep15122
   Itoh N, 2010, CELL TISSUE RES, V342, P1, DOI 10.1007/s00441-010-1024-2
   Jang SY, 2015, PLOS ONE, V10, DOI 10.1371/journal.pone.0116624
   Jessen KR, 2016, J PHYSIOL-LONDON, V594, P3521, DOI 10.1113/JP270874
   Jia JY, 2019, AUTOPHAGY, V15, P169, DOI 10.1080/15548627.2018.1505155
   Jiang YS, 2021, J CELL MOL MED, V25, P2596, DOI 10.1111/jcmm.16274
   Kim J, 2011, NAT CELL BIOL, V13, P132, DOI 10.1038/ncb2152
   Kim KH, 2015, J ENDOCRINOL, V226, pR1, DOI 10.1530/JOE-15-0160
   Koh A, 2018, CELL, V175, P947, DOI 10.1016/j.cell.2018.09.055
   Larsen KB, 2010, AUTOPHAGY, V6, P784, DOI 10.4161/auto.6.6.12510
   Li JY, 2023, J NANOBIOTECHNOL, V21, DOI 10.1186/s12951-023-02222-5
   Li QY, 2019, EXP THER MED, V17, P2495, DOI 10.3892/etm.2019.7236
   Li R, 2020, THERANOSTICS, V10, P1649, DOI 10.7150/thno.40919
   Liang Q, 2020, PHARMACOL RES, V158, DOI 10.1016/j.phrs.2020.104884
   Liu BY, 2021, FRONT MOL BIOSCI, V8, DOI 10.3389/fmolb.2021.655157
   Liu B, 2019, P NATL ACAD SCI USA, V116, P22347, DOI 10.1073/pnas.1910292116
   Liu X, 2023, J NEUROPATH EXP NEUR, DOI 10.1093/jnen/nlad091
   Liu Y, 2013, MOL CELL BIOL, V33, P4606, DOI 10.1128/MCB.00723-13
   Lu YF, 2019, J CELL MOL MED, V23, P497, DOI 10.1111/jcmm.13952
   Ma SH, 2019, ANNU REV BIOCHEM, V88, P577, DOI 10.1146/annurev-biochem-013118-111829
   Mizushima N, 2007, GENE DEV, V21, P2861, DOI 10.1101/gad.1599207
   Moparthi SB, 2019, J CELL SCI, V132, DOI 10.1242/jcs.223792
   Mul JD, 2011, J BIOL CHEM, V286, P26781, DOI 10.1074/jbc.M110.197947
   Qu L, 2014, NEURAL REGEN RES, V9, P1195, DOI 10.4103/1673-5374.135328
   Ramirez A, 2022, EUR J CELL BIOL, V101, DOI 10.1016/j.ejcb.2021.151185
   Saliminejad K, 2019, J CELL PHYSIOL, V234, P5451, DOI 10.1002/jcp.27486
   Scherz-Shouval R, 2007, AUTOPHAGY, V3, P371, DOI 10.4161/auto.4214
   Singh R, 2014, PHARMACOL RES, V80, P21, DOI 10.1016/j.phrs.2013.12.005
   Takaku S, 2018, HISTOCHEM CELL BIOL, V149, P537, DOI 10.1007/s00418-018-1649-x
   Tang WL, 2024, EXP CELL RES, V442, DOI 10.1016/j.yexcr.2024.114261
   Tatsumi Y, 2022, INT J MOL SCI, V23, DOI 10.3390/ijms23084405
   Tatsumi Y, 2019, J DIABETES INVEST, V10, P602, DOI 10.1111/jdi.12931
   Tomaipitinca L, 2021, CELL DEATH DIS, V12, DOI 10.1038/s41419-021-03957-5
   Turner KL, 2014, GLIA, V62, P971, DOI 10.1002/glia.22655
   Ulland TK, 2018, NAT REV NEUROL, V14, P667, DOI 10.1038/s41582-018-0072-1
   Vincent AM, 2009, DIABETES, V58, P2376, DOI 10.2337/db09-0047
   Wang MJ, 2021, MOL NEUROBIOL, V58, P6049, DOI 10.1007/s12035-021-02540-5
   Wang QQ, 2019, J PHARM PHARMACOL, V71, P417, DOI 10.1111/jphp.13044
   Wang SX, 2010, NEUROCHEM RES, V35, P1029, DOI 10.1007/s11064-010-0151-1
   Wang XY, 2014, INT J MOL MED, V34, P103, DOI 10.3892/ijmm.2014.1766
   Wang YF, 2014, NEUROSCI LETT, V560, P51, DOI 10.1016/j.neulet.2013.11.050
   Webber CA, 2011, GLIA, V59, P1503, DOI 10.1002/glia.21194
   Xiao HL, 2023, PHYTOTHER RES, V37, P4042, DOI 10.1002/ptr.7862
   Xiao PY, 2022, MOL NEUROBIOL, V59, P5041, DOI 10.1007/s12035-022-02861-z
   Yang Y, 2025, SIGNAL TRANSDUCT TAR, V10, DOI 10.1038/s41392-025-02175-1
   Yin G, 2021, INT J BIOCHEM CELL B, V132, DOI 10.1016/j.biocel.2021.105921
   Yin YD, 2021, PHYTOMEDICINE, V92, DOI 10.1016/j.phymed.2021.153749
   Yu YC, 2021, FRONT ENDOCRINOL, V12, DOI 10.3389/fendo.2021.719356
   Yuan QQ, 2022, PHARMACOL RES, V175, DOI 10.1016/j.phrs.2021.105985
   Zhang J, 2015, GENOM PROTEOM BIOINF, V13, P17, DOI 10.1016/j.gpb.2015.02.001
   Zhang JY, 2020, LIFE SCI, V256, DOI 10.1016/j.lfs.2020.117959
   Zhang NN, 2024, CELL DEATH DIS, V15, DOI 10.1038/s41419-024-06579-9
   Zhang X, 2021, CELL DEATH DIS, V12, DOI 10.1038/s41419-021-03930-2
   Zhao ZW, 2017, BIOMED PHARMACOTHER, V92, P1103, DOI 10.1016/j.biopha.2017.05.099
   Zhou JH, 2020, FRONT CELL NEUROSCI, V14, DOI 10.3389/fncel.2020.00143
   Zhou YH, 2022, INT J MOL SCI, V23, DOI 10.3390/ijms23137301
   Zhou YY, 2015, BIOSCIENCE REP, V35, DOI 10.1042/BSR20140141
   Zhu Z, 2019, INT J MOL SCI, V20, DOI 10.3390/ijms20030728
NR 81
TC 0
Z9 0
U1 0
U2 0
PU BAISHIDENG PUBLISHING GROUP INC
PI PLEASANTON
PA 7041 Koll Center Parkway, Suite 160, PLEASANTON, CA, UNITED STATES
EI 1948-9358
J9 WORLD J DIABETES
JI World J. Diabetes
PD JUN 15
PY 2025
VL 16
IS 6
AR 105709
DI 10.4239/wjd.v16.i6.105709
PG 16
WC Endocrinology & Metabolism
WE Science Citation Index Expanded (SCI-EXPANDED)
SC Endocrinology & Metabolism
GA 3VM7K
UT WOS:001509994900010
PM 40548273
DA 2025-07-26
ER

PT J
AU Akpoveso, OOP
   Ubah, EE
   Obasanmi, G
AF Akpoveso, Oke-Oghene Philomena
   Ubah, Emeka Emmanuel
   Obasanmi, Gideon
TI Antioxidant Phytochemicals as Potential Therapy for Diabetic
   Complications
SO ANTIOXIDANTS
LA English
DT Review
DE diabetic complications; phytochemicals; polyphenols; oxidative stress;
   diabetic nephropathy; diabetic neuropathy; diabetic retinopathy;
   antioxidants
ID PREVENTS COGNITIVE IMPAIRMENT; OXIDATIVE STRESS; HIGH-GLUCOSE;
   SUPEROXIDE-DISMUTASE; NITRIC-OXIDE; PANRETINAL PHOTOCOAGULATION;
   GLUTATHIONE-PEROXIDASE; CARDIAC DYSFUNCTION; INSULIN-RESISTANCE;
   SIGNALING PATHWAY
AB The global prevalence of diabetes continues to increase partly due to rapid urbanization and an increase in the aging population. Consequently, this is associated with a parallel increase in the prevalence of diabetic vascular complications which significantly worsen the burden of diabetes. For these diabetic vascular complications, there is still an unmet need for safe and effective alternative/adjuvant therapeutic interventions. There is also an increasing urge for therapeutic options to come from natural products such as plants. Hyperglycemia-induced oxidative stress is central to the development of diabetes and diabetic complications. Furthermore, oxidative stress-induced inflammation and insulin resistance are central to endothelial damage and the progression of diabetic complications. Human and animal studies have shown that polyphenols could reduce oxidative stress, hyperglycemia, and prevent diabetic complications including diabetic retinopathy, diabetic nephropathy, and diabetic peripheral neuropathy. Part of the therapeutic effects of polyphenols is attributed to their modulatory effect on endogenous antioxidant systems. This review attempts to summarize the established effects of polyphenols on endogenous antioxidant systems from the literature. Moreover, potential therapeutic strategies for harnessing the potential benefits of polyphenols for diabetic vascular complications are also discussed.
C1 [Akpoveso, Oke-Oghene Philomena] All Amer Inst Med Sci, Sch Basic Sci, Black River, St Elizabeth Parish JMDEH03, Black River, Jamaica.
   [Ubah, Emeka Emmanuel] Michael Okpara Univ Agr, Dept Biochem, Umudike 440109, Nigeria.
   [Obasanmi, Gideon] Univ British Columbia, Dept Ophthalmol & Visual Sci, Vancouver, BC V5Z 0A6, Canada.
C3 University of British Columbia
RP Akpoveso, OOP (通讯作者)，All Amer Inst Med Sci, Sch Basic Sci, Black River, St Elizabeth Parish JMDEH03, Black River, Jamaica.; Obasanmi, G (通讯作者)，Univ British Columbia, Dept Ophthalmol & Visual Sci, Vancouver, BC V5Z 0A6, Canada.
EM o.akpoveso@gmail.com; gobasanmi01@qub.ac.uk
OI Akpoveso, Oke-Oghene/0000-0002-8629-8826; Ubah,
   Emeka/0009-0004-1557-2877
CR Abukhabta S, 2021, EUR J NUTR, V60, P1263, DOI 10.1007/s00394-020-02322-0
   Ahsan MK, 2009, ANTIOXID REDOX SIGN, V11, P2741, DOI [10.1089/ars.2009.2683, 10.1089/ARS.2009.2683]
   Al-Numair KS, 2015, REDOX REP, V20, P198, DOI 10.1179/1351000214Y.0000000117
   Alaofi AL, 2020, FRONT PHARMACOL, V11, DOI 10.3389/fphar.2020.01119
   Alfieri A, 2011, J PHYSIOL-LONDON, V589, P4125, DOI 10.1113/jphysiol.2011.210294
   Ali MK, 2022, DIABETOLOGIA, V65, P3, DOI 10.1007/s00125-021-05585-2
   Allen CL, 2009, INT J STROKE, V4, P461, DOI 10.1111/j.1747-4949.2009.00387.x
   ALTamimi JZ, 2021, J FUNCT FOODS, V79, DOI 10.1016/j.jff.2021.104397
   An X, 2020, NUTRIENTS, V12, DOI 10.3390/nu12051516
   Asnaghi V, 2003, DIABETES, V52, P506, DOI 10.2337/diabetes.52.2.506
   Bachewal P, 2018, BIOFACTORS, V44, P109, DOI 10.1002/biof.1397
   Barber AJ, 1998, J CLIN INVEST, V102, P783, DOI 10.1172/JCI2425
   Bernal-Ramirez J, 2022, J CARD FAIL, V28, pS82
   Bhagani H, 2020, INT J MOL SCI, V21, DOI 10.3390/ijms21144962
   Bharadwaj KC, 2018, SYNTHESIS OF MEDICINAL AGENTS FROM PLANTS, P205, DOI 10.1016/B978-0-08-102071-5.00009-X
   Bhatti JS, 2022, FREE RADICAL BIO MED, V184, P114, DOI 10.1016/j.freeradbiomed.2022.03.019
   Biallosterski C, 2007, BRIT J OPHTHALMOL, V91, P1135, DOI 10.1136/bjo.2006.111534
   Biessels GJ, 2006, J NEUROL, V253, P477, DOI 10.1007/s00415-005-0036-4
   Bigagli E, 2019, OXID MED CELL LONGEV, V2019, DOI 10.1155/2019/5953685
   Borghetti G, 2018, FRONT PHYSIOL, V9, DOI 10.3389/fphys.2018.01514
   Brezniceanu ML, 2007, KIDNEY INT, V71, P912, DOI 10.1038/sj.ki.5002188
   Brezniceanu ML, 2008, DIABETES, V57, P451, DOI 10.2337/db07-0013
   Brownlee M, 2001, NATURE, V414, P813, DOI 10.1038/414813a
   Brownlee M, 2005, DIABETES, V54, P1615, DOI 10.2337/diabetes.54.6.1615
   Bucolo C, 2019, J CELL PHYSIOL, V234, P17295, DOI 10.1002/jcp.28347
   Buse MG, 2006, AM J PHYSIOL-ENDOC M, V290, pE1, DOI 10.1152/ajpendo.00329.2005
   Cade WT, 2008, PHYS THER, V88, P1322, DOI 10.2522/ptj.20080008
   Campbell M, 2019, BIOCHEM PHARMACOL, V164, P321, DOI 10.1016/j.bcp.2019.04.029
   Capitao M, 2016, J CELL BIOCHEM, V117, P2443, DOI 10.1002/jcb.25575
   Chandra K, 2020, PHYTOTHER RES, V34, P1609, DOI 10.1002/ptr.6624
   Chatham JC, 2021, CURR OPIN PHARMACOL, V57, P1, DOI 10.1016/j.coph.2020.08.005
   Chau GC, 2017, J CELL BIOL, V216, P2091, DOI 10.1083/jcb.201701085
   Chaudhary K, 2018, SCI REP-UK, V8, DOI 10.1038/s41598-018-21276-2
   Chekalina N.I., 2016, Wiadomoci Lekarskie, V69, P475
   Chen YJ, 2019, BIOMED PHARMACOTHER, V111, P1166, DOI 10.1016/j.biopha.2019.01.030
   Cheng YL, 2020, INT J BIOL SCI, V16, P553, DOI 10.7150/ijbs.40643
   Cherubini A, 2000, STROKE, V31, P2295, DOI 10.1161/01.STR.31.10.2295
   Cheung N, 2010, LANCET, V376, P124, DOI 10.1016/S0140-6736(09)62124-3
   Chiu YW, 2005, J LAB CLIN MED, V145, P181, DOI 10.1016/j.lab.2005.02.004
   Cojocaru Inimioara Mihaela, 2013, Rom J Intern Med, V51, P97
   Cortés-Martín A, 2021, MOL NUTR FOOD RES, V65, DOI 10.1002/mnfr.202001048
   Cortes-Martin A, 2020, MOL NUTR FOOD RES, V64, DOI 10.1002/mnfr.201900952
   Coyne KS, 2004, FAM PRACT, V21, P447, DOI 10.1093/fampra/cmh417
   Crawford TN, 2009, CURR DIABETES REV, V5, P8, DOI 10.2174/157339909787314149
   Csiszar A, 2009, AM J PHYSIOL-HEART C, V297, pH13, DOI 10.1152/ajpheart.00368.2009
   Dal Canto E, 2019, EUR J PREV CARDIOL, V26, P25, DOI 10.1177/2047487319878371
   de Oliveira WQ, 2022, TRENDS FOOD SCI TECH, V127, P198, DOI 10.1016/j.tifs.2022.06.004
   Della-Morte D, 2009, NEUROSCIENCE, V159, P993, DOI 10.1016/j.neuroscience.2009.01.017
   DeRubertis FR, 2004, DIABETES, V53, P762, DOI 10.2337/diabetes.53.3.762
   Desborough MJR, 2017, BRIT J HAEMATOL, V177, P674, DOI 10.1111/bjh.14520
   Diao JY, 2021, BIOCHEM BIOPH RES CO, V546, P29, DOI 10.1016/j.bbrc.2021.01.086
   Diao JY, 2019, J PHYSIOL BIOCHEM, V75, P39, DOI 10.1007/s13105-018-0648-7
   Diaz-flores M., 2019, The diabetes textbook, P695, DOI DOI 10.1007/978-3-030-11815-0_45
   Domínguez C, 2010, STROKE, V41, P653, DOI 10.1161/STROKEAHA.109.571935
   Donadelli M, 2014, CELL MOL LIFE SCI, V71, P1171, DOI 10.1007/s00018-013-1407-0
   Dormandy JA, 2005, LANCET, V366, P1279, DOI 10.1016/S0140-6736(05)67528-9
   Drummond EM, 2013, PHYTOTHER RES, V27, P588, DOI 10.1002/ptr.4753
   Duh EJ, 2017, JCI INSIGHT, V2, DOI 10.1172/jci.insight.93751
   Duni A, 2019, INT J MOL SCI, V20, DOI 10.3390/ijms20153711
   Elumalai S, 2021, CELLS-BASEL, V10, DOI 10.3390/cells10071573
   Ergul Adviye, 2012, Endocrine Metabolic & Immune Disorders-Drug Targets, V12, P148
   Fang WJ, 2018, ACTA PHARMACOL SIN, V39, P59, DOI 10.1038/aps.2017.50
   Faselis C, 2020, CURR VASC PHARMACOL, V18, P117, DOI 10.2174/1570161117666190502103733
   Fenwick EK, 2011, BRIT J OPHTHALMOL, V95, P774, DOI 10.1136/bjo.2010.191312
   Fernández-del-Río L, 2017, FREE RADICAL BIO MED, V110, P176, DOI 10.1016/j.freeradbiomed.2017.06.006
   Förstermann U, 2017, CIRC RES, V120, P713, DOI 10.1161/CIRCRESAHA.116.309326
   Folsom AR, 1999, DIABETES CARE, V22, P1077, DOI 10.2337/diacare.22.7.1077
   Fong DS, 2007, RETINA-J RET VIT DIS, V27, P816, DOI 10.1097/IAE.0b013e318042d32c
   Frankenfeld CL, 2017, MOL NUTR FOOD RES, V61, DOI 10.1002/mnfr.201500900
   Frey T, 2011, ANTIOXID REDOX SIGN, V15, P1271, DOI 10.1089/ars.2011.3906
   Fridlyand LE, 2004, DIABETES, V53, P1942, DOI 10.2337/diabetes.53.8.1942
   Frustaci A, 2000, CIRC RES, V87, P1123, DOI 10.1161/01.RES.87.12.1123
   Gandhi M, 2022, DRUGS CONTEXT, V11, DOI 10.7573/dic.2021-10-2
   Ge ZD, 2019, INT HEART J, V60, P512, DOI 10.1536/ihj.18-476
   Gent M, 1996, LANCET, V348, P1329, DOI 10.1016/s0140-6736(96)09457-3
   Gerasimova EL, 2021, MOLECULES, V26, DOI 10.3390/molecules26216534
   Giacco F, 2010, CIRC RES, V107, P1058, DOI 10.1161/CIRCRESAHA.110.223545
   Gonzalez VH, 2016, AM J OPHTHALMOL, V172, P72, DOI 10.1016/j.ajo.2016.09.012
   Gross JG, 2015, JAMA-J AM MED ASSOC, V314, P2137, DOI 10.1001/jama.2015.15217
   Gu RH, 2014, BIOL PHARM BULL, V37, P903, DOI 10.1248/bpb.b14-00084
   Gupta N, 2013, OPEN OPHTHALMOL J, V7, P4, DOI 10.2174/1874364101307010004
   Haider M, 2020, PHARMACEUTICS, V12, DOI 10.3390/pharmaceutics12030288
   Hall SD, 2003, CLIN PHARMACOL THER, V74, P525, DOI 10.1016/j.clpt.2003.08.009
   Han J, 2014, NEUROCHEM RES, V39, P1292, DOI 10.1007/s11064-014-1311-5
   Han JH, 2018, MOL MED REP, V17, P8414, DOI 10.3892/mmr.2018.8876
   Harding JL, 2019, DIABETOLOGIA, V62, P3, DOI 10.1007/s00125-018-4711-2
   Hasler CM, 1999, J NUTR, V129, p756S, DOI 10.1093/jn/129.3.756S
   Hayden MR, 2005, CARDIOVASC DIABETOL, V4, DOI 10.1186/1475-2840-4-9
   Hayes JD, 2014, TRENDS BIOCHEM SCI, V39, P199, DOI 10.1016/j.tibs.2014.02.002
   He YP, 2022, FRONT CARDIOVASC MED, V9, DOI 10.3389/fcvm.2022.946766
   Herrera-Bravo J, 2022, ANTIOXIDANTS-BASEL, V11, DOI 10.3390/antiox11071239
   Hidalgo-Liberona N, 2020, J AGR FOOD CHEM, V68, P12476, DOI 10.1021/acs.jafc.0c04976
   Hong YA, 2021, ANTIOXIDANTS-BASEL, V10, DOI 10.3390/antiox10010130
   Hong YA, 2018, ANTIOXID REDOX SIGN, V28, P1543, DOI 10.1089/ars.2017.7207
   Hotta N, 2012, DIABETIC MED, V29, P1529, DOI 10.1111/j.1464-5491.2012.03684.x
   Hu HC, 2022, FRONT PHARMACOL, V13, DOI 10.3389/fphar.2022.841818
   Huang D, 2022, PHARM BIOL, V60, P990, DOI 10.1080/13880209.2022.2067572
   Huang PC, 2017, ENVIRON TOXICOL, V32, P2471, DOI 10.1002/tox.22460
   Huang WY, 2018, OXID MED CELL LONGEV, V2018, DOI 10.1155/2018/1862462
   Iatcu CO, 2022, NUTRIENTS, V14, DOI 10.3390/nu14010166
   Iglesias-Aguirre CE, 2022, J AGR FOOD CHEM, V70, P10521, DOI 10.1021/acs.jafc.2c04518
   Iqbal Z, 2018, CLIN THER, V40, P828, DOI 10.1016/j.clinthera.2018.04.001
   Islam F, 2022, EVID-BASED COMPL ALT, V2022, DOI 10.1155/2022/5649156
   Isner JM, 1999, J CLIN INVEST, V103, P1231, DOI 10.1172/JCI6889
   Jakaria M, 2021, J NEUROCHEM, V159, P804, DOI 10.1111/jnc.15519
   James DE, 2021, NAT REV MOL CELL BIO, V22, P751, DOI 10.1038/s41580-021-00390-6
   Jia GH, 2018, CIRC RES, V122, P624, DOI 10.1161/CIRCRESAHA.117.311586
   Jiang TF, 2016, PROG NEUROBIOL, V147, P1, DOI 10.1016/j.pneurobio.2016.07.005
   Jiang ZL, 2022, NAT COMMUN, V13, DOI 10.1038/s41467-022-30712-x
   Jing XY, 2018, HEALTH QUAL LIFE OUT, V16, DOI 10.1186/s12955-018-1021-9
   Jing-Xu, 2018, CELL PHYSIOL BIOCHEM, V48, P705, DOI 10.1159/000491897
   Jung KA, 2010, MOLECULES, V15, P7266, DOI 10.3390/molecules15107266
   Kancheva VD, 2021, ANTIOXIDANTS-BASEL, V10, DOI 10.3390/antiox10040624
   Kern TS, 2008, J PHYSIOL-LONDON, V586, P4401, DOI 10.1113/jphysiol.2008.156695
   Kim A, 2017, NUTR RES PRACT, V11, P430, DOI 10.4162/nrp.2017.11.5.430
   Kim WH, 2007, CELL SIGNAL, V19, P791, DOI 10.1016/j.cellsig.2006.10.004
   Kitada M, 2020, FRONT PHYSIOL, V11, DOI 10.3389/fphys.2020.00755
   Koche D, 2016, HISLOPIA J, V9, P1
   Kopacz A, 2020, FREE RADICAL BIO MED, V157, P63, DOI 10.1016/j.freeradbiomed.2020.03.023
   Kotewicz M, 2022, CELLS-BASEL, V11, DOI 10.3390/cells11162471
   Kowluru RA, 1997, FREE RADICAL BIO MED, V22, P587, DOI 10.1016/S0891-5849(96)00347-4
   Kowluru RA, 2015, BBA-MOL BASIS DIS, V1852, P2474, DOI 10.1016/j.bbadis.2015.08.001
   Koya D, 1998, DIABETES, V47, P859, DOI 10.2337/diabetes.47.6.859
   Kuo CW, 2015, LIFE SCI, V135, P77, DOI 10.1016/j.lfs.2015.04.018
   Kwong-Han K, 2022, J DIABETES METAB DIS, V21, P681, DOI 10.1007/s40200-022-01030-2
   Lamoureux EL, 2010, OPHTHALMOLOGY, V117, P757, DOI 10.1016/j.ophtha.2009.09.035
   Lau LH, 2019, J DIABETES INVEST, V10, P780, DOI 10.1111/jdi.12932
   Lee JY, 2022, PLOS ONE, V17, DOI 10.1371/journal.pone.0262396
   Li D, 2020, NUTRIENTS, V12, DOI 10.3390/nu12102954
   Li HG, 2012, NITRIC OXIDE-BIOL CH, V26, P102, DOI 10.1016/j.niox.2011.12.006
   Li QR, 2016, NEURAL REGEN RES, V11, P345, DOI 10.4103/1673-5374.177745
   Liang F, 2020, DRUG DES DEV THER, V14, P2573, DOI 10.2147/DDDT.S257333
   Liu CZ, 2022, METABOLITES, V12, DOI 10.3390/metabo12080725
   Liu JT, 2020, PHYSIOL REP, V8, DOI 10.14814/phy2.14331
   Liu JF, 2020, J DIABETES INVEST, V11, P946, DOI 10.1111/jdi.13216
   Lu J, 2014, FREE RADICAL BIO MED, V66, P75, DOI 10.1016/j.freeradbiomed.2013.07.036
   Lusis AJ, 2000, NATURE, V407, P233, DOI 10.1038/35025203
   Malakoti F, 2024, CRIT REV FOOD SCI, V64, P1865, DOI 10.1080/10408398.2022.2119364
   Manach C, 2017, MOL NUTR FOOD RES, V61, DOI 10.1002/mnfr.201600557
   Mankovsky BN, 2004, DIABETES-METAB RES, V20, P268, DOI 10.1002/dmrr.490
   Martín-Peláez S, 2017, EUR J NUTR, V56, P119, DOI 10.1007/s00394-015-1063-2
   Martinez K.B., 2017, NUTR FUNCTIONAL FOOD, P191
   Matos AL, 2020, NUTRIENTS, V12, DOI 10.3390/nu12103169
   Matsushima S, 2006, AM J PHYSIOL-HEART C, V291, pH2237, DOI 10.1152/ajpheart.00427.2006
   McCannel CA, 2011, RETINA-J RET VIT DIS, V31, P654, DOI 10.1097/IAE.0b013e31820a67e4
   Medici S, 2021, SEMIN CANCER BIOL, V76, P17, DOI 10.1016/j.semcancer.2021.06.020
   Meyerle CB, 2008, CONTEMP DIABETES, P3, DOI 10.1007/978-1-59745-563-3_1
   Meza-Torres C, 2020, ANTIOXIDANTS-BASEL, V9, DOI 10.3390/antiox9050431
   Millán I, 2020, NUTRIENTS, V12, DOI 10.3390/nu12010082
   Mima A, 2012, FASEB J, V26, P2963, DOI 10.1096/fj.11-202994
   Mironczuk-Chodakowska I, 2018, ADV MED SCI-POLAND, V63, P68, DOI 10.1016/j.advms.2017.05.005
   Misra A, 2019, J DIABETES, V11, P522, DOI 10.1111/1753-0407.12913
   Mittal R, 2018, INFLAMMOPHARMACOLOGY, V26, P755, DOI 10.1007/s10787-017-0413-5
   Modlinger PS, 2004, SEMIN NEPHROL, V24, P354, DOI 10.1016/j.semnephrol.2004.04.007
   Mohamed Q, 2007, JAMA-J AM MED ASSOC, V298, P902, DOI 10.1001/jama.298.8.902
   Mohan T, 2020, FREE RADICAL BIO MED, V160, P227, DOI 10.1016/j.freeradbiomed.2020.07.037
   Motohashi H, 2004, P NATL ACAD SCI USA, V101, P6379, DOI 10.1073/pnas.0305902101
   Munteanu C, 2022, CURR ISSUES MOL BIOL, V44, P3378, DOI 10.3390/cimb44080233
   Nakhoul F, 2013, DIABETES RES CLIN PR, V100, P289, DOI 10.1016/j.diabres.2013.02.004
   Naoi M, 2019, INT J MOL SCI, V20, DOI 10.3390/ijms20102451
   Nezu M, 2020, INT J MOL SCI, V21, DOI 10.3390/ijms21082951
   Nezu M, 2017, KIDNEY INT, V91, P387, DOI 10.1016/j.kint.2016.08.023
   Niedzielska E, 2016, MOL NEUROBIOL, V53, P4094, DOI 10.1007/s12035-015-9337-5
   Nitta K, 2019, RENAL REPLACE THER, V5, DOI 10.1186/s41100-019-0248-1
   O'Donnell MJ, 2010, LANCET, V376, P112, DOI 10.1016/S0140-6736(10)60834-3
   Volpe CMO, 2018, CELL DEATH DIS, V9, DOI 10.1038/s41419-017-0135-z
   Oran S.A., 2022, CINCHONA OFFICINALIS, V1st
   Paneni F, 2015, WORLD J DIABETES, V6, P326, DOI 10.4239/wjd.v6.i2.326
   Paul S, 2020, J DIABETES COMPLICAT, V34, DOI 10.1016/j.jdiacomp.2020.107613
   Phuong MN, 2010, TOXICOL SCI, V116, P549, DOI 10.1093/toxsci/kfq150
   Pietta PG, 2000, J NAT PROD, V63, P1035, DOI 10.1021/np9904509
   Polia F, 2022, J AGR FOOD CHEM, V70, P2092, DOI 10.1021/acs.jafc.1c07198
   Praidou A, 2010, CURR DIABETES REV, V6, P304, DOI 10.2174/157339910793360815
   Preti RC, 2013, BRIT J OPHTHALMOL, V97, P885, DOI 10.1136/bjophthalmol-2012-302675
   Rada P, 2012, MOL CELL BIOL, V32, P3486, DOI 10.1128/MCB.00180-12
   Rahnasto-Rilla M, 2018, SCI REP-UK, V8, DOI 10.1038/s41598-018-22388-5
   Ramawat K. G., 2009, Herbal Drugs : Ethnomedicine to Modern Medicine, P7, DOI 10.1007/978-3-540-79116-4_2
   Rodriguez-Mateos A, 2014, MOL NUTR FOOD RES, V58, P1952, DOI 10.1002/mnfr.201400231
   Rossing K, 2004, KIDNEY INT, V66, P1596, DOI 10.1111/j.1523-1755.2004.00925.x
   Roxo DF, 2019, DIABETOL METAB SYNDR, V11, DOI 10.1186/s13098-019-0431-0
   Sagoo MK, 2020, METHODS MOL BIOL, V2067, P3, DOI 10.1007/978-1-4939-9841-8_1
   Saisho Y, 2014, INT J MOL SCI, V15, P18381, DOI 10.3390/ijms151018381
   Sakashita M, 2021, ANTIOXIDANTS-BASEL, V10, DOI 10.3390/antiox10071143
   Sandireddy R, 2016, CELL MOL NEUROBIOL, V36, P883, DOI 10.1007/s10571-015-0272-9
   Santilli F, 2015, VASC PHARMACOL, V74, P23, DOI 10.1016/j.vph.2015.09.003
   Seco-Cervera M, 2020, ANTIOXIDANTS-BASEL, V9, DOI 10.3390/antiox9121257
   Sha WX, 2021, J DIABETES RES, V2021, DOI 10.1155/2021/9999612
   Shamshoum H, 2021, APPL PHYSIOL NUTR ME, V46, P819, DOI 10.1139/apnm-2020-0592
   Sharma A, 2018, FRONT PHYSIOL, V9, DOI 10.3389/fphys.2018.00114
   Shen X, 2006, DIABETES, V55, P798, DOI 10.2337/diabetes.55.03.06.db05-1039
   Shi Q, 2020, J BIOCHEM MOL TOXIC, V34, DOI 10.1002/jbt.22568
   Shi R, 2021, EYE, V35, P1587, DOI 10.1038/s41433-021-01393-5
   SHURTZSWIRSKI R, 1995, NEPHRON, V71, P176, DOI 10.1159/000188708
   Sies H, 2020, NAT REV MOL CELL BIO, V21, P363, DOI 10.1038/s41580-020-0230-3
   Singh CK, 2018, ANTIOXID REDOX SIGN, V28, P643, DOI 10.1089/ars.2017.7290
   Singh Lalit P, 2013, J Clin Exp Ophthalmol, V4, DOI 10.4172/2155-9570.1000287
   Sivaprasad S, 2017, LANCET, V389, P2193, DOI 10.1016/S0140-6736(17)31193-5
   Skemiene K, 2015, FEBS J, V282, P963, DOI 10.1111/febs.13195
   Song Y, 2016, J NEUROIMMUNOL, V301, P1, DOI 10.1016/j.jneuroim.2016.11.001
   Stitt AW, 2016, PROG RETIN EYE RES, V51, P156, DOI 10.1016/j.preteyeres.2015.08.001
   Stitt AW, 2013, CLIN SCI, V125, P1, DOI 10.1042/CS20120588
   Sun H, 2022, DIABETES RES CLIN PR, V183, DOI 10.1016/j.diabres.2021.109119
   Sun WX, 2017, FREE RADICAL BIO MED, V108, P840, DOI 10.1016/j.freeradbiomed.2017.04.365
   Tan HT, 2022, MOL MED, V28, DOI 10.1186/s10020-022-00481-w
   Tan Y, 2020, NAT REV CARDIOL, V17, P585, DOI 10.1038/s41569-020-0339-2
   Tang XY, 2022, BIOENGINEERED, V13, P8240, DOI 10.1080/21655979.2022.2049471
   Tang ZB, 2022, OXID MED CELL LONGEV, V2022, DOI 10.1155/2022/5913374
   Tesfaye S, 2012, DIABETES-METAB RES, V28, P8, DOI 10.1002/dmrr.2239
   Tsai CY, 2013, INT J CARDIOL, V168, P1286, DOI 10.1016/j.ijcard.2012.12.004
   Tucker PS, 2013, BIOMARKERS, V18, P103, DOI 10.3109/1354750X.2012.749302
   Tun NN, 2017, WORLD J DIABETES, V8, P235, DOI 10.4239/wjd.v8.i6.235
   Turner N., 2015, Oxford textbook of clinical nephrology
   Ullah A, 2016, SAUDI PHARM J, V24, P547, DOI 10.1016/j.jsps.2015.03.013
   Wagenknecht LE, 2003, ARTERIOSCL THROM VAS, V23, P1035, DOI 10.1161/01.ATV.0000072273.67342.6D
   Wang FJ, 2021, BMC CANCER, V21, DOI 10.1186/s12885-021-08158-z
   Wang HY, 2013, CANCER RES, V73, P3097, DOI 10.1158/0008-5472.CAN-12-3386
   Wang WR, 2021, ENDOCR CONNECT, V10, pR213, DOI 10.1530/EC-21-0260
   Wang XX, 2020, DIABET METAB SYND OB, V13, P1061, DOI 10.2147/DMSO.S243560
   Wang XL, 2017, DIABETES RES CLIN PR, V126, P172, DOI 10.1016/j.diabres.2016.12.005
   Wang XY, 2019, J CELL MOL MED, V23, P5349, DOI 10.1111/jcmm.14413
   Wang YH, 2022, OXID MED CELL LONGEV, V2022, DOI 10.1155/2022/2948248
   Watkinson S, 2008, Nurs Stand, V22, P51
   Wei PZ, 2019, CLIN CHIM ACTA, V496, P108, DOI 10.1016/j.cca.2019.07.005
   Westermeier F, 2016, FRONT PHYSIOL, V7, DOI 10.3389/fphys.2016.00125
   Williamson G, 2018, COMPR REV FOOD SCI F, V17, P1054, DOI 10.1111/1541-4337.12351
   Wu MY, 2018, OXID MED CELL LONGEV, V2018, DOI 10.1155/2018/3420187
   Wubben TJ, 2019, AM J OPHTHALMOL, V204, P13, DOI 10.1016/j.ajo.2019.03.005
   Xian YX, 2020, N-S ARCH PHARMACOL, V393, P2009, DOI 10.1007/s00210-019-01777-1
   Xie LTX, 2015, J LIPID RES, V56, P909, DOI 10.1194/jlr.M057919
   Xie T, 2021, FRONT PHARMACOL, V12, DOI 10.3389/fphar.2021.796565
   Yang K, 2022, FOOD CHEM X, V15, DOI 10.1016/j.fochx.2022.100377
   Yang XD, 2022, FRONT ENDOCRINOL, V13, DOI 10.3389/fendo.2022.853822
   Yates MS, 2007, MOL CANCER THER, V6, P154, DOI 10.1158/1535-7163.MCT-06-0516
   Yehuda I, 2016, MOL NUTR FOOD RES, V60, P287, DOI 10.1002/mnfr.201500441
   Yehuda I, 2015, MOL NUTR FOOD RES, V59, P1041, DOI 10.1002/mnfr.201400876
   Yu QJ, 2014, J AM HEART ASSOC, V3, DOI 10.1161/JAHA.113.000555
   Zehden JA, 2022, CURR DIABETES REP, V22, P525, DOI 10.1007/s11892-022-01491-y
   Zhang L, 2018, FRONT PHARMACOL, V9, DOI 10.3389/fphar.2018.00512
   Zhang ML, 2021, NEUROCHEM INT, V151, DOI 10.1016/j.neuint.2021.105214
   Zhang T, 2019, J CELL PHYSIOL, V234, P5033, DOI 10.1002/jcp.27306
   Zhang Y, 2022, PHYTOTHER RES, V36, P984, DOI 10.1002/ptr.7370
   Zhang YX, 2020, NAT REV CARDIOL, V17, P170, DOI 10.1038/s41569-019-0260-8
   Zhao DJ, 2017, OXID MED CELL LONGEV, V2017, DOI 10.1155/2017/6437467
   Zhao JS, 2018, DIS MARKERS, V2018, DOI 10.1155/2018/8721379
   Zhao LG, 2020, J CARDIOVASC PHARM, V76, P246, DOI 10.1097/FJC.0000000000000844
   Zhao LQ, 2019, FASEB J, V33, P3549, DOI 10.1096/fj.201801855R
   Zheng JS, 2020, CELL METAB, V32, P920, DOI 10.1016/j.cmet.2020.10.011
   Zhou Y, 2020, DIABET METAB SYND OB, V13, P1921, DOI 10.2147/DMSO.S249382
   Zhou Y, 2020, J CLIN ENDOCR METAB, V105, DOI 10.1210/clinem/dgz252
   Zhu H, 2021, ACTA PHYSIOL, V231, DOI 10.1111/apha.13590
   Zhu XY, 2018, J DIABETES RES, V2018, DOI 10.1155/2018/6730315
   Zinman B, 2015, NEW ENGL J MED, V373, P2117, DOI 10.1056/NEJMoa1504720
NR 252
TC 51
Z9 52
U1 3
U2 77
PU MDPI
PI BASEL
PA ST ALBAN-ANLAGE 66, CH-4052 BASEL, SWITZERLAND
EI 2076-3921
J9 ANTIOXIDANTS-BASEL
JI Antioxidants
PD JAN
PY 2023
VL 12
IS 1
AR 123
DI 10.3390/antiox12010123
PG 30
WC Biochemistry & Molecular Biology; Chemistry, Medicinal; Food Science &
   Technology
WE Science Citation Index Expanded (SCI-EXPANDED)
SC Biochemistry & Molecular Biology; Pharmacology & Pharmacy; Food Science
   & Technology
GA 7X9MB
UT WOS:000914516000001
PM 36670985
OA Green Published, gold
DA 2025-07-26
ER

PT J
AU Adnan, INM
   Jayapalan, JJ
   Junit, SM
   Aziz, AA
AF Adnan, Intan Nurashikin Mohd
   Jayapalan, Jaime Jacqueline
   Junit, Sarni Mat
   Aziz, Azlina Abdul
TI Role of Tamarindus indica L. in diabetes: A systematic review of current
   evidence
SO SOUTH AFRICAN JOURNAL OF BOTANY
LA English
DT Article
DE Tamarindus indica; Complementary medicine; Diabetes mellitus;
   Anti-diabetic; Hypoglycemia; Mechanism of action
ID OXIDATIVE STRESS; AQUEOUS EXTRACT; IN-VITRO; BIOACTIVE COMPOUNDS;
   ANTIOXIDANT; SEEDS; LINN.; COMPLICATIONS; MECHANISMS; MELLITUS
AB Background: Diabetes mellitus (DM) is a major non-communicable disease that impacts populations globally, resulting in over 6 million deaths in 2021 alone. Patients with DM often experience chronic hyperglycemia, which can lead to complications such as cardiovascular disease, neuropathy, and nephropathy. Recent research emphasizes the potential role of natural products in managing hyperglycemia and mitigating its associated complications. One notable natural product, Tamarindus indica L., has been scientifically shown to have hypoglycemic properties, making it a promising complementary therapy for managing diabetes. Scope and approach: This systematic review aims to update the effects of T. indica on DM. Articles were searched from Cochrane, PubMed, Science Direct, Scopus, and Web of Science up to July 2024. Thirty-one articles comprising in vitro and in vivo studies on the hypoglycemic effects of T. indica were included in this review. Two reviewers performed the literature search, screening and assessment of the articles. The quality of the animal studies was evaluated using SYRCLE's risk of bias tool. Key findings and conclusions: The seeds, fruits, leaves, and other aerial parts of T. indica showed hypoglycemic effects. The extent of these effects is influenced by factors such as the method of plant extraction, dosage, treatment duration, and the diabetic model used. Protection from oxidative stress, inhibition of pro-inflammatory cytokines, inhibition of a-amylase and a-glucosidase, and regulation of insulin secretion, as well as glucose, glycogen, and lipid metabolism, were the likely mechanisms that contributed to the hypoglycemic effects. In-depth studies on the hypoglycemic mechanisms of T. indica extracts especially at the molecular level could increase our understanding of its therapeutic use and ensure safety for patient use. (c) 2024 SAAB. Published by Elsevier B.V. All rights are reserved, including those for text and data mining, AI training, and similar technologies.
C1 [Adnan, Intan Nurashikin Mohd; Jayapalan, Jaime Jacqueline; Junit, Sarni Mat; Aziz, Azlina Abdul] Univ Malaya, Fac Med, Dept Mol Med, Kuala Lumpur 50603, Malaysia.
C3 Universiti Malaya
RP Aziz, AA (通讯作者)，Univ Malaya, Fac Med, Dept Mol Med, Kuala Lumpur 50603, Malaysia.
EM azlina_aziz@um.edu.my
RI MAT JUNIT, SARNI/GXW-0277-2022; Jayapalan, Jaime/C-7354-2015; AZIZ,
   AZLINA/B-8303-2010; Abdul Aziz, Azlina/B-8303-2010
OI Jayapalan, Jaime/0000-0001-6708-1800; Abdul Aziz,
   Azlina/0000-0002-9210-5066
FU Ministry of Higher Education Malaysia [FRGS/1/2018/SKK08/UM/02/6]
FX <BOLD>Funding</BOLD> This work was supported by the Ministry of Higher
   Education Malaysia (FRGS/1/2018/SKK08/UM/02/6) .
CR AbouZid SF, 2014, J MED FOOD, V17, P400, DOI 10.1089/jmf.2013.0068
   Adebo OA, 2020, MOLECULES, V25, DOI 10.3390/molecules25040927
   Agnihotri A, 2013, ACTA POL PHARM, V70, P1011
   Ahmad M, 2017, PHARMACOGN MAG, V13, pS633, DOI 10.4103/pm.pm_108_17
   Aju BY, 2019, HELIYON, V5, DOI 10.1016/j.heliyon.2019.e02935
   Alqahtani AS, 2020, BIOMOLECULES, V10, DOI 10.3390/biom10010061
   [Anonymous], 2023, Type 2 diabetes
   Ansari P, 2021, BIOSCIENCE REP, V41, DOI 10.1042/BSR20203824
   Azad S., 2018, Exotic Fruits Reference Guide, P403, DOI [DOI 10.1016/B978-0-12-803138-4.00055-1, 10.1016/B978-0-12-803138-4.00055-1]
   Bahadoran Z, 2013, J DIABETES METAB DIS, V12, DOI 10.1186/2251-6581-12-43
   BAYNES JW, 1991, DIABETES, V40, P405, DOI 10.2337/diabetes.40.4.405
   Bernatoniene J, 2018, MOLECULES, V23, DOI 10.3390/molecules23040965
   Bhadoriya Santosh Singh, 2018, Journal of Basic and Clinical Physiology and Pharmacology, V29, P37, DOI 10.1515/jbcpp-2016-0193
   Bhadoriya Santosh Singh, 2011, Pharmacogn Rev, V5, P73, DOI 10.4103/0973-7847.79102
   Bhutkar M. A., 2017, Bulletin of the Faculty of Pharmacy, Cairo University, V55, P91, DOI 10.1016/j.bfopcu.2016.09.001
   Bhutkar M. A., 2012, International Journal of Chemical Sciences, V10, P457
   Bibekananda Meher Bibekananda Meher, 2013, International Journal of Phytomedicine, V5, P322
   Boye A, 2020, J ETHNOPHARMACOL, V258, DOI 10.1016/j.jep.2020.112918
   Buchholz T, 2016, PHYTOTHER RES, V30, P260, DOI 10.1002/ptr.5525
   Budiastra IW, 2018, IOP C SER EARTH ENV, V147, DOI 10.1088/1755-1315/147/1/012004
   Ceriello Antonio, 2006, Endocr Pract, V12 Suppl 1, P60
   Chigurupati S, 2020, SE ASIAN J TROP MED, V51, P559
   De D, 2013, BIOMARK GENOM MED, V5, P164, DOI 10.1016/j.bgm.2013.09.001
   de la Rosa LA, 2019, POSTHARVEST PHYSIOLOGY AND BIOCHEMISTRY OF FRUITS AND VEGETABLES, P253, DOI 10.1016/B978-0-12-813278-4.00012-9
   DeBose-Boyd RA, 2018, TRENDS BIOCHEM SCI, V43, P358, DOI 10.1016/j.tibs.2018.01.005
   Deema T., 2017, Interna- tional Clinical Trials Registry Platform
   Dej-Adisai S, 2015, PAK J PHARM SCI, V28, P1679
   Devi B., 2020, Antioxidants in Fruits: Properties and Health Benefits, P317, DOI [DOI 10.1007/978-981-15-7285-2_16, 10.1007/978-981-15-7285-216]
   DEVIS G, 1975, BIOCHEM BIOPH RES CO, V67, P525, DOI 10.1016/0006-291X(75)90843-8
   El-Siddig K., 2006, Tamarind
   Elmaidomy AH, 2022, RSC ADV, V12, P11769, DOI 10.1039/d2ra01340a
   Ferrara L., 2019, J. Nutri. Food Sci. Forecast, P1012
   Ferré P, 2007, HORM RES, V68, P72, DOI 10.1159/000100426
   Forbes JM, 2017, DIABETOLOGIA, V60, P2129, DOI 10.1007/s00125-017-4360-x
   Funke Ingrid, 2006, Rev. bras. farmacogn., V16, P1, DOI 10.1590/S0102-695X2006000100002
   Gautam B, 2012, INT J FOOD SCI NUTR, V63, P242, DOI 10.3109/09637486.2011.621413
   Ghorbani A, 2017, BIOMED PHARMACOTHER, V96, P305, DOI 10.1016/j.biopha.2017.10.001
   González-Abuín N, 2015, CURR MED CHEM, V22, P39
   Govindappa M, 2021, INT J BIOL MACROMOL, V178, P283, DOI 10.1016/j.ijbiomac.2021.02.140
   Guneidy RA, 2020, J GENET ENG BIOTECHN, V18, DOI 10.1186/s43141-020-00077-z
   Günes Bayir A, 2019, BEZMIALEM SCI, V7, P157, DOI 10.14235/bas.galenos.2018.2486
   Hamidreza Hamidreza, 2010, Pak J Pharm Sci, V23, P427
   Hamounpeyma E, 2023, J DIABETES METAB DIS, V22, P1231, DOI 10.1007/s40200-023-01238-w
   Hooijmans CR, 2014, BMC MED RES METHODOL, V14, DOI 10.1186/1471-2288-14-43
   Ibrahim G.M., 2018, Res. J. Appl. Biotechnol, V4, P87, DOI [10.21608/rjab.2018.57527, DOI 10.21608/RJAB.2018.57527]
   International Diabetes Federation, 2021, IDF diabetes atlas
   Iskandar I, 2017, SCI PHARM, V85, DOI 10.3390/scipharm85010010
   Jha JC, 2018, CLIN SCI, V132, P1811, DOI 10.1042/CS20171459
   Kaewnarin K, 2014, CHIANG MAI J SCI, V41, P105
   Kang CH, 2013, INT IMMUNOPHARMACOL, V17, P808, DOI 10.1016/j.intimp.2013.09.009
   Kanlayavattanakul M., 2015, BIOPOLYSACCHARIDES S, P1867, DOI [10.1007/978-3-319-16298-0_29, DOI 10.1007/978-3-319-16298-0_29]
   Karachaliou F, 2020, FRONT ENDOCRINOL, V11, DOI 10.3389/fendo.2020.00518
   Kathirvel B, 2024, ENVIRON RES, V251, DOI 10.1016/j.envres.2024.118702
   Katsayal B.S., 2020, Curr. Biotechnol., V8, P96, DOI [10.2174/2211550109666191224124923, DOI 10.2174/221155010, DOI 10.2174/2211550109666191224124923]
   Kim KA, 2009, FRONT BIOSCI-LANDMRK, V14, P657, DOI 10.2741/3271
   Kiranmai K., 2021, Int. J. Pharm. Sci. Rev. Res., V67, P108, DOI [10.7897/2277-4343.120386, DOI 10.7897/2277-4343.120386]
   Komakech R, 2019, INTEGR MED RES, V8, P181
   Kottaisamy CPD, 2021, LAB ANIM RES, V37, DOI 10.1186/s42826-021-00101-4
   Krishna RN, 2020, AVICENNA J PHYTOMEDI, V10, P440, DOI 10.22038/AJP.2020.14787
   Li XY, 2024, J FUNCT FOODS, V115, DOI 10.1016/j.jff.2024.106100
   Lim CY, 2013, PLOS ONE, V8, DOI 10.1371/journal.pone.0070058
   Lontchi-Yimagou E, 2013, CURR DIABETES REP, V13, P435, DOI 10.1007/s11892-013-0375-y
   Mahmoud IF, 2020, EUR J INTEGR MED, V40, DOI 10.1016/j.eujim.2020.101244
   Maiti R, 2005, BIOL PHARM BULL, V28, P1172, DOI 10.1248/bpb.28.1172
   Maiti R, 2004, J ETHNOPHARMACOL, V92, P85, DOI 10.1016/j.jep.2004.02.002
   Maiti R., 2017, Int. J. Green Pharm., V11, P789, DOI [10.22377/ijgp.v11i04.1360, DOI 10.22377/IJGP.V11I04.1360]
   Maiti R, 2018, INT J PHARM SCI RES, V9, P1821, DOI 10.13040/IJPSR.0975-8232.9(5).1821-30
   Menezes PPA, 2016, Phytochemistry, V5, P50
   Mengstie MA, 2022, FRONT MOL BIOSCI, V9, DOI 10.3389/fmolb.2022.1002710
   Mukherjee D., 2024, J. Pharmacogn. Phytochem., V13, P120, DOI [10.22271/phyto.2024.v13.i1b.14820, DOI 10.22271/PHYTO.2024.V13.I1B.14820]
   Nahar L, 2014, PHARMACOGN RES, V6, P180, DOI 10.4103/0974-8490.129043
   Narkhede M.B., 2012, Asian J. Pharm. Clin. Res., V5, P75
   Nayak AK, 2017, INDIAN J PHARM EDUC, V51, pS136, DOI 10.5530/ijper.51.2s.60
   Okello J, 2018, FOOD SCI NUTR, V6, P1179, DOI 10.1002/fsn3.627
   Orsolic N, 2021, MOLECULES, V26, DOI 10.3390/molecules26113262
   Ouedraogo R.J., 2020, J Exp Biol Agric Sci, V8, P676, DOI DOI 10.18006/2020.8(5).676.682
   Page MJ, 2021, BMJ-BRIT MED J, V372, DOI [10.1136/bmj.n160, 10.1136/bmj.n71]
   Patanè GT, 2023, INT J MOL SCI, V24, DOI 10.3390/ijms24119228
   Pitchai D, 2012, MED CHEM RES, V21, P2238, DOI 10.1007/s00044-011-9722-1
   PRENTKI M, 1987, PHYSIOL REV, V67, P1185, DOI 10.1152/physrev.1987.67.4.1185
   Rana M., 2018, J. Medicinal Plants, V6, P111, DOI [10.22271/plants, DOI 10.22271/PLANTS]
   Razali N, 2015, BMC COMPLEM ALTERN M, V15, DOI 10.1186/s12906-015-0963-2
   Razali N, 2012, FOOD CHEM, V131, P441, DOI 10.1016/j.foodchem.2011.09.001
   Rodríguez-Yoldi MJ, 2021, ANTIOXIDANTS-BASEL, V10, DOI 10.3390/antiox10060921
   Sampaio H.A.D.C., 2016, International Clinical Trials Registry Platform
   Shabab S, 2021, J ETHNOPHARMACOL, V265, DOI 10.1016/j.jep.2020.113328
   Shahwan M, 2022, INT J BIOL MACROMOL, V206, P567, DOI 10.1016/j.ijbiomac.2022.03.004
   Siddiqui MA, 2016, BMC COMPLEM ALTERN M, V16, DOI 10.1186/s12906-016-1225-7
   Singh VP, 2014, KOREAN J PHYSIOL PHA, V18, P1, DOI 10.4196/kjpp.2014.18.1.1
   Skrovankova S, 2015, INT J MOL SCI, V16, P24673, DOI 10.3390/ijms161024673
   Sole SS, 2013, PHARM BIOL, V51, P350, DOI 10.3109/13880209.2012.729067
   Sole SS, 2012, NUTR RES, V32, P626, DOI 10.1016/j.nutres.2012.06.015
   Sookying S, 2022, FRONT NUTR, V9, DOI 10.3389/fnut.2022.977015
   Su H, 2019, ADV EXP MED BIOL, V1165, P585, DOI 10.1007/978-981-13-8871-2_29
   Sudjaroen Y, 2005, FOOD CHEM TOXICOL, V43, P1673, DOI 10.1016/j.fct.2005.05.013
   Sundaram MS, 2015, SCI REP-UK, V5, DOI 10.1038/srep11117
   Tomic D, 2022, NAT REV ENDOCRINOL, V18, P525, DOI 10.1038/s41574-022-00690-7
   Tril U, 2014, IND CROP PROD, V55, P155, DOI 10.1016/j.indcrop.2014.01.047
   TSUDA T, 1994, J AGR FOOD CHEM, V42, P2671, DOI 10.1021/jf00048a004
   Ullah A, 2016, SAUDI PHARM J, V24, P547, DOI 10.1016/j.jsps.2015.03.013
   Vadivel V, 2011, J FOOD COMPOS ANAL, V24, P935, DOI 10.1016/j.jfca.2011.04.001
   Velez-Gavilan Jeanine, 2024, CABI Compendium, DOI 10.1079/cabicompendium.1940
   Win HH, 2019, COGENT BIOL, V5, DOI 10.1080/23312025.2019.1589634
   Yanai H, 2023, INT J MOL SCI, V24, DOI 10.3390/ijms241813942
   Yaribeygi H, 2019, J CELL PHYSIOL, V234, P12161, DOI 10.1002/jcp.27950
   Yazdi HB, 2019, J PHARMACOPUNCT, V22, P109, DOI 10.3831/KPI.2019.22.014
   Yerima M., 2014, Journal of Applied Pharmaceutical Science, V4, P64
   Yerima M, 2014, Pak J Biol Sci, V17, P414, DOI 10.3923/pjbs.2014.414.418
   Zakaria ZainabZaki., 2021, Jordan Journal of Agricultural Sciences, V17, P425, DOI DOI 10.35516/JJAS.V17I4.95
   Zand H, 2017, DIABETES METAB SYND, V11, pS307, DOI 10.1016/j.dsx.2017.03.006
   Zawawi N, 2021, MOLECULES, V26, DOI 10.3390/molecules26154399
   Zhang PJ, 2020, FRONT MED-PRC, V14, P583, DOI 10.1007/s11684-019-0729-1
NR 112
TC 0
Z9 0
U1 3
U2 3
PU ELSEVIER
PI AMSTERDAM
PA RADARWEG 29, 1043 NX AMSTERDAM, NETHERLANDS
SN 0254-6299
EI 1727-9321
J9 S AFR J BOT
JI S. Afr. J. Bot.
PD FEB
PY 2025
VL 177
BP 542
EP 554
DI 10.1016/j.sajb.2024.12.019
EA DEC 2024
PG 13
WC Plant Sciences
WE Science Citation Index Expanded (SCI-EXPANDED)
SC Plant Sciences
GA T0N9W
UT WOS:001402093900001
DA 2025-07-26
ER

PT J
AU Cotas, J
   Lomartire, S
   Pereira, L
   Valado, A
   Marques, JC
   Gonçalves, AMM
AF Cotas, Joao
   Lomartire, Silvia
   Pereira, Leonel
   Valado, Ana
   Marques, Joao Carlos
   Goncalves, Ana M. M.
TI Seaweeds as Nutraceutical Elements and Drugs for Diabetes Mellitus:
   Future Perspectives
SO MARINE DRUGS
LA English
DT Review
DE diabetes mellitus; high blood glucose levels; insulin; complications;
   marine natural products; multitargeted effects; antidiabetic agents;
   preclinical studies; peptides; polyphenols; polysaccharides; seaweeds;
   chemical diversity; mechanisms of action; therapeutic potential
ID ALPHA-GLUCOSIDASE ACTIVITY; MOLECULAR-WEIGHT FUCOIDAN; METABOLIC
   SYNDROME; UNDARIA-PINNATIFIDA; HIMANTHALIA-ELONGATA; BIOACTIVE
   COMPOUNDS; FUCUS-VESICULOSUS; EDIBLE SEAWEEDS; LIFE-STYLE; HEALTH
AB Diabetes mellitus is a chronic metabolic condition marked by high blood glucose levels caused by inadequate insulin synthesis or poor insulin use. This condition affects millions of individuals worldwide and is linked to a variety of consequences, including cardiovascular disease, neuropathy, nephropathy, and retinopathy. Diabetes therapy now focuses on controlling blood glucose levels through lifestyle changes, oral medicines, and insulin injections. However, these therapies have limits and may not successfully prevent or treat diabetic problems. Several marine-derived chemicals have previously demonstrated promising findings as possible antidiabetic medicines in preclinical investigations. Peptides, polyphenols, and polysaccharides extracted from seaweeds, sponges, and other marine species are among them. As a result, marine natural products have the potential to be a rich source of innovative multitargeted medications for diabetes prevention and treatment, as well as associated complications. Future research should focus on the chemical variety of marine creatures as well as the mechanisms of action of marine-derived chemicals in order to find new antidiabetic medicines and maximize their therapeutic potential. Based on preclinical investigations, this review focuses on the next step for seaweed applications as potential multitargeted medicines for diabetes, highlighting the bioactivities of seaweeds in the prevention and treatment of this illness.
C1 [Cotas, Joao; Lomartire, Silvia; Pereira, Leonel; Goncalves, Ana M. M.] Univ Coimbra, CFE Ctr Funct Ecol Sci People & Planet, Dept Life Sci, Marine Algae Lab,Marine Resources Conservat & Tech, P-3000456 Coimbra, Portugal.
   [Valado, Ana] Polytech Inst Coimbra, Coimbra Hlth Sch, Biomed Lab Sci, Rua 5 Outubro SM Bispo,Apartado 7006, P-3046854 Coimbra, Portugal.
   [Valado, Ana] Escola Super Agr Coimbra Bencanta, Res Ctr Nat Resources Environm & Soc CERNAS, P-3045601 Coimbra, Portugal.
   [Marques, Joao Carlos] Univ Coimbra, MARE Marine & Environm Sci Ctr, Dept Life Sci, ARNET Aquat Res Network, P-3000456 Coimbra, Portugal.
   [Goncalves, Ana M. M.] Univ Aveiro, Dept Biol, P-3810193 Aveiro, Portugal.
   [Goncalves, Ana M. M.] Univ Aveiro, CESAM, P-3810193 Aveiro, Portugal.
C3 Universidade de Coimbra; Universidade de Coimbra; Universidade de
   Aveiro; Universidade de Aveiro
RP Gonçalves, AMM (通讯作者)，Univ Coimbra, CFE Ctr Funct Ecol Sci People & Planet, Dept Life Sci, Marine Algae Lab,Marine Resources Conservat & Tech, P-3000456 Coimbra, Portugal.; Gonçalves, AMM (通讯作者)，Univ Aveiro, Dept Biol, P-3810193 Aveiro, Portugal.; Gonçalves, AMM (通讯作者)，Univ Aveiro, CESAM, P-3810193 Aveiro, Portugal.
EM jcotas@uc.pt; silvia.lomartire@student.uc.pt; leonel.pereira@uc.pt;
   valado@estesc.ipc.pt; jcmimar@ci.uc.pt; amgoncalves@uc.pt
RI Goncalves, Ana Marta/A-5151-2013; Gonçalves, Ana Marta/A-5151-2013;
   Cotas, Joao/C-1487-2019; Cotas, João/C-1487-2019; Valado,
   Ana/ABG-5698-2020; Valado, Ana/ADI-6397-2022; Pereira,
   Leonel/M-3527-2013
OI Goncalves, Ana Marta/0000-0002-8611-7183; Cotas,
   Joao/0000-0002-5244-221X; Valado, Ana/0000-0002-0157-6648; Pereira,
   Leonel/0000-0002-6819-0619
FU FCT-Foundation for Science and Technology
FX No Statement Available
CR Abo-Shady AM, 2023, LIFE-BASEL, V13, DOI 10.3390/life13020460
   Adeva-Andany MM, 2016, BBA CLIN, V5, P85, DOI 10.1016/j.bbacli.2016.02.001
   Admassu H, 2018, J FOOD SCI, V83, P6, DOI 10.1111/1750-3841.14011
   Agarwal S, 2023, CRIT REV FOOD SCI, V63, P5739, DOI 10.1080/10408398.2021.2024130
   Al-Lawati Jawad A, 2017, Oman Med J, V32, P177, DOI 10.5001/omj.2017.34
   Alam MK, 2020, FOOD CHEM, V320, DOI 10.1016/j.foodchem.2020.126646
   Alegria A., 2015, IMPACT FOOD BIOACTIV, P3, DOI [10.1007/978-3-319-16104-4_1, DOI 10.1007/978-3-319-16104-4_1]
   Antony T, 2022, NAT PROD RES, V36, P6240, DOI 10.1080/14786419.2022.2025802
   Baghel RS, 2023, FOODS, V12, DOI 10.3390/foods12193642
   Bayu A, 2021, CARBON RES CONVERS, V4, P150, DOI 10.1016/j.crcon.2021.04.002
   Bhuyan PP, 2023, CANCERS, V15, DOI 10.3390/cancers15030715
   Biris-Dorhoi ES, 2020, NUTRIENTS, V12, DOI 10.3390/nu12103085
   Bocanegra A, 2021, INT J MOL SCI, V22, DOI 10.3390/ijms22083816
   Bocanegra A, 2009, J MED FOOD, V12, P236, DOI 10.1089/jmf.2008.0151
   Campbell I, 2019, FRONT MAR SCI, V6, DOI 10.3389/fmars.2019.00107
   Cardoso SM, 2015, MAR DRUGS, V13, P6838, DOI 10.3390/md13116838
   Cheong KL, 2022, FOODS, V11, DOI 10.3390/foods11223550
   Cherry P, 2019, NUTR REV, V77, P307, DOI 10.1093/nutrit/nuy066
   Choudhary B, 2021, FRONT MAR SCI, V8, DOI 10.3389/fmars.2021.740054
   Cian RE, 2022, LWT-FOOD SCI TECHNOL, V154, DOI 10.1016/j.lwt.2021.112738
   Cian RE, 2015, MAR DRUGS, V13, P5358, DOI 10.3390/md13085358
   Coelho M, 2023, ANTIOXIDANTS-BASEL, V12, DOI 10.3390/antiox12030684
   Collins KG, 2016, MAR DRUGS, V14, DOI 10.3390/md14030060
   Cotas J, 2024, INT J MOL SCI, V25, DOI 10.3390/ijms25020797
   Cotas J, 2020, MAR DRUGS, V18, DOI 10.3390/md18080384
   Dai RH, 2022, BIOMED PHARMACOTHER, V154, DOI 10.1016/j.biopha.2022.113576
   Depta J., 2022, Biologics, V2, P92, DOI [10.3390/biologics2010008, DOI 10.3390/BIOLOGICS2010008]
   Dirir AM, 2022, PHYTOCHEM REV, V21, P1049, DOI 10.1007/s11101-021-09773-1
   Echave J, 2022, ANTIOXIDANTS-BASEL, V11, DOI 10.3390/antiox11010176
   El-Beltagi HS, 2022, MAR DRUGS, V20, DOI 10.3390/md20060342
   Fernando IPS, 2020, TRENDS FOOD SCI TECH, V97, P286, DOI 10.1016/j.tifs.2020.01.020
   Fitton JH, 2015, MAR DRUGS, V13, P5920, DOI 10.3390/md13095920
   Freitas MV, 2023, APPL SCI-BASEL, V13, DOI 10.3390/app13010157
   Gabbia D, 2020, MOLECULES, V25, DOI 10.3390/molecules25184182
   Ganesan K, 2019, MOLECULES, V24, DOI 10.3390/molecules24142556
   Garcia-Perez P, 2023, FOOD CHEM, V409, DOI 10.1016/j.foodchem.2022.135295
   García-Poza S, 2020, INT J ENV RES PUB HE, V17, DOI 10.3390/ijerph17186528
   Garcimartín A, 2015, LWT-FOOD SCI TECHNOL, V64, P720, DOI 10.1016/j.lwt.2015.06.050
   Gazali M, 2023, PLANTS-BASEL, V12, DOI 10.3390/plants12020393
   Giuntini EB, 2022, FOODS, V11, DOI 10.3390/foods11233934
   Gómez-Guzmán M, 2018, MAR DRUGS, V16, DOI 10.3390/md16080250
   Gong CX, 2022, FRONT AGING NEUROSCI, V14, DOI 10.3389/fnagi.2022.837649
   Grembecka M, 2015, EUR FOOD RES TECHNOL, V241, P1, DOI 10.1007/s00217-015-2437-7
   Gunathilaka TL, 2020, J DIABETES RES, V2020, DOI 10.1155/2020/1230218
   Hafting JT, 2015, J PHYCOL, V51, P821, DOI 10.1111/jpy.12326
   Harnedy PA, 2015, FOOD CHEM, V172, P400, DOI 10.1016/j.foodchem.2014.09.083
   Harnedy PA, 2013, J APPL PHYCOL, V25, P1793, DOI 10.1007/s10811-013-0017-4
   Herath KHINM, 2019, BIOMED PHARMACOTHER, V110, P930, DOI 10.1016/j.biopha.2018.12.001
   Hossain U, 2020, FOOD CHEM TOXICOL, V145, DOI 10.1016/j.fct.2020.111738
   Hwang LC, 2006, J FORMOS MED ASSOC, V105, P626, DOI 10.1016/S0929-6646(09)60161-3
   Ismail MM, 2020, MOLECULES, V25, DOI 10.3390/molecules25194411
   Iso H, 2011, J ATHEROSCLER THROMB, V18, P83, DOI 10.5551/jat.6866
   Jayapala N, 2022, ALGAL RES, V63, DOI 10.1016/j.algal.2022.102642
   Jeong YT, 2013, MOL PHARMACOL, V84, P147, DOI 10.1124/mol.113.085100
   Karuppusamy S, 2022, MAR DRUGS, V20, DOI 10.3390/md20120772
   Kashtoh H, 2022, PLANTS-BASEL, V11, DOI 10.3390/plants11202722
   Kim E, 2021, INT J ENV RES PUB HE, V18, DOI 10.3390/ijerph18031367
   Kim KJ, 2012, FITOTERAPIA, V83, P1105, DOI 10.1016/j.fitote.2012.04.027
   Kim KJ, 2012, NUTR RES, V32, P439, DOI 10.1016/j.nutres.2012.04.003
   Kim KT, 2014, PHYTOCHEMISTRY, V98, P27, DOI 10.1016/j.phytochem.2013.12.003
   Kim Min Sun, 2008, Nutr Res Pract, V2, P62, DOI 10.4162/nrp.2008.2.2.62
   Kolovou GD, 2007, AM J MED SCI, V333, P362, DOI 10.1097/MAJ.0b013e318065c3a1
   Komatsu T, 2014, MAR POLLUT BULL, V85, P317, DOI 10.1016/j.marpolbul.2014.04.032
   Krentz AJ, 2005, DRUGS, V65, P385, DOI 10.2165/00003495-200565030-00005
   Kumar LRG, 2022, J APPL PHYCOL, V34, P2173, DOI 10.1007/s10811-022-02749-4
   Kwak JY, 2014, MAR DRUGS, V12, P851, DOI 10.3390/md12020851
   Lauritano C, 2016, MAR DRUGS, V14, DOI 10.3390/md14120220
   Lee HJ, 2010, J NUTR SCI VITAMINOL, V56, P13, DOI 10.3177/jnsv.56.13
   Lee WY, 2004, DIABETES RES CLIN PR, V65, P143, DOI 10.1016/j.diabres.2003.12.007
   Lin HTV, 2017, MAR DRUGS, V15, DOI 10.3390/md15040113
   Liu M, 2011, MAR DRUGS, V9, P1273, DOI 10.3390/md9071273
   Liyanage NM, 2023, LIFE-BASEL, V13, DOI 10.3390/life13041026
   Lomartire S, 2022, FOODS, V11, DOI 10.3390/foods11172654
   Lomartire S, 2022, MAR DRUGS, V20, DOI 10.3390/md20020141
   Lomartire S, 2021, MAR DRUGS, V19, DOI 10.3390/md19060341
   Lopes G, 2017, MOLECULES, V22, DOI 10.3390/molecules22010056
   Lordan S, 2013, FOOD CHEM, V141, P2170, DOI 10.1016/j.foodchem.2013.04.123
   Muñoz IL, 2022, CRIT REV FOOD SCI, V62, P1592, DOI 10.1080/10408398.2020.1844637
   Lu LW, 2022, FOODS, V11, DOI 10.3390/foods11050714
   Luthuli S, 2019, MAR DRUGS, V17, DOI 10.3390/md17090487
   Mabate B, 2021, MAR DRUGS, V19, DOI 10.3390/md19010030
   MacArtain P, 2007, NUTR REV, V65, P535, DOI 10.1111/j.1753-4887.2007.tb00278.x
   Martins M, 2020, PHARMACEUTICALS-BASE, V13, DOI 10.3390/ph13090242
   Matos GS, 2021, FOODS, V10, DOI 10.3390/foods10030516
   McLaughlin CM, 2021, EUR J NUTR, V60, P4439, DOI 10.1007/s00394-021-02583-3
   McLaughlin CM, 2020, J FUNCT FOODS, V73, DOI 10.1016/j.jff.2020.104101
   Meinita MDN, 2022, APPL SCI-BASEL, V12, DOI 10.3390/app12052638
   Michalak I, 2022, VET QUART, V42, P48, DOI 10.1080/01652176.2022.2061744
   Miyake Y, 2014, BMC PREGNANCY CHILDB, V14, DOI 10.1186/1471-2393-14-301
   Monteiro P., 2022, Sustainable Global Resources of Seaweeds Volume 2: Food, Pharmaceutical and Health Applications, P309, DOI [DOI 10.1007/978-3-030-92174-3_16, 10.1007/978-3-030-67549-517, DOI 10.1007/978-3-030-67549-517]
   Monteiro P, 2021, PROCESSES, V9, DOI 10.3390/pr9111953
   Mouritsen OG, 2018, INT J GASTRON FOOD S, V14, P55, DOI 10.1016/j.ijgfs.2018.09.002
   Murakami S, 2023, FOOD SCI NUTR, V11, P599, DOI 10.1002/fsn3.3100
   Murakami S, 2021, NUTRIENTS, V13, DOI 10.3390/nu13020551
   Myers SP, 2016, BIOL-TARGETS THER, V10, P81, DOI 10.2147/BTT.S95165
   Nanri A, 2013, BRIT J PSYCHIAT, V203, P422, DOI 10.1192/bjp.bp.112.114793
   Nyakundi BB, 2023, INT J MOL SCI, V24, DOI 10.3390/ijms24076846
   Otero P, 2023, CRIT REV FOOD SCI, V63, P1901, DOI 10.1080/10408398.2021.1969534
   Park HS, 2004, INT J EPIDEMIOL, V33, P328, DOI 10.1093/ije/dyh032
   Peñalver R, 2020, MAR DRUGS, V18, DOI 10.3390/md18060301
   Peng JS, 2021, FOODS, V10, DOI 10.3390/foods10061373
   Pereira L, 2023, LIFE-BASEL, V13, DOI 10.3390/life13091831
   Pereira L, 2021, MAR DRUGS, V19, DOI 10.3390/md19030128
   Piliponiene L, 2021, MEDICINA-LITHUANIA, V57, DOI 10.3390/medicina57121380
   Poulose N, 2021, FRONT NUTR, V8, DOI 10.3389/fnut.2021.694362
   Pradhan B, 2021, MOLECULES, V26, DOI 10.3390/molecules26010037
   Quitério E, 2022, MAR DRUGS, V20, DOI 10.3390/md20110677
   Rachdaoui N, 2020, INT J MOL SCI, V21, DOI 10.3390/ijms21051770
   Rajauria G, 2016, INNOV FOOD SCI EMERG, V37, P261, DOI 10.1016/j.ifset.2016.02.005
   Rengasamy KRR, 2020, FOOD CHEM TOXICOL, V135, DOI 10.1016/j.fct.2019.111013
   Rosa GP, 2020, MAR DRUGS, V18, DOI 10.3390/md18010008
   Rosenfeld L, 2000, J CHEM EDUC, V77, P984, DOI 10.1021/ed077p984
   Sachithanandam V, 2019, EVID-BASED COMPL ALT, V2019, DOI 10.1155/2019/4305148
   Sakai C, 2019, YONAGO ACTA MED, V62, P14, DOI 10.33160/yam.2019.03.003
   Salehi B, 2019, MOLECULES, V24, DOI 10.3390/molecules24224182
   Salido M, 2024, ALGAL RES, V77, DOI 10.1016/j.algal.2023.103357
   Sanjeewa KKA, 2021, MAR DRUGS, V19, DOI 10.3390/md19120678
   Satoor SN, 2014, METHODS MOL BIOL, V1194, P449, DOI 10.1007/978-1-4939-1215-5_26
   Shannon E, 2021, MAR DRUGS, V19, DOI 10.3390/md19070358
   Sharifuddin Y, 2015, MAR DRUGS, V13, P5447, DOI 10.3390/md13085447
   Shin D, 2023, MAR DRUGS, V21, DOI 10.3390/md21040220
   Siddiqui NZ, 2022, GUT PATHOG, V14, DOI 10.1186/s13099-022-00512-1
   Silchenko AS, 2017, CARBOHYD POLYM, V175, P654, DOI 10.1016/j.carbpol.2017.08.043
   Smyth PPA, 2021, EUR THYROID J, V10, P101, DOI 10.1159/000512971
   Tanemura Y, 2014, J MED INVESTIG, V61, P291, DOI 10.2152/jmi.61.291
   Teas J, 2013, J APPL PHYCOL, V25, P771, DOI 10.1007/s10811-012-9931-0
   Loayza-Gutiérrez LT, 2022, J APPL PHYCOL, V34, P3247, DOI 10.1007/s10811-022-02839-3
   Thakur N, 2020, TRENDS FOOD SCI TECH, V97, P366, DOI 10.1016/j.tifs.2020.01.019
   Thiviya P, 2022, PHYCOLOGY-BASEL, V2, P216, DOI 10.3390/phycology2020012
   Tsalamandris S, 2019, EUR CARDIOL REV, V14, P50, DOI 10.15420/ecr.2018.33.1
   Unnikrishnan PS, 2022, MOLECULES, V27, DOI 10.3390/molecules27248827
   Valado A., 2022, Nutraceuticals, V2, P441, DOI 10.3390/nutraceuticals2040032
   van Laar A, 2023, NUTRIENTS, V15, DOI 10.3390/nu15071593
   Vellinga RE, 2022, FRONT NUTR, V8, DOI 10.3389/fnut.2021.792923
   Vijaykrishnaraj M, 2021, BIOMED PHARMACOTHER, V144, DOI 10.1016/j.biopha.2021.112336
   Wang J, 2013, CARBOHYD POLYM, V95, P143, DOI 10.1016/j.carbpol.2013.02.076
   Wang Y, 2019, MAR DRUGS, V17, DOI 10.3390/md17030183
   Wells ML, 2017, J APPL PHYCOL, V29, P949, DOI 10.1007/s10811-016-0974-5
   XIA BM, 1987, ECON BOT, V41, P341, DOI 10.1007/BF02859049
   Xue ML, 2019, NUTR METAB, V16, DOI 10.1186/s12986-019-0392-1
   Yang Y, 2022, INT J MOL SCI, V23, DOI 10.3390/ijms231810784
   Yeh CJ, 2011, ASIA PAC J CLIN NUTR, V20, P292
   Yeon JY, 2015, CLIN CHIM ACTA, V439, P225, DOI 10.1016/j.cca.2014.10.042
   Zaharudin N, 2019, FOOD CHEM, V270, P481, DOI 10.1016/j.foodchem.2018.07.142
   Zhao C, 2018, TRENDS FOOD SCI TECH, V72, P1, DOI 10.1016/j.tifs.2017.12.001
   Zheng HL, 2022, MAR DRUGS, V20, DOI 10.3390/md20120742
   Zimmermann MB, 2015, LANCET DIABETES ENDO, V3, P286, DOI 10.1016/S2213-8587(14)70225-6
NR 147
TC 7
Z9 7
U1 3
U2 27
PU MDPI
PI BASEL
PA ST ALBAN-ANLAGE 66, CH-4052 BASEL, SWITZERLAND
EI 1660-3397
J9 MAR DRUGS
JI Mar. Drugs
PD APR
PY 2024
VL 22
IS 4
AR 168
DI 10.3390/md22040168
PG 22
WC Chemistry, Medicinal; Pharmacology & Pharmacy
WE Science Citation Index Expanded (SCI-EXPANDED)
SC Pharmacology & Pharmacy
GA OW6U4
UT WOS:001210361600001
PM 38667785
OA gold, Green Published
DA 2025-07-26
ER

PT J
AU García-Gutiérrez, C
   Pérez-Victoria, I
   Montero, I
   Fernández-De la Hoz, JF
   Malmierca, MG
   Martín, J
   Salas, JA
   Olano, C
   Reyes, F
   Méndez, C
AF Garcia-Gutierrez, Coral
   Perez-Victoria, Ignacio
   Montero, Ignacio
   Fernandez-De la Hoz, Jorge
   Malmierca, Monica G.
   Martin, Jesus
   Salas, Jose A.
   Olano, Carlos
   Reyes, Fernando
   Mendez, Carmen
TI Unearthing a Cryptic Biosynthetic Gene Cluster for the Piperazic
   Acid-Bearing Depsipeptide Diperamycin in the Ant-Dweller
   Streptomyces sp. CS113
SO INTERNATIONAL JOURNAL OF MOLECULAR SCIENCES
LA English
DT Article
DE Streptomyces; diperamycin; piperazate; depsipeptide; azinothricin; N-N
   bond; hydrazine; genome mining; secondary metabolites; natural products;
   NRPS; PKS
ID NONRIBOSOMAL PEPTIDE; POLYKETIDE; IDENTIFICATION; DOMAINS; DNA;
   STEREOCHEMISTRY; PREDICTION; REVEALS; GENOME
AB Piperazic acid is a cyclic nonproteinogenic amino acid that contains a hydrazine N-N bond formed by a piperazate synthase (KtzT-like). This amino acid, found in bioactive natural products synthesized by non-ribosomal peptide synthetases (NRPSs), confers conformational constraint to peptides, an important feature for their biological activities. Genome mining of Streptomyces strains has been revealed as a strategy to identify biosynthetic gene clusters (BGCs) for potentially active compounds. Moreover, the isolation of new strains from underexplored habitats or associated with other organisms has allowed to uncover new BGCs for unknown compounds. The in-house "Carlos Sialer (CS)" strain collection consists of seventy-one Streptomyces strains isolated from the cuticle of leaf-cutting ants of the tribe Attini. Genomes from twelve of these strains have been sequenced and mined using bioinformatics tools, highlighting their potential to encode secondary metabolites. In this work, we have screened in silico those genomes, using KtzT as a hook to identify BGCs encoding piperazic acid-containing compounds. This resulted in uncovering the new BGC dpn in Streptomyces sp. CS113, which encodes the biosynthesis of the hybrid polyketide-depsipeptide diperamycin. Analysis of the diperamycin polyketide synthase (PKS) and NRPS reveals their functional similarity to those from the aurantimycin A biosynthetic pathway. Experimental proof linking the dpn BGC to its encoded compound was achieved by determining the growth conditions for the expression of the cluster and by inactivating the NRPS encoding gene dpnS2 and the piperazate synthase gene dpnZ. The identity of diperamycin was confirmed by High-Resolution Mass Spectrometry (HRMS) and Nuclear Magnetic Resonance (NMR) and by analysis of the domain composition of modules from the DpnP PKS and DpnS NRPS. The identification of the dpn BGC expands the number of BGCs that have been confirmed to encode the relatively scarcely represented BGCs for depsipeptides of the azinothricin family of compounds and will facilitate the generation of new-to-nature analogues by combinatorial biosynthesis.
C1 [Garcia-Gutierrez, Coral; Montero, Ignacio; Fernandez-De la Hoz, Jorge; Malmierca, Monica G.; Salas, Jose A.; Olano, Carlos; Mendez, Carmen] Univ Oviedo, Dept Biol Func, Oviedo 33006, Spain.
   [Garcia-Gutierrez, Coral; Montero, Ignacio; Fernandez-De la Hoz, Jorge; Malmierca, Monica G.; Salas, Jose A.; Olano, Carlos; Mendez, Carmen] Univ Oviedo, Inst Univ Oncol Principado Asturias IUOPA, Oviedo 33006, Spain.
   [Garcia-Gutierrez, Coral; Montero, Ignacio; Salas, Jose A.; Olano, Carlos; Mendez, Carmen] Inst Invest Sanitaria Principado Asturias ISPA, Oviedo 33011, Spain.
   [Perez-Victoria, Ignacio; Martin, Jesus; Reyes, Fernando] Fdn MEDINA, Ctr Excelencia Invest Medicamentos Innovadores And, Granada 18016, Spain.
C3 University of Oviedo; University of Oviedo; Instituto Universitario de
   Oncologia de Asturias; Instituto de Investigacion Sanitaria del
   Principado de Asturias (ISPA)
RP Méndez, C (通讯作者)，Univ Oviedo, Dept Biol Func, Oviedo 33006, Spain.; Méndez, C (通讯作者)，Univ Oviedo, Inst Univ Oncol Principado Asturias IUOPA, Oviedo 33006, Spain.; Méndez, C (通讯作者)，Inst Invest Sanitaria Principado Asturias ISPA, Oviedo 33011, Spain.
EM coral93@hotmail.es; ignacio.perez-victoria@medinaandalucia.es;
   nachomontero@gmail.com; jorgefhoz@gmail.com; monicagomal@yahoo.es;
   jesus.martin@medinaandalucia.es; jasalas@uniovi.es;
   olanocarlos@uniovi.es; fernando.reyes@medinaandalucia.es;
   cmendezf@uniovi.es
RI ; Olano, Carlos/P-4647-2016; Montero Ordonez, Ignacio/ITT-0742-2023;
   olano, carlos/P-4647-2016; Malmierca, Mónica/Q-5312-2018; Reyes,
   Fernando/G-4027-2013; Perez-Victoria, Ignacio/I-1559-2015; Montero,
   Ignacio/HGC-4398-2022; Mendez-Fernandez, Maria del Carmen/ABE-5745-2020;
   Pérez-Victoria, Ignacio/I-1559-2015
OI Fernandez-De la Hoz, Jorge/0000-0002-6047-6532; Olano,
   Carlos/0000-0001-5440-3540; Montero Ordonez,
   Ignacio/0000-0002-7982-3477; Salas-Fernandez, Jose Antonio Julio
   Adolfo/0000-0001-6495-3810; Reyes, Fernando/0000-0003-1607-5106;
   Perez-Victoria, Ignacio/0000-0002-4556-688X; Mendez-Fernandez, Maria del
   Carmen/0000-0003-2729-841X; 
FU Spanish Ministry of Economy and Competitiveness
FX No Statement Available
CR Altschul SF, 1997, NUCLEIC ACIDS RES, V25, P3389, DOI 10.1093/nar/25.17.3389
   Bachmann BO, 2009, METHOD ENZYMOL, V458, P181, DOI 10.1016/S0076-6879(09)04808-3
   Batey SFD, 2020, CURR OPIN CHEM BIOL, V59, P172, DOI 10.1016/j.cbpa.2020.08.001
   Becerril A, 2020, ACS CHEM BIOL, V15, P1541, DOI 10.1021/acschembio.0c00160
   BIERMAN M, 1992, GENE, V116, P43, DOI 10.1016/0378-1119(92)90627-2
   Bisang C, 1999, NATURE, V401, P502, DOI 10.1038/46829
   Blair LM, 2013, J NAT PROD, V76, P794, DOI 10.1021/np400124n
   Blin K, 2023, NUCLEIC ACIDS RES, V51, pW46, DOI 10.1093/nar/gkad344
   Bloudoff K, 2017, BBA-PROTEINS PROTEOM, V1865, P1587, DOI 10.1016/j.bbapap.2017.05.010
   Bode HB, 2002, CHEMBIOCHEM, V3, P619, DOI 10.1002/1439-7633(20020703)3:7<619::AID-CBIC619>3.0.CO;2-9
   Cano-Prieto C, 2015, CHEMBIOCHEM, V16, P1461, DOI 10.1002/cbic.201500153
   Challis GL, 2000, CHEM BIOL, V7, P211, DOI 10.1016/S1074-5521(00)00091-0
   Chen LY, 2021, ACS CHEM BIOL, V16, P559, DOI 10.1021/acschembio.1c00052
   Cuervo L, 2023, MICROORGANISMS, V11, DOI 10.3390/microorganisms11061585
   DECRECYLAGARD V, 1995, CR ACAD SCI III-VIE, V318, P927
   DONADIO S, 1992, GENE, V111, P51, DOI 10.1016/0378-1119(92)90602-L
   Du YH, 2014, BMC MICROBIOL, V14, DOI 10.1186/1471-2180-14-30
   Du YL, 2017, NAT CHEM BIOL, V13, P836, DOI 10.1038/nchembio.2411
   Fernández E, 1998, J BACTERIOL, V180, P4929
   Gibson DG, 2009, NAT METHODS, V6, P343, DOI [10.1038/NMETH.1318, 10.1038/nmeth.1318]
   GRAFE U, 1995, J ANTIBIOT, V48, P119
   HOBBS G, 1989, APPL MICROBIOL BIOT, V31, P272
   Hu YF, 2019, ACS CHEM BIOL, V14, P696, DOI 10.1021/acschembio.8b01086
   Ikeda H, 2014, J IND MICROBIOL BIOT, V41, P233, DOI 10.1007/s10295-013-1327-x
   Keatinge-Clay AT, 2007, CHEM BIOL, V14, P898, DOI 10.1016/j.chembiol.2007.07.009
   Keatinge-Clay AT, 2012, NAT PROD REP, V29, P1050, DOI 10.1039/c2np20019h
   Khater S, 2017, NUCLEIC ACIDS RES, V45, pW72, DOI 10.1093/nar/gkx344
   Kieser T., 2000, PRACTICAL STREPTOMYC
   Kresna IDM, 2022, J NAT PROD, V85, P888, DOI 10.1021/acs.jnatprod.1c01018
   Kwan DH, 2011, MOLECULES, V16, P6092, DOI 10.3390/molecules16076092
   Kwan DH, 2008, CHEM BIOL, V15, P1231, DOI 10.1016/j.chembiol.2008.09.012
   Lambalot RH, 1996, CHEM BIOL, V3, P923, DOI 10.1016/S1074-5521(96)90181-7
   Le Goff G, 2014, BIOORGAN MED CHEM, V22, P6529, DOI 10.1016/j.bmc.2014.10.011
   Malmierca MG, 2018, FRONT MICROBIOL, V9, DOI 10.3389/fmicb.2018.00039
   Martín J, 2014, J NAT PROD, V77, P2118, DOI 10.1021/np500577v
   Matsumoto N, 1998, J ANTIBIOT, V51, P1087, DOI 10.7164/antibiotics.51.1087
   Morgan KD, 2020, ORG LETT, V22, P4053, DOI 10.1021/acs.orglett.0c00818
   Morgan KD, 2019, NAT PROD REP, V36, P1628, DOI 10.1039/c8np00076j
   Neumann CS, 2012, CHEMBIOCHEM, V13, P972, DOI 10.1002/cbic.201200054
   Olano C, 2014, MICROB BIOTECHNOL, V7, P242, DOI 10.1111/1751-7915.12116
   Ossai J, 2022, J APPL MICROBIOL, V132, P59, DOI 10.1111/jam.15225
   Patel KD, 2019, NAT COMMUN, V10, DOI 10.1038/s41467-019-11740-6
   Pohle S, 2011, J AM CHEM SOC, V133, P6194, DOI 10.1021/ja108971p
   Prado-Alonso L, 2022, APPL ENVIRON MICROB, V88, DOI 10.1128/AEM.01839-21
   Rachid S, 2011, CHEMBIOCHEM, V12, P922, DOI 10.1002/cbic.201100024
   Sambrook J., 2001, Molecular Cloning: A Laboratory Manual, V3rd Edition
   Shin D, 2023, J AM CHEM SOC, V145, P19676, DOI 10.1021/jacs.3c04699
   Stachelhaus T, 1999, CHEM BIOL, V6, P493, DOI 10.1016/S1074-5521(99)80082-9
   Süssmuth RD, 2017, ANGEW CHEM INT EDIT, V56, P3770, DOI 10.1002/anie.201609079
   Sun YH, 2002, MICROBIOL-SGM, V148, P361, DOI 10.1099/00221287-148-2-361
   Van Moll L, 2021, CRIT REV MICROBIOL, V47, P562, DOI 10.1080/1040841X.2021.1907302
   Walsh CT, 2013, ANGEW CHEM INT EDIT, V52, P7098, DOI 10.1002/anie.201208344
   Wei ZW, 2022, J AM CHEM SOC, V144, P13556, DOI 10.1021/jacs.2c03660
   Wilson MC, 2012, NAT PROD REP, V29, P72, DOI 10.1039/c1np00082a
   Xu W, 2013, CRIT REV BIOCHEM MOL, V48, P98, DOI 10.3109/10409238.2012.745476
   Yu JH, 2021, ACS CATAL, V11, P11733, DOI 10.1021/acscatal.1c03064
   Zhao HY, 2016, MICROB CELL FACT, V15, DOI 10.1186/s12934-016-0559-7
NR 57
TC 3
Z9 3
U1 2
U2 18
PU MDPI
PI BASEL
PA ST ALBAN-ANLAGE 66, CH-4052 BASEL, SWITZERLAND
SN 1661-6596
EI 1422-0067
J9 INT J MOL SCI
JI Int. J. Mol. Sci.
PD FEB
PY 2024
VL 25
IS 4
AR 2347
DI 10.3390/ijms25042347
PG 16
WC Biochemistry & Molecular Biology; Chemistry, Multidisciplinary
WE Science Citation Index Expanded (SCI-EXPANDED)
SC Biochemistry & Molecular Biology; Chemistry
GA JR1Y8
UT WOS:001174813700001
PM 38397022
OA gold, Green Published
DA 2025-07-26
ER

PT J
AU Khodaie, SA
   Razavi, R
   Nikkhah, H
   Namiranian, N
   Kamalinejad, M
AF Khodaie, Seyed-Ali
   Razavi, Roghaye
   Nikkhah, Haniyeh
   Namiranian, Nasim
   Kamalinejad, Mohammad
TI Nigellasativa L. and its bioactive and
   nutraceutical components in the management of diabetic peripheral
   neuropathy
SO INFLAMMOPHARMACOLOGY
LA English
DT Review
DE Nigella sativa L.; Black cumin; Thymoquinone; Diabetes; Neuropathy
ID NERVE GROWTH-FACTOR; DIETARY MAGNESIUM INTAKE; OXIDATIVE-STRESS; SATIVA
   OIL; IN-VITRO; ALPHA-TERPINEOL; CARBOHYDRATE-METABOLISM;
   LIPID-PEROXIDATION; SENSORY NEURONS; NITRIC-OXIDE
[truncated: 2,966,083 more chars]
